# Supplementary material for: The outer mucus layer hosts a distinct intestinal microbial niche
Source: Nat Commun. 2015 Sep 22;6:8292. doi: 10.1038/ncomms9292 (PMC4595636; doi:10.1038/ncomms9292)
Supplement: Supplementary Data 1 — RNAseq comparison between bacteria in colonic mucus and colonic contents of B. thetaiotaomicron monocolonised mice. The table shows the raw data comparing B. thetaiotaomicron bacterial transcriptional pattern in colonic mucus and contents from the RNAseq data analysis by annotating all reads against B. thetaiotaomicron VPI 5482 reference genomic sequence. Abbreviations: Con, contents; muc, mucus. Normalisation to account for differences in overall library size was preformed prior to the test of differential gene expression. [file ncomms9292-s2.xlsx]

## Sheet: Sheet1
Supplementary Data 1: RNAseq comparison between bacteria in colonic mucus and colonic contents of B. thetaiotaomicron monocolonised mice. The table shows the raw data comparing B. thetaiotaomicron bacterial transcriptional pattern in colonic mucus and contents from the RNAseq data analysis by annotating all reads against B. thetaiotaomicron VPI 5482 reference genomic sequence. Con is in short of …
Gene ID	Gene Descriptions	Muc1	Muc2	Muc3	Con1	Con2	Con3	log2FoldChange	padj
BT_1536	ABC transporter permease	46	40	38	2173	2814	1482	-4.91797	7.86836e-61
BT_1045	hypothetical protein	857	307	362	38	28	20	4.2971	1.47756e-47
BT_3079	hypothetical protein	134	73	110	1242	1140	1350	-3.00008	2.01743e-40
BT_3985	hypothetical protein	2162	820	1095	235	191	217	2.9766	5.03982e-39
BT_3990	alpha-1,2-mannosidase	749	317	437	76	66	76	3.10185	1.47192e-38
BT_3986	patatin-like protein	3529	1235	1717	377	331	324	2.94447	7.54603e-37
BT_1534	hypothetical protein	18	13	14	351	544	418	-4.10762	7.65763e-36
BT_3984	hypothetical protein	3483	1308	1821	446	381	347	2.8107	1.29507e-35
BT_1535	ABC transporter ATP-binding protein	15	23	7	471	692	552	-4.33744	2.30874e-34
BT_1533	hypothetical protein	39	19	31	485	388	411	-3.2444	7.10871e-34
BT_1043	hypothetical protein	611	153	210	18	22	15	4.13962	2.84874e-33
BT_1044	hypothetical protein	451	130	193	14	18	20	3.9627	3.98981e-33
BT_3987	endo-beta-N-acetylglucosaminidase F1	4710	1682	2406	600	548	546	2.68757	7.05642e-33
BT_0154	periplasmic protease	405	212	264	38	36	55	3.08964	3.15407e-31
BT_3983	hypothetical protein	4266	1504	2145	547	514	526	2.62567	1.04661e-30
BT_2171	anti-sigma factor	316	142	247	29	30	37	3.16108	1.55111e-29
BT_3854	hypothetical protein	49	14	27	642	527	346	-3.45443	2.05168e-29
BT_1532	ABC transporter permease	36	24	37	525	334	454	-3.11083	3.89998e-29
BT_1042	hypothetical protein	794	228	333	63	59	53	3.15106	2.48209e-28
BT_3988	peptidoglycan bound protein	8516	2431	3961	919	868	859	2.74798	5.4029e-28
BT_1530	outer membrane protein OprM	67	58	101	1210	1425	803	-3.21818	1.31862e-25
BT_4657	heparinase III protein	184	74	124	17	12	12	3.40077	2.67135e-24
BT_1036	hypothetical protein	950	186	334	58	51	40	3.36923	4.30183e-24
BT_1038	hypothetical protein	286	95	124	18	18	22	3.27738	1.21955e-23
BT_0793	xylose isomerase	132	50	77	661	631	650	-2.40551	1.44318e-23
BT_1037	hypothetical protein	417	94	148	26	19	13	3.53451	7.32028e-23
BT_4659	hypothetical protein	192	86	157	25	18	25	2.9513	9.23456e-22
BT_2622	alpha-glucuronidase	166	51	90	715	860	1064	-2.60275	3.05472e-21
BT_3855	hypothetical protein	33	24	27	339	276	225	-2.68826	6.2589e-20
BT_0061	tyrosine-protein kinase ptk	6	4	9	122	183	146	-3.67087	9.55995e-20
BT_2500	hypothetical protein	244	66	120	1837	1872	862	-2.86781	2.08212e-19
BT_3701	SusD, outer membrane protein	98	73	86	728	485	814	-2.36957	2.69301e-19
BT_3792	alpha-1,6-mannanase	71	30	31	345	346	333	-2.42458	1.0043e-18
BT_3789	hypothetical protein	70	31	43	326	328	391	-2.32554	2.60654e-18
BT_3991	alpha-1,2-mannosidase	335	289	397	102	82	81	2.37422	6.78873e-18
BT_4715	non-specific DNA-binding protein Dps	123	95	113	1408	787	673	-2.46245	7.10328e-18
BT_4652	hypothetical protein	100	74	73	11	10	12	3.12434	1.42756e-17
BT_1028	hypothetical protein	53	26	44	318	244	335	-2.30082	4.58494e-17
BT_3791	hypothetical protein	42	28	36	248	301	299	-2.40853	5.8305e-17
BT_4121	hypothetical protein	190	54	107	772	690	673	-2.13261	2.71834e-16
BT_1040	hypothetical protein	353	118	168	50	54	46	2.35562	4.89737e-16
BT_0897	heat shock protein 90	3443	1458	1893	1057	748	738	1.79517	1.71132e-15
BT_2170	hypothetical protein	92	54	67	5	11	12	3.07533	2.20362e-15
BT_0583	hypothetical protein	269	129	218	1003	999	957	-1.76362	1.28119e-14
BT_1830	co-chaperonin GroES	1193	621	853	433	318	258	1.8097	2.70463e-14
BT_3992	anti-sigma factor	236	201	288	87	60	63	2.21531	2.71546e-14
BT_0153	hypothetical protein	67	44	48	6	4	7	3.27312	2.8457e-14
BT_0506	beta-hexosaminidase	413	208	311	138	78	106	1.93126	2.87156e-14
BT_3700	outer membrane protein SusE	120	58	93	550	378	668	-2.01299	6.95267e-14
BT_4660	hypothetical protein	133	160	217	25	30	48	2.65621	1.97256e-13
BT_3519	hypothetical protein	51	18	23	284	222	166	-2.3107	3.28192e-13
BT_1035	hypothetical protein	281	109	172	72	52	54	1.99609	4.37261e-13
BT_0037	transcriptional regulatory protein	11	4	5	76	130	90	-3.07715	8.29093e-13
BT_4669	hypothetical protein	36	20	25	188	154	300	-2.36534	8.89508e-13
BT_4120	hypothetical protein	30	16	20	163	190	142	-2.31262	9.47795e-13
BT_2623	alpha-1,6-mannanase	643	260	322	1706	1990	1862	-1.72367	9.72977e-13
BT_0786	hypothetical protein	264	135	200	85	68	66	1.84218	1.14891e-12
BT_2625	hypothetical protein	604	282	301	1571	2233	2276	-1.86926	1.25239e-12
BT_3259	hypothetical protein	2525	680	969	511	367	291	2.08407	2.03218e-12
BT_4122	hypothetical protein	300	102	198	1281	786	900	-1.8146	2.33861e-12
BT_0065	alpha-galactosidase	3	7	2	81	94	64	-3.25349	2.74926e-12
BT_3788	hypothetical protein	183	57	98	520	604	594	-1.88436	2.74926e-12
BT_0058	hypothetical protein	3	6	3	73	86	65	-3.19267	5.51586e-12
BT_1013	alpha-rhamnosidase	29	16	15	149	122	161	-2.24635	6.07241e-12
BT_0157	hypothetical protein	16305	11319	13005	7781	5884	6526	1.47805	7.99106e-12
BT_2621	hypothetical protein	93	29	36	259	315	529	-2.27501	1.73769e-11
BT_1039	hypothetical protein	269	61	121	28	41	27	2.37936	2.31838e-11
BT_4668	arabinogalactan endo-1,4-beta-galactosidase	12	9	7	114	67	112	-2.6312	2.83793e-11
BT_2620	alpha-glucosidase	316	124	136	787	909	1329	-1.90775	3.23543e-11
BT_0351	L-arabinose isomerase	98	34	57	348	262	309	-1.78711	3.32236e-11
BT_4654	ROK family transcriptional repressor	42	26	40	4	2	4	3.27621	3.53926e-11
BT_1029	hypothetical protein	69	18	36	221	209	273	-2.01435	5.64215e-11
BT_3963	sugar hydrolase	14	13	24	150	141	118	-2.31583	7.58549e-11
BT_4123	exo-poly-alpha-D-galacturonosidase	35	20	33	185	166	159	-1.95939	1.05912e-10
BT_3702	SusC, outer membrane protein involved in starch binding	265	122	194	792	662	867	-1.50626	1.15953e-10
BT_4187	exo-poly-alpha-D-galacturonosidase	67	36	63	277	237	326	-1.79056	1.43087e-10
BT_1529	two-component system response regulator	67	73	95	473	441	435	-1.87963	2.07736e-10
BT_0059	hypothetical protein	0	2	0	41	48	38	-3.72614	2.92629e-10
BT_2624	hypothetical protein	175	64	65	451	468	513	-1.76745	3.67264e-10
BT_3784	alpha-1,2-mannosidase	200	82	143	835	531	512	-1.63505	5.05737e-10
BT_0504	TonB-dependent outer membrane receptor	182	111	120	70	42	42	1.82002	7.82741e-10
BT_3235	hypothetical protein	281	127	172	732	994	738	-1.60762	9.25797e-10
BT_3773	hypothetical protein	339	136	235	1383	849	812	-1.59789	9.76003e-10
BT_1420	hypothetical protein	98	96	118	44	27	24	2.11856	1.1088e-09
BT_1451	hypothetical protein	538	412	475	261	173	242	1.54491	1.29919e-09
BT_2629	alpha-1,2-mannosidase	703	208	391	2412	1632	1511	-1.63488	1.90892e-09
BT_4245	hypothetical protein	99	34	71	20	19	11	2.24912	3.07571e-09
BT_0064	hypothetical protein	5	5	6	64	84	50	-2.73757	3.10246e-09
BT_3699	outer membrane protein SusF	295	245	294	1334	937	1345	-1.52771	3.23969e-09
BT_3856	hypothetical protein	9	3	7	63	60	72	-2.58295	3.99092e-09
BT_3774	alpha-mannosidase	235	128	203	842	728	610	-1.42919	5.78231e-09
BT_0792	xylulose kinase	50	28	30	149	202	215	-1.83976	6.11334e-09
BT_4670	hypothetical protein	40	14	12	138	102	218	-2.20086	6.11334e-09
BT_0155	NA	228	240	643	3084	2586	2356	-2.1238	6.2998e-09
BT_2437	hypothetical protein	38548	20784	24579	19837	12702	13386	1.30653	8.00825e-09
BT_3961	hypothetical protein	101	46	55	299	428	256	-1.77351	8.00825e-09
BT_4110	pectinesterase	93	58	62	283	272	354	-1.55885	9.91134e-09
BT_3790	hypothetical protein	25	9	12	103	90	98	-2.0725	1.03847e-08
BT_4109	pectinesterase	88	30	71	337	277	238	-1.66444	1.16363e-08
BT_0656	hypothetical protein	2159	1640	1855	1249	886	947	1.35766	1.31048e-08
BT_1573	hypothetical protein	1604	965	1135	881	455	523	1.4417	2.75753e-08
BT_4185	xylosidase/arabinosidase	76	40	89	352	304	271	-1.62494	2.75975e-08
BT_2254	pectate lyase	34	5	15	98	120	124	-2.11867	3.22601e-08
BT_2630	hypothetical protein	111	44	73	342	277	267	-1.46837	4.02152e-08
BT_4676	hypothetical protein	4379	2236	2668	2235	1395	1388	1.3124	4.21807e-08
BT_1452	hypothetical protein	2165	1200	1461	1154	783	928	1.19675	5.45333e-08
BT_0541	polyphosphate kinase	144	126	140	74	48	54	1.67017	5.93415e-08
BT_0066	major outer membrane protein OmpA	6	4	5	43	67	54	-2.58315	6.85579e-08
BT_1829	molecular chaperone GroEL	5550	4050	4823	3140	2772	2453	1.25934	7.73744e-08
BT_3964	secretory protein	16	16	12	75	124	105	-2.10318	9.94634e-08
BT_3526	glutaminase	18	7	13	59	97	113	-2.17707	1.15787e-07
BT_4667	beta-galactosidase	65	71	75	437	261	332	-1.63779	1.20904e-07
BT_0565	heat shock protein	5694	2963	4292	2840	1811	1105	1.56969	1.32381e-07
BT_0996	beta-galactosidase	25	13	24	115	93	117	-1.8009	1.77677e-07
BT_4113	hypothetical protein	347	112	121	558	1044	1167	-1.79295	1.92648e-07
BT_4655	hypothetical protein	48	29	37	12	9	6	2.28066	1.97089e-07
BT_2568	sugar transporter	788	444	583	445	249	308	1.30083	1.98664e-07
BT_3965	hypothetical protein	29	26	17	122	151	120	-1.82849	2.09524e-07
BT_3958	hypothetical protein	81	44	41	278	278	174	-1.60352	2.79802e-07
BT_2757	L-asparaginase II	7932	4313	4831	3940	3412	3465	1.09304	2.80082e-07
BT_3787	hypothetical protein	103	25	44	237	287	226	-1.67207	2.84355e-07
BT_3959	hypothetical protein	67	56	58	322	272	202	-1.54662	2.94222e-07
BT_2626	hypothetical protein	1339	543	616	2594	3222	2731	-1.33281	3.25131e-07
BT_0970	haloacid dehalogenase	68	33	53	219	187	190	-1.43521	3.99897e-07
BT_4108	hypothetical protein	85	55	118	403	361	329	-1.51138	5.57706e-07
BT_4653	glucose/galactose transporter	38	17	27	5	6	3	2.52723	7.11583e-07
BT_4458	pyridoxamine kinase	621	333	431	351	206	226	1.25705	8.06123e-07
BT_3960	hypothetical protein	32	21	47	131	230	177	-1.8162	8.54367e-07
BT_4615	molecular chaperone DnaK	11513	7604	9040	7295	5319	5162	1.13457	8.54367e-07
BT_1010	hypothetical protein	12	6	14	60	77	74	-2.05079	8.81381e-07
BT_0997	hypothetical protein	15	4	5	58	45	80	-2.22955	9.28055e-07
BT_3312	glucosylceramidase	5	2	6	45	51	37	-2.46225	1.04574e-06
BT_1999	anaerobic ribonucleoside-triphosphate reductase activating protein	113	119	126	547	394	563	-1.44509	1.17713e-06
BT_3962	sugar hydrolase	43	24	39	199	156	117	-1.58756	1.17713e-06
BT_2430	hexokinase type III	1380	797	862	775	563	536	1.141	1.65465e-06
BT_4246	hypothetical protein	127	34	52	31	18	19	1.86428	1.76936e-06
BT_0791	hypothetical protein	19	12	10	67	112	70	-1.96204	2.11488e-06
BT_3723	outer membrane protein OmpH	1425	672	757	684	512	574	1.09973	2.72364e-06
BT_1908	hypothetical protein	2700	1695	2041	1637	1220	1464	1.04069	2.80168e-06
BT_1998	anaerobic ribonucleoside triphosphate reductase	517	635	725	2922	2259	2848	-1.43815	2.91973e-06
BT_2573	glutamate/gamma-aminobutyrate anti-porter	9288	4696	6239	5462	2229	2709	1.38075	3.02637e-06
BT_3313	hypothetical protein	22	10	19	78	110	79	-1.79811	3.3946e-06
BT_2809	hypothetical protein	274	76	108	56	68	63	1.5495	4.16214e-06
BT_3310	hypothetical protein	27	8	19	99	126	65	-1.84828	4.23297e-06
BT_2631	hydrolase	124	62	87	374	277	260	-1.2327	4.84485e-06
BT_2803	ribokinase	117	58	100	44	48	31	1.52376	4.84485e-06
BT_3244	hypothetical protein	294	96	146	587	707	511	-1.31802	5.62313e-06
BT_3625	hypothetical protein	38	21	27	8	5	8	2.1816	6.01127e-06
BT_0954	hypothetical protein	896	560	621	561	332	408	1.13598	6.49994e-06
BT_1675	hypothetical protein	1056	697	858	674	535	465	1.10583	6.49994e-06
BT_1433	D-mannonate oxidoreductase	71	72	91	334	356	263	-1.41639	9.1479e-06
BT_1827	transposase	106	37	52	27	24	26	1.62693	9.1479e-06
BT_4744	multiple inositol polyphosphate histidine phosphatase 1	210	105	135	97	72	86	1.22732	9.2959e-06
BT_1432	mannonate dehydratase	273	124	184	610	600	517	-1.10177	9.42072e-06
BT_0772	hypothetical protein	103	71	84	59	22	33	1.5871	1.01116e-05
BT_0060	polysaccharide export protein	0	2	4	21	47	29	-2.65319	1.05885e-05
BT_1885	ATP-dependent RNA helicase	113	61	67	188	338	675	-1.73126	1.10861e-05
BT_1020	hypothetical protein	25	13	9	82	60	96	-1.73708	1.38562e-05
BT_2528	Na+-dependent phosphate transporter	225	135	172	479	942	596	-1.40178	1.40674e-05
BT_1197	RNA polymerase ECF-type sigma factor	9435	4705	6015	5426	4414	4235	0.947424	1.48521e-05
BT_0646	hypothetical protein	873	338	586	454	314	330	1.10357	1.64516e-05
BT_0533	tryptophan synthase subunit beta	91	39	41	24	21	23	1.62803	1.7446e-05
BT_2178	hypothetical protein	197	75	143	656	541	311	-1.36352	1.77188e-05
BT_1434	catabolite transcriptional regulator A	23	16	20	111	84	74	-1.58429	1.798e-05
BT_1052	anti-sigma factor	342	239	331	190	168	210	1.14465	1.84005e-05
BT_0175	hypothetical protein	275	219	215	137	135	154	1.19935	2.0417e-05
BT_2572	potassium channel subunit	629	368	450	409	224	274	1.12628	2.04574e-05
BT_3222	hypothetical protein	139	77	73	243	448	397	-1.40325	2.15045e-05
BT_1440	hypothetical protein	5552	4025	4673	3703	2900	3385	0.998618	2.15154e-05
BT_3314	thermostable beta-glucosidase B	34	23	21	113	130	89	-1.5194	2.15154e-05
BT_0683	alpha-glucosidase	232	181	198	136	102	132	1.19449	2.18339e-05
BT_2758	hypothetical protein	7796	3367	4317	3932	3242	3343	0.959683	2.18339e-05
BT_2811	alkyl hydroperoxide reductase	983	805	967	4315	2427	2687	-1.18311	2.51873e-05
BT_2628	two-component system sensor histidine kinase/response regulator	422	161	252	1266	774	658	-1.21206	2.67299e-05
BT_0985	sialic acid-specific acetylesterase II	5	0	2	27	18	45	-2.52322	2.9737e-05
BT_3080	cysteine synthase A	1852	3647	8446	62479	57233	51156	-2.42111	3.14325e-05
BT_0582	hypothetical protein	50	32	60	208	166	154	-1.33128	3.30157e-05
BT_0727	hypothetical protein	165	78	105	77	48	67	1.25384	3.44066e-05
BT_2424	K+-transporting ATPase B chain	36	20	31	95	118	135	-1.4504	3.44066e-05
BT_1472	hypothetical protein	203	147	167	113	96	109	1.15886	3.51601e-05
BT_4264	large-conductance mechanosensitive channel	1160	937	1146	869	647	634	1.0878	3.64581e-05
BT_3736	hypothetical protein	7802	4156	4422	4601	3343	3462	0.959015	4.06492e-05
BT_3737	hypothetical protein	9127	4535	5775	5636	3186	2463	1.20112	4.2636e-05
BT_4500	hypothetical protein	1221	723	856	834	494	529	1.04992	4.2636e-05
BT_1008	xylanase	842	415	499	505	298	335	1.05158	5.2835e-05
BT_3311	hypothetical protein	14	4	9	66	59	34	-1.88778	5.82142e-05
BT_1693	multidrug resistance periplasmic linker protein	1363	1259	1416	918	823	944	1.0926	6.79903e-05
BT_3238	hypothetical protein	108	48	65	211	319	216	-1.27495	7.11017e-05
BT_3786	two-component system sensor histidine kinase/response regulator	220	90	128	738	474	302	-1.28416	8.67785e-05
BT_0526	L-asparaginase I	177	66	97	70	50	65	1.23603	8.70799e-05
BT_0532	anthranilate synthase component I	88	38	60	37	21	30	1.43104	8.90415e-05
BT_2567	permease	511	283	346	340	171	206	1.11136	9.02965e-05
BT_1528	two-component system sensor histidine kinase	19	19	18	128	68	69	-1.57107	9.8859e-05
BT_3572	hypothetical protein	365	87	140	86	109	48	1.4932	0.000106868
BT_2654	transposase	2341	1179	1069	1280	811	831	1.06574	0.000112114
BT_2438	hypothetical protein	44657	22752	27998	29886	16187	16613	1.04142	0.000116048
BT_2082	hypothetical protein	473	368	401	341	253	255	1.03532	0.000119894
BT_0884	outer membrane efflux protein oprM	639	473	467	401	304	392	1.00506	0.000120523
BT_3778	hypothetical protein	132	88	90	300	433	289	-1.19758	0.000124329
BT_0068	hypothetical protein	10	2	2	31	41	32	-2.10025	0.000125244
BT_0350	xylulose kinase	29	13	24	101	75	82	-1.41085	0.000125362
BT_0507	TetR/AcrR family transcriptional regulator	67	26	19	16	5	13	1.87474	0.000125768
BT_0057	hypothetical protein	1	2	1	16	25	23	-2.49336	0.000126193
BT_2510	malate dehydrogenase	5741	3187	3689	3640	2850	3081	0.847483	0.000135714
BT_0147	hypothetical protein	8664	6181	7225	6175	4938	5440	0.901146	0.000136278
BT_0992	beta-galactosidase	18	10	2	75	38	61	-1.83498	0.000136278
BT_1383	oxidoreductase, aldo/keto reductase	2215	1293	1630	1515	1160	1197	0.867063	0.000139592
BT_0291	integrase	138	56	86	54	56	39	1.26317	0.000151389
BT_3237	hypothetical protein	94	37	40	182	207	164	-1.22586	0.00015732
BT_1956	cell surface protein	285	222	274	839	767	686	-1.00532	0.000171097
BT_1259	choloylglycine hydrolase	1569	1101	1312	1226	809	776	0.98543	0.000182393
BT_3236	hypothetical protein	276	75	135	484	545	420	-1.16141	0.000195125
BT_3724	cationic outer membrane protein	673	370	487	377	348	395	0.889852	0.000196982
BT_3840	RNA-binding protein rbpA	2839	1236	1878	5601	4380	4738	-0.849279	0.000197851
BT_0779	hypothetical protein	406	186	301	705	928	846	-1.00951	0.000210295
BT_4208	phosphohydrolase	110	54	40	40	22	33	1.43685	0.000210295
BT_3512	glutaminase A	17	6	21	53	86	69	-1.63404	0.000217257
BT_3239	hypothetical protein	228	92	133	382	577	402	-1.13601	0.000222808
BT_4486	voltage-gated K+ channel protein	150	91	114	88	56	77	1.12074	0.000223363
BT_3857	hypothetical protein	26	18	25	77	81	112	-1.386	0.000268394
BT_1955	cell wall biogenesis protein	127	101	111	333	323	356	-1.03151	0.00027353
BT_1018	polygalacturonase (Pectinase)	17	9	13	59	54	58	-1.52933	0.000290581
BT_p548220	hypothetical protein	23	28	31	82	133	139	-1.46018	0.000290581
BT_0955	hypothetical protein	544	388	465	397	301	324	0.931665	0.000301284
BT_1140	hypothetical protein	42	27	45	161	112	118	-1.21603	0.000329795
BT_2808	inosine-uridine preferring nucleoside hydrolase	184	40	60	26	48	38	1.50867	0.000346989
BT_4105	hexuronate transporter	45	22	30	97	98	142	-1.27145	0.000346989
BT_1139	hypothetical protein	59	76	102	267	306	327	-1.28199	0.000357658
BT_4214	hypothetical protein	430	276	334	285	209	266	0.917724	0.000361939
BT_1017	hypothetical protein	23	21	20	89	70	90	-1.35289	0.000381747
BT_0406	hypothetical protein	506	220	279	289	196	196	0.964672	0.000403116
BT_4161	hypothetical protein	51	22	43	122	133	122	-1.19365	0.000403116
BT_1798	hypothetical protein	33	20	21	79	83	105	-1.30051	0.000487682
BT_0794	D-xylose transporter XylE	31	9	17	87	63	67	-1.39583	0.00048775
BT_0687	hydroxylamine reductase	1139	818	931	911	589	644	0.918556	0.000489353
BT_1980	transposase	187	103	128	349	382	390	-0.937127	0.000504865
BT_3935	aminotransferase	77	44	49	36	32	18	1.34727	0.000547172
BT_2544	metal-dependent membrane protease	28	21	28	90	67	159	-1.41482	0.000564604
BT_0901	universal stress protein UspA	5171	1834	2421	2551	1973	1420	1.01959	0.000580871
BT_3691	hypothetical protein	37	27	33	17	11	14	1.54392	0.0006534
BT_4184	phosphoglycolate phosphatase	35	14	21	109	80	64	-1.31557	0.000702283
BT_1471	hypothetical protein	903	580	678	613	552	498	0.841351	0.000705606
BT_1766	ribonucleoprotein-related protein	280	173	247	634	655	564	-0.898085	0.000705606
BT_3569	hypothetical protein	7008	6140	6573	5802	3674	5087	0.953116	0.000705606
BT_p548230	hypothetical protein	80	51	45	27	40	19	1.37947	0.000705606
BT_2561	anti-sigma factor	119	135	238	524	739	565	-1.26175	0.000780621
BT_3573	hypothetical protein	107	13	31	17	20	6	1.78813	0.000805136
BT_4600	hypothetical protein	227	92	124	106	91	92	0.99729	0.000810936
BT_1012	hypothetical protein	8	2	4	21	32	38	-1.90617	0.000832613
BT_3057	N-acetylgalactosamine-6-sulfatase	127	79	105	312	249	282	-0.922723	0.000849308
BT_1218	hypothetical protein	3361	1900	2322	2471	1752	1737	0.803905	0.000896884
BT_1957	hypothetical protein	890	439	593	1799	1684	1301	-0.845308	0.000896884
BT_2172	hypothetical protein	51	26	58	35	11	9	1.60096	0.000896884
BT_4244	hypothetical protein	92	31	38	15	27	29	1.42455	0.000930429
BT_2502	hypothetical protein	2053	1527	2119	5601	4167	5572	-0.87999	0.000933368
BT_0986	DNA-binding protein	25	26	23	114	77	84	-1.27156	0.000936992
BT_3518	anti-sigma factor	264	110	328	1301	856	433	-1.31228	0.000936992
BT_4114	hypothetical protein	444	92	186	598	735	769	-1.1585	0.000938329
BT_3852	major outer membrane protein OmpA	68372	34400	43619	45759	36277	34727	0.762227	0.000941093
BT_3775	hypothetical protein	6	4	2	22	28	33	-1.92016	0.000945815
BT_0219	thioredoxin	1094	422	592	627	442	381	0.925061	0.000994447
BT_1531	two-component system sensor histidine kinase	61	24	33	125	104	128	-1.10963	0.00105011
BT_4597	endopeptidase Clp ATP-binding subunit B	21760	12526	14774	16384	11016	11414	0.798861	0.00105121
BT_0805	hypothetical protein	646	399	462	516	248	278	0.995872	0.00106039
BT_2257	hypothetical protein	107	68	75	226	219	243	-0.949465	0.00106039
BT_3241	hypothetical protein	115	47	84	204	302	215	-1.08223	0.00106039
BT_2726	50S ribosomal protein L4	136	68	89	175	327	498	-1.25425	0.00106899
BT_2727	50S ribosomal protein L3	171	85	103	295	265	500	-1.06414	0.00109358
BT_1748	hypothetical protein	642	344	448	460	303	223	0.974726	0.00111892
BT_0355	Na+/glucose cotransporter	51	17	37	150	75	126	-1.21784	0.00112635
BT_2619	two-component system sensor histidine kinase	39	32	50	139	100	180	-1.19644	0.00114201
BT_1030	hypothetical protein	42	9	13	95	48	107	-1.44433	0.00123953
BT_2431	hypothetical protein	194	133	145	148	89	74	1.05825	0.00123953
BT_1330	hypothetical protein	1363	745	920	988	657	750	0.791058	0.00129412
BT_4656	N-acetylglucosamine-6-sulfatase	22	12	8	4	3	2	2.05482	0.00140397
BT_4487	membrane-bound lytic murein transglycosylase	113	116	109	71	63	84	1.1167	0.00143034
BT_2618	two-component system response regulator	19	26	36	88	121	111	-1.32721	0.00143229
BT_3328	hypothetical protein	57	88	103	59	31	47	1.34887	0.00147671
BT_1490	surface protein	87	104	101	297	293	363	-1.08637	0.00148382
BT_0499	cation efflux system protein	383	233	298	245	221	241	0.824833	0.00149639
BT_2041	hypothetical protein	53	32	48	23	23	25	1.28022	0.00155928
BT_2079	peptidyl-prolyl cis-trans isomerase	859	507	786	1932	1519	1831	-0.788717	0.00155928
BT_0490	hypothetical protein	80	54	65	56	34	25	1.20959	0.00163826
BT_4651	endonuclease IV	1063	569	649	722	545	542	0.77658	0.00188901
BT_2813	sodium-dependent multivitamin transporter	5	4	5	26	26	32	-1.76338	0.00190494
BT_2261	hypothetical protein	66	23	49	147	171	105	-1.13199	0.00193183
BT_1206	hypothetical protein	117	30	43	47	21	16	1.41016	0.00199028
BT_0982	hypothetical protein	11	0	4	60	20	20	-1.898	0.00205294
BT_t36	tRNA	56	115	118	529	334	318	-1.28015	0.00206022
BT_0633	Na+/H+ exchange protein	586	352	349	419	272	291	0.8462	0.00235199
BT_0106	hypothetical protein	193	156	146	140	111	107	0.946333	0.00237383
BT_3191	hypothetical protein	167	119	148	311	431	480	-0.965313	0.00237383
BT_3248	metal ABC transporter ATP-binding protein	67	37	68	31	27	41	1.18696	0.00242388
BT_0516	hypothetical protein	31	13	10	5	6	5	1.78129	0.002905
BT_2263	hypothetical protein	69	34	51	128	178	137	-1.03176	0.00293897
BT_0267	two-component system sensor histidine kinase/response regulator	118	34	53	50	30	31	1.18928	0.00294912
BT_3487	arylsulfatase	24	10	23	59	84	60	-1.28226	0.00302617
BT_0330	ketoisovalerate oxidoreductase subunit vorA	110	92	107	273	252	346	-0.937272	0.00305605
BT_0979	hypothetical protein	31	54	56	161	156	209	-1.21105	0.00305716
BT_2268	hypothetical protein	142	76	96	226	323	288	-0.932501	0.00308852
BT_1350	CDP-glucose 4,6-dehydratase	330	152	172	168	145	169	0.84414	0.00311411
BT_p548211	TraG-like protein	93	67	74	229	176	230	-0.904355	0.00316472
BT_3243	hypothetical protein	214	93	119	364	528	284	-1.00694	0.00317808
BT_2040	hypothetical protein	148	130	164	130	64	109	1.03713	0.00318289
BT_3566	hypothetical protein	1669	1134	1370	1502	772	950	0.86068	0.00318289
BT_3916	site-specific recombinase IntIA	78	62	67	61	25	41	1.15568	0.00318362
BT_0898	ATP-dependent Clp protease	5612	2988	4060	4286	3201	2839	0.742536	0.00324955
BT_4650	voltage-gated chloride channel protein	415	299	324	308	258	263	0.803473	0.00327389
BT_0977	hypothetical protein	5	1	3	24	19	20	-1.87101	0.00328582
BT_r07	5S ribosomal RNA	15	8	7	1	1	3	2.09807	0.00330302
BT_2125	hypothetical protein	293	233	352	644	958	918	-0.971305	0.00332265
BT_1138	transposase	16	26	30	89	73	120	-1.27999	0.00337738
BT_2577	hypothetical protein	114	67	71	191	217	271	-0.930227	0.00343833
BT_2354	hypothetical protein	381	164	200	569	592	600	-0.798204	0.00347337
BT_0553	glutamate synthase large subunit	29	22	35	84	64	186	-1.31877	0.00349303
BT_3568	hypothetical protein	3121	2272	2599	2712	1455	2159	0.835418	0.00353754
BT_3783	hypothetical protein	85	47	63	183	176	157	-0.904518	0.00356838
BT_2164	MarR family transcriptional regulator	46	22	39	24	14	17	1.30132	0.00364203
BT_1345	glycosyltransferase	363	89	109	140	87	80	1.13476	0.00368486
BT_1436	hypothetical protein	832	580	808	803	430	345	0.971588	0.00378864
BT_1558	hypothetical protein	230	165	256	172	157	161	0.880898	0.00378864
BT_4662	heparitin sulfate lyase	42	16	35	16	13	15	1.36842	0.00395622
BT_3968	cation efflux system protein	14	4	10	77	37	21	-1.5689	0.00405564
BT_2560	hypothetical protein	55	23	29	95	106	107	-1.04137	0.00413379
BT_1338	dTDP-4-dehydrorhamnose 3,5-epimerase	130	34	65	61	34	30	1.17279	0.00417568
BT_2627	cell surface protein	775	207	325	1083	1304	937	-0.960553	0.00417568
BT_0700	GTP pyrophosphokinase	336	302	378	936	854	923	-0.849238	0.00422255
BT_2233	hypothetical protein	162	116	172	148	87	84	0.968534	0.00430168
BT_3868	glycosyl hydrolase	231	91	132	136	91	93	0.894985	0.00443454
BT_4689	pullulanase	1208	681	727	938	546	486	0.858028	0.00445694
BT_4142	hypothetical protein	102	42	60	57	36	33	1.06647	0.00455818
BT_3781	hypothetical protein	24	21	23	67	75	84	-1.14876	0.0045924
BT_4263	glyceraldehyde 3-phosphate dehydrogenase	1518	573	823	906	626	722	0.7623	0.0048151
BT_4358	hypothetical protein	86	36	57	150	165	154	-0.919489	0.0048151
BT_0778	hypothetical protein	1158	688	722	812	690	616	0.731315	0.00493739
BT_2423	potassium-transporting ATPase subunit C	6	5	4	16	34	34	-1.67437	0.00493739
BT_3364	hypothetical protein	61	47	48	114	150	211	-1.05142	0.00493739
BT_3631	hypothetical protein	17	14	17	4	3	9	1.71371	0.00493739
BT_4373	hypothetical protein	660	273	312	396	262	260	0.833428	0.00493739
BT_0374	hypothetical protein	938	400	483	587	409	410	0.777739	0.00496392
BT_1477	hypothetical protein	656	378	465	1344	1005	1073	-0.695855	0.00510922
BT_2686	cation efflux transporter	260	320	391	1073	988	880	-0.970095	0.00529587
BT_1033	hypothetical protein	370	173	221	263	150	153	0.854204	0.00538395
BT_1019	secreted hydrolase	38	11	19	62	65	89	-1.17257	0.00550571
BT_4036	hypothetical protein	132	50	93	248	226	209	-0.852634	0.00550571
BT_0200	ATP phosphoribosyltransferase	158	46	96	72	67	43	1.04619	0.00550571
BT_2499	bifunctional methionine sulfoxide reductase A/B	2350	1743	2014	2127	1485	1498	0.755149	0.00557256
BT_1344	glycosyltransferase	267	59	104	120	54	63	1.13321	0.00562381
BT_0530	anthranilate phosphoribosyltransferase	45	18	26	19	11	13	1.33615	0.00565195
BT_3367	glycosyltransferase	293	131	152	165	126	143	0.812897	0.00574441
BT_0906	hypothetical protein	139	111	89	288	256	393	-0.914477	0.00592354
BT_p548225	hypothetical protein	176	58	99	105	53	48	1.04554	0.00597037
BT_3242	hypothetical protein	123	44	67	199	271	160	-0.983086	0.00599866
BT_3823	hypothetical protein	3209	2234	2791	2981	1760	2109	0.760375	0.00610748
BT_2807	hypothetical protein	203	46	89	53	72	66	1.08286	0.00613117
BT_2259	hypothetical protein	84	51	66	174	172	171	-0.856346	0.00615807
BT_0549	thioredoxin	470	406	493	372	330	399	0.816153	0.00633806
BT_2081	hypothetical protein	731	579	676	632	498	529	0.759855	0.00633806
BT_0051	glycosyltransferase	9	0	3	12	29	32	-1.7883	0.00635532
BT_0072	ABC transporter ATP-binding protein	4	5	13	45	30	32	-1.50229	0.00666642
BT_3555	hypothetical protein	459	289	331	345	282	271	0.728994	0.0066856
BT_2144	oxidoreductase	85	40	56	164	147	148	-0.860049	0.00688026
BT_3629	hypothetical protein	21	23	18	10	10	7	1.49376	0.00688026
BT_3698	alpha-amylase	50	23	29	112	71	109	-1.00476	0.0071691
BT_2690	histidine ammonia-lyase	126	92	101	275	290	246	-0.821835	0.00734335
BT_3329	hypothetical protein	73	51	68	51	45	31	1.02646	0.00758185
BT_t18	tRNA	14	19	14	62	63	49	-1.22993	0.0076399
BT_3190	RNA polymerase ECF-type sigma factor	112	76	92	188	252	316	-0.910385	0.00772643
BT_0984	hypothetical protein	10	5	3	27	24	34	-1.52708	0.00773281
BT_2124	glucose-6-phosphate isomerase	1386	897	1029	1159	708	942	0.719038	0.00782142
BT_1407	activator of (R)-2-hydroxyglutaryl-CoA dehydratase	154	142	174	396	428	425	-0.845382	0.00862281
BT_1572	RNA polymerase ECF-type sigma factor	2246	1616	2864	7730	7324	3890	-0.933223	0.00874547
BT_3214	S-adenosylmethionine--tRNA ribosyltransferase-isomerase	175	126	138	135	88	120	0.830706	0.00884059
BT_0983	beta-galactosidase	24	12	14	56	50	56	-1.14652	0.00898662
BT_1729	peptide chain release factor 3	39	28	35	82	89	135	-1.02966	0.00902897
BT_2219	hypothetical protein	84	32	42	35	33	28	1.05738	0.00909402
BT_0911	integration host factor IHF subunit alpha	98	59	65	190	145	248	-0.876201	0.00917126
BT_1939	outer membrane receptor	52	20	30	26	13	15	1.22895	0.00932751
BT_0735	aspartate aminotransferase	6759	4544	5221	6179	3700	4250	0.715875	0.00939603
BT_4394	beta-hexosaminidase	34	19	17	18	5	8	1.43398	0.0095624
BT_1032	hypothetical protein	1060	462	588	651	547	558	0.674255	0.00977565
BT_3223	hypothetical protein	91	50	49	104	240	215	-1.05561	0.00994964
BT_0769	hypothetical protein	189	70	91	106	72	62	0.911602	0.0100498
BT_1207	glycerate dehydrogenase	148	102	102	99	78	95	0.830081	0.0103818
BT_3710	50S ribosomal protein L34	445	374	570	1093	1319	1216	-0.830578	0.0103899
BT_2539	rubredoxin	5421	7386	7915	13573	26450	27311	-1.052	0.0104246
BT_3249	zinc ABC transporter zinc-binding protein	75	93	93	60	42	76	1.05285	0.0104246
BT_4671	hypothetical protein	50	4	18	237	81	156	-1.808	0.010555
BT_1285	endo-beta-N-acetylglucosaminidase	54	13	30	14	17	16	1.27352	0.0107872
BT_4675	heparin lyase I	160	161	278	115	149	155	0.991044	0.0108098
BT_4658	glucuronyl hydrolase	14	10	25	5	8	5	1.58928	0.0108207
BT_0041	F420H2:quinone oxidoreductase	1	1	2	20	19	4	-1.92317	0.0109986
BT_0584	hypothetical protein	203	153	195	162	154	119	0.814462	0.0111874
BT_1919	hypothetical protein	352	151	243	276	136	130	0.874726	0.011383
BT_2353	hypothetical protein	50	19	19	78	69	109	-1.05095	0.011383
BT_3233	hypothetical protein	163	147	184	468	417	391	-0.803132	0.011383
BT_2749	membrane-associated HD superfamily hydrolase	298	152	185	196	150	175	0.718311	0.0114208
BT_3717	ornithine carbamoyltransferase	2072	1162	1587	1742	1199	1325	0.639898	0.0122475
BT_4423	xylulose kinase	3	4	6	23	29	18	-1.57001	0.0122475
BT_4638	hypothetical protein	55	35	25	20	26	20	1.15202	0.012317
BT_4677	hypothetical protein	3302	2228	2804	3296	1786	1797	0.766927	0.0128899
BT_4247	hypothetical protein	102	28	59	49	33	35	1.01787	0.0129882
BT_1818	hypothetical protein	116	60	64	68	43	61	0.892505	0.013021
BT_3178	beta-hexosaminidase	86	66	87	200	197	209	-0.805378	0.0139259
BT_3445	cell division protein FtsA	367	360	471	408	280	276	0.835545	0.0144299
BT_2978	transcriptional regulator	119	48	82	80	42	52	0.912104	0.0146629
BT_2776	hypothetical protein	78	36	42	124	143	126	-0.86083	0.0146911
BT_3571	hypothetical protein	215	44	71	83	61	41	1.0741	0.0146931
BT_1884	cold shock protein	65	22	21	88	177	457	-1.76386	0.0147373
BT_4661	hypothetical protein	45	21	29	16	21	16	1.16089	0.014838
BT_3464	peptidase	50	49	45	117	116	189	-0.961845	0.0148634
BT_1348	CDP-abequose synthase	159	46	45	50	51	47	1.02982	0.015102
BT_2716	50S ribosomal protein L24	135	75	87	157	256	425	-0.984205	0.0151821
BT_1070	hypothetical protein	72	45	61	136	139	179	-0.835823	0.015356
BT_1566	aluminum resistance protein	85	28	48	43	34	20	1.05473	0.015622
BT_2267	integrase protein	977	676	681	795	566	695	0.668183	0.015622
BT_4205	UDP-N-acetylglucosamine acyltransferase	71	43	78	144	160	199	-0.867419	0.015622
BT_1196	pyruvate carboxylase subunit B	15688	12379	14410	14125	12692	9640	0.717131	0.0157279
BT_1273	L-fucose isomerase	226	145	189	155	163	143	0.734884	0.0158806
BT_1492	tryptophanase	218	114	163	117	136	141	0.751448	0.0158806
BT_4116	hypothetical protein	104	76	156	324	281	288	-0.853607	0.015989
BT_1845	hypothetical protein	104	89	99	207	233	346	-0.86819	0.0162323
BT_4068	hypothetical protein	350	106	160	178	134	135	0.808703	0.0166274
BT_1923	O-acetylhomoserine (thiol)-lyase	117	60	73	75	57	55	0.835428	0.0170356
BT_0980	hypothetical protein	22	10	17	50	50	52	-1.08757	0.0170684
BT_4243	oxidoreductase	145	60	102	90	69	73	0.80635	0.0171157
BT_1260	peptidase	16	9	14	6	5	3	1.56428	0.0171566
BT_3926	peptidase	444	199	243	258	178	279	0.721409	0.0171566
BT_1954	surface layer protein	34	47	50	116	133	153	-0.986434	0.0171807
BT_0353	L-ribulose-5-phosphate 4-epimerase	8	4	2	24	23	20	-1.49691	0.0173234
BT_3777	hypothetical protein	22	6	15	54	59	31	-1.19702	0.0173492
BT_p548215	TraM-like protein	17	18	27	53	61	94	-1.11609	0.0173492
BT_3703	alpha-glucosidase	348	173	256	704	469	545	-0.660991	0.0174087
BT_2755	aspartate ammonia-lyase	6045	5220	6091	4997	4736	5456	0.701418	0.0174171
BT_r15	5S ribosomal RNA	76	46	61	67	26	27	1.03163	0.0174911
BT_3018	mechanosensitive ion channel MscS	697	436	573	640	405	443	0.675086	0.0175922
BT_0447	sialic acid-specific 9-O-acetylesterase	18	10	14	55	47	36	-1.13534	0.0176021
BT_4363	alkaline phosphatase	97	72	82	58	63	69	0.852615	0.0178867
BT_4693	cation efflux system protein	1582	782	1092	1266	739	321	0.973665	0.0182158
BT_1011	hypothetical protein	3	4	4	14	19	28	-1.5627	0.0182394
BT_3520	hypothetical protein	41	18	19	96	61	64	-0.986649	0.0183622
BT_4504	hypothetical protein	941	445	588	764	435	366	0.763327	0.0186642
BT_1183	two-component system sensor histidine kinase/response regulator	88	63	75	160	193	214	-0.804328	0.0187323
BT_0537	hypothetical protein	72	25	22	17	19	28	1.15333	0.0190375
BT_0259	amidohydrolase	79	33	59	134	142	140	-0.810287	0.0191031
BT_0816	hypothetical protein	1196	493	665	782	643	499	0.689286	0.0191342
BT_3657	alpha-L-arabinofuranosidase	36	30	44	93	138	89	-0.975793	0.0191342
BT_0993	beta-galactosidase	14	6	13	43	28	45	-1.205	0.019231
BT_2240	hypothetical protein	271	142	203	183	152	187	0.678926	0.019231
BT_4474	hypothetical protein	730	670	780	1606	1630	2282	-0.769664	0.019231
BT_0340	trimethylamine corrinoid protein 2	11	5	6	32	22	33	-1.32449	0.0192686
BT_4303	4-alpha-glucanotransferase	3795	2086	2693	2955	2559	2244	0.595402	0.0194417
BT_1790	hypothetical protein	114	62	75	63	65	63	0.811037	0.0198025
BT_2349	transposase	164	78	107	258	278	249	-0.706342	0.0202809
BT_2262	hypothetical protein	52	16	38	83	124	82	-0.977182	0.0204581
BT_2119	hypothetical protein	109	51	65	42	58	59	0.878607	0.0205596
BT_t01	tRNA	34	45	77	147	171	166	-0.998032	0.0206554
BT_1495	siderophore (surfactin) biosynthesis regulatory protein	10	8	13	25	38	54	-1.25648	0.0211231
BT_3366	glycosyltransferase YibD	828	398	507	557	504	457	0.615883	0.0211389
BT_3810	endothelin-converting enzyme	47	30	53	98	104	152	-0.905489	0.0218432
BT_1934	hypothetical protein	75	16	27	32	13	15	1.19656	0.0221051
BT_p548212	TraI-like protein	10	7	7	28	26	38	-1.27562	0.0221344
BT_0339	alpha-glucosidase	7	2	6	24	23	20	-1.42676	0.0228364
BT_1343	capsule biosynthesis protein	167	35	58	52	55	49	0.986189	0.0229397
BT_4480	hypothetical protein	489	236	267	675	835	666	-0.684022	0.0231017
BT_1100	alpha-glucan phosphorylase	219	150	209	491	492	371	-0.708622	0.0233558
BT_2816	hypothetical protein	897	504	661	729	557	600	0.588143	0.0235576
BT_0535	iron-containing alcohol dehydrogenase	3869	2461	2847	3270	2588	2699	0.577823	0.0238756
BT_2941	multidrug resistance protein MexB	36	34	31	96	90	92	-0.89066	0.0239443
BT_1682	hypothetical protein	32	10	12	52	38	76	-1.10259	0.0240476
BT_2818	hypothetical protein	25	18	15	14	7	8	1.29459	0.0244404
BT_0655	superoxide dismutase	10761	6612	8168	8662	7775	7443	0.565474	0.0247387
BT_4718	aquaporin	137	158	204	415	464	469	-0.831333	0.0247387
BT_0544	ammonium transporter	21	12	17	62	29	71	-1.09788	0.0250028
BT_1111	hypothetical protein	16	4	12	3	5	1	1.64016	0.0254345
BT_2167	NA	4767	2465	3090	6841	6311	8266	-0.586423	0.0258981
BT_3811	endothelin-converting enzyme	229	155	201	463	369	490	-0.656856	0.0264195
BT_4008	hypothetical protein	641	311	327	417	360	305	0.658415	0.0266138
BT_3726	undecaprenyl pyrophosphate synthase	73	28	45	94	100	195	-0.930436	0.0273074
BT_1503	integrase	321	198	212	216	205	219	0.645716	0.0277684
BT_1101	sodium/proton antiporter	227	102	127	308	349	337	-0.676726	0.0277843
BT_0362	hypothetical protein	8	1	6	23	15	29	-1.42447	0.0280424
BT_2516	hypothetical protein	72	31	21	31	19	24	1.06195	0.0281226
BT_3782	hydrolase	35	22	34	81	81	80	-0.878996	0.0281226
BT_4162	hypothetical protein	42	21	25	56	91	94	-0.95061	0.0284819
BT_1886	hypothetical protein	883	559	546	1193	1402	2071	-0.728814	0.0285363
BT_1513	integrase	298	167	227	230	160	216	0.646863	0.0291442
BT_4602	molecular chaperone DnaK	46	26	18	20	16	17	1.09933	0.0292331
BT_4003	stationary phase survival protein SurE	101	77	105	191	224	291	-0.7809	0.0293006
BT_0352	hypothetical protein	5	4	1	23	25	8	-1.54416	0.0296703
BT_4112	hypothetical protein	1692	330	678	2456	1757	1971	-0.827315	0.0296703
BT_3383	hypothetical protein	45	31	38	81	89	136	-0.884987	0.0298843
BT_1448	biotin carboxyl carrier protein	1920	1606	2374	4627	4916	4455	-0.695104	0.0299691
BT_1964	hypothetical protein	43	54	76	174	175	145	-0.894883	0.0299691
BT_2718	30S ribosomal protein S17	74	33	32	75	125	176	-0.954317	0.0299691
BT_0364	hypothetical protein	21	16	11	67	37	47	-1.05088	0.0301351
BT_2264	hypothetical protein	112	68	72	175	237	186	-0.755505	0.0301833
BT_3643	hypothetical protein	41	26	37	82	81	109	-0.857276	0.030925
BT_0751	efflux pump protein	37	38	37	90	114	104	-0.882643	0.0311303
BT_4738	formate acetyltransferase	170	103	145	463	207	355	-0.754367	0.0314402
BT_0907	aerotolerance protein BatA	203	134	159	352	322	449	-0.667921	0.0318037
BT_1342	UDP-glucuronic acid epimerase	130	47	57	65	54	49	0.833938	0.0318198
BT_2824	beta-glucanase	32	25	31	16	20	19	1.06295	0.0320126
BT_1662	molybdenum transport ATP-binding protein	23	13	21	57	39	73	-1.0012	0.0324393
BT_0450	hypothetical protein	55	32	46	117	105	103	-0.77841	0.0327519
BT_0920	DNA-binding/iron metalloprotein/AP endonuclease	199	157	192	177	135	165	0.693274	0.0327519
BT_1034	signal transducer	62	35	36	45	22	23	0.96301	0.0327519
BT_1936	hypothetical protein	53	24	41	36	21	21	0.974963	0.0327519
BT_3255	N-6 adenine-specific DNA methylase	42	44	53	74	159	189	-0.994857	0.0327519
BT_3168	Fe-S oxidoreductase	58	17	20	20	16	17	1.09864	0.0334492
BT_0634	Na+/H+ antiporter 1	233	145	169	219	111	125	0.734086	0.0340404
BT_1340	lipopolysaccharide biosynthesis glycosyltransferase	145	28	52	51	34	52	0.969527	0.0343634
BT_3755	acetyl-coenzyme A synthetase	59	47	65	153	120	154	-0.769039	0.0345693
BT_1361	recombination protein RecN	41	53	46	105	115	197	-0.939058	0.0345775
BT_3649	modulator of DNA gyrase	93	65	86	177	169	240	-0.737603	0.0345775
BT_2369	hypothetical protein	360	201	254	295	214	221	0.613539	0.0345839
BT_0578	excinuclease ABC subunit A	98	67	88	187	172	239	-0.718978	0.0350199
BT_3637	hypothetical protein	558	434	473	477	419	447	0.621582	0.0350199
BT_1441	hypothetical protein	31	33	27	28	8	20	1.12689	0.0350683
BT_2503	hypothetical protein	1378	645	1333	3160	1915	2392	-0.659516	0.0350683
BT_1339	undecaprenyl-phosphate alpha-N-acetylglucosaminyltransferase	143	29	53	61	35	44	0.953609	0.0359284
BT_2459	beta-hexosaminidase	34	18	23	66	58	75	-0.887512	0.0361704
BT_0451	hypothetical protein	58	35	42	112	130	92	-0.800058	0.0364245
BT_r04	5S ribosomal RNA	27	13	14	11	9	7	1.24124	0.0369582
BT_3034	phosphopantetheine adenylyltransferase	127	122	126	139	64	101	0.817365	0.0375064
BT_0613	membrane protein involved in polysaccharide export	45	13	31	25	16	8	1.13309	0.037861
BT_1293	alpha-glucan phosphorylase	1934	994	1310	1400	978	1490	0.578071	0.037861
BT_4542	typeI restriction enzyme EcoR124II specificity protein	185	65	114	137	68	64	0.818448	0.0386635
BT_0739	hypothetical protein	29	13	16	6	9	14	1.22833	0.038987
BT_0702	chloramphenicol acetyltransferase	44	33	25	27	21	20	0.988501	0.0391217
BT_1620	hypothetical protein	25	17	26	16	12	12	1.11829	0.0393398
BT_3689	hypothetical protein	655	394	501	551	409	491	0.564865	0.0393664
BT_0338	hypothetical protein	8	6	4	27	22	22	-1.26965	0.0397652
BT_0660	hypothetical protein	62	17	22	23	19	16	1.05861	0.0397652
BT_0956	transmembrane protein	488	256	312	443	203	233	0.714421	0.0397652
BT_0585	hypothetical protein	115	87	91	103	77	58	0.770082	0.0412625
BT_t30	tRNA	1	2	4	32	12	5	-1.57688	0.0413887
BT_3403	transcription elongation factor NusA	436	293	343	703	700	951	-0.624748	0.0413887
BT_0905	hypothetical protein	61	43	49	97	107	203	-0.864894	0.0416226
BT_1421	hypothetical protein	232	79	122	135	104	106	0.701622	0.0418152
BT_3656	beta-xylosidase	8	8	14	34	43	28	-1.14488	0.0418735
BT_1346	capsule biosynthesis protein capA	218	40	57	73	66	48	0.96326	0.0422909
BT_1552	hypothetical protein	26	8	10	26	34	86	-1.17244	0.0424428
BT_t55	tRNA	26	17	34	89	63	61	-0.90028	0.0424797
BT_0540	exopolyphosphatase	111	102	101	97	65	99	0.765725	0.0426742
BT_3567	beta-glucosidase	6410	5077	6327	7346	3797	4958	0.664664	0.0429502
BT_2741	sigma-54 modulation protein	4772	2726	3190	3869	3356	2675	0.56451	0.043824
BT_1684	hypothetical protein	218	116	161	87	154	147	0.751623	0.0445683
BT_3365	glycosyltransferase	182	93	89	253	230	325	-0.679132	0.0448847
BT_3488	arylsulfatase	28	8	9	39	49	43	-1.0437	0.0449024
BT_0223	two-component system response regulator	5	6	7	26	19	27	-1.24976	0.0449466
BT_2372	transcriptional regulator	71	29	53	89	142	141	-0.813573	0.0453334
BT_3342	hypothetical protein	231	169	176	470	337	480	-0.628582	0.0453334
BT_2721	30S ribosomal protein S3	344	211	201	445	513	784	-0.706816	0.0453334
BT_0757	beta-galactosidase	103	66	64	174	175	178	-0.677212	0.045826
BT_2805	hypothetical protein	121	43	63	32	75	40	0.921741	0.045826
BT_1153	phosphoserine aminotransferase	119	51	109	92	63	66	0.753054	0.0464907
BT_0519	hypothetical protein	58	18	46	41	15	21	1.00321	0.0471061
BT_2095	surface layer protein	89	44	50	103	147	191	-0.791866	0.0473257
BT_4528	hypothetical protein	59	15	24	19	23	14	1.0496	0.0473257
BT_4690	alpha-amylase	5732	4001	5117	5714	4071	4444	0.558634	0.0473257
BT_3925	nucleoside diphosphate kinase	602	304	421	491	355	385	0.554059	0.0476734
BT_p548216	TraN-like protein	31	47	42	96	107	147	-0.898853	0.0478444
BT_3404	translation initiation factor IF-2	660	724	776	1531	1641	2240	-0.727966	0.0483606
BT_1832	hypothetical protein	53	21	44	24	24	32	0.919855	0.0488716
BT_3189	hypothetical protein	601	315	335	606	1047	1214	-0.731477	0.0490173
BT_3632	hypothetical protein	13	14	11	10	5	2	1.36553	0.0490173
BT_0342	hypothetical protein	8	1	1	15	13	20	-1.44821	0.0490216
BT_2826	two-component system sensor histidine kinase/response regulator	92	52	65	156	164	148	-0.674892	0.0490216
BT_2717	50S ribosomal protein L14	87	34	52	111	115	182	-0.774621	0.0492553
BT_3409	cysteine desulfurase	566	623	673	1430	1338	1836	-0.706968	0.0501915
BT_1419	hypothetical protein	16	4	10	2	4	4	1.47257	0.0502434
BT_3382	hypothetical protein	187	119	106	271	257	431	-0.710243	0.0502594
BT_3574	hypothetical protein	104	34	39	39	48	32	0.879896	0.0511682
BT_3071	hypothetical protein	19	11	12	45	34	44	-0.982804	0.0515098
BT_1180	glycosyltransferase	8	2	4	19	19	19	-1.31195	0.0516671
BT_4204	hypothetical protein	45	25	48	60	112	148	-0.908114	0.0519977
BT_4519	hypothetical protein	16	14	8	27	48	47	-1.0697	0.0519977
BT_0249	5-methyltetrahydrofolate--homocysteine methyltransferase	695	393	537	710	326	373	0.674434	0.0522154
BT_0836	ATP-dependent protease	67	47	47	46	36	44	0.795866	0.0528158
BT_2142	hypothetical protein	158	81	132	112	102	106	0.648036	0.0528707
BT_2054	hypothetical protein	704	225	307	411	303	290	0.6569	0.0532659
BT_3054	succinate dehydrogenase flavoprotein subunit	88	56	68	154	142	184	-0.671335	0.0542611
BT_1085	hypothetical protein	447	185	289	366	204	219	0.642336	0.054282
BT_1557	hypothetical protein	183	156	187	151	148	168	0.665746	0.0546031
BT_2272	hypothetical protein	6266	2522	3704	4604	3433	3345	0.542793	0.0548003
BT_3633	hypothetical protein	33	19	35	27	15	15	0.994067	0.055452
BT_3262	hypothetical protein	149	87	103	147	63	40	0.872761	0.0564703
BT_1118	hypothetical protein	43	34	40	108	98	83	-0.759507	0.0579218
BT_3559	hypothetical protein	665	223	288	298	344	310	0.650179	0.0579218
BT_4392	Tn5 transposase	32	20	37	70	92	69	-0.842138	0.0579396
BT_4124	two-component system sensor histidine kinase/response regulator	36	21	18	75	72	49	-0.861571	0.0589143
BT_1002	hypothetical protein	7	1	9	29	13	26	-1.2687	0.0592124
BT_0548	diaminopimelate epimerase	24	18	23	42	49	99	-0.960257	0.0593958
BT_3045	hypothetical protein	27	16	17	54	50	55	-0.872009	0.05947
BT_4554	purine nucleoside phosphorylase II	941	671	759	900	697	675	0.554265	0.05947
BT_1595	transcription termination factor Rho	678	431	477	367	388	627	0.649992	0.05947
BT_3457	RNA polymerase ECF-type sigma factor	3279	1800	2385	3120	1941	1942	0.555805	0.0598111
BT_3934	phospho-2-dehydro-3-deoxyheptonate aldolase	73	96	89	96	57	56	0.836664	0.0598111
BT_0736	transporter	1808	2153	2315	2495	1491	1662	0.712986	0.0599087
BT_1274	L-fuculose phosphate aldolase	82	44	66	35	48	63	0.796097	0.0599087
BT_1341	UDP-glucose 6-dehydrogenase	197	83	84	98	81	114	0.696849	0.0599087
BT_1753	methylated-DNA methyltransferase	39	21	30	83	84	58	-0.808617	0.0599087
BT_2785	hypothetical protein	105	48	62	66	60	43	0.743575	0.0599087
BT_2733	DNA-directed RNA polymerase subunit betaprime	1913	787	1164	1480	926	1117	0.551605	0.0607399
BT_0258	glucosamine-6-phosphate deaminase	8573	5983	6263	7142	6032	7169	0.521538	0.0618657
BT_4586	hypothetical protein	334	154	217	503	437	462	-0.535748	0.0628696
BT_4119	hypothetical protein	35	4	16	47	61	43	-1.00426	0.0634622
BT_3850	hypothetical protein	5	3	4	16	17	18	-1.29954	0.0637849
BT_0070	hypothetical protein	68	28	42	42	33	26	0.82551	0.0643776
BT_3240	hypothetical protein	122	60	59	184	215	141	-0.699648	0.0648536
BT_0201	histidinol dehydrogenase	221	109	156	171	141	118	0.608121	0.0654803
BT_1007	hypothetical protein	1182	545	640	863	626	717	0.526877	0.0656498
BT_1518	hypothetical protein	4	10	6	22	26	30	-1.17883	0.0656498
BT_1926	hypothetical protein	22	14	10	14	3	6	1.2359	0.0656498
BT_2488	integrase	697	482	561	646	540	474	0.5523	0.0656498
BT_0642	RNA pseudouridylate synthase	45	26	31	59	81	119	-0.828182	0.0668802
BT_0227	hypothetical protein	4283	1570	2191	2766	2011	2446	0.544582	0.067252
BT_2152	acetyltransferase	33	29	46	95	70	118	-0.807944	0.067252
BT_3086	alpha-glucosidase	26	28	20	58	74	70	-0.860979	0.067252
BT_3776	hypothetical protein	13	9	5	25	35	28	-1.08681	0.0680093
BT_1973	glutamate dehydrogenase	5386	4262	5226	5486	4892	3459	0.604192	0.0683663
BT_1069	transcriptional regulator	20	12	18	51	27	68	-0.956229	0.0689973
BT_0347	transketolase	1392	879	1078	1399	870	943	0.544439	0.0694972
BT_3630	hypothetical protein	17	7	7	7	1	4	1.37651	0.0694972
BT_0425	50S ribosomal protein L20	310	114	132	137	142	174	0.657121	0.0694972
BT_3467	glycosylhydrolase	58	44	69	142	135	126	-0.697307	0.0700586
BT_0608	glycosyltransferase	31	9	17	11	11	9	1.10507	0.0701119
BT_0376	transcriptional regulator	5	2	2	8	21	14	-1.38328	0.0712455
BT_2271	haloacid dehalogenase	90	41	51	56	42	47	0.728613	0.0712455
BT_2038	cation efflux system protein	19	12	42	113	66	45	-0.98027	0.0715229
BT_1347	hypothetical protein	119	33	46	63	43	32	0.833409	0.0717057
BT_3697	UDP-2,3-diacylglucosamine hydrolase	771	364	446	633	414	399	0.560815	0.0718768
BT_4529	hypothetical protein	36	13	28	47	70	79	-0.857862	0.0718768
BT_3994	alpha-1,2-mannosidase	94	49	73	63	64	51	0.698994	0.0720312
BT_1896	cell surface antigen	2422	998	1381	1536	1285	1638	0.512941	0.0721127
BT_0699	sugar transporter	167	92	147	171	84	90	0.691938	0.0722844
BT_3337	outer membrane protein oprM , multidrug resistance protein	38	35	41	83	81	128	-0.784835	0.0726523
BT_3642	Na+-dependent transporter	46	33	38	155	74	73	-0.794473	0.0739702
BT_3005	hypothetical protein	20	7	22	46	37	53	-0.926049	0.0745165
BT_1351	glucose-1-phosphate cytidylyltransferase	177	36	63	91	50	43	0.857203	0.0745264
BT_2946	glycosyltransferase	85	64	73	197	131	176	-0.64358	0.0745264
BT_4415	decarboxylase	180	108	119	129	111	129	0.592401	0.074884
BT_4427	surface layer protein	8	9	13	48	35	19	-1.07047	0.074884
BT_3425	hypothetical protein	76	23	23	41	19	16	0.96466	0.0750728
BT_3226	hypothetical protein	156	49	82	197	163	255	-0.671147	0.0750743
BT_1498	A/G-specific adenine glycosylase	48	21	36	80	94	73	-0.750799	0.0756107
BT_2872	capsular polysaccharide synthesis protein	11	7	12	6	2	5	1.31943	0.0767849
BT_r01	5S ribosomal RNA	43	49	46	49	32	26	0.855632	0.0767849
BT_1487	hypothetical protein	34	17	20	39	53	101	-0.91311	0.0768289
BT_1211	hypothetical protein	471	166	229	216	259	253	0.609865	0.07766
BT_2552	butyrate kinase	290	169	198	215	217	172	0.567347	0.0781338
BT_3748	RNA polymerase ECF-type sigma factor	19	5	7	5	3	4	1.33879	0.0781425
BT_0957	hypothetical protein	280	121	168	196	147	171	0.563496	0.0783456
BT_0452	hypothetical protein	103	72	77	159	200	200	-0.641095	0.0783924
BT_3009	beta-glucosidase	147	83	114	251	206	259	-0.566691	0.0790414
BT_2217	hypothetical protein	35	15	19	16	9	18	0.996632	0.0793606
BT_0182	osmo-regulated proline transporter	15	5	14	43	31	27	-0.994207	0.08031
BT_t47	tRNA	244	312	393	1310	729	542	-0.78141	0.08031
BT_0453	N-acylglucosamine 2-epimerase	47	61	58	119	139	174	-0.768001	0.0804934
BT_1295	V-type sodium ATP synthase subunit K	216	95	134	177	110	93	0.645346	0.0804934
BT_4429	pteridine-dependent dioxygenase	4	6	4	11	22	25	-1.23555	0.0808038
BT_4391	metalloendopeptidase	10	7	11	20	24	49	-1.07834	0.0808347
BT_2241	DNA-damage-inducible protein F	126	82	108	122	59	94	0.673138	0.0811217
BT_1324	phosphate ABC transporter substrate-binding protein	41	37	40	41	22	28	0.838563	0.0811359
BT_0844	hypothetical protein	33	7	7	8	5	8	1.22083	0.0827459
BT_4754	cytosine-specific methyltransferase	240	58	102	88	105	105	0.722581	0.0829566
BT_0236	hypothetical protein	102	50	47	137	121	182	-0.671776	0.0839613
BT_1580	lactoylglutathione lyase	314	165	236	289	168	205	0.566785	0.0839613
BT_1811	hypothetical protein	997	772	809	1060	725	708	0.556193	0.0839613
BT_0331	2-oxoglutarate ferredoxin oxidoreductase	208	133	125	355	280	335	-0.556102	0.0842406
BT_4421	hypothetical protein	2	1	3	11	12	10	-1.39972	0.0847599
BT_0611	glycosyltransferase	11	7	6	5	2	2	1.37718	0.0848914
BT_1201	hypothetical protein	48	24	46	37	23	29	0.814627	0.0853811
BT_0040	hypothetical protein	2	1	3	12	10	11	-1.39555	0.0858115
BT_0747	phosphatidylinositol-4-phosphate 5-kinase	122	121	144	256	296	358	-0.664237	0.0858804
BT_0053	glycosyltransferase	10	7	2	23	20	24	-1.13481	0.0863215
BT_0241	hypothetical protein	1863	619	913	1098	930	981	0.542341	0.0869441
BT_0885	cation efflux pump	450	359	365	465	292	370	0.569394	0.0869441
BT_4213	hypothetical protein	290	190	252	262	194	245	0.541748	0.0871921
BT_1852	cysteine synthase A	51	67	115	194	193	231	-0.780972	0.0872203
BT_2087	hypothetical protein	807	442	592	1429	1330	952	-0.53153	0.087378
BT_2632	hypothetical protein	50	28	42	111	79	86	-0.687683	0.087378
BT_4006	phosphatidate cytidylyltransferase	166	118	150	384	224	343	-0.593204	0.0880895
BT_0218	thioredoxin	4343	2209	2708	5094	6226	6821	-0.51704	0.0892274
BT_4518	type I restriction enzyme StySJI M protein	16	22	18	33	63	71	-0.933745	0.0892274
BT_2551	phosphate butyryltransferase	100	100	93	104	84	70	0.690609	0.0893916
BT_3690	hypothetical protein	40	32	43	36	29	24	0.814194	0.0893916
BT_0695	ABC transporter permease	63	37	73	176	108	119	-0.685175	0.0899854
BT_4424	sorbitol dehydrogenase	7	1	3	13	19	13	-1.27678	0.0903124
BT_p548213	hypothetical protein	12	13	15	37	33	47	-0.924166	0.0903124
BT_1754	two-component system sensor histidine kinase/response regulator	499	291	365	896	726	665	-0.495402	0.090868
BT_0726	hypothetical protein	19	22	22	46	66	60	-0.850139	0.0915423
BT_0988	Mg2+ transport ATPase protein B	9393	3542	5229	7762	3994	1682	0.803113	0.0921794
BT_3004	hypothetical protein	40	23	25	65	64	80	-0.73888	0.0921794
BT_3650	hypothetical protein	6	0	3	21	15	6	-1.3456	0.0921794
BT_4745	hypothetical protein	39	9	21	17	9	15	1.00448	0.0921794
BT_1228	fructose-1,6-bisphosphatase	1446	1072	1107	1315	1065	1236	0.501576	0.0928517
BT_1663	pullulanase	122	125	126	283	266	307	-0.624743	0.0928517
BT_2046	cardiolipin synthetase	97	78	79	79	58	87	0.662408	0.093551
BT_3182	rubrerythrin	5542	3143	4187	8122	8921	7824	-0.475798	0.0936956
BT_4628	ATP-dependent helicase	78	45	55	137	102	151	-0.629403	0.0937257
BT_3179	beta-galactosidase	108	77	114	210	208	230	-0.594054	0.094601
BT_4248	anti-sigma factor	63	5	22	20	15	11	1.07362	0.094601
BT_0424	50S ribosomal protein L35	242	61	83	111	96	83	0.713816	0.094601
BT_0712	ATP synthase subunit epsilon	146	183	200	335	466	516	-0.7088	0.0947498
BT_2798	carboxy-terminal processing protease	516	260	395	1162	588	705	-0.568046	0.09496
BT_4573	hypothetical protein	18	7	9	7	4	5	1.21285	0.09496
BT_1953	TonB-linked outer membrane receptor	176	235	298	721	518	541	-0.691695	0.0961455
BT_0050	glycosyltransferase	8	9	6	30	24	22	-1.04021	0.0970679
BT_1243	heat shock protein GrpE	344	481	548	493	405	350	0.696784	0.0977915
BT_0883	hypothetical protein	215	103	126	155	99	147	0.576206	0.0979353
BT_2096	transcriptional regulator	23	3	10	45	27	30	-0.986595	0.0979463
BT_2540	two-component system sensor histidine kinase	46	21	24	69	70	71	-0.724527	0.0980688
BT_1360	tRNA/rRNA methyltransferase	23	4	23	42	31	67	-0.949389	0.0986107
BT_4719	hypothetical protein	138	76	69	204	259	155	-0.652574	0.100157
BT_4292	hypothetical protein	81	63	66	133	170	166	-0.635758	0.100936
BT_0610	lipopolysaccharide biosynthesis glycosyltransferase	34	12	18	15	14	11	0.964546	0.101646
BT_3735	hypothetical protein	4776	1922	2716	4093	2181	2195	0.567204	0.101646
BT_1359	hypothetical protein	80	53	69	136	121	194	-0.639424	0.101808
BT_1488	hypothetical protein	26	35	35	61	86	113	-0.81554	0.101808
BT_4342	RNA-directed DNA polymerase	193	151	213	340	416	461	-0.596372	0.101856
BT_0410	hypothetical protein	453	421	573	541	412	435	0.58543	0.103327
BT_0987	cytochrome C-type biogenesis protein	1131	444	492	802	571	341	0.648038	0.103327
BT_1352	glycosyltransferase	182	40	84	94	69	69	0.711258	0.103855
BT_2094	TonB-dependent receptor	69	36	34	93	87	133	-0.684437	0.104047
BT_2114	hypothetical protein	27	14	16	16	13	6	1.00594	0.105114
BT_3521	alpha-1,6-mannanase	32	21	18	52	62	60	-0.769469	0.105563
BT_1409	hypothetical protein	10	8	6	5	3	2	1.29824	0.105932
BT_1935	hypothetical protein	71	33	31	45	29	30	0.760147	0.105932
BT_2071	isocitrate dehydrogenase	2435	2614	3651	6447	6820	6806	-0.618155	0.105932
BT_2571	glutaminase	5159	2923	3687	5593	2362	2878	0.593919	0.105932
BT_3019	Na+/Ca2+ exchanger protein, cation antiporter	66	34	50	56	26	39	0.734895	0.105932
BT_0775	ferredoxin-type protein	12	8	8	27	27	29	-0.963834	0.108024
BT_2728	30S ribosomal protein S10	69	19	31	90	78	94	-0.704624	0.108024
BT_1911	7-alpha-hydroxysteroid dehydrogenase	1337	950	1107	1490	956	859	0.537512	0.108153
BT_3628	hypothetical protein	12	7	12	4	6	5	1.19537	0.108698
BT_0348	alpha-L-arabinofuranosidase	6	1	3	13	17	11	-1.24825	0.108744
BT_0370	galactokinase	85	50	59	156	130	125	-0.586476	0.108744
BT_3712	ribosomal large subunit pseudouridine synthase D	38	33	52	81	90	132	-0.734711	0.108864
BT_1685	lactoylglutathione lyase and-like protein	24	12	13	2	10	14	1.10586	0.110514
BT_3675	endo-1,4-beta-xylanase D	14	7	16	27	41	36	-0.922512	0.110514
BT_4097	Trk system K+ uptake protein trkH	7	4	3	18	16	17	-1.14248	0.110755
BT_3766	rhamnulose-1-phosphate aldolase	5	4	5	24	9	21	-1.15524	0.111357
BT_1491	hypothetical protein	104	41	38	106	110	196	-0.721142	0.112266
BT_1435	hypothetical protein	28057	13140	18782	23820	17626	18539	0.437918	0.112397
BT_4221	hypothetical protein	53	28	19	23	22	27	0.832922	0.112397
BT_0329	ketoisovalerate oxidoreductase subunit vorA	70	44	45	125	86	143	-0.639239	0.112464
BT_3263	deoxyribose-phosphate aldolase	538	362	396	504	332	448	0.500993	0.113334
BT_3049	two-component system sensor histidine kinase/response regulator	53	35	57	142	111	82	-0.671978	0.113432
BT_0675	N-acetylglucosamine-6-phosphate deacetylase	8	2	4	15	18	17	-1.15035	0.113446
BT_4189	hypothetical protein	65	29	34	33	33	34	0.73366	0.113446
BT_0363	hypothetical protein	4	1	2	9	14	10	-1.30498	0.11356
BT_2569	RNA polymerase ECF-type sigma factor	3543	2032	2460	3213	2615	2139	0.473047	0.113576
BT_3640	lipoprotein releasing system ATP-binding protein	23	31	34	85	72	71	-0.756389	0.113686
BT_1086	oligopeptide transporter	87	112	142	269	275	285	-0.670834	0.114105
BT_1300	hypothetical protein	122	43	61	62	62	62	0.647471	0.114105
BT_2416	GTP cyclohydrolase II	170	114	147	125	101	170	0.590679	0.114105
BT_3106	arylsulfatase	30	11	22	15	13	13	0.930685	0.114266
BT_0531	anthranilate synthase component II	29	10	13	8	8	14	1.02449	0.114471
BT_1540	transcriptional regulator	179	93	120	145	104	117	0.541511	0.115087
BT_3858	hypothetical protein	19	10	16	37	30	53	-0.857932	0.115271
BT_1819	hypothetical protein	1734	2277	3303	6249	6613	5140	-0.676297	0.115697
BT_3685	hypothetical protein	37	20	28	58	74	66	-0.718337	0.115735
BT_2565	transcription elongation factor greA	269	185	211	238	187	227	0.510281	0.116096
BT_0542	hypothetical protein	1776	862	1185	1503	1221	1001	0.473852	0.116183
BT_1453	L-lactate permease	2993	1407	1974	2694	1823	1645	0.487067	0.116241
BT_0881	hypothetical protein	32	11	23	15	16	12	0.921095	0.116466
BT_1247	hypothetical protein	120	85	89	248	216	164	-0.575251	0.11676
BT_3780	hypothetical protein	15	11	12	41	37	27	-0.880005	0.11676
BT_1809	hypothetical protein	80	87	100	182	202	240	-0.644265	0.117413
BT_2195	hypothetical protein	18	3	10	33	25	29	-0.9545	0.117912
BT_3897	thiol:disulfide interchange protein DsbE	112	57	71	74	76	60	0.610003	0.118248
BT_3547	hypothetical protein	101	43	51	55	50	58	0.647837	0.118318
BT_3552	peptide chain release factor 2	176	95	137	250	267	298	-0.52221	0.118355
BT_3089	hypothetical protein	7	2	4	18	11	19	-1.15379	0.11879
BT_3395	acetylglutamate kinase	63	62	72	124	136	209	-0.678064	0.11879
BT_2110	hypothetical protein	17	11	13	10	8	6	1.05246	0.119704
BT_4665	K+ uptake protein	241	192	239	256	219	164	0.568803	0.119844
BT_4470	hypothetical protein	56	41	45	88	114	117	-0.6487	0.119857
BT_2715	50S ribosomal protein L5	137	45	52	145	130	224	-0.66862	0.120199
BT_0509	ABC transporter ATP-binding protein	26	16	19	17	15	9	0.924042	0.120432
BT_2781	mannose-1-phosphate guanylyltransferase	119	59	94	168	227	170	-0.587355	0.122518
BT_2068	3-oxo-5-alpha-steroid 4-dehydrogenase	31	17	33	26	18	15	0.847203	0.122836
BT_2266	hypothetical protein	20	4	9	5	5	5	1.17779	0.122836
BT_4309	aspartate alpha-decarboxylase	213	112	178	356	297	333	-0.489731	0.125024
BT_4331	hypothetical protein	123	90	114	134	82	88	0.593064	0.125024
BT_0870	8-amino-7-oxononanoate synthase	216	75	119	153	103	103	0.579013	0.125062
BT_1688	biotin carboxyl carrier protein	13	1	14	18	32	35	-1.02753	0.125062
BT_2414	ferredoxin	2255	718	988	1789	759	630	0.679784	0.12662
BT_1727	transmembrane sensor	37	20	20	63	47	71	-0.720479	0.127065
BT_2270	multiple antibiotic resistance protein MarC	37	24	29	77	59	71	-0.675535	0.127099
BT_3037	RNA polymerase ECF-type sigma factor	6	13	4	16	30	36	-1.05265	0.127118
BT_0172	hypothetical protein	18	8	12	7	5	9	1.07464	0.127206
BT_2004	16S rRNA-processing protein RimM	48	66	52	101	123	212	-0.757344	0.127206
BT_2020	phosphate/sulfate permease	7	2	11	26	25	15	-1.0536	0.128005
BT_3648	modulator of DNA gyrase	83	72	97	192	161	202	-0.586543	0.128025
BT_3722	glutamate racemase	64	45	54	49	43	50	0.652304	0.128074
BT_p548219	hypothetical protein	5	6	3	19	12	21	-1.10685	0.128934
BT_3414	Mg2+/Co2+ transporter	440	161	275	356	229	207	0.546993	0.129563
BT_0437	N-acylglucosamine 2-epimerase	34	20	32	70	63	65	-0.683187	0.130558
BT_2331	hypothetical protein	75	15	23	33	25	14	0.879861	0.131066
BT_2400	DNA-3-methyladenine glycosylase I	9	8	7	15	31	29	-0.994741	0.131754
BT_0616	hypothetical protein	5	4	8	23	19	16	-1.05356	0.131819
BT_3072	collagenase	75	47	78	162	119	147	-0.578579	0.132537
BT_0546	hypothetical protein	34	20	26	46	48	107	-0.788075	0.133254
BT_3936	prephenate dehydratase	23	13	17	15	10	10	0.934562	0.133693
BT_3115	proline dehydrogenase	144	162	157	152	156	126	0.618033	0.134218
BT_4637	inorganic phosphate transporter	97	52	66	69	66	56	0.597978	0.134573
BT_4479	integrase protein	156	116	117	126	112	134	0.5437	0.134835
BT_0372	aldose 1-epimerase	187	109	127	157	116	134	0.512544	0.13561
BT_3103	hypothetical protein	51	17	32	28	22	25	0.766255	0.136415
BT_1000	hypothetical protein	25	8	12	11	8	7	1.01352	0.136907
BT_2484	hypothetical protein	205	98	127	159	107	139	0.519487	0.136907
BT_2183	hypothetical protein	56	63	53	116	138	150	-0.651495	0.136955
BT_0837	ATP-dependent protease	422	204	247	298	244	308	0.468985	0.137124
BT_2700	50S ribosomal protein L17	333	95	155	210	119	166	0.592583	0.137124
BT_2158	dehydrogenase	12	11	21	72	27	31	-0.893777	0.137351
BT_3939	single-stranded-DNA-specific exonuclease recJ	295	235	325	597	529	646	-0.512344	0.137351
BT_1412	iron-sulfur flavoprotein	22	12	32	66	53	46	-0.766738	0.137716
BT_4005	hypothetical protein	276	281	331	549	1017	527	-0.668462	0.137716
BT_4414	hypothetical protein	20	14	18	10	15	9	0.943841	0.137716
BT_0414	sulfate adenylyltransferase subunit 2	11	0	9	12	20	34	-1.09742	0.138334
BT_2553	hypothetical protein	1658	860	1055	1481	1005	1133	0.434367	0.138334
BT_3833	50S ribosomal protein L32	190	108	173	345	307	282	-0.496097	0.138334
BT_2069	hypothetical protein	73	27	32	47	31	23	0.741488	0.138957
BT_2942	multidrug resistance protein	7	9	6	28	22	20	-0.974677	0.138957
BT_4240	hypothetical protein	37	18	24	17	19	22	0.806534	0.139569
BT_0159	hypothetical protein	47	28	40	27	27	39	0.721322	0.13963
BT_1965	multidrug efflux pump channel protein	5	5	5	12	17	24	-1.07665	0.13963
BT_3446	cell division protein FtsQ	64	46	62	71	38	41	0.668148	0.140029
BT_3674	hypothetical protein	7	10	8	27	23	27	-0.94077	0.140029
BT_4493	sugar nucleotide epimerase	1973	1814	2290	2616	1814	1593	0.545265	0.140029
BT_1403	1-deoxy-D-xylulose-5-phosphate synthase	37	20	28	86	54	56	-0.683019	0.141147
BT_0554	glucosamine--fructose-6-phosphate aminotransferase	131	115	117	231	237	315	-0.562506	0.142388
BT_0749	two-component system sensor histidine kinase	316	187	257	519	442	497	-0.449188	0.142388
BT_2525	cephalosporin-C deacetylase	10	2	17	30	21	36	-0.964808	0.142444
BT_0465	dTDP-4-dehydrorhamnose reductase	27	13	7	7	7	13	1.02049	0.142513
BT_2504	hypothetical protein	1523	863	1888	2881	2512	3411	-0.534892	0.144301
BT_2570	glutamate decarboxylase	11188	6017	7270	11957	4790	6238	0.557467	0.144301
BT_1669	phenylalanyl-tRNA synthetase subunit alpha	176	87	119	140	105	118	0.510569	0.144301
BT_0831	ATP-dependent RNA helicase	115	61	67	65	68	84	0.583196	0.145637
BT_0527	tryptophan synthase subunit alpha	17	10	21	11	8	12	0.957264	0.145671
BT_1871	alpha-glucosidase	182	114	135	308	248	291	-0.476113	0.146516
BT_2606	hypothetical protein	47	39	47	97	91	108	-0.612756	0.146749
BT_0652	thiamine-phosphate pyrophosphorylase	4	4	0	8	11	17	-1.21446	0.146777
BT_1476	aspartate aminotransferase	139	101	121	148	103	93	0.555106	0.146828
BT_0341	Na+/glucose cotransporter	9	7	7	31	18	21	-0.949417	0.147592
BT_1575	D-lactate dehydrogenase	1797	909	1117	1545	1163	1185	0.419248	0.147592
BT_2001	zinc metalloprotease	118	95	111	104	82	121	0.568335	0.14857
BT_3463	hypothetical protein	45	36	26	106	75	67	-0.662033	0.148865
BT_0612	aminotransferase	76	33	54	52	42	46	0.626199	0.149172
BT_3447	UDP-N-acetylmuramate--L-alanine ligase	53	36	52	39	34	48	0.666613	0.149206
BT_1564	7-cyano-7-deazaguanine reductase	34	14	10	8	17	10	0.955093	0.149264
BT_2128	bifunctional fucokinase/L-fucose-1-P-guanylyltransferase	67	43	53	92	121	138	-0.604433	0.149264
BT_2899	hypothetical protein	40	12	20	57	57	49	-0.717842	0.149344
BT_2523	alpha-rhamnosidase	37	28	29	78	64	71	-0.644151	0.149859
BT_0750	hypothetical protein	70	76	81	147	152	228	-0.630628	0.149992
BT_2797	S-adenosyl-L-homocysteine hydrolase	335	222	284	617	445	590	-0.460439	0.149992
BT_3683	beta-glucanase	71	42	58	114	136	109	-0.577663	0.150415
BT_3424	hypothetical protein	94	31	38	43	40	47	0.670276	0.151544
BT_4242	transporter	26	11	9	8	12	7	0.988218	0.151544
BT_2049	transcriptional regulator	173	60	98	291	196	173	-0.553153	0.151976
BT_4311	glucose/galactose transporter	27	8	20	18	7	10	0.936694	0.152371
BT_3639	thiazole biosynthesis adenylyltransferase ThiF	41	39	47	99	92	97	-0.621584	0.153374
BT_2097	hypothetical protein	10	7	14	44	26	20	-0.898443	0.153609
BT_3734	oxidoreductase	6344	3016	3658	5073	4415	3112	0.470579	0.153609
BT_2796	hypothetical protein	168	76	103	205	192	291	-0.530243	0.153688
BT_0904	hypothetical protein	110	41	59	116	102	242	-0.672809	0.153843
BT_0719	ATP synthase F0F1 subunit gamma	770	552	651	1279	1240	1307	-0.441797	0.154383
BT_0354	hypothetical protein	10	3	3	23	10	20	-1.05392	0.155736
BT_0654	two-component sensor histidine kinase	356	199	239	285	273	228	0.461896	0.15598
BT_1712	glycosyltransferase	35	16	10	15	6	18	0.929443	0.156709
BT_4210	peptide chain release factor 1	22	16	21	38	52	54	-0.741677	0.156709
BT_4013	restriction endonuclease	48	32	33	82	86	78	-0.612413	0.156753
BT_0133	N-acetylmuramic acid 6-phosphate etherase	89	74	86	165	160	205	-0.551603	0.156885
BT_3696	hypothetical protein	239	101	163	198	146	129	0.508819	0.157267
BT_1193	hypothetical protein	28	22	12	18	10	16	0.875418	0.157705
BT_1192	xylanase	22	10	19	13	9	12	0.905603	0.158023
BT_0606	hypothetical protein	23	3	7	2	7	5	1.1508	0.1587
BT_3232	gluconate 5-dehydrogenase	640	350	530	1144	987	781	-0.454271	0.158876
BT_3332	hypothetical protein	38	32	39	43	21	27	0.726676	0.158876
BT_1079	SsrA-binding protein	117	75	77	92	76	86	0.539724	0.158876
BT_2388	hypothetical protein	6077	2849	3498	4904	4101	3337	0.435652	0.15954
BT_3001	ATP-dependent DNA helicase	60	33	39	77	85	123	-0.618993	0.15954
BT_4143	iron-sulfur cluster binding protein	43	23	37	27	21	35	0.718456	0.15954
BT_1271	30S ribosomal protein S16	384	181	302	306	270	283	0.449334	0.15954
BT_1733	phosphoribosylformylglycinamidine synthase	193	162	202	372	324	473	-0.522489	0.16079
BT_3053	cytochrome subunit B	44	18	41	52	78	105	-0.701168	0.16079
BT_3055	succinate dehydrogenase/fumarate reductase iron-sulfur subunit	12	12	11	31	25	40	-0.837068	0.16079
BT_1449	biotin carboxylase	4668	4611	5542	10829	10568	9904	-0.507364	0.162784
BT_1500	ribonuclease G	2523	1833	2202	3937	4258	4555	-0.44514	0.162784
BT_3604	hypothetical protein	56	21	26	24	27	28	0.726187	0.162784
BT_3334	two-component system sensor histidine kinase/response regulator	210	148	193	380	317	396	-0.4704	0.162995
BT_1162	hypothetical protein	140	110	120	121	124	114	0.526547	0.163029
BT_3849	hypothetical protein	170	132	123	281	247	347	-0.513002	0.163029
BT_4595	hypothetical protein	66	14	31	36	23	21	0.768349	0.163029
BT_0876	hypothetical protein	211	142	178	189	151	191	0.478968	0.164197
BT_3709	elongation factor P	257	103	132	166	135	160	0.494144	0.164197
BT_4131	hypothetical protein	27	26	39	69	75	73	-0.670064	0.164197
BT_0741	aspartate carbamoyltransferase	34	35	29	25	24	32	0.735997	0.166128
BT_1728	RNA polymerase ECF-type sigma factor	20	11	20	33	46	46	-0.758776	0.167457
BT_4111	two-component system sensor histidine kinase/response regulator	231	134	148	335	318	324	-0.450446	0.167457
BT_4349	hypothetical protein	39	45	33	94	111	74	-0.666768	0.167457
BT_0476	D-mannose-1-phosphate guanyltransferase	89	22	42	50	39	29	0.694639	0.168587
BT_2374	hypothetical protein	113	70	100	198	178	187	-0.492595	0.168688
BT_3646	dihydropteroate synthase	88	59	89	155	148	184	-0.531373	0.169099
BT_1683	hypothetical protein	37	16	31	53	55	81	-0.674145	0.169481
BT_0693	hypothetical protein	13	10	15	50	24	29	-0.820898	0.169814
BT_0680	cation efflux system protein CzcA	334	314	342	251	60	10	1.28789	0.171344
BT_1610	DNA polymerase III subunit gamma/tau	122	71	99	196	178	199	-0.482813	0.172489
BT_0174	hypothetical protein	114	62	75	134	162	214	-0.546389	0.172503
BT_0547	L,L-diaminopimelate aminotransferase	98	59	74	152	125	195	-0.530439	0.172619
BT_0641	hypothetical protein	624	312	415	494	460	415	0.417865	0.172619
BT_4332	hypothetical protein	125	86	90	109	80	102	0.521541	0.172619
BT_p548214	hypothetical protein	11	7	11	22	24	34	-0.865194	0.172619
BT_4304	glycosyltransferase	1853	1339	1337	1726	1633	1282	0.452184	0.173607
BT_2009	guanylate kinase	40	18	29	51	65	76	-0.657522	0.173607
BT_4708	hypothetical protein	33	11	9	12	8	13	0.919254	0.174557
BT_2790	phosphoenolpyruvate carboxykinase	429	168	212	372	500	718	-0.553148	0.174784
BT_2546	transcriptional regulator	8	9	11	19	20	45	-0.909396	0.175584
BT_3064	hypothetical protein	287	117	220	487	414	305	-0.496188	0.175584
BT_2658	hypothetical protein	29	19	28	48	63	63	-0.670647	0.177163
BT_4051	hypothetical protein	329	275	321	341	312	291	0.477676	0.177163
BT_1060	hypothetical protein	1552	683	933	1197	1082	862	0.428411	0.177633
BT_1439	hypothetical protein	3692	2500	3032	3495	3003	3319	0.398812	0.177633
BT_3183	hypothetical protein	44	31	29	62	88	80	-0.631795	0.177633
BT_0937	hypothetical protein	13	4	9	2	2	8	1.12908	0.179739
BT_4012	ABC oligo/dipeptide transport, ATP-binding protein	187	112	108	215	271	327	-0.518091	0.179739
BT_0439	hypothetical protein	57	46	41	111	105	93	-0.570012	0.179829
BT_4617	integrase	26	12	8	12	7	10	0.929867	0.180756
BT_0156	transcriptional regulator	66	29	43	50	36	32	0.628861	0.182925
BT_1022	hypothetical protein	41	24	30	72	63	70	-0.603303	0.183028
BT_2549	carboxypeptidase	29	33	33	27	23	30	0.723388	0.183028
BT_0173	hypothetical protein	107	39	50	134	105	150	-0.549292	0.183724
BT_2104	transcriptional repressor	48	24	38	50	22	14	0.756645	0.184047
BT_0186	thiol:disulfide interchange protein DsbD	2777	1944	2400	3008	2159	2401	0.412448	0.185598
BT_2692	imidazolonepropionase	243	310	286	718	723	480	-0.580319	0.185907
BT_2806	hypothetical protein	140	33	57	36	88	38	0.740254	0.185907
BT_0319	hypothetical protein	108	77	103	222	311	114	-0.639451	0.186222
BT_0732	two-component system response regulator	9	6	8	12	24	32	-0.928271	0.186222
BT_3318	signal peptidase I	28	12	13	54	27	46	-0.738095	0.186332
BT_1846	dipeptidyl-peptidase III	803	630	603	1228	1175	1684	-0.473997	0.187031
BT_2118	AcrB/AcrD/AcrF family transporter	297	245	263	257	303	245	0.491871	0.187278
BT_2415	aspartate aminotransferase	157	78	108	122	85	123	0.494251	0.187961
BT_0564	ABC transporter permease	10	4	3	16	15	21	-0.975033	0.188262
BT_2517	4-hydroxy-3-methylbut-2-en-1-yl diphosphate synthase	168	180	197	372	344	466	-0.534705	0.188262
BT_2206	Zinc ABC transporter permease	101	62	75	96	60	70	0.536001	0.188437
BT_3173	hypothetical protein	18	7	10	4	7	9	0.991319	0.189482
BT_0160	hypothetical protein	200	129	162	188	141	168	0.458196	0.189891
BT_2820	hypothetical protein	27	9	26	15	14	15	0.820131	0.190121
BT_2055	biopolymer transport protein	2283	785	1254	1768	1173	1194	0.45394	0.190181
BT_1799	vitamin B12 receptor	13	12	19	34	37	41	-0.757799	0.190289
BT_3303	ATP-dependent RNA helicase	121	89	120	165	223	313	-0.563162	0.190289
BT_1986	ribose 5-phosphate isomerase	279	317	388	396	304	286	0.544423	0.190855
BT_1349	hypothetical protein	65	33	55	48	36	52	0.59733	0.191586
BT_3087	cycloisomaltooligosaccharide glucanotransferase	21	15	14	36	41	43	-0.718623	0.192039
BT_0529	indole-3-glycerol phosphate synthase	19	9	17	9	9	12	0.888919	0.192039
BT_4356	anti-sigma factor	105	169	221	245	450	559	-0.694913	0.192752
BT_4306	hypothetical protein	367	128	167	391	364	472	-0.48105	0.1928
BT_1970	glutamate dehydrogenase	73	25	42	90	73	126	-0.593679	0.193866
BT_2814	dihydrodipicolinate synthase	10	2	4	19	14	16	-0.983618	0.193986
BT_0659	hypothetical protein	68	18	27	38	25	23	0.709464	0.194124
BT_0903	hypothetical protein	44	13	19	50	48	68	-0.675576	0.194124
BT_1226	long-chain-fatty-acid--CoA ligase	209	113	162	165	136	181	0.456493	0.194124
BT_2153	Fe-S oxidoreductase	100	122	119	232	232	300	-0.565123	0.194124
BT_4217	phosphoribosylaminoimidazole-succinocarboxamide synthase	134	96	140	146	93	126	0.510732	0.194124
BT_0052	hypothetical protein	6	1	6	20	15	9	-1.03425	0.194436
BT_1398	aminotransferase	28	33	38	81	85	66	-0.640556	0.194793
BT_2225	hypothetical protein	19	5	8	12	2	2	1.07562	0.194793
BT_1318	signal protein	95	29	47	63	41	39	0.618225	0.195039
BT_4517	type I restriction enzyme EcoKI R protein	183	150	175	315	367	342	-0.482482	0.195225
BT_0678	cation efflux system protein CzcC	309	100	208	125	9	3	1.2502	0.197074
BT_2083	hypothetical protein	788	498	614	905	529	496	0.464055	0.197074
BT_0910	magnesium chelatase subunit I	635	278	404	628	313	320	0.496729	0.197675
BT_0528	N-(5prime-phosphoribosyl)anthranilate isomerase	8	4	17	11	2	2	1.09393	0.197998
BT_1391	hypothetical protein	13396	7192	10164	11642	11480	8356	0.413277	0.197998
BT_2762	TonB	6953	3785	5621	11448	10624	8158	-0.408881	0.197998
BT_3607	hypothetical protein	36	14	15	12	17	17	0.798953	0.197998
BT_3848	peptidyl-prolyl cis-trans isomerase	739	392	522	1064	918	991	-0.377246	0.197998
BT_4459	transporter	378	118	163	284	142	154	0.551899	0.198176
BT_0449	S-layer protein	66	53	71	153	124	121	-0.527036	0.198237
BT_1298	V-type ATP synthase subunit B	133	79	106	223	162	238	-0.470725	0.199242
BT_2874	colanic acid biosynthesis glycosyltransferase	16	5	4	1	5	5	1.11132	0.199564
BT_1734	two-component system sensor histidine kinase/response regulator	610	257	342	419	347	439	0.417011	0.200551
BT_2322	integrase	16	14	9	11	6	9	0.918182	0.200815
BT_2878	lipopolysaccharide biosynthesis protein	25	8	4	9	6	5	1.00434	0.200815
BT_3969	AcrB/AcrD/AcrF family cation efflux system protein	29	24	143	568	309	155	-1.18342	0.200815
BT_2246	hypothetical protein	89	23	43	100	100	107	-0.574213	0.202324
BT_2232	CDP-diacylglycerol--serine O-phosphatidyltransferase	63	16	17	33	17	18	0.77198	0.204103
BT_1049	patatin-like protein	33	9	15	68	24	44	-0.748677	0.205429
BT_3779	hypothetical protein	425	91	162	465	512	320	-0.582309	0.205429
BT_4125	hypothetical protein	31	22	27	54	62	61	-0.620348	0.206334
BT_4387	adenylate kinase	61	32	56	40	51	40	0.600684	0.206834
BT_4236	two-component system sensor histidine kinase/response regulator	183	91	107	265	197	255	-0.444289	0.206984
BT_2120	transcriptional regulator	12	7	8	4	6	5	1.01665	0.20709
BT_2526	hypothetical protein	1924	880	1298	1813	1214	1150	0.412091	0.207155
BT_3688	acetyltransferase	159	100	134	147	118	131	0.458585	0.207155
BT_0789	malonyl CoA-ACP transacylase	101	39	62	86	49	43	0.583377	0.208509
BT_4481	hypothetical protein	10	3	6	13	30	13	-0.95188	0.208752
BT_3687	hypothetical protein	27	21	27	64	55	50	-0.626059	0.210015
BT_1550	hypothetical protein	162	88	128	236	228	249	-0.438292	0.21005
BT_3550	long-chain-fatty-acid--CoA ligase	91	66	115	237	171	160	-0.520901	0.212222
BT_0848	hypothetical protein	132	25	58	67	51	53	0.628005	0.212227
BT_2771	serine/threonine-protein kinase pknB	28	15	19	41	49	49	-0.658207	0.212227
BT_2828	hypothetical protein	47	15	18	17	18	24	0.742824	0.212227
BT_4465	hypothetical protein	118	76	113	117	335	221	-0.633141	0.212227
BT_4378	preprotein translocase subunit SecG	185	69	89	133	97	85	0.511895	0.21243
BT_3059	hypothetical protein	38	13	15	13	17	17	0.780736	0.212452
BT_4066	NADH dehydrogenase subunit B	12	11	12	11	4	8	0.933138	0.212452
BT_1694	AcrB/AcrD/AcrF family transporter	3430	3146	3506	3766	3166	3788	0.441822	0.213071
BT_2256	fumarate hydratase class I, anaerobic	800	452	545	1306	972	995	-0.381144	0.214187
BT_4206	bifunctional UDP-3-O-[3-hydroxymyristoyl] N-acetylglucosamine deacetylase/(3R)-hydroxymyristoyl-ACP dehydratase	210	136	130	269	259	419	-0.491618	0.215138
BT_4426	hypothetical protein	13	6	11	24	27	26	-0.798393	0.215138
BT_1337	aminopeptidase	174	49	91	107	97	70	0.54616	0.217599
BT_2036	hypothetical protein	492	299	417	1055	636	642	-0.43609	0.217599
BT_4081	hypothetical protein	56	24	32	33	31	31	0.622303	0.217599
BT_4115	hypothetical protein	56	27	41	90	67	97	-0.546322	0.217599
BT_3281	hypothetical protein	14	9	7	8	5	5	0.969107	0.21786
BT_1331	hypothetical protein	1167	702	832	1011	814	1054	0.378548	0.217983
BT_0442	glycerophosphoryl diester phosphodiesterase	70	19	34	98	69	81	-0.577155	0.220823
BT_1560	nicotinate-nucleotide pyrophosphorylase	91	38	55	154	108	100	-0.510744	0.22139
BT_4388	GTPase ObgE	313	429	481	462	360	422	0.544076	0.22139
BT_2269	hypothetical protein	62	30	53	95	106	91	-0.531705	0.221682
BT_2157	hypothetical protein	21	18	19	67	40	33	-0.685099	0.22169
BT_3264	hypothetical protein	69	71	78	95	55	60	0.575476	0.22169
BT_2382	cardiolipin synthetase	433	181	288	386	284	193	0.479685	0.22196
BT_0361	hypothetical protein	40	70	86	170	153	151	-0.623305	0.222189
BT_2365	hypothetical protein	13	10	10	25	28	31	-0.766944	0.222189
BT_2777	hypothetical protein	231	121	143	314	300	295	-0.412609	0.222189
BT_2837	2-oxoglutarate ferredoxin oxidoreductase subunit beta	1570	1131	1538	2969	2727	2369	-0.40799	0.222189
BT_3874	hypothetical protein	387	167	272	261	326	194	0.48023	0.222189
BT_2958	hypothetical protein	71	81	82	161	166	180	-0.535169	0.223029
BT_0441	hypothetical protein	33	14	28	51	59	52	-0.621968	0.224218
BT_3469	hypothetical protein	22	12	15	38	37	38	-0.68131	0.224343
BT_2810	hypothetical protein	71	38	75	155	102	118	-0.517472	0.224517
BT_4305	alpha-amylase	2051	1459	1577	1894	1846	1706	0.390065	0.224517
BT_0808	lipoprotein signal peptidase	116	45	57	76	64	58	0.527295	0.226161
BT_0433	xylose repressor	454	201	265	503	580	571	-0.412561	0.226402
BT_3040	hypothetical protein	83	62	64	133	136	150	-0.488117	0.226617
BT_2669	hypothetical protein	1138	238	488	688	506	370	0.553724	0.227871
BT_2360	transcriptional regulator	75	35	56	51	51	50	0.541681	0.228451
BT_3280	hypothetical protein	13	8	6	6	1	8	1.01281	0.228451
BT_0458	beta-mannosidase	290	129	171	245	182	154	0.445037	0.228491
BT_1768	beta-galactosidase	34	27	42	104	58	68	-0.59277	0.229796
BT_2838	hypothetical protein	326	202	208	294	176	282	0.442628	0.229796
BT_3156	hypothetical protein	33	18	15	21	11	19	0.743121	0.229796
BT_3327	ATP-dependent DNA helicase RecG	35	26	45	32	30	31	0.637241	0.229796
BT_3490	ATPase	282	87	130	187	119	153	0.489687	0.229796
BT_3816	penicillin-binding protein 2	15	23	17	37	46	56	-0.706629	0.229796
BT_4297	hypothetical protein	54	22	35	25	40	26	0.645681	0.229796
BT_0317	hypothetical protein	1233	562	856	904	1060	593	0.460128	0.230751
BT_1551	hypothetical protein	59	14	23	52	62	86	-0.643695	0.230751
BT_4216	ubiquinone/menaquinone biosynthesis methyltransferase	63	35	42	52	29	46	0.576354	0.230751
BT_0650	thiamine biosynthesis protein ThiC	7	5	7	22	15	18	-0.872169	0.23133
BT_3746	hypothetical protein	22	9	20	15	10	12	0.797909	0.231493
BT_2260	hypothetical protein	81	20	48	81	98	117	-0.574995	0.232643
BT_3092	beta-galactosidase	21	6	10	37	23	29	-0.750992	0.232668
BT_2545	hypothetical protein	25	9	12	31	23	56	-0.743454	0.232691
BT_1858	2-isopropylmalate synthase	134	136	152	138	127	162	0.504383	0.233358
BT_0587	prolyl oligopeptidase	123	71	122	223	187	199	-0.448867	0.233488
BT_2865	glucose transferase	14	5	8	5	3	7	0.986076	0.233687
BT_3319	signal peptidase I	190	105	135	318	208	283	-0.42247	0.233687
BT_0367	endo-arabinase	6	3	3	14	10	15	-0.970973	0.234289
BT_1847	AraC family transcriptional regulator	35701	16213	22651	30608	24053	24130	0.351975	0.234865
BT_2497	membrane fusion efflux protein	19	9	21	27	36	54	-0.718122	0.235272
BT_3074	hypothetical protein	43	22	20	27	19	24	0.666642	0.235272
BT_4107	phosphotransferase enzyme II, C component	70	31	58	150	79	96	-0.534032	0.235272
BT_1374	diaminopimelate decarboxylase	22	30	14	47	44	75	-0.695379	0.236381
BT_3560	hypothetical protein	3687	1386	1739	1906	2407	2213	0.429981	0.236381
BT_3704	alpha-amylase	117	49	81	241	99	160	-0.527088	0.236695
BT_3948	exopolyphosphatase	179	105	97	157	105	117	0.462698	0.237561
BT_3421	hypothetical protein	22	6	6	8	2	9	0.962865	0.238674
BT_0505	hypothetical protein	23	7	3	4	3	10	0.9992	0.238892
BT_0438	alpha-N-acetylglucosaminidase	24	32	15	53	67	53	-0.671015	0.239226
BT_p548234	DNA resolvase	14	11	16	33	25	43	-0.715753	0.23988
BT_0162	penicillin-binding protein 1C	46	63	85	164	144	134	-0.572739	0.241446
BT_0965	anti-sigma factor	19	7	21	13	7	13	0.826397	0.241446
BT_0981	two-component system sensor histidine kinase/response regulator	174	71	94	243	161	227	-0.447003	0.241446
BT_1526	myo-inositol-1-phosphate synthase	728	327	513	604	463	568	0.37359	0.241446
BT_1567	hypothetical protein	39	14	29	34	13	18	0.70615	0.241446
BT_2527	uridine kinase	2546	1300	1765	2555	1683	1688	0.37718	0.241446
BT_4408	hypothetical protein	26	13	11	10	16	9	0.808606	0.241446
BT_4585	Na+/H+ antiporter	155	109	133	158	114	137	0.443551	0.241446
BT_4610	recombinase A	167	94	108	262	207	218	-0.414793	0.241446
BT_3813	rod shape-determining protein MreB	125	109	126	354	199	201	-0.496035	0.241511
BT_1307	hypothetical protein	110	46	82	74	75	76	0.491106	0.241738
BT_0637	hypothetical protein	25	7	12	30	24	49	-0.731314	0.243121
BT_0890	hypothetical protein	45	16	37	33	28	20	0.648519	0.243283
BT_3167	hypothetical protein	123	70	79	122	69	74	0.49347	0.243283
BT_0275	hypothetical protein	33	14	16	20	16	12	0.732052	0.24372
BT_0132	alpha-glucosidase	60	25	29	39	30	29	0.600786	0.244611
BT_1635	two-component system sensor histidine kinase/response regulator	68	32	65	176	90	82	-0.559407	0.244611
BT_3195	(dimethylallyl)adenosine tRNA methylthiotransferase	99	77	103	229	151	181	-0.466331	0.244611
BT_0694	ABC transporter ATP-binding protein	22	9	18	58	25	33	-0.696623	0.244641
BT_0761	hypothetical protein	51	23	59	85	98	91	-0.55317	0.244641
BT_1609	hypothetical protein	9	3	12	5	3	5	1.00388	0.244641
BT_2681	alginate O-acetylation protein	6	10	3	14	17	28	-0.888196	0.244641
BT_2834	peptidyl-dipeptidase	74	68	101	171	145	193	-0.506493	0.244641
BT_3859	hypothetical protein	29	11	14	42	36	41	-0.652189	0.244641
BT_p548202	hypothetical protein	83	58	70	171	122	126	-0.468776	0.244641
BT_0118	cytochrome c biogenesis protein	6	0	4	15	11	8	-1.01353	0.245101
BT_2407	NAD-utilizing dehydrogenase	27	46	48	81	95	114	-0.623701	0.245101
BT_0121	ArsR family transcriptional regulator	17	19	33	101	45	33	-0.715276	0.246189
BT_1396	AraC family transcriptional regulator	36	15	24	19	23	18	0.679446	0.246524
BT_2405	hypothetical protein	115	42	48	75	47	62	0.536014	0.24662
BT_0369	endo-1,4-beta-xylanase D	21	6	11	33	21	36	-0.730737	0.248341
BT_1699	hypothetical protein	96	48	60	68	63	64	0.489338	0.248341
BT_1454	peptide chain release factor-like protein	13	11	14	27	35	31	-0.714546	0.248341
BT_3121	DNA mismatch repair protein MutS	108	94	116	226	181	233	-0.460823	0.248575
BT_2057	hypothetical protein	29	26	24	51	61	62	-0.592693	0.249024
BT_4057	two-component system sensor histidine kinase	483	258	387	899	617	569	-0.398281	0.249024
BT_1061	hypothetical protein	108	62	71	132	172	159	-0.467983	0.249401
BT_1784	hypothetical protein	1272	833	999	1306	1075	982	0.368738	0.249401
BT_2466	hypothetical protein	3	16	9	24	35	28	-0.83954	0.249815
BT_3982	exonuclease V subunit alpha	34	18	23	24	21	17	0.665282	0.249815
BT_4607	hypothetical protein	30	11	15	44	39	39	-0.640524	0.249815
BT_1277	L-fucose permease	10	9	7	8	3	5	0.95072	0.250139
BT_0454	arabinose ABC transporter	24	20	15	29	50	59	-0.672679	0.251333
BT_2044	RNA polymerase ECF-type sigma factor	72	74	82	133	189	161	-0.524767	0.251333
BT_3820	DNA polymerase III subunit delta	84	48	50	66	51	57	0.504307	0.25164
BT_1561	hypothetical protein	96	84	132	200	219	221	-0.490142	0.251665
BT_3441	hypothetical protein	270	120	161	408	363	248	-0.436947	0.251678
BT_2850	two-component system sensor histidine kinase	110	56	72	90	69	74	0.466899	0.252029
BT_2876	glycosyltransferase	15	5	5	5	1	7	1.00112	0.252029
BT_3043	xylanase	44	72	139	247	211	165	-0.634574	0.252029
BT_3186	dihydrolipoamide dehydrogenase	76	67	108	159	167	196	-0.505853	0.252823
BT_4572	phosphopyruvate hydratase	9129	6907	8615	10759	7905	8348	0.380471	0.253165
BT_4296	hypothetical protein	47	24	14	23	23	22	0.67905	0.253321
BT_1215	ABC transporter permease	8	8	13	27	16	35	-0.778002	0.255894
BT_1671	endonuclease III	7	6	9	27	17	17	-0.814035	0.256097
BT_2479	iron-regulated protein A	19	9	13	11	9	9	0.808594	0.256097
BT_3293	beta-galactosidase	119	65	94	189	155	177	-0.422205	0.256097
BT_4496	oxidoreductase	56	21	48	98	75	77	-0.5248	0.256097
BT_4583	peptidase T	636	326	486	554	509	472	0.362501	0.256097
BT_3411	membrane-bound proton-translocating pyrophosphatase	474	452	626	1129	1066	941	-0.450339	0.256097
BT_1159	Na(+)-translocating NADH-quinone reductase subunit B	10	4	9	22	15	24	-0.807253	0.257396
BT_1781	xylosidase/arabinosidase	23	16	17	38	46	41	-0.628056	0.259336
BT_0487	transcriptional regulator	90	50	62	191	120	94	-0.498719	0.259599
BT_0418	porin	2073	1167	1609	2666	3168	2825	-0.367578	0.259901
BT_2146	4-alpha-glucanotransferase	331	167	227	307	240	200	0.40104	0.261482
BT_4058	NADH dehydrogenase I subunit N	42	18	21	28	17	22	0.648457	0.262045
BT_1805	electron transfer flavoprotein subunit alpha	215	147	155	182	147	209	0.421048	0.262154
BT_4235	hypothetical protein	252	59	98	154	102	99	0.525715	0.264442
BT_1489	vitamin B12 receptor, outer membrane	93	33	71	136	109	129	-0.471874	0.264565
BT_2373	hypothetical protein	20	28	37	57	56	89	-0.629104	0.264565
BT_2421	FrrC, osmosensitive K+ channel histidine kinase	28	33	22	57	52	82	-0.606842	0.264614
BT_0832	phosphoserine phosphatase	22	9	10	27	38	29	-0.697114	0.264992
BT_2317	hypothetical protein	14	22	28	25	9	19	0.755359	0.265215
BT_2888	glycosyltransferase	14	6	5	8	2	4	0.964839	0.265778
BT_3436	hypothetical protein	9	7	1	16	15	19	-0.877306	0.266158
BT_2970	alpha-L-fucosidase	8	5	3	11	13	23	-0.884612	0.266544
BT_0069	hypothetical protein	56	36	42	29	26	63	0.610106	0.266759
BT_1373	ferritin	8646	4396	5951	8472	6341	5379	0.362167	0.266759
BT_2280	hypothetical protein	19	13	15	12	11	13	0.753193	0.266759
BT_2524	alpha-rhamnosidase	19	12	9	35	26	33	-0.683045	0.266759
BT_3879	translation initiation factor SUI1	46	44	66	118	121	93	-0.529038	0.266759
BT_4038	hypothetical protein	95	40	69	67	64	63	0.483766	0.266759
BT_4209	orotidine 5prime-phosphate decarboxylase	9	9	9	14	25	33	-0.785019	0.266759
BT_4694	cation efflux system protein	1906	1020	1074	2004	1171	630	0.516213	0.266759
BT_0365	hypothetical protein	3	0	6	13	5	15	-1.00333	0.2676
BT_2722	50S ribosomal protein L22	165	84	107	213	184	260	-0.415605	0.26767
BT_4090	hypothetical protein	56	23	32	32	26	39	0.580156	0.268258
BT_0677	thioredoxin	342	143	223	260	260	183	0.418151	0.26855
BT_4191	hypothetical protein	554	311	389	557	422	336	0.392145	0.269214
BT_1749	glycine betaine-binding protein	21	10	7	29	25	35	-0.703019	0.270949
BT_0187	hypothetical protein	2501	1785	2154	2597	2243	2279	0.352676	0.270991
BT_0586	hypothetical protein	691	218	390	410	472	354	0.430888	0.270991
BT_1587	hypothetical protein	126	49	71	63	75	91	0.487426	0.270991
BT_1800	two-component system sensor histidine kinase	37	26	30	26	28	29	0.59662	0.270991
BT_2003	membrane peptidase	4	5	8	9	13	31	-0.889469	0.270991
BT_3206	hypothetical protein	118	44	59	83	72	46	0.516514	0.270991
BT_3888	tRNA-specific 2-thiouridylase MnmA	63	128	149	214	296	309	-0.603088	0.270991
BT_4312	seryl-tRNA synthetase	201	95	139	172	116	156	0.410157	0.270991
BT_4406	hypothetical protein	16	11	16	14	5	13	0.791754	0.270991
BT_2704	30S ribosomal protein S13	306	92	161	185	121	215	0.470074	0.270991
BT_3430	30S ribosomal protein S20	440	77	133	197	169	162	0.55428	0.270991
BT_4512	zinc-type alcohol dehydrogenase	21	11	26	39	47	43	-0.627478	0.271146
BT_0273	hypothetical protein	19	14	9	14	8	9	0.790614	0.272446
BT_0552	glutamate synthase small subunit	8	2	6	12	11	23	-0.880205	0.272446
BT_0819	hypothetical protein	52	32	42	96	89	68	-0.50177	0.272446
BT_p548235	hypothetical protein	162	284	325	560	620	594	-0.551201	0.272446
BT_3496	hypothetical protein	16	9	9	5	12	5	0.861876	0.273123
BT_1543	ABC transporter ATP-binding protein	42	24	27	20	24	36	0.616413	0.273343
BT_p548238	TraC	418	489	649	1144	1032	1086	-0.470722	0.274087
BT_3401	hypothetical protein	375	180	230	496	458	426	-0.362241	0.274232
BT_0913	Fe-S oxidoreductase	224	137	192	345	329	336	-0.378428	0.274915
BT_4133	hypothetical protein	11	6	11	7	5	6	0.884588	0.275974
BT_3181	sulfate transporter, permease	61	23	36	96	66	73	-0.506103	0.276967
BT_4376	hypothetical protein	44	45	41	43	32	49	0.564194	0.276967
BT_p548209	hypothetical protein	20	8	7	28	23	31	-0.708958	0.276967
BT_0248	RNA polymerase ECF-type sigma factor	42	33	22	26	31	29	0.605863	0.279773
BT_0167	hypothetical protein	156	29	41	77	57	42	0.614354	0.279918
BT_0795	hypothetical protein	40	10	35	15	30	20	0.688284	0.279918
BT_3114	beta-galactosidase	30	23	16	66	51	36	-0.600419	0.279918
BT_4075	hypothetical protein	29	13	13	13	11	18	0.719743	0.279918
BT_0756	iduronate 2-sulfatase	44	18	43	84	56	74	-0.53206	0.280823
BT_2220	hypothetical protein	12	9	10	12	5	4	0.863669	0.281067
BT_3996	peptidase	57	52	91	158	99	172	-0.523101	0.282051
BT_1596	sulfatase yidJ	15	11	25	14	10	16	0.743679	0.283537
BT_2274	hypothetical protein	142	120	159	348	236	250	-0.432672	0.283537
BT_2450	hypothetical protein	950	221	337	414	457	453	0.479841	0.283537
BT_2702	30S ribosomal protein S4	525	137	219	261	220	322	0.463433	0.284349
BT_2050	hypothetical protein	24	7	17	57	28	25	-0.674424	0.284887
BT_1160	Na(+)-translocating NADH-quinone reductase subunit A	12	5	13	22	25	26	-0.724678	0.286201
BT_2520	hypothetical protein	59	37	41	67	34	24	0.580899	0.286231
BT_4308	pantoate--beta-alanine ligase	32	39	46	85	83	87	-0.537254	0.286756
BT_2898	endo-1,4-beta-xylanase D	26	12	21	59	43	28	-0.618227	0.287151
BT_0488	2-dehydro-3-deoxygluconokinase	375	134	247	658	403	336	-0.439239	0.2873
BT_3000	hypothetical protein	3	5	2	11	10	13	-0.924997	0.2873
BT_3670	hypothetical protein	23	11	14	9	13	14	0.736763	0.2873
BT_2725	50S ribosomal protein L23	120	21	55	85	123	171	-0.581819	0.288184
BT_0856	two-component system response regulator	12	5	7	4	3	7	0.921073	0.288244
BT_3362	heptosyltransferase	501	292	364	758	652	636	-0.339925	0.288244
BT_1305	hypothetical protein	9	1	2	11	9	16	-0.926936	0.288818
BT_3893	hypothetical protein	106	57	56	77	65	73	0.458236	0.289274
BT_0245	ATP-dependent exonuclease sbcC	129	113	156	265	251	267	-0.43094	0.289747
BT_1200	hypothetical protein	1145	1118	1588	1989	1065	993	0.477351	0.289864
BT_1392	hypothetical protein	46	23	35	34	32	28	0.557362	0.289864
BT_1804	electron transfer flavoprotein subunit beta	202	153	211	219	193	191	0.404929	0.289864
BT_2151	glycosyltransferase	27	15	31	56	39	62	-0.57398	0.289864
BT_3129	flagellar motor protein MotB	164	111	179	384	246	250	-0.424829	0.289864
BT_0579	transcriptional regulator	8	4	5	20	14	13	-0.823784	0.291524
BT_r03	16S ribosomal RNA	29522	37993	31297	32073	37688	35565	0.467503	0.291524
BT_2448	hypothetical protein	6	6	15	17	33	22	-0.773418	0.292267
BT_3252	hypothetical protein	3	4	2	10	9	12	-0.934379	0.292267
BT_4683	arylsulfatase	6	6	5	17	14	17	-0.815773	0.292267
BT_p548228	hypothetical protein	36	35	46	103	69	77	-0.517805	0.292267
BT_1952	iron ABC transporter substrate-binding protein	67	48	63	152	105	97	-0.462166	0.292949
BT_3078	5-nitroimidazole antibiotic resistance protein	42	24	22	58	48	75	-0.540271	0.292949
BT_3231	5-keto-4-deoxyuronate isomerase	164	108	196	411	299	218	-0.456906	0.292949
BT_2737	50S ribosomal protein L1	600	289	346	625	661	915	-0.386174	0.292949
BT_2091	methylmalonyl-CoA mutase small subunit	583	329	473	674	401	396	0.387687	0.293837
BT_4614	hypothetical protein	5815	3697	4942	5938	5124	5045	0.326396	0.294745
BT_0722	surface protein	70	19	34	55	29	15	0.641258	0.294957
BT_4471	hypothetical protein	14	7	12	29	22	27	-0.685156	0.295097
BT_0550	glycerophosphodiester phosphodiesterase	197	94	119	163	125	134	0.391869	0.295173
BT_0252	transcription-repair coupling factor	65	76	79	173	133	155	-0.477355	0.297434
BT_2213	hypothetical protein	34	18	46	71	62	71	-0.538512	0.297846
BT_3212	bacitracin resistance protein	23	14	28	32	35	83	-0.649776	0.298322
BT_3405	hypothetical protein	13	8	6	17	21	29	-0.736735	0.298322
BT_1417	cytochrome c552	33	27	27	24	99	79	-0.664884	0.298322
BT_0049	glycosyltransferase	6	4	2	17	10	10	-0.885721	0.298935
BT_2253	outer membrane protein TolC	6	7	19	32	21	31	-0.731358	0.299024
BT_1542	pyridine nucleotide-disulfide oxidoreductase	8014	5508	6265	8821	6543	6766	0.336102	0.29904
BT_3531	hypothetical protein	23	9	11	27	44	25	-0.668496	0.299749
BT_2105	alpha-1,2-mannosidase	23	14	17	15	14	15	0.677349	0.299839
BT_p548231	chromosome-partitioning ATPase	123	113	177	177	107	145	0.470438	0.301271
BT_3745	hypothetical protein	184	49	70	83	89	98	0.489643	0.303206
BT_0558	mannose-1-phosphate guanylyltransferase	157	80	96	130	108	103	0.402949	0.303871
BT_4613	hypothetical protein	35	16	17	31	10	14	0.677903	0.304296
BT_1372	hypothetical protein	26	12	10	17	11	8	0.733824	0.304611
BT_2720	50S ribosomal protein L16	110	52	79	166	101	191	-0.445261	0.305536
BT_3750	hypothetical protein	15	8	10	38	15	27	-0.696618	0.305578
BT_3357	ribonuclease III	31	13	22	20	15	20	0.635545	0.306319
BT_2039	AcrB/AcrD/AcrF family cation efflux system protein	31	66	97	224	151	106	-0.614106	0.306837
BT_1047	hypothetical protein	19	6	10	32	12	40	-0.718188	0.307667
BT_0545	nitrogen regulatory protein P-II	12	6	11	19	18	34	-0.717596	0.309659
BT_1242	ABC transporter ATP-binding protein	124	75	98	168	172	210	-0.401259	0.309659
BT_1751	glycine betaine transport ATP-binding protein	28	17	22	46	39	56	-0.554392	0.309659
BT_2496	ABC transporter ATP-binding protein	24	25	23	54	45	58	-0.553211	0.309703
BT_1145	16S rRNA methyltransferase GidB	197	108	115	182	133	119	0.402069	0.309825
BT_0333	hypothetical protein	22	27	27	52	56	60	-0.55902	0.311065
BT_2760	hypothetical protein	1049	866	1011	1324	1036	843	0.387971	0.311065
BT_3282	hypothetical protein	27	18	16	24	6	20	0.691283	0.311065
BT_4468	hypothetical protein	19	11	14	39	29	30	-0.617071	0.311065
BT_2413	homoserine O-succinyltransferase	77	34	54	70	44	44	0.485778	0.311632
BT_0284	peptidoglycan binding protein	201	71	117	152	128	100	0.424685	0.311993
BT_1966	AcrB/AcrD/AcrF family multidrug resistance protein	12	8	12	28	23	25	-0.67305	0.312638
BT_1071	hypothetical protein	89	37	59	159	98	94	-0.45252	0.313919
BT_3759	N-acetyl-gamma-glutamyl-phosphate reductase	18	14	18	33	35	43	-0.599587	0.314139
BT_1740	hypothetical protein	156	80	102	129	109	112	0.389986	0.314139
BT_2130	uracil-DNA glycosylase	24	15	28	38	38	71	-0.592942	0.314139
BT_3459	hemolysin A	46	33	37	71	74	86	-0.479853	0.314139
BT_0251	dolichol-phosphate mannosyltransferase	108	73	106	219	160	165	-0.40496	0.314571
BT_1149	typeII restriction enzyme HpaII	46	53	50	93	101	119	-0.494994	0.314972
BT_2795	outer membrane efflux protein	14	4	7	7	4	4	0.878451	0.314972
BT_3721	hypothetical protein	851	603	792	1057	781	581	0.391566	0.31506
BT_0216	rubrerythrin	1486	579	917	2077	1601	1441	-0.348175	0.315281
BT_0366	two-component system sensor histidine kinase/response regulator	35	22	27	78	46	50	-0.522662	0.317216
BT_t34	tRNA	26	48	61	110	123	82	-0.576125	0.317724
BT_1208	hypothetical protein	15	7	5	5	4	8	0.854697	0.319014
BT_2538	hypothetical protein	10	8	3	17	17	21	-0.761869	0.319275
BT_3316	hypothetical protein	12	5	14	9	8	4	0.819292	0.319418
BT_2615	reverse transcriptase	127	74	89	96	103	99	0.406847	0.319864
BT_2923	two-component system sensor histidine kinase/response regulator	785	383	438	588	565	565	0.331558	0.320976
BT_2085	succinyl-diaminopimelate desuccinylase	580	570	595	1116	1109	1156	-0.391886	0.321163
BT_2211	hypothetical protein	9	3	5	16	17	12	-0.798322	0.321163
BT_0368	alpha-L-arabinofuranosidase	27	13	33	72	37	48	-0.566502	0.321566
BT_0617	ferredoxin	25	8	13	30	28	41	-0.621413	0.321566
BT_3612	FKBP-type peptidylprolyl isomerase	213	106	111	285	216	265	-0.371594	0.321566
BT_2918	hypothetical protein	42	14	21	16	24	23	0.615794	0.322079
BT_1974	M24 family metallopeptidase	172	99	123	265	219	223	-0.360143	0.322411
BT_0483	hypothetical protein	875	712	858	889	994	781	0.377968	0.322626
BT_2890	transposase	77	30	35	51	41	39	0.500675	0.32368
BT_0423	translation initiation factor IF-3	369	139	214	257	233	251	0.361798	0.324767
BT_2161	50S ribosomal protein L9	271	50	99	128	120	112	0.501223	0.324767
BT_3921	hypothetical protein	61	107	148	271	211	236	-0.529669	0.324941
BT_2492	RNA polymerase ECF-type sigma factor	27	10	15	38	35	36	-0.583633	0.325853
BT_3227	ribonuclease P	17	8	12	25	22	37	-0.648084	0.326873
BT_2759	hypothetical protein	1739	716	963	1487	1175	837	0.374914	0.327084
BT_3381	hypothetical protein	583	288	367	708	672	736	-0.320784	0.327084
BT_0164	hypothetical protein	856	887	1060	1975	1835	1705	-0.401142	0.32709
BT_0520	transcriptional regulator	32	7	7	13	6	12	0.766784	0.32709
BT_1175	hypothetical protein	102	239	271	471	697	776	-0.821184	0.32709
BT_1205	recombination factor protein RarA	259	161	214	266	182	241	0.359732	0.32709
BT_4341	hypothetical protein	74	54	81	169	126	113	-0.433956	0.32709
BT_3565	TonB-dependent receptor	35	37	61	83	110	90	-0.520753	0.327409
BT_3819	hypothetical protein	92	84	118	206	153	228	-0.436907	0.327445
BT_2521	RNA polymerase sigma-54	382	273	405	517	308	324	0.391469	0.328958
BT_2689	hypothetical protein	17	5	10	29	22	22	-0.670173	0.329843
BT_3742	hypothetical protein	718	262	401	452	419	540	0.359074	0.330057
BT_2701	DNA-directed RNA polymerase subunit alpha	763	234	312	412	363	488	0.402066	0.330144
BT_2298	conjugate transposon protein	23	24	30	55	55	55	-0.53216	0.330794
BT_2804	ribokinase	28	26	24	22	30	18	0.597978	0.330794
BT_1006	nitroreductase	1317	831	1028	1513	1017	993	0.338102	0.33092
BT_0180	5-methyltetrahydrofolate--homocysteine methyltransferase	306	224	254	283	280	296	0.356845	0.331263
BT_1229	hypothetical protein	104	63	109	204	133	186	-0.409111	0.331263
BT_3278	anti-sigma factor	18	15	10	17	5	12	0.728706	0.331263
BT_3460	dGTP triphosphohydrolase	63	34	55	59	50	39	0.47743	0.331263
BT_3851	DNA mismatch repair protein mutL	98	69	103	171	122	238	-0.444846	0.331263
BT_1102	NA	301	243	312	525	531	539	-0.368408	0.331709
BT_1812	molecular chaperone DnaJ	1415	2148	2259	2288	1951	2110	0.461085	0.333931
BT_2821	hypothetical protein	18	5	10	6	10	6	0.788481	0.335204
BT_0056	glycosyltransferase	9	2	6	19	10	16	-0.788236	0.335331
BT_0417	hypothetical protein	135	150	176	170	161	163	0.4361	0.335331
BT_2227	hypothetical protein	5	5	5	15	14	13	-0.791294	0.335331
BT_3730	regulatory protein	400	359	379	490	345	431	0.376842	0.335331
BT_p548201	hypothetical protein	194	178	224	373	374	399	-0.394088	0.335331
BT_1299	V-type ATP synthase subunit A	159	113	133	230	225	296	-0.381392	0.33548
BT_3100	lipase	62	50	59	117	100	115	-0.427012	0.335647
BT_3770	transcriptional regulator	108	57	77	157	123	161	-0.387145	0.335691
BT_3160	hypothetical protein	157	66	72	129	86	74	0.436255	0.336705
BT_0698	3-methyl-2-oxobutanoate hydroxymethyltransferase	67	38	47	53	49	48	0.45699	0.336705
BT_3247	hypothetical protein	270	205	261	553	352	473	-0.36739	0.337433
BT_0947	integrase	39	14	25	33	15	19	0.596018	0.337597
BT_0573	hypothetical protein	303	94	109	198	140	142	0.43127	0.337626
BT_0731	hypothetical protein	192	116	120	329	208	244	-0.369624	0.337626
BT_4770	conjugate transposon protein	4	2	3	14	9	6	-0.885214	0.337626
BT_2042	tRNA and rRNA cytosine-C5-methylase	33	43	51	77	91	105	-0.511399	0.338497
BT_0209	hypothetical protein	18	11	6	8	11	6	0.764407	0.33924
BT_0830	hypothetical protein	97	60	81	149	132	158	-0.387997	0.33924
BT_1414	hypothetical protein	9	7	11	7	33	30	-0.753134	0.33924
BT_2493	ROK family transcriptional repressor	480	213	377	429	355	362	0.335741	0.34
BT_4605	hypothetical protein	70	26	37	57	31	35	0.506056	0.340022
BT_2691	methenyltetrahydrofolate cyclohydrolase	60	75	66	150	138	129	-0.460424	0.340143
BT_2711	50S ribosomal protein L18	166	73	67	133	162	283	-0.477569	0.34021
BT_4587	hypothetical protein	95	60	64	78	54	91	0.434764	0.341203
BT_2244	hypothetical protein	16	6	5	21	23	19	-0.695903	0.341386
BT_3613	LacI family transcriptional regulator	34	24	22	20	28	24	0.568586	0.342076
BT_0912	DNA-binding protein HU	19	2	10	26	24	20	-0.692053	0.342368
BT_p548207	mobilization protein B	154	227	268	435	415	539	-0.471154	0.34264
BT_0334	hypothetical protein	36	49	74	134	98	114	-0.505594	0.34276
BT_0643	RNA methyltransferase	98	54	84	128	148	158	-0.400925	0.34276
BT_0670	cation efflux system	16	14	12	47	25	25	-0.614512	0.34276
BT_1336	translation initiation inhibitor	96	150	183	363	281	289	-0.481359	0.34276
BT_1759	2,6-beta-D-fructofuranosidase	76	64	71	89	70	60	0.442321	0.34276
BT_3113	MFS transport protein AraJ	18	14	17	14	9	18	0.66317	0.34276
BT_4088	hypothetical protein	51	18	21	28	26	24	0.557733	0.34276
BT_0859	hypothetical protein	19	3	4	10	2	2	0.891637	0.343593
BT_3809	ABC transporter ATP-binding protein	116	63	90	179	152	154	-0.37021	0.346481
BT_1310	hypothetical protein	144	77	81	132	86	95	0.395368	0.350652
BT_3422	hypothetical protein	33	20	10	20	9	23	0.652392	0.350652
BT_4603	hypothetical protein	17	9	11	9	11	8	0.716329	0.350661
BT_1424	hypothetical protein	18	8	5	12	4	5	0.795841	0.350795
BT_1940	hypothetical protein	82	49	40	49	57	61	0.460842	0.352296
BT_2197	anti-sigma factor	29	24	31	56	53	63	-0.494178	0.352296
BT_3271	hypothetical protein	45	10	15	40	44	54	-0.565041	0.352296
BT_4567	two-component system sensor	25	7	11	12	9	11	0.70019	0.352296
BT_2485	major outer membrane protein OmpA	7	10	8	9	5	4	0.80865	0.353674
BT_0797	ArsR family transcriptional regulator	21	20	20	60	38	35	-0.546523	0.354947
BT_4687	hypothetical protein	17	6	5	10	5	3	0.814486	0.355495
BT_3260	DNA polymerase I	188	133	128	253	247	324	-0.370333	0.355571
BT_4476	amino acid carrier protein	124	154	175	172	123	192	0.45128	0.355663
BT_0170	hypothetical protein	873	348	521	754	604	450	0.355151	0.355826
BT_0412	Na+/sulfate symporter	26	19	14	36	42	46	-0.545781	0.355826
BT_2212	magnesium chelatase subunit I ATPase	8	4	6	16	16	14	-0.740211	0.355826
BT_0657	ATP-dependent DNA helicase	109	103	120	216	202	222	-0.395461	0.356229
BT_1614	hypothetical protein	35	31	43	93	62	68	-0.473614	0.356229
BT_3771	3-oxoacyl-ACP reductase	315	175	238	481	397	388	-0.319273	0.356229
BT_3118	prolipoprotein diacylglyceryl transferase	42	17	27	81	39	52	-0.50625	0.356561
BT_2822	hypothetical protein	23	11	12	10	16	10	0.672236	0.356979
BT_3654	beta-galactosidase	96	82	127	245	204	152	-0.42633	0.356979
BT_4084	hypothetical protein	128	51	67	91	79	75	0.406884	0.356979
BT_1796	hypothetical protein	38	14	28	54	44	59	-0.498341	0.357127
BT_2402	cofactor-independent phosphoglycerate mutase	40	29	37	95	57	61	-0.46844	0.357955
BT_0928	two-component system response regulator	53	20	29	34	23	36	0.517463	0.358513
BT_1604	hypothetical protein	12	8	14	20	26	32	-0.633411	0.359014
BT_3812	bifunctional phosphoribosylaminoimidazolecarboxamide formyltransferase/IMP cyclohydrolase	268	150	220	456	337	334	-0.33285	0.359014
BT_2252	multidrug efflux membrane fusion protein	56	26	36	97	64	64	-0.448776	0.359805
BT_2823	hypothetical protein	30	24	30	30	28	21	0.540794	0.360526
BT_4330	xanthosine permease	274	151	196	265	210	203	0.331598	0.362143
BT_3525	hypothetical protein	5	2	26	50	54	28	-0.928463	0.365851
BT_3331	hypothetical protein	14	13	22	14	18	9	0.662169	0.366234
BT_2724	50S ribosomal protein L2	557	212	305	569	546	699	-0.338981	0.366682
BT_p548227	hypothetical protein	38	45	59	104	91	99	-0.465308	0.367749
BT_0745	3-deoxy-manno-octulosonate cytidylyltransferase	16	17	13	26	31	47	-0.590903	0.367913
BT_2451	pyrogenic exotoxin B	361	147	151	162	241	239	0.406837	0.367913
BT_4364	hypothetical protein	10	11	11	12	4	9	0.739476	0.367913
BT_1275	L-fuculose kinase	11	8	16	7	9	11	0.71849	0.368249
BT_1486	hypothetical protein	265	145	212	579	284	296	-0.388558	0.369255
BT_2023	two-component system sensor histidine kinase	8	5	5	14	13	19	-0.728898	0.369255
BT_t48	tRNA	226	241	290	850	375	373	-0.456699	0.369255
BT_4764	hypothetical protein	3	5	6	10	18	12	-0.779408	0.369516
BT_3558	endonuclease	818	326	378	457	546	551	0.352421	0.369637
BT_2710	30S ribosomal protein S5	239	127	123	209	280	407	-0.414576	0.369637
BT_4527	hypothetical protein	15	7	5	6	8	4	0.785639	0.370374
BT_0435	hypothetical protein	367	201	244	458	489	449	-0.317766	0.370726
BT_3666	hypothetical protein	47	13	30	67	53	52	-0.486062	0.370994
BT_4293	hypothetical protein	325	133	217	281	216	220	0.334966	0.371722
BT_1239	metal-dependent membrane protease	73	65	96	178	144	135	-0.412969	0.372547
BT_1366	hypothetical protein	809	602	801	984	766	756	0.327538	0.373087
BT_0875	beta-ureidopropionase	210	219	191	260	188	241	0.391615	0.375444
BT_1736	chromate transport protein	14	12	8	15	34	30	-0.643841	0.375444
BT_1983	hemolysin III	4	5	5	10	14	15	-0.765728	0.375444
BT_3556	transcriptional regulator	111	56	67	91	78	72	0.390223	0.375444
BT_1606	cytochrome C peroxidase	26	23	34	56	73	44	-0.511469	0.37651
BT_2489	50S ribosomal protein L19	644	299	560	825	822	936	-0.324748	0.37651
BT_0562	ABC transporter ATP-binding protein	70	46	61	105	111	113	-0.39558	0.3777
BT_2309	hypothetical protein	6	8	4	20	15	13	-0.72203	0.378159
BT_4467	hypothetical protein	358	124	184	326	180	155	0.405567	0.378865
BT_1844	iron uptake transcriptional regulator	67	31	49	71	86	118	-0.43856	0.379078
BT_4300	Crp/Fnr family transcriptional regulator	285	94	147	268	126	117	0.4329	0.379078
BT_3802	cyclophilin type peptidyl-prolyl cis-trans isomerase	625	625	671	786	666	726	0.360495	0.379326
BT_2034	two-component system response regulator	85	47	89	131	149	128	-0.398315	0.379823
BT_3363	lipopolysaccharide core biosynthesis protein LpsA	68	29	39	71	87	92	-0.430287	0.379844
BT_2401	threonine synthase	41	16	28	55	49	59	-0.470564	0.380815
BT_0716	ATP synthase subunit B	439	387	426	697	822	807	-0.356121	0.382457
BT_4100	hypothetical protein	43	37	57	90	90	90	-0.437549	0.384346
BT_0962	aldo/keto reductase	8	3	8	15	19	13	-0.711611	0.385903
BT_1399	hypothetical protein	20	3	11	22	27	24	-0.632954	0.385903
BT_1647	hypothetical protein	19	2	5	5	3	7	0.819898	0.385903
BT_3201	hypothetical protein	43	11	23	24	18	24	0.557369	0.385903
BT_3476	hypothetical protein	4	5	2	6	11	16	-0.806101	0.385903
BT_4324	hypothetical protein	24	9	10	27	26	37	-0.578624	0.385903
BT_4231	hypothetical protein	25	20	25	53	43	47	-0.489048	0.386103
BT_0679	cation efflux system protein CzcB	293	238	321	262	32	2	0.924101	0.387747
BT_3508	hypothetical protein	33	14	27	66	47	35	-0.501836	0.388133
BT_3864	tryptophanyl-tRNA synthetase	209	111	140	297	222	280	-0.322348	0.388133
BT_0738	serine hydroxymethyltransferase	189	98	137	171	142	146	0.334117	0.388133
BT_1600	cation effux pump BexA	39	13	34	38	23	15	0.558958	0.388574
BT_3609	transcriptional regulator	18	9	12	14	5	12	0.675726	0.388574
BT_0240	hypothetical protein	83	30	37	52	45	46	0.447252	0.389701
BT_1752	hypothetical protein	33	18	18	22	22	18	0.548029	0.389701
BT_0356	aldose 1-epimerase	24	3	5	21	22	26	-0.667411	0.390148
BT_0436	arabinose-proton symporter	247	108	117	276	296	240	-0.352913	0.390148
BT_1813	hypothetical protein	294	167	247	299	255	227	0.322465	0.390148
BT_2076	acetohydroxyacid synthase small subunit	32	15	21	28	20	12	0.567789	0.390148
BT_3200	N-acetylmuramoyl-L-alanine amidase	4	1	10	14	6	23	-0.785591	0.390148
BT_3839	ABC transporter ATP-binding protein	150	74	109	176	216	192	-0.355364	0.390148
BT_0764	hypothetical protein	6	2	7	22	13	6	-0.765412	0.390641
BT_4601	hypothetical protein	32	14	17	24	21	8	0.601599	0.390641
BT_4239	hypothetical protein	68	28	50	69	36	37	0.461683	0.390649
BT_0074	hypothetical protein	36	98	143	254	321	295	-0.778469	0.3931
BT_2228	hypothetical protein	1560	825	1254	2136	1951	2023	-0.278878	0.39507
BT_3458	hypothetical protein	126	54	107	172	159	175	-0.359577	0.39526
BT_1106	fructose-bisphosphate aldolase	266	279	420	750	662	500	-0.40532	0.395423
BT_0332	2-oxoisovalerate oxidoreductase subunit beta	10	17	13	25	24	47	-0.607706	0.395699
BT_3575	hypothetical protein	79	21	27	36	43	32	0.505017	0.395699
BT_1658	translaldolase	9359	6202	7255	11483	13130	15194	-0.309735	0.396099
BT_1719	sulfopyruvate decarboxylase subunit beta	41	14	17	17	25	19	0.562912	0.396099
BT_1979	meso-diaminopimelate D-dehydrogenase	779	1061	1265	1135	1139	1184	0.412084	0.396568
BT_2812	alkyl hydroperoxide reductase	3218	2669	3090	9110	4730	3768	-0.39719	0.396568
BT_0001	hypothetical protein	65	28	38	47	35	46	0.443092	0.396578
BT_1110	hypothetical protein	298	101	121	160	191	159	0.383257	0.396578
BT_0572	hypothetical protein	47	28	36	62	76	72	-0.431217	0.397025
BT_0184	uridine kinase	46	19	34	66	56	64	-0.438631	0.397203
BT_3330	hypothetical protein	20	6	14	16	8	7	0.672448	0.397203
BT_4215	shikimate 5-dehydrogenase	210	327	297	248	312	348	0.446969	0.397203
BT_4455	glycolate oxidase	985	840	936	1183	1005	981	0.323625	0.397203
BT_2730	30S ribosomal protein S7	401	125	176	425	333	422	-0.353535	0.397445
BT_0867	hypothetical protein	15	6	4	17	29	12	-0.683283	0.397916
BT_4212	hypothetical protein	497	329	405	488	442	469	0.298161	0.397916
BT_0661	hypothetical protein	42	9	13	20	19	11	0.61391	0.398856
BT_4551	tRNA modification GTPase TrmE	241	126	154	350	249	299	-0.312897	0.400287
BT_0054	glycosyltransferase	7	3	2	14	13	6	-0.779531	0.40129
BT_3377	glycosyltransferase	82	25	35	41	51	38	0.468551	0.40129
BT_1144	hypothetical protein	619	350	501	702	502	432	0.316452	0.404509
BT_2904	hypothetical protein	36	14	19	21	15	25	0.5455	0.404724
BT_2452	hypothetical protein	110	62	50	70	161	198	-0.48229	0.404988
BT_2975	NAD-dependent deacetylase	112	114	193	300	284	244	-0.410768	0.405045
BT_2815	mutT family protein	32	17	25	49	47	48	-0.465106	0.405365
BT_1673	thiamine biosynthesis protein	14	3	9	8	1	8	0.77836	0.406055
BT_4627	DNA modification methylase	74	38	49	114	85	93	-0.38016	0.406055
BT_0232	hypothetical protein	25	14	12	19	11	14	0.594497	0.406759
BT_1961	transposase	8	5	7	3	7	3	0.793113	0.406981
BT_0265	hypothetical protein	5	3	4	9	9	15	-0.760571	0.40713
BT_1041	integrase	20	10	4	12	4	9	0.71605	0.407292
BT_0199	hypothetical protein	79	46	65	60	75	60	0.402456	0.407347
BT_4218	phosphate starvation-inducible protein, PhoH	31	47	44	51	37	38	0.497205	0.407347
BT_0854	hypothetical protein	3071	2600	3414	4810	2947	2442	0.366591	0.407552
BT_4703	chloromuconate cycloisomerase	341	165	247	296	231	302	0.305666	0.407552
BT_0733	two-component system sensor histidine kinase	24	20	17	52	38	36	-0.496882	0.407673
BT_3861	hypothetical protein	25	30	26	56	56	56	-0.47502	0.407673
BT_2685	hypothetical protein	17	9	16	34	32	23	-0.552918	0.40799
BT_t33	tRNA	4	1	4	25	5	1	-0.849352	0.409508
BT_0866	hypothetical protein	9	5	6	18	15	15	-0.666644	0.411252
BT_0082	hypothetical protein	244	57	81	89	149	98	0.458659	0.412338
BT_2030	hypothetical protein	449	392	467	493	499	494	0.332129	0.413508
BT_3623	sodium/iodide co-transporter	30	5	13	13	6	17	0.656181	0.413508
BT_4357	hypothetical protein	97	46	64	129	109	127	-0.354967	0.413936
BT_0304	acriflavine resistance protein A	501	307	381	419	460	454	0.298466	0.414473
BT_4464	CDP-diacylglycerol--glycerol-3-phosphate 3-phosphatidyltransferase	8	4	10	9	4	2	0.777277	0.414473
BT_3486	N-acetylgalactosamine-6-sulfatase	42	24	70	49	47	36	0.489438	0.414599
BT_3462	hypothetical protein	295	210	256	559	367	435	-0.315027	0.415701
BT_3754	hypothetical protein	22	11	13	13	12	14	0.597901	0.416774
BT_0653	thiamine biosynthesis protein ThiS	79	60	113	123	76	66	0.428333	0.417784
BT_3164	quinolinate synthetase	129	115	163	308	235	227	-0.36486	0.417784
BT_3808	hypothetical protein	574	206	310	462	321	372	0.316309	0.417896
BT_3860	hypothetical protein	30	41	65	99	81	107	-0.467961	0.417896
BT_1574	hypothetical protein	17	4	6	10	5	3	0.74833	0.419083
BT_1975	tRNA nucleotidyltransferase	54	40	47	100	77	88	-0.389214	0.419429
BT_4506	acetyltransferase	34	35	45	48	32	37	0.468542	0.419429
BT_0787	succinyl-CoA synthetase alpha chain	813	676	902	1642	1308	1394	-0.317073	0.420528
BT_1680	NADH dehydrogenase/NAD(P)H nitroreductase	45	22	47	86	70	60	-0.425896	0.420528
BT_2743	aminopeptidase	143	96	98	203	167	233	-0.337685	0.420528
BT_3972	NTP pyrophosphohydrolase	5	3	5	16	9	10	-0.732388	0.420555
BT_3146	hypothetical protein	83	99	95	193	180	172	-0.392156	0.42081
BT_3165	tRNA/rRNA methyltransferase	45	26	32	79	52	64	-0.41827	0.42081
BT_2753	hypothetical protein	8457	3410	4989	7568	5855	4792	0.301133	0.421027
BT_3661	alpha-glucosidase	84	51	89	125	136	147	-0.369933	0.421027
BT_4386	hypoxanthine-guanine phosphoribosyltransferase	37	19	26	27	23	28	0.485859	0.421027
BT_2122	lysyl-tRNA synthetase	370	220	313	534	487	523	-0.288244	0.421027
BT_0614	tyrosine-protein kinase in cps region	88	39	40	69	52	45	0.415767	0.421501
BT_0589	inner membrane protein translocase component YidC	146	101	127	235	161	290	-0.355654	0.422141
BT_0991	hypothetical protein	17	5	12	11	5	10	0.673226	0.422141
BT_1198	LemA protein	24	17	21	43	34	48	-0.479752	0.422141
BT_1431	DNA polymerase III subunit epsilon	14	6	11	31	14	24	-0.596617	0.422141
BT_2111	hypothetical protein	40	18	21	34	11	27	0.532166	0.422141
BT_1219	hypothetical protein	349	352	420	646	735	733	-0.355111	0.423382
BT_3883	2-hydroxyhepta-2,4-diene-1,7-dioate isomerase	51	20	28	41	25	28	0.470623	0.423382
BT_4045	aminoacyl-histidine dipeptidase	614	409	533	1121	790	812	-0.294383	0.423382
BT_4106	5-keto-4-deoxyuronate isomerase	297	162	190	406	330	364	-0.289703	0.423382
BT_0714	ATP synthase subunit A	828	695	774	1206	1386	1571	-0.32652	0.423754
BT_3006	hypothetical protein	18	7	19	22	31	39	-0.55415	0.423754
BT_1442	adenosylmethionine-8-amino-7-oxononanoate aminotransferase	165	143	130	176	158	156	0.3471	0.424015
BT_2695	hypothetical protein	246	242	346	605	490	492	-0.358526	0.425697
BT_4390	hypothetical protein	11	15	11	10	9	13	0.638854	0.425697
BT_3886	hypothetical protein	221	165	232	406	405	307	-0.335818	0.42588
BT_0446	hypothetical protein	14	7	4	22	14	21	-0.629369	0.426577
BT_2223	hypothetical protein	109	40	56	85	62	59	0.389611	0.427631
BT_4087	hypothetical protein	21	6	14	14	9	10	0.62442	0.428077
BT_3870	maltose O-acetyltransferase	163	216	223	492	354	365	-0.390656	0.428127
BT_p548224	hypothetical protein	16	15	15	12	14	15	0.585977	0.428127
BT_0701	hypothetical protein	358	223	303	388	328	282	0.301943	0.428811
BT_4327	hypothetical protein	595	464	444	834	813	1036	-0.31396	0.42951
BT_p548223	hypothetical protein	75	59	45	100	108	127	-0.388187	0.42951
BT_0773	alpha-amylase	90	38	64	128	98	112	-0.355904	0.432233
BT_3483	hypothetical protein	36	8	19	16	16	21	0.556265	0.43364
BT_0461	beta-galactosidase	69	34	34	36	40	58	0.435677	0.433675
BT_3199	non-specific DNA-binding protein	7	4	3	13	9	14	-0.708139	0.433675
BT_3324	chondroitinase	38	30	40	44	35	31	0.447608	0.433675
BT_1879	endopeptidase IV	613	310	430	919	654	695	-0.275776	0.434287
BT_3035	carboxy-terminal processing protease	81	105	110	102	95	128	0.41367	0.434287
BT_4592	hypothetical protein	214	82	105	175	120	123	0.344295	0.434287
BT_1363	DNA polymerase III subunit epsilon	180	73	96	127	111	129	0.334787	0.434371
BT_1710	hypothetical protein	22	4	5	8	7	6	0.707297	0.434371
BT_1814	hypothetical protein	395	235	289	352	322	369	0.283059	0.434371
BT_1918	arylsulfatase	11	4	3	17	11	15	-0.67627	0.434371
BT_2250	ribosome-associated GTPase	149	54	66	102	80	91	0.366719	0.434371
BT_3117	oxidoreductase	43	45	61	95	85	114	-0.413576	0.434371
BT_3348	unsaturated glucuronyl hydrolase	117	62	73	86	75	106	0.355955	0.434371
BT_3902	hypothetical protein	639	467	509	813	1088	951	-0.318415	0.434371
BT_4608	hypothetical protein	49	19	29	25	33	33	0.467633	0.434371
BT_0073	ABC transporter ATP-binding protein	88	219	300	552	628	569	-0.701391	0.434888
BT_1714	sialic acid synthase	22	13	7	14	8	13	0.616427	0.434888
BT_3837	ABC transporter ATP-binding protein	45	32	33	34	38	39	0.436734	0.435888
BT_0644	pyruvate phosphate dikinase	1466	798	1145	1545	1253	1080	0.276503	0.436154
BT_4172	hypothetical protein	19	10	5	29	23	21	-0.57477	0.436154
BT_4202	hypothetical protein	21	10	9	12	10	11	0.610447	0.436154
BT_4135	hypothetical protein	26	21	13	26	18	11	0.555728	0.436201
BT_1857	3-isopropylmalate dehydrogenase	94	101	115	124	96	125	0.381662	0.436266
BT_3659	alpha-xylosidase	6	3	6	20	7	12	-0.699962	0.43695
BT_0224	hypothetical protein	25	16	20	29	32	64	-0.507525	0.436986
BT_2442	major outer membrane protein OmpA	10	7	7	7	6	5	0.704082	0.436986
BT_2871	glycosyltransferase	13	8	3	5	6	6	0.723527	0.438542
BT_3585	oxidoreductase	48	22	20	24	27	33	0.479232	0.438542
BT_2948	hypothetical protein	27	10	20	19	19	12	0.5478	0.438625
BT_3765	rhamnose-proton symporter	17	6	12	21	29	23	-0.56106	0.438625
BT_4598	hypothetical protein	47	15	30	49	59	61	-0.437133	0.438625
BT_3836	GTP-binding protein EngA	384	239	260	542	407	572	-0.290774	0.439343
BT_3528	hypothetical protein	62	80	87	196	146	121	-0.408922	0.440152
BT_3603	hypothetical protein	32	22	13	15	22	24	0.532651	0.440152
BT_3814	rod shape-determining protein MreC	28	12	16	36	36	37	-0.480639	0.440152
BT_0618	Na+-transporting NADH:ubiquinone oxidoreductase electron transport complex protein RnfC	31	28	24	58	35	76	-0.462108	0.440659
BT_0846	hypothetical protein	29	9	6	12	12	10	0.625202	0.440659
BT_0071	hypothetical protein	24	37	66	60	24	45	0.522621	0.441121
BT_2053	hypothetical protein	2092	846	1014	1359	1344	1553	0.289131	0.441121
BT_2668	MotA/TolQ/ExbB proton channel	123	36	61	86	78	48	0.4107	0.441121
BT_3402	hypothetical protein	88	104	115	167	195	241	-0.393819	0.441121
BT_4688	hypothetical protein	474	240	240	417	310	327	0.296822	0.441121
BT_t40	tRNA	3	3	6	18	11	5	-0.731819	0.441121
BT_3731	orotate phosphoribosyltransferase	626	311	419	620	405	506	0.277937	0.441121
BT_3929	triosephosphate isomerase	152	85	141	160	122	135	0.324176	0.441121
BT_3693	acetate kinase	570	206	293	622	474	665	-0.304559	0.441901
BT_2332	hypothetical protein	6	7	13	20	20	21	-0.601943	0.441998
BT_3010	RNA polymerase ECF-type sigma factor	20	10	17	31	28	36	-0.501889	0.442227
BT_0886	cation efflux pump	3154	1766	2134	3209	2099	2825	0.265273	0.442675
BT_1063	hypothetical protein	50	25	20	38	27	26	0.465857	0.442675
BT_4679	Mg2+/Co2+ transport protein	212	169	244	324	209	161	0.36524	0.442675
BT_3636	aspartate-semialdehyde dehydrogenase	214	153	190	249	184	202	0.307874	0.443066
BT_2602	maturase/reverse transcriptase	128	80	59	101	85	98	0.3634	0.443173
BT_4372	ribosomal RNA large subunit methyltransferase N	326	334	410	767	571	680	-0.338251	0.44325
BT_1221	glucose-6-phosphate 1-dehydrogenase	2829	2741	3198	5251	5653	5230	-0.322876	0.445052
BT_3254	dipeptidyl peptidase IV	19	29	27	57	32	76	-0.49829	0.445052
BT_3224	lysine decarboxylase	21	20	15	32	40	43	-0.486829	0.445901
BT_3686	hypothetical protein	43	23	25	71	54	46	-0.41974	0.445901
BT_4200	hypothetical protein	89	35	34	112	81	87	-0.385685	0.446375
BT_2210	hypothetical protein	59	10	31	31	28	29	0.491701	0.447404
BT_3061	hypothetical protein	17	9	15	23	39	23	-0.536796	0.44884
BT_4035	hypothetical protein	638	575	824	1382	1190	1171	-0.322831	0.448857
BT_1368	UDP-N-acetylenolpyruvoylglucosamine reductase	259	346	465	532	319	363	0.397328	0.448857
BT_0136	hypothetical protein	44	31	45	99	63	66	-0.395645	0.449002
BT_0315	hypothetical protein	4159	2830	4566	8846	6119	5615	-0.306777	0.449002
BT_1456	thioredoxin	503	305	447	710	773	657	-0.286276	0.449002
BT_1691	fructose-bisphosphate aldolase	1083	582	721	1171	780	762	0.278172	0.449002
BT_3601	glucosamine--fructose-6-phosphate aminotransferase	10	12	11	7	11	10	0.630509	0.449002
BT_4460	hypothetical protein	18	18	34	20	25	22	0.522319	0.449002
BT_4691	SAM-dependent methyltransferase	490	290	311	431	386	427	0.273525	0.449002
BT_4741	hypothetical protein	64	15	19	39	26	20	0.507537	0.449002
BT_3711	hypothetical protein	59	48	67	87	98	146	-0.3955	0.449344
BT_1354	flippase	87	30	37	54	44	53	0.404194	0.449855
BT_3217	hypothetical protein	12	10	11	11	8	9	0.62021	0.449855
BT_3928	hypothetical protein	63	38	58	96	85	107	-0.360352	0.449855
BT_2920	hypothetical protein	38	13	12	26	17	11	0.549205	0.450436
BT_4163	hypothetical protein	14	0	4	11	16	14	-0.697491	0.451571
BT_3432	hypothetical protein	218	70	90	141	124	117	0.35056	0.451585
BT_3557	transposase	27	26	34	73	71	34	-0.465028	0.451585
BT_3803	zinc protease	368	336	329	408	370	418	0.313768	0.451585
BT_4385	di-tripeptide ABC transporter	29	13	17	16	21	16	0.520762	0.451585
BT_4195	hypothetical protein	48	36	43	37	48	46	0.414043	0.45203
BT_3211	hypothetical protein	9	9	3	12	11	29	-0.649401	0.453337
BT_3021	hypothetical protein	20	7	6	29	19	21	-0.562655	0.453688
BT_3551	zinc protease	258	174	188	346	357	365	-0.290419	0.453876
BT_4178	two-component system sensor histidine kinase/response regulator	69	34	54	65	45	54	0.378182	0.453999
BT_2855	beta-mannosidase	19	7	8	12	7	8	0.627032	0.455194
BT_2949	alpha-1,6-mannanase	20	6	6	9	5	10	0.654314	0.455194
BT_0938	hypothetical protein	1039	240	413	555	582	497	0.357063	0.458027
BT_0300	AcrB/AcrD/AcrF family cation efflux protein	26	9	24	17	18	18	0.522229	0.458894
BT_1563	hypothetical protein	21	13	11	16	10	14	0.558988	0.458894
BT_2218	hypothetical protein	15	2	6	6	5	4	0.72055	0.458894
BT_4174	hypothetical protein	9	2	14	6	4	8	0.703589	0.458894
BT_0272	hypothetical protein	51	14	21	34	23	21	0.482243	0.45934
BT_1222	6-phosphogluconate dehydrogenase	2589	3678	4215	6368	7423	7049	-0.377535	0.460311
BT_1653	hypothetical protein	19	9	10	12	8	12	0.590676	0.460311
BT_4484	hypothetical protein	179	117	179	301	277	252	-0.302886	0.461597
BT_1795	two-component system sensor	26	26	36	62	53	59	-0.422795	0.463049
BT_1859	3-isopropylmalate dehydratase small subunit	50	37	36	55	34	40	0.406736	0.463049
BT_3044	hypothetical protein	17	2	10	21	26	14	-0.596553	0.463049
BT_0126	hypothetical protein	52	55	57	104	106	103	-0.37463	0.465652
BT_2968	hypothetical protein	22	9	12	16	9	12	0.566941	0.465652
BT_4640	hypothetical protein	9	6	5	2	6	6	0.715814	0.465652
BT_2915	hypothetical protein	42	12	20	24	22	21	0.485674	0.466101
BT_0976	transporter	51	17	25	36	28	24	0.450156	0.467873
BT_1612	hypothetical protein	18	11	11	17	8	10	0.576978	0.467873
BT_1233	hypothetical protein	74	25	62	53	51	58	0.390226	0.471032
BT_0399	tyrosine-protein kinase ptk involved in exopolysaccharide biosynthesis	17	5	10	7	8	10	0.624566	0.472211
BT_3492	hypothetical protein	13	5	7	8	23	24	-0.61022	0.472211
BT_4098	potassium transporter peripheral membrane protein	32	31	26	48	50	78	-0.430562	0.472211
BT_2174	ABC transporter ATP-binding protein	87	44	43	98	105	101	-0.348778	0.473116
BT_0408	hypothetical protein	22618	12418	14234	19975	32637	30849	-0.30991	0.47414
BT_1501	major outer membrane protein OmpA	38	22	24	34	27	22	0.445277	0.47414
BT_2679	ion-channel protein	67	30	51	87	74	101	-0.356817	0.47414
BT_3970	hypothetical protein	98	37	42	137	103	72	-0.379932	0.474731
BT_0673	NADP(H) oxidoreductase	683	467	596	792	648	600	0.269444	0.474978
BT_1026	hypothetical protein	12	6	5	6	6	5	0.676201	0.474978
BT_1209	cytochrome D ubiquinol oxidase subunit II	1918	1185	1344	2180	2820	2487	-0.277088	0.474978
BT_1416	hypothetical protein	84	63	107	51	130	74	0.433736	0.474978
BT_3800	two-component system sensor histidine kinase/response regulator	77	50	56	69	61	68	0.349078	0.474978
BT_0336	hypothetical protein	19	17	24	27	46	49	-0.475971	0.475199
BT_3853	hypothetical protein	234	87	154	176	182	147	0.311429	0.475199
BT_4329	hypothetical protein	142	132	134	173	141	154	0.325068	0.475199
BT_4753	hypothetical protein	54	13	29	31	29	29	0.451238	0.475199
BT_3215	hypothetical protein	30	16	19	24	15	23	0.480507	0.475703
BT_1793	integrase protein	187	124	171	178	180	188	0.296849	0.477154
BT_0605	polysaccharide export protein	40	8	17	26	8	21	0.542685	0.477838
BT_2505	hypothetical protein	122	101	131	228	219	191	-0.319239	0.477838
BT_3202	cell well associated RhsD protein	160	65	79	129	182	206	-0.346687	0.477838
BT_0619	Na+-transporting NADH:ubiquinone oxidoreductase electron transport complex protein RnfD	18	11	19	36	24	37	-0.476651	0.478398
BT_3429	DNA gyrase subunit B	408	293	365	561	566	724	-0.286433	0.480014
BT_2396	membrane transporter involved in nicotinamide mononucleotide transport	10	10	11	24	17	27	-0.535846	0.480447
BT_3083	ATPase	246	82	118	210	133	118	0.339841	0.480709
BT_1232	hypothetical protein	16	4	7	7	6	7	0.650728	0.48106
BT_1003	hypothetical protein	16	18	15	37	24	42	-0.481098	0.481094
BT_0360	arabinan endo-1,5-alpha-L-arabinosidase	8	4	4	14	6	19	-0.64971	0.481312
BT_1745	hypothetical protein	44	33	44	69	64	93	-0.379116	0.481312
BT_1325	glutaminyl-tRNA synthetase	207	183	194	244	227	203	0.309385	0.48213
BT_1329	thiol peroxidase	11872	6958	9181	13335	10376	8908	0.255248	0.48213
BT_0626	phenylalanyl-tRNA synthetase subunit beta	314	106	192	230	190	234	0.298616	0.482729
BT_1927	hypothetical protein	24	4	16	12	10	14	0.572043	0.484877
BT_2385	hypothetical protein	95	35	41	63	51	59	0.369998	0.48577
BT_4495	hypothetical protein	91	47	61	91	116	141	-0.344559	0.486824
BT_p548218	hypothetical protein	16	20	14	36	28	41	-0.47491	0.487726
BT_2404	L-asparaginase I	134	75	93	129	114	89	0.315086	0.487947
BT_3677	hypothetical protein	29	15	19	38	40	41	-0.429487	0.489297
BT_3285	Holliday junction DNA helicase RuvB	132	120	114	228	205	229	-0.312732	0.489297
BT_3501	alpha-1,6-mannanase	10	5	7	18	12	19	-0.580742	0.489546
BT_0804	carbon-nitrogen hydrolase	28	7	26	21	16	18	0.506676	0.489642
BT_2836	2-oxoglutarate synthase subunit korA	1081	1042	1118	1202	1217	1389	0.300559	0.489779
BT_4593	hypothetical protein	57	16	21	25	31	30	0.452852	0.489779
BT_0158	Na(+)/H(+) antiporter	74	83	101	120	91	79	0.371028	0.48997
BT_2148	glycosyltransferase	29	17	19	28	15	20	0.471973	0.48997
BT_0724	hypothetical protein	53	11	28	31	32	20	0.466342	0.490075
BT_3931	GTP cyclohydrolase I	17	5	12	17	23	29	-0.529194	0.493585
BT_3758	acetylornithine aminotransferase	5	6	6	11	17	13	-0.616399	0.494123
BT_4295	chitobiase	196	113	160	157	207	152	0.30809	0.495596
BT_p548206	mobilization protein A	78	90	116	178	164	201	-0.355324	0.495858
BT_1270	Na+/H+ antiporter	76	61	53	79	51	79	0.356905	0.497002
BT_2338	transcriptional regulator	180	49	59	135	71	73	0.390512	0.497002
BT_2738	50S ribosomal protein L11	365	179	196	373	363	492	-0.283178	0.497002
BT_4351	hypothetical protein	110	41	55	100	48	64	0.366319	0.497726
BT_1692	50S ribosomal protein L31	511	128	204	385	231	223	0.348115	0.499513
BT_4535	typeI restriction enzyme EcoR124II R protein	108	50	62	127	106	142	-0.314415	0.499527
BT_2498	outer membrane efflux protein	26	12	21	35	35	42	-0.434478	0.499628
BT_3052	transcriptional regulator	7	15	24	55	25	27	-0.526967	0.499628
BT_0524	two-component system response regulator	116	28	46	69	55	60	0.382483	0.501087
BT_0322	oxidoreductase	231	167	215	250	213	249	0.279476	0.501221
BT_0784	RNA-binding protein	3933	745	1309	2818	1380	1423	0.38609	0.501753
BT_1362	flavoprotein	144	172	197	336	276	366	-0.338756	0.501753
BT_2123	glycerol-3-phosphate dehydrogenase	306	314	364	420	315	422	0.313736	0.501753
BT_3495	hypothetical protein	60	31	32	66	26	33	0.416099	0.501753
BT_3905	alkaline protease aprF	1082	782	968	1186	1050	1126	0.252658	0.501753
BT_2417	hypothetical protein	550	204	323	530	298	345	0.292124	0.502548
BT_0440	hypothetical protein	51	29	28	53	69	73	-0.378526	0.50257
BT_1142	hypothetical protein	468	318	604	878	734	833	-0.295096	0.503067
BT_1619	hypothetical protein	30	17	19	18	14	31	0.475403	0.503067
BT_1480	hypothetical protein	182	142	180	220	161	204	0.293727	0.503519
BT_3276	hypothetical protein	25	5	18	35	29	28	-0.476411	0.504091
BT_4383	sugar kinase	46	32	39	45	31	48	0.384491	0.504861
BT_3440	hypothetical protein	35	11	18	31	51	36	-0.448035	0.505991
BT_3433	hypothetical protein	18	6	9	9	9	9	0.580616	0.506095
BT_3309	transcriptional regulator	31	10	13	16	16	16	0.500965	0.506527
BT_4695	outer membrane efflux protein	132	118	109	269	225	163	-0.32477	0.506632
BT_1023	hypothetical protein	91	63	61	111	115	155	-0.326447	0.507574
BT_1493	hypothetical protein	1283	822	964	1258	1260	1077	0.247233	0.508253
BT_1541	hypothetical protein	58	17	34	48	32	26	0.415663	0.508253
BT_1951	iron ABC transporter permease	21	14	10	29	31	29	-0.465458	0.508253
BT_3981	hypothetical protein	950	310	369	483	587	602	0.309064	0.508253
BT_4398	hypothetical protein	15	13	21	36	34	29	-0.457172	0.508253
BT_3132	sialic acid-specific 9-O-acetylesterase	14	18	20	52	32	26	-0.467634	0.508507
BT_0489	keto-hydroxyglutarate-aldolase/keto-deoxy-phosphogluconate aldolase	365	136	238	580	356	306	-0.305053	0.508744
BT_0500	transporter	74	41	65	77	54	65	0.336072	0.508744
BT_0502	TonB-dependent outer membrane receptor	47	19	22	24	26	35	0.427194	0.508744
BT_0690	two-component system response regulator	16	21	16	33	40	36	-0.454382	0.508744
BT_1089	lipoate-protein ligase B	46	51	73	137	97	95	-0.369549	0.508744
BT_1334	PhoH-like protein	5616	3547	4177	5761	5335	4656	0.238	0.508744
BT_3361	erythronate-4-phosphate dehydrogenase	80	42	65	103	110	110	-0.317085	0.508744
BT_3834	3-oxoacyl-ACP synthase	548	212	296	540	514	643	-0.267908	0.508744
BT_3838	hypothetical protein	90	40	66	126	108	101	-0.313365	0.508744
BT_3930	hypothetical protein	23	15	26	39	33	52	-0.426811	0.508744
BT_2204	hypothetical protein	127	57	70	106	91	76	0.316308	0.509117
BT_4454	hypothetical protein	118	206	193	333	402	314	-0.383332	0.509482
BT_4399	hypothetical protein	36	31	39	93	58	52	-0.38265	0.511067
BT_1460	hypothetical protein	12	2	4	9	10	21	-0.62181	0.512304
BT_3392	nitroreductase	5952	4488	5976	9805	9148	9149	-0.253976	0.512304
BT_0185	hypothetical protein	392	261	340	464	371	325	0.265298	0.512342
BT_3845	inosine-5prime-monophosphate dehydrogenase	125	73	85	164	153	163	-0.284578	0.512342
BT_4395	hyaluronoglucosaminidase	41	19	25	33	25	27	0.412125	0.512342
BT_0475	phosphoheptose isomerase	13	6	5	5	2	11	0.648791	0.512507
BT_2843	integrase	26	6	19	15	13	17	0.510017	0.512507
BT_3297	hypothetical protein	20	3	8	8	10	5	0.613963	0.512507
BT_3349	sulfatase yidJ	49	35	38	50	36	45	0.368493	0.513161
BT_4571	RNA polymerase ECF-type sigma factor	15	5	5	17	20	15	-0.552403	0.513962
BT_0308	glycosyl hydrolase	18	7	11	12	7	12	0.55204	0.514316
BT_0577	LysM repeat-containing protein	248	105	109	210	139	151	0.300401	0.514316
BT_1650	teichoic acid biosynthesis protein F	15	6	5	8	8	4	0.621188	0.514316
BT_t62	tRNA	10	2	7	38	5	5	-0.655633	0.514316
BT_0939	hypothetical protein	13	4	4	16	15	14	-0.575187	0.51433
BT_1279	anti-sigma factor	12	9	10	8	9	10	0.567554	0.514917
BT_0045	polysaccharide biosynthesis protein	10	5	5	6	3	6	0.653092	0.515158
BT_1872	beta-glucosidase	103	71	85	159	140	150	-0.290788	0.51551
BT_2154	long-chain-fatty-acid--CoA ligase	487	237	285	447	305	400	0.25317	0.51551
BT_2699	hypothetical protein	419	403	522	990	809	658	-0.304744	0.51551
BT_2917	hypothetical protein	19	9	7	3	10	15	0.591775	0.51551
BT_1408	Tricorn-like protease	58	22	36	55	62	87	-0.370244	0.515644
BT_3545	hypothetical protein	16	5	10	6	10	9	0.582884	0.516544
BT_1618	anti-sigma factor	22	10	17	41	25	29	-0.445097	0.51665
BT_3385	hypothetical protein	38	24	26	32	20	38	0.413236	0.51665
BT_4466	hypothetical protein	90	58	97	219	128	102	-0.34414	0.517118
BT_0149	peptidase	13	21	17	27	10	14	0.518214	0.517159
BT_2965	hypothetical protein	51	29	29	37	37	39	0.377612	0.518624
BT_3122	transcriptional regulator	4	2	7	7	15	10	-0.639198	0.518624
BT_3376	nucleotide sugar transaminase	100	26	35	66	44	46	0.386765	0.518624
BT_3148	hypothetical protein	116	190	225	334	361	365	-0.369622	0.519423
BT_0763	hypothetical protein	14	6	9	22	14	24	-0.515466	0.519826
BT_4411	hypothetical protein	27	26	20	51	41	49	-0.398324	0.519826
BT_0998	two-component system sensor histidine kinase	125	59	69	133	132	159	-0.296444	0.521726
BT_1004	hypothetical protein	31	17	34	52	44	56	-0.385127	0.522077
BT_1308	clostripain-related protein	142	36	66	98	76	71	0.346485	0.522077
BT_0669	cation efflux system protein	28	16	22	41	38	44	-0.398263	0.522828
BT_1581	hypothetical protein	82	27	45	74	91	96	-0.344083	0.522828
BT_2769	serine/threonine-protein kinase pknB	80	27	36	82	74	87	-0.342625	0.522828
BT_p548221	hypothetical protein	857	1173	1716	2408	2585	2282	-0.350378	0.523076
BT_3066	hypothetical protein	10	10	25	47	23	27	-0.489068	0.523342
BT_0276	hypothetical protein	27	20	21	27	18	24	0.432374	0.524086
BT_1210	cytochrome D ubiquinol oxidase subunit I	2248	2068	2434	4087	4313	3575	-0.279233	0.525461
BT_1828	hypothetical protein	322	122	161	233	210	217	0.271394	0.525461
BT_2277	transposase	21	8	5	9	13	5	0.581705	0.525461
BT_p548203	hypothetical protein	57	41	47	61	41	57	0.346609	0.525461
BT_1738	two-component system sensor histidine kinase	44	8	13	24	14	18	0.49266	0.525528
BT_3047	hypothetical protein	18	16	8	16	14	9	0.522171	0.525528
BT_4344	DNA helicase	62	44	41	93	84	84	-0.324417	0.525528
BT_t41	tRNA	143	40	64	95	73	84	0.333396	0.525528
BT_3873	asparaginyl-tRNA synthetase	1401	946	1116	2231	1406	2283	-0.257131	0.526062
BT_0915	50S ribosomal protein L33	487	107	171	265	249	234	0.33502	0.526062
BT_2924	acetyl-CoA synthetase	1001	578	871	1177	870	836	0.242645	0.527569
BT_4539	hypothetical protein	38	10	11	29	32	47	-0.453147	0.527569
BT_1400	hypothetical protein	20	22	20	37	41	44	-0.414523	0.528142
BT_4313	50S ribosomal protein L27	416	139	240	479	442	355	-0.276145	0.528142
BT_0569	hypothetical protein	25	12	26	18	22	21	0.449567	0.528819
BT_2732	hypothetical protein	48	10	16	19	29	16	0.477145	0.528819
BT_3442	hypothetical protein	27	10	21	15	22	17	0.466059	0.528862
BT_0624	4-diphosphocytidyl-2-C-methyl-D-erythritol kinase	24	7	7	29	17	28	-0.49004	0.529535
BT_1083	ribosome biogenesis GTP-binding protein YsxC	16	10	15	12	10	16	0.507651	0.529535
BT_3901	hypothetical protein	6	10	8	11	3	7	0.609722	0.529761
BT_1661	two-component system sensor histidine kinase	62	31	37	69	66	92	-0.337515	0.530269
BT_0198	hypothetical protein	30	6	22	16	14	22	0.484051	0.530587
BT_1250	outer membrane efflux protein	6	3	4	8	9	14	-0.617231	0.530587
BT_2377	cation efflux pump	29	14	24	24	23	19	0.430823	0.530587
BT_3952	hypothetical protein	30	14	15	17	20	19	0.452994	0.530587
BT_4596	hypothetical protein	34	15	14	24	53	40	-0.44279	0.530587
BT_1227	hypothetical protein	170	165	185	212	190	210	0.294796	0.530602
BT_1447	two-component system sensor histidine kinase	431	272	387	597	605	612	-0.244834	0.530602
BT_2035	ABC transporter ATP-binding protein	51	40	51	74	78	106	-0.340421	0.530602
BT_3554	hypothetical protein	8	7	2	8	12	20	-0.59562	0.530602
BT_3997	transcriptional regulator	32	17	42	65	48	56	-0.37955	0.530602
BT_4538	typeI restriction enzyme EcoR124II M protein	53	43	23	59	74	89	-0.379973	0.530602
BT_1050	hypothetical protein	35	12	20	73	22	34	-0.444146	0.531792
BT_1353	glycosyltransferase	92	36	46	59	56	67	0.332051	0.53205
BT_0002	hypothetical protein	31	10	9	15	14	15	0.496333	0.532268
BT_4287	hypothetical protein	104	52	60	108	130	126	-0.301622	0.532268
BT_3020	hypothetical protein	14	7	5	8	8	5	0.589681	0.533082
BT_3338	AcrB/AcrD family multidrug resistance protein	164	93	104	269	127	233	-0.301663	0.533082
BT_4505	hypothetical protein	8	5	12	8	6	7	0.58995	0.533082
BT_4534	hypothetical protein	27	24	20	49	46	40	-0.389221	0.533082
BT_4733	hypothetical protein	117	59	83	197	125	121	-0.294228	0.533082
BT_0195	glycerophosphoryl diester phosphodiesterase	24	8	10	15	9	13	0.511499	0.533565
BT_4168	hypothetical protein	37	17	18	55	32	45	-0.391532	0.533565
BT_2784	hypothetical protein	168	65	93	136	130	79	0.314922	0.533632
BT_1378	imidazole glycerol phosphate synthase subunit HisF	15	23	28	27	19	23	0.454532	0.534822
BT_1494	hypothetical protein	2291	2091	2485	4619	4030	3504	-0.269473	0.534822
BT_0083	hypothetical protein	296	61	107	156	155	139	0.342441	0.535065
BT_1054	ATP-dependent helicase	43	35	54	102	70	72	-0.343259	0.535065
BT_1265	two-component system response regulator	25	8	11	19	8	12	0.509625	0.535065
BT_1807	hypothetical protein	39	15	36	47	55	59	-0.374177	0.535065
BT_2562	RNA polymerase ECF-type sigma factor	44	16	37	72	52	49	-0.364448	0.535065
BT_4318	ATP-binding protein	24	5	3	22	16	25	-0.532062	0.535065
BT_1646	glycosyltransferase	18	4	3	6	6	6	0.619098	0.535202
BT_2928	hypothetical protein	40	12	15	36	26	61	-0.434827	0.535682
BT_1636	arylsulfatase	66	36	61	52	66	57	0.336061	0.535948
BT_4000	hypothetical protein	47	22	24	56	39	72	-0.371155	0.537098
BT_2433	two-component system response regulator	143	73	114	157	102	114	0.281637	0.537446
BT_1668	hypothetical protein	54	32	45	52	41	49	0.339493	0.538407
BT_3400	hypothetical protein	54	26	32	54	64	78	-0.347357	0.538407
BT_1147	glycine dehydrogenase	280	246	328	534	455	517	-0.272652	0.539191
BT_0282	hypothetical protein	16	6	12	6	11	12	0.539649	0.539443
BT_3341	hypothetical protein	845	416	540	1202	807	904	-0.229794	0.539443
BT_3369	glycosyltransferase	76	23	28	44	46	34	0.380329	0.539443
BT_1450	propionyl-CoA carboxylase subunit beta	5258	4660	5842	10434	9030	8210	-0.262124	0.539744
BT_0525	hypothetical protein	237	83	111	144	155	160	0.286814	0.540884
BT_2984	hypothetical protein	15	7	13	9	7	15	0.52926	0.540884
BT_3219	methionine adenosyltransferase	142	90	115	135	123	141	0.270048	0.540884
BT_2919	hypothetical protein	24	12	3	17	8	8	0.554598	0.541261
BT_3679	hypothetical protein	14	6	5	6	6	8	0.585383	0.541261
BT_2419	GMP synthase	225	78	118	232	215	228	-0.27044	0.541628
BT_3797	hypothetical protein	13	8	6	12	5	6	0.570458	0.542661
BT_1098	NA	308	153	223	329	397	387	-0.252782	0.542661
BT_4044	dolichol-P-glucose synthetase	20	13	13	16	15	13	0.470586	0.543005
BT_3359	acyl carrier protein	1621	566	890	1334	1104	952	0.250909	0.543105
BT_4713	hypothetical protein	102	40	59	78	64	74	0.306387	0.543648
BT_4316	hypothetical protein	10	5	10	9	4	8	0.577819	0.543813
BT_3213	tRNA pseudouridine synthase B	5	20	19	22	27	55	-0.512461	0.543819
BT_2189	aminopeptidase	55	34	41	83	67	78	-0.315764	0.544648
BT_0895	dihydrodipicolinate synthase	76	26	40	89	59	94	-0.331056	0.54578
BT_1880	tetraacyldisaccharide 4prime-kinase	117	64	78	117	70	104	0.291538	0.54578
BT_2422	hypothetical protein	30	22	32	43	58	54	-0.370562	0.54578
BT_1676	Maf-like protein	16	25	25	50	33	52	-0.413016	0.54578
BT_4348	hypothetical protein	21	18	32	56	39	42	-0.391054	0.546103
BT_0776	hypothetical protein	17	9	25	32	40	27	-0.435775	0.54681
BT_0203	imidazole glycerol-phosphate dehydratase/histidinol phosphatase	41	29	34	55	71	61	-0.345404	0.547194
BT_0323	hypothetical protein	90	66	89	156	131	139	-0.282621	0.547194
BT_2364	hypothetical protein	31	24	32	61	44	56	-0.356285	0.547285
BT_0226	hypothetical protein	126	32	50	64	62	81	0.343034	0.548132
BT_0627	hypothetical protein	62	55	37	91	85	104	-0.328962	0.548132
BT_4457	hypothetical protein	362	309	331	700	548	502	-0.261142	0.548132
BT_3455	S-adenosyl-methyltransferase MraW	112	82	118	108	124	124	0.292224	0.548132
BT_4082	hypothetical protein	47	12	25	28	22	31	0.405593	0.54963
BT_0721	DNA repair and recombination protein	101	75	68	149	135	138	-0.282382	0.549983
BT_2251	membrane fusion protein	20	9	13	36	23	22	-0.438234	0.549983
BT_0766	hypothetical protein	97	46	87	114	50	88	0.326203	0.550221
BT_3187	penicillin-binding protein D-alanyl-D-alanine carboxypeptidase	62	39	61	106	86	91	-0.302502	0.550221
BT_1938	hypothetical protein	39	11	28	31	25	20	0.410365	0.552576
BT_3380	hypothetical protein	46	20	18	50	48	50	-0.365033	0.552576
BT_3743	hypothetical protein	184	46	66	98	101	96	0.329174	0.552576
BT_0015	rteB, two-component system response regulator	10	8	5	4	8	7	0.581713	0.552856
BT_1224	GDP-mannose 4,6-dehydratase	66	88	104	175	137	181	-0.331697	0.552856
BT_4181	beta-galactosidase	15	6	5	21	13	19	-0.505032	0.552856
BT_3140	hypothetical protein	11	16	17	6	18	18	0.509319	0.553706
BT_1931	type IIS restriction/modification enzyme	202	76	102	256	192	170	-0.274263	0.555459
BT_1223	Na+/H+-dicarboxylate symporter	35	21	23	37	19	26	0.392332	0.556238
BT_4674	hypothetical protein	150	68	91	175	168	161	-0.260693	0.556442
BT_2074	ketol-acid reductoisomerase	78	52	55	139	83	102	-0.296903	0.557696
BT_4697	transcriptional regulator	175	62	92	228	175	136	-0.287885	0.557696
BT_t19	tRNA	5	6	14	39	13	8	-0.549979	0.557696
BT_3081	pectin degradation protein	12	21	26	38	43	40	-0.421135	0.557819
BT_4416	Cu2+ homeostasis protein CutC	69	64	69	164	92	114	-0.311108	0.55857
BT_0462	transcriptional regulator	58	18	33	32	40	37	0.366295	0.559014
BT_1326	hypothetical protein	18	15	15	26	22	47	-0.430658	0.559014
BT_2202	hypothetical protein	39	21	29	41	28	24	0.374618	0.559014
BT_3272	hypothetical protein	18	2	7	14	15	24	-0.520187	0.559415
BT_0647	thiamine phosphate pyrophosphorylase	140	56	87	123	105	81	0.286985	0.559889
BT_4717	hypothetical protein	21	9	13	14	14	12	0.468813	0.562369
BT_0244	exonuclease	68	100	142	219	186	196	-0.340208	0.56664
BT_0274	hypothetical protein	14	8	6	6	9	9	0.538579	0.56664
BT_0486	altronate hydrolase	287	247	267	554	402	438	-0.253677	0.56664
BT_3284	hypothetical protein	13	8	10	9	7	12	0.515813	0.56664
BT_3511	hypothetical protein	39	13	29	57	44	42	-0.359354	0.56664
BT_4702	naphthoate synthase	158	121	152	253	207	282	-0.261041	0.56664
BT_4630	hypothetical protein	128	60	97	174	139	157	-0.258835	0.566751
BT_0746	zinc protease	14	13	15	23	22	39	-0.434819	0.566856
BT_2566	HIT family protein	89	51	57	74	67	79	0.290337	0.566856
BT_0344	hypothetical protein	103	17	36	62	46	38	0.385534	0.566879
BT_0419	Holliday junction resolvase-like protein	33	24	18	60	40	39	-0.366054	0.567774
BT_2969	beta-galactosidase	10	1	3	11	6	14	-0.591359	0.567774
BT_3622	glycosyltransferase	35	24	29	53	53	52	-0.339253	0.567774
BT_0771	1,4-alpha-glucan branching enzyme	329	161	193	350	365	378	-0.233258	0.568719
BT_2393	hypothetical protein	13	5	11	8	10	7	0.52895	0.569444
BT_3595	hypothetical protein	16	5	6	9	3	10	0.558536	0.569444
BT_4007	metalloprotease FtsH	753	962	1017	1723	1468	1905	-0.293849	0.569444
BT_3667	transcriptional regulator	20	6	7	7	14	6	0.533315	0.569476
BT_3878	elongation factor Ts	494	270	320	659	482	611	-0.218839	0.569511
BT_1390	hypothetical protein	54	34	54	71	48	37	0.336057	0.569991
BT_1993	cell wall-associated protein	182	97	147	241	247	211	-0.246944	0.570976
BT_4696	hypothetical protein	76	37	48	73	98	101	-0.304785	0.5711
BT_1375	aspartokinase	124	75	76	146	153	160	-0.263585	0.573711
BT_1651	pyrophosphorylase	48	14	25	42	21	23	0.391996	0.573791
BT_1737	hypothetical protein	141	80	94	189	163	168	-0.248095	0.573791
BT_1455	protein rtcB	28	20	26	42	46	47	-0.355146	0.574135
BT_2063	iron uptake factor	16	10	14	11	14	13	0.467362	0.574135
BT_0813	TonB	89	48	65	110	98	132	-0.276863	0.574481
BT_2116	hypothetical protein	38	17	29	56	46	46	-0.341051	0.574481
BT_1639	hypothetical protein	12	13	4	18	21	22	-0.478968	0.5751
BT_4237	tRNA pseudouridine synthase A	15	12	18	37	28	23	-0.413129	0.575124
BT_1708	capsular polysaccharide biosynthesis glycosyltransferase	12	5	6	8	4	7	0.559211	0.576401
BT_4635	anti-sigma factor	13	7	8	20	22	14	-0.470471	0.576681
BT_1578	metal dependent hydrolase	177	146	141	163	171	211	0.268702	0.576917
BT_0968	hypothetical protein	7	4	6	11	16	10	-0.534963	0.576975
BT_0295	ABC transporter ATP-binding protein	190	99	114	176	138	150	0.244826	0.577315
BT_2547	hypothetical protein	66	46	49	84	77	121	-0.303671	0.577315
BT_4220	flotillin-like protein	66	56	74	81	117	156	-0.324812	0.577315
BT_0168	hypothetical protein	129	35	66	103	73	63	0.31385	0.577391
BT_2841	pyruvate kinase	1646	1202	1387	2112	1353	1702	0.227212	0.577391
BT_2910	transcriptional regulator	30	10	17	25	14	16	0.425531	0.577582
BT_2093	hypothetical protein	144	111	151	227	223	245	-0.257223	0.579332
BT_t70	tRNA	27	94	118	348	204	140	-0.60221	0.579332
BT_0958	two-component system sensor histidine kinase/response regulator	311	113	155	317	243	362	-0.254697	0.579472
BT_2127	beta-phosphoglucomutase	24	16	10	20	34	41	-0.419983	0.579472
BT_2839	ribosome-binding factor A	169	108	114	179	135	144	0.248488	0.579472
BT_3384	hypothetical protein	90	61	61	104	121	137	-0.281699	0.579472
BT_4182	two-component system sensor histidine kinase/response regulator	40	12	15	30	17	17	0.417195	0.579472
BT_4663	two-component system sensor histidine kinase/response	336	135	187	298	191	255	0.243462	0.579472
BT_0806	isoleucyl-tRNA synthetase	554	262	392	572	379	465	0.22072	0.579472
BT_0263	hypothetical protein	23	8	14	10	19	12	0.461543	0.579848
BT_0316	hemin receptor	6211	2610	3887	8244	6465	5345	-0.221971	0.579848
BT_0871	hypothetical protein	435	472	522	533	596	593	0.274192	0.579848
BT_0873	sulfatase	108	35	37	72	103	122	-0.333142	0.579848
BT_1746	hypothetical protein	194	81	140	213	111	143	0.270413	0.579848
BT_1822	pyruvate dehydrogenase	291	220	282	536	368	447	-0.23923	0.579848
BT_2086	choloylglycine hydrolase	8625	6256	7768	14058	11216	12345	-0.212876	0.579848
BT_3768	transcriptional regulator	129	44	52	101	64	73	0.304918	0.579848
BT_4477	ATP-dependent DNA helicase	13	6	17	34	16	22	-0.446257	0.579848
BT_4641	acetyltransferase	26	10	8	23	31	27	-0.425557	0.579848
BT_2930	hypothetical protein	15	9	7	23	13	26	-0.456683	0.580041
BT_4565	hypothetical protein	46	14	31	43	19	30	0.378709	0.580041
BT_2976	FKBP-type peptidylprolyl isomerase	188	125	151	214	261	303	-0.256192	0.580254
BT_2163	30S ribosomal protein S6	254	75	102	133	144	172	0.288465	0.580254
BT_2102	cAMP-binding domain-containing protein	7	8	10	15	16	22	-0.478275	0.580566
BT_3084	lipase	91	43	64	86	66	69	0.280484	0.581443
BT_2912	glycosylhydrolase	104	52	66	101	67	82	0.27494	0.582189
BT_3325	hypothetical protein	16	17	22	34	38	34	-0.386611	0.582189
BT_t71	tRNA	1	9	18	27	23	17	-0.516301	0.582189
BT_1840	histidyl-tRNA synthetase	232	134	193	240	199	221	0.229434	0.582189
BT_2840	O-methyltransferase	817	566	686	1031	670	816	0.222539	0.582845
BT_2383	RNA polymerase ECF-type sigma factor	187	67	129	237	91	79	0.336439	0.582894
BT_1499	DNA-binding protein HU	905	229	305	587	427	468	0.28467	0.582978
BT_4407	hypothetical protein	23	17	26	23	23	23	0.388821	0.582978
BT_1842	alpha-L-fucosidase	17	11	18	27	30	30	-0.397866	0.583509
BT_1895	hypothetical protein	341	230	421	508	326	340	0.262357	0.584055
BT_3665	alpha-L-fucosidase	66	26	33	52	45	34	0.330159	0.584055
BT_0604	coenzyme F420-reducing hydrogenase	27	4	16	11	17	13	0.469758	0.584105
BT_3090	hypothetical protein	18	10	8	17	25	27	-0.436112	0.584375
BT_0217	hypothetical protein	687	347	472	881	716	785	-0.200768	0.584944
BT_0459	beta-hexosaminidase	341	170	195	236	305	258	0.243606	0.584944
BT_1119	hypothetical protein	180	70	107	218	187	167	-0.248666	0.584944
BT_1717	lipopolysaccharide biosynthesis protein	38	5	14	20	16	14	0.452492	0.584944
BT_3423	hypothetical protein	29	9	10	9	15	19	0.458868	0.584944
BT_4626	hypothetical protein	21	8	10	14	9	13	0.464747	0.584944
BT_1672	phosphoglycerate kinase	491	231	337	503	352	387	0.21673	0.584944
[truncated: 2,883 more rows]
