# Supplementary material for: The outer mucus layer hosts a distinct intestinal microbial niche
Source: Nat Commun. 2015 Sep 22;6:8292. doi: 10.1038/ncomms9292 (PMC4595636; doi:10.1038/ncomms9292)
Supplement: Supplementary Data 2 — RNAseq comparison between bacteria in colonic mucus and colonic contents of E. coli JM83 monocolonized mice. The table shows the raw data comparing E. coli JM83 bacterial transcriptional pattern in colonic mucus and contents from the RNAseq data analysis by annotating all reads against E. coli MG1655 reference genomic sequence. Abbreviations: Con, contents; muc, mucus. Normalisation to account for differences in overall library size was preformed prior to the test of differential gene expression. [file ncomms9292-s3.xlsx]

## Sheet: Sheet1
Supplementary Data 2: RNAseq comparison between bacteria in colonic mucus and colonic contents of E. coli JM83 monocolonized mice. The table shows the raw data comparing E. coli JM83 bacterial transcriptional pattern in colonic mucus and contents from the RNAseq data analysis by annotating all reads against E. coli MG1655 reference genomic sequence. Con is in short of contents and muc is in short…
Gene_id	GENENAME	GENE DESCRIPTION	muc1	muc2	muc3	con1	con2	con3	log2FoldChange	padj
b0443	fadM	long-chain acyl-CoA thioesterase III	45	31	29	1343	801	1179	-4.53699	6.07058e-31
b2976	glcB	malate synthase G	206	258	232	15390	4195	8501	-4.6623	7.89582e-27
b2979	glcD	glycolate oxidase subunit, FAD-linked	9	26	20	2456	1419	3376	-6.08288	7.89582e-27
b2977	glcG	conserved protein	19	26	17	1616	563	1506	-5.15709	5.4909e-25
b1109	ndh	respiratory NADH dehydrogenase 2/cupric reductase	2158	815	1338	124	72	63	4.12594	1.26801e-23
b2975	glcA	glycolate transporter	30	47	32	2302	632	725	-4.2967	2.82717e-19
b4467	glcF	glycolate oxidase 4Fe-4S iron-sulfur cluster subunit	27	44	31	1624	1030	2904	-5.03619	2.82717e-19
b0221	fadE	acyl coenzyme A dehydrogenase	939	747	194	38343	16604	28287	-4.75987	2.97133e-18
b2341	fadJ	fused enoyl-CoA hydratase and epimerase and isomerase/3-hydroxyacyl-CoA dehydrogenase	180	244	70	7454	4358	10056	-4.75257	5.37791e-17
b1444	prr	NA	64	77	37	2565	640	1324	-3.98993	2.6429e-16
b1426	ydcH	DUF465 family protein, function unknown	39	68	41	1253	2618	2208	-4.71449	3.56938e-16
b4468	glcE	glycolate oxidase FAD binding subunit	3	20	10	982	686	2312	-5.61295	1.08422e-15
b2150	mglB	methyl-galactoside transporter subunit	60	67	44	1492	704	1890	-4.01076	1.48912e-15
b2344	fadL	long-chain fatty acid outer membrane transporter	324	154	115	6600	3554	12752	-4.64156	2.20501e-15
b2096	gatY	D-tagatose 1,6-bisphosphate aldolase 2, catalytic subunit	937	427	436	8443	8626	9061	-3.52572	3.95791e-15
b3845	fadA	3-ketoacyl-CoA thiolase (thiolase I)	114	308	64	10795	5339	11518	-4.87607	4.1339e-15
b4216	ytfJ	predicted transcriptional regulator	42	40	34	1069	328	975	-3.76827	2.67096e-14
b4567	yjjZ	predicted protein	137	319	272	13	14	10	4.19454	2.51013e-13
b0113	pdhR	DNA-binding transcriptional dual regulator	405	394	562	78	57	36	3.1533	1.23259e-12
b3846	fadB	fused 3-hydroxybutyryl-CoA epimerase/delta(3)-cis-delta(2)-trans-enoyl-CoA isomerase/enoyl-CoA hydratase/3-hydroxyacyl-CoA dehydrogenase	1129	561	115	35208	13849	21896	-4.4645	1.61936e-12
b3070	yqjH	predicted siderophore interacting protein	296	270	219	55	42	26	2.83898	7.1601e-12
b3081	fadH	2,4-dienoyl-CoA reductase, NADH and FMN-linked	170	49	18	2420	3115	3396	-4.53917	7.1601e-12
b4069	acs	acetyl-CoA synthetase	365	412	189	5779	3966	10644	-3.8558	1.06769e-11
b2143	cdd	cytidine/deoxycytidine deaminase	464	287	220	3276	3559	2808	-2.99136	1.34781e-11
b0342	lacA	thiogalactoside acetyltransferase	28	14	32	1476	176	963	-4.24418	2.26097e-11
b1443	ydcV	predicted spermidine/putrescine transporter subunit	10	22	9	424	164	471	-3.96119	2.59434e-11
b1440	ydcS	polyhydroxybutyrate (PHB) synthase, ABC transporter periplasmic binding protein homolog	46	45	20	458	1287	1324	-4.21265	4.59994e-11
b4293	fecI	KpLE2 phage-like element; RNA polymerase, sigma 19 factor	102	137	119	23	11	9	3.22612	5.3651e-11
b1836	yebV	predicted protein	476	782	436	8579	5482	4131	-2.92725	9.52191e-11
b4367	fhuF	ferric iron reductase involved in ferric hydroximate transport	1443	1270	557	98	114	39	3.59602	1.27122e-10
b3831	udp	uridine phosphorylase	1901	1908	788	17824	23900	24442	-3.42961	1.53867e-10
b1415	aldA	aldehyde dehydrogenase A, NAD-linked	2147	1613	513	24837	16561	26059	-3.49187	1.67607e-10
b3927	glpF	glycerol facilitator	1134	542	287	8554	6384	7389	-3.12528	7.38858e-10
b1805	fadD	acyl-CoA synthetase (long-chain-fatty-acid--CoA ligase)	531	155	123	4283	4098	3089	-3.40988	9.38862e-10
b1452	yncE	ATP-binding protein, periplasmic, function unknown	1675	1702	609	290	146	99	3.03241	3.65242e-09
b0590	fepD	iron-enterobactin transporter subunit	215	146	89	36	8	8	3.26198	3.66178e-09
b1002	agp	glucose-1-phosphatase/inositol phosphatase	148	195	104	1622	1055	2000	-2.94998	4.20514e-09
b3071	yqjI	predicted transcriptional regulator, PadR family	289	314	287	100	62	50	2.30969	6.24962e-09
b3612	gpmM	phosphoglycero mutase III, cofactor-independent	988	579	673	296	157	187	2.0273	6.53048e-09
b3926	glpK	glycerol kinase	2608	2484	1106	22662	19329	43372	-3.32846	6.53048e-09
b0699	ybfA	predicted protein	495	363	467	69	81	31	2.91938	7.79255e-09
b3748	rbsD	predicted cytoplasmic sugar-binding protein	232	83	81	1242	1415	1944	-3.18548	8.50013e-09
b3588	aldB	aldehyde dehydrogenase B	32	69	16	562	840	1784	-4.02028	1.08458e-08
b4067	actP	acetate transporter	40	139	36	2207	872	3441	-3.99402	1.08458e-08
b0150	fhuA	ferrichrome outer membrane transporter	2127	2325	1006	457	238	125	2.90469	1.286e-08
b3006	exbB	membrane spanning protein in TonB-ExbB-ExbD complex	876	896	487	110	128	52	2.96992	1.55928e-08
b2155	cirA	catecholate siderophore receptor CirA	1030	475	108	49	29	27	3.69121	1.82182e-08
b1397	paaJ	3-oxoadipyl-CoA/3-oxo-5,6-dehydrosuberyl-CoA thiolase	79	55	66	469	575	649	-2.7548	1.87418e-08
b4068	yjcH	inner membrane protein, DUF485 family	14	27	3	438	203	867	-4.11171	2.55695e-08
b2673	nrdH	hydrogen donor for NrdEF electron transport system; glutaredoxin-like protein	266	489	96	16	21	18	3.66763	2.6313e-08
b0598	cstA	carbon starvation protein involved in peptide utilization	727	362	300	5536	3567	14755	-3.56656	2.88384e-08
b0593	entC	isochorismate synthase 1	246	215	34	18	4	7	3.88067	3.75127e-08
b2342	fadI	beta-ketoacyl-CoA thiolase, anaerobic, subunit	390	148	38	6455	2510	2549	-3.57871	3.98571e-08
b3418	malT	DNA-binding transcriptional activator for the mal regulon and maltotriose-ATP-binding protein	827	581	243	4970	5596	5769	-2.94337	4.60293e-08
b1200	dhaK	dihydroxyacetone kinase, PTS-dependent, dihydroxyacetone-binding subunit	88	121	113	1340	453	691	-2.41619	5.38737e-08
b1705	ydiE	hemin uptake protein HemP homolog	52	30	23	4	0	1	3.95653	5.38737e-08
b0114	aceE	pyruvate dehydrogenase, decarboxylase component E1, thiamin-binding	16611	3285	6695	1224	939	976	2.98242	8.11072e-08
b1442	ydcU	predicted spermidine/putrescine transporter subunit	6	9	3	70	118	287	-3.94512	9.5804e-08
b4382	deoA	thymidine phosphorylase	267	247	197	1609	1831	3349	-2.8822	1.38625e-07
b1441	ydcT	predicted spermidine/putrescine transporter subunit	8	16	2	104	228	513	-4.08992	1.87905e-07
b2659	csiD	carbon starvation protein	118	104	46	1309	657	8169	-4.21057	1.90037e-07
b3925	glpX	fructose 1,6-bisphosphatase II	198	137	101	1266	917	2854	-3.097	2.27554e-07
b0880	cspD	inhibitor of DNA replication, cold shock protein homolog	827	1019	1011	6601	4960	7722	-2.37916	3.99499e-07
b0584	fepA	iron-enterobactin outer membrane transporter	1043	400	122	59	40	38	3.29084	4.09621e-07
b0585	fes	enterobactin/ferric enterobactin esterase	170	175	53	12	11	0	3.75265	4.84146e-07
b0084	ftsI	transpeptidase involved in septal peptidoglycan synthesis (penicillin-binding protein 3)	918	1018	535	5664	4520	6136	-2.37307	5.50589e-07
b1745	astB	succinylarginine dihydrolase	106	101	50	585	740	1287	-2.94771	6.89507e-07
b2660	lhgO	L-2-hydroxyglutarate oxidase	41	87	25	800	394	4410	-4.07176	8.39813e-07
b2247	rhmD	L-rhamnonate dehydratase	3	3	5	45	66	73	-3.3698	8.71729e-07
b2674	nrdI	flavodoxin required for NrdEF cluster assembly	81	189	46	11	8	11	3.25006	1.34257e-06
b0592	fepB	iron-enterobactin transporter subunit	88	119	47	19	3	11	3.01896	1.47696e-06
b1747	astA	arginine succinyltransferase	111	82	40	474	800	1730	-3.22116	1.91764e-06
b2662	gabT	4-aminobutyrate aminotransferase, PLP-dependent	140	362	155	8088	680	8698	-3.65636	2.00292e-06
b0594	entE	2,3-dihydroxybenzoate-AMP ligase component of enterobactin synthase multienzyme complex	292	185	15	13	7	6	3.73123	2.29076e-06
b1746	astD	succinylglutamic semialdehyde dehydrogenase	133	127	65	618	1029	1988	-3.04823	2.78032e-06
b2661	gabD	succinate-semialdehyde dehydrogenase I, NADP-dependent	83	199	76	2615	484	6033	-3.681	3.14104e-06
b1398	paaK	phenylacetyl-CoA ligase	34	39	49	252	352	647	-2.90182	3.61611e-06
b0724	sdhB	succinate dehydrogenase, FeS subunit	531	272	274	3156	999	2072	-2.11924	4.10452e-06
b3005	exbD	membrane spanning protein in TonB-ExbB-ExbD complex	420	463	211	81	76	26	2.63674	4.16427e-06
b4381	deoC	2-deoxyribose-5-phosphate aldolase, NAD(P)-linked	236	152	135	862	912	1033	-2.15369	4.98086e-06
b3337	bfd	bacterioferritin-associated ferredoxin	110	187	89	33	25	14	2.55688	5.13346e-06
b2584	yfiQ	NA	137	86	64	502	611	883	-2.49595	6.1269e-06
b1817	manX	fused mannose-specific PTS enzymes: IIA component/IIB component	1001	543	454	5124	2011	4476	-2.16868	6.54909e-06
b2537	hcaR	DNA-binding transcriptional activator of 3-phenylpropionic acid catabolism	1358	545	358	8309	4932	3066	-2.42371	6.96171e-06
b1976	mtfA	anti-repressor for DgsA(Mlc)	163	104	82	686	543	401	-1.90909	7.43761e-06
b3336	bfr	bacterioferritin, iron storage and detoxification protein	354	455	646	3028	3201	3931	-2.40964	9.41316e-06
b3001	gpr	L-glyceraldehyde 3-phosphate reductase	26	21	26	137	162	245	-2.52715	1.02786e-05
b1744	astE	succinylglutamate desuccinylase	79	75	27	419	357	716	-2.63381	1.68524e-05
b0586	entF	enterobactin synthase multienzyme complex component, ATP-dependent	629	607	61	68	35	25	3.1625	1.69813e-05
b2663	gabP	gamma-aminobutyrate transporter	35	96	36	1816	138	1809	-3.42123	1.69813e-05
b0344	lacZ	beta-D-galactosidase	487	90	583	3921	2411	16771	-3.53591	1.88158e-05
b1799	dmlR	DNA-binding transcriptional activator for dmlA	59	37	46	253	255	193	-1.99525	1.88884e-05
b4016	aceK	isocitrate dehydrogenase kinase/phosphatase	78	509	26	18339	2297	5367	-3.73716	1.88884e-05
b0591	entS	enterobactin exporter, iron-regulated	107	56	32	21	6	6	2.6496	1.92648e-05
b4014	aceB	malate synthase A	1162	3695	246	110180	14198	30710	-3.50903	2.24867e-05
b1421	trg	methyl-accepting chemotaxis protein III, ribose and galactose sensor receptor	92	47	60	438	274	194	-1.82132	2.33672e-05
b1612	fumA	fumarate hydratase (fumarase A), aerobic Class I	504	293	297	1750	1132	1587	-1.74463	2.5303e-05
b4436	sibA	ncRNA	131	91	106	525	509	879	-2.23717	2.56061e-05
b4512	ybdD	conserved protein, DUF466 family	47	49	47	284	261	950	-2.87901	2.84881e-05
b1102	fhuE	ferric-rhodotorulic acid outer membrane transporter	207	296	69	27	31	25	2.71234	2.99372e-05
b2702	srlA	glucitol/sorbitol-specific enzyme IIC component of PTS	19	7	16	81	554	101	-3.41203	3.81727e-05
b3744	asnA	asparagine synthetase A	606	606	719	382	193	167	1.6823	3.91122e-05
b1036	ycdZ	DUF1097 family inner membrane protein	275	110	138	1439	1071	495	-2.1369	3.9435e-05
b0726	sucA	2-oxoglutarate decarboxylase, thiamin-requiring	1950	1258	1499	11194	3464	6231	-1.72337	5.07522e-05
b2703	srlE	glucitol/sorbitol-specific enzyme IIB component of PTS	22	14	25	103	595	143	-3.17041	6.12614e-05
b3603	lldP	L-lactate permease	100	78	72	443	266	576	-2.02486	8.18208e-05
b2536	hcaT	predicted 3-phenylpropionic transporter	179	110	57	724	506	453	-1.94825	8.58206e-05
b1252	tonB	membrane spanning protein in TonB-ExbB-ExbD transport complex	339	262	230	104	100	69	1.75558	8.65514e-05
b3728	pstS	periplasmic phosphate binding protein, high-affinity	475	183	1625	155	76	51	2.98187	8.82073e-05
b1819	manZ	mannose-specific enzyme IID component of PTS	1058	500	722	4065	2108	3779	-1.80755	9.38469e-05
b4015	aceA	isocitrate lyase	434	3190	133	89900	12201	32254	-3.51638	0.000104784
b1818	manY	mannose-specific enzyme IIC component of PTS	593	269	283	2604	972	2493	-2.03955	0.000119876
b0595	entB	isochorismatase	177	124	18	20	11	7	2.89659	0.000120155
b1199	dhaL	dihydroxyacetone kinase, C-terminal domain	63	53	62	516	139	256	-1.85571	0.000120155
b3599	mtlA	fused mannitol-specific PTS enzymes: IIA components/IIB components/IIC components	389	192	151	1177	929	1172	-1.89465	0.000126179
b2869	ygeV	predicted DNA-binding transcriptional regulator	50	39	49	161	374	527	-2.56751	0.000140308
b4292	fecR	KpLE2 phage-like element; transmembrane signal transducer for ferric citrate transport	34	54	18	9	3	5	2.67543	0.000177077
b1020	phoH	conserved protein with nucleoside triphosphate hydrolase domain	1645	1655	1639	9516	3750	7065	-1.64124	0.000196772
b3605	lldD	L-lactate dehydrogenase, FMN-linked	102	111	83	582	290	779	-2.08443	0.000196772
b3751	rbsB	D-ribose transporter subunit	809	628	377	2869	1913	2976	-1.79478	0.000213835
b2705	srlD	sorbitol-6-phosphate dehydrogenase	61	50	41	216	853	250	-2.68781	0.000262541
b2664	csiR	DNA-binding transcriptional repressor of csiD	76	95	78	1013	158	1061	-2.52325	0.000263266
b4606	ypfM	hypothetical protein	109	127	118	454	954	689	-2.23881	0.000263266
b1101	ptsG	fused glucose-specific PTS enzymes: IIB component/IIC component	1758	541	496	6127	4369	3610	-2.01681	0.000319304
b4208	cycA	D-alanine/D-serine/glycine transporter	775	492	498	2296	1602	1656	-1.37354	0.000355575
b1511	lsrK	autoinducer-2 (AI-2) kinase	17	18	14	109	55	226	-2.49828	0.000358323
b3870	glnA	glutamine synthetase	24633	3650	10318	4402	881	1930	2.46661	0.000358323
b0468	ybaN	inner membrane protein, DUF454 family	119	87	56	49	17	21	1.83133	0.000373052
b2009	sbmC	DNA gyrase inhibitor	182	142	157	611	616	593	-1.64594	0.000373052
b2533	suhB	inositol monophosphatase	143	86	127	67	31	40	1.61444	0.000394652
b1160	iraM	RpoS stabilzer during Mg starvation, anti-RssB factor	129	127	50	46	22	18	2.02787	0.000399645
b3687	ibpA	heat shock chaperone	99	85	234	56	27	20	2.22643	0.000445472
b1376	uspF	stress-induced protein, ATP-binding protein	142	137	97	559	354	573	-1.66174	0.000485344
b2535	csiE	stationary phase inducible protein	80	109	42	269	1126	541	-2.63381	0.000536286
b0115	aceF	pyruvate dehydrogenase, dihydrolipoyltransacetylase component E2	9865	1591	2055	857	731	710	2.37682	0.000557727
b0954	fabA	beta-hydroxydecanoyl thioester dehydrase	935	363	754	418	155	169	1.73117	0.000587089
b1901	araF	L-arabinose transporter subunit	9	9	12	44	65	124	-2.48343	0.000587089
b4189	bsmA	bioflm peroxide resistance protein	82	60	47	613	639	113	-2.33223	0.000755078
b1784	yeaH	UPF0229 family protein	244	752	380	2384	2786	4913	-2.38751	0.000762981
b4030	psiE	phosphate starvation inducible protein	161	206	431	85	51	74	2.08739	0.000787235
b1783	yeaG	protein kinase, function unknown; autokinase	1716	3631	2497	10750	14562	22526	-2.20893	0.000917328
b3566	xylF	D-xylose transporter subunit	3	3	6	19	41	66	-2.74101	0.000948418
b1198	dhaM	fused predicted dihydroxyacetone-specific PTS enzymes: HPr component/EI component	141	143	188	1123	350	540	-1.59878	0.0011496
b2106	rcnA	membrane protein conferring nickel and cobalt resistance	172	320	378	46	23	95	2.37343	0.00115822
b3471	yhhQ	DUF165 family inner membrane protein	44	59	75	25	11	18	1.93336	0.00117876
b3727	pstC	phosphate transporter subunit	139	54	286	46	29	28	2.28275	0.00117876
b2210	mqo	malate dehydrogenase, FAD/NAD(P)-binding domain	526	146	216	150	40	71	1.93691	0.00128262
b0064	araC	DNA-binding transcriptional dual regulator	531	413	372	1734	1910	1138	-1.57969	0.00140053
b3214	gltF	periplasmic protein	141	30	36	24	9	10	2.2746	0.00143387
b0804	ybiX	conserved protein, Fe(II)-dependent oxygenase superfamily	84	18	5	6	2	2	2.94341	0.00169813
b1189	dadA	D-amino acid dehydrogenase	222	438	263	1089	2126	2042	-2.13123	0.00175026
b2007	yeeX	conserved protein, UPF0265 family	1131	881	981	658	359	488	1.23993	0.00175026
b3171	metY	tRNA	424	408	427	305	44	80	1.93586	0.00182017
b3604	lldR	dual role activator/repressor for lldPRD operon	46	50	22	190	121	480	-2.29283	0.00208155
b2149	mglA	fused methyl-galactoside transporter subunits of ABC superfamily: ATP-binding components	20	9	9	44	66	134	-2.30676	0.00223762
b0605	ahpC	alkyl hydroperoxide reductase, C22 subunit	6671	4702	5770	4883	1736	1410	1.44992	0.00229387
b1516	lsrB	autoinducer 2-binding protein	3	12	4	30	35	167	-2.79532	0.002619
b1518	lsrG	autoinducer-2 (AI-2) degrading protein LsrG	3	7	2	31	23	37	-2.33896	0.00266944
b4139	aspA	aspartate ammonia-lyase	685	350	547	1612	2151	2759	-1.79566	0.00267806
b1493	gadB	glutamate decarboxylase B, PLP-dependent	37	162	51	441	2800	186	-2.94761	0.00272267
b1725	yniA	predicted phosphotransferase/kinase	180	283	169	725	1169	1057	-1.90112	0.00272267
b0553	nmpC	pseudo	156	32	84	361	449	587	-2.06188	0.00284878
b1517	lsrF	putative autoinducer-2 (AI-2) aldolase	7	9	13	57	32	125	-2.33456	0.00284878
b1423	ydcJ	predicted metalloenzyme	34	59	49	143	299	375	-2.1467	0.00299094
b2692	argZ	tRNA	67	88	71	47	16	26	1.62954	0.00306034
b1668	ydhS	conserved protein with FAD/NAD(P)-binding domain	55	100	57	270	378	352	-1.89164	0.00306333
b2340	sixA	phosphohistidine phosphatase	192	210	427	1558	841	1862	-1.90818	0.00306333
b0989	cspH	stress protein, member of the CspA-family	18	5	22	4	1	0	2.90272	0.00307945
b1596	ynfM	putative arabinose efflux transporter	181	42	74	50	15	7	2.18423	0.00307945
b1190	dadX	alanine racemase 2, PLP-binding	110	213	120	460	881	1188	-2.12568	0.00312687
b2146	preB	NA	22	9	18	33	118	243	-2.5306	0.00315455
b1955	yedP	predicted mannosyl-3-phosphoglycerate phosphatase	202	358	269	1159	1270	1029	-1.70386	0.00317624
b4034	malE	maltose transporter subunit	20	9	5	235	25	49	-2.30513	0.00324072
b3213	gltD	glutamate synthase, 4Fe-4S protein, small subunit	6663	2179	4283	2938	508	451	2.05459	0.00327059
b0685	ybfE	conserved protein, LexA-regulated	44	43	43	29	4	5	2.07617	0.00337044
b0953	rmf	ribosome modulation factor	2663	9405	10021	34989	55019	54188	-2.20826	0.00337044
b4384	deoD	purine-nucleoside phosphorylase	640	554	312	2239	1167	2799	-1.70808	0.00337044
b2799	fucO	L-1,2-propanediol oxidoreductase	25	38	26	98	147	218	-2.01378	0.00341356
b1205	ychH	predicted inner membrane protein	542	244	355	2628	1262	700	-1.57161	0.00342031
b2243	glpC	anaerobic sn-glycerol-3-phosphate dehydrogenase, C subunit, 4Fe-4S iron-sulfur cluster	96	54	162	264	540	1875	-2.53308	0.0034599
b1492	gadC	glutamate:gamma-aminobutyric acid antiporter	29	112	43	286	1941	122	-2.87324	0.00349017
b0723	sdhA	succinate dehydrogenase, flavoprotein subunit	1796	626	439	7856	2169	3945	-1.83863	0.00356739
b1231	tyrT	tRNA	75	120	71	59	22	16	1.76879	0.00361859
b1724	ydiZ	predicted protein	134	177	148	577	641	483	-1.57164	0.00361859
b2135	yohC	inner membrane protein, Yip1 family	37	83	55	240	410	260	-1.99182	0.00361859
b4383	deoB	phosphopentomutase	863	842	689	2681	2253	4042	-1.61795	0.00362989
b2675	nrdE	ribonucleoside-diphosphate reductase 2, alpha subunit	408	1269	53	50	64	84	2.6922	0.00372785
b2426	ucpA	furfural resistance protein, predicted short-chain oxidoreductase	279	144	189	756	468	712	-1.38006	0.00382467
b0023	rpsT	30S ribosomal subunit protein S20	2439	943	1064	879	539	390	1.4745	0.00398552
b4453	ldrD	toxic polypeptide, small	44	39	44	144	179	150	-1.61049	0.00438562
b2239	glpQ	periplasmic glycerophosphodiester phosphodiesterase	409	183	489	1055	1402	4319	-2.23793	0.00500624
b2704	srlB	glucitol/sorbitol-specific enzyme IIA component of PTS	13	7	8	24	146	46	-2.46313	0.00501257
b3726	pstA	phosphate transporter subunit	160	60	287	56	42	38	1.97943	0.00501257
b1406	ydbC	predicted oxidoreductase, NAD(P)-binding	49	26	18	128	89	147	-1.67569	0.00511714
b0631	ybeD	conserved protein, UPF0250 family	379	169	443	209	89	101	1.56664	0.0052192
b2924	mscS	mechanosensitive channel protein, small conductance	1531	1554	1946	1413	620	561	1.30067	0.00533609
b1012	rutA	pyrimidine oxygenase, FMN-dependent	63	0	21	3	1	1	3.05055	0.00550662
b0583	entD	phosphopantetheinyltransferase component of enterobactin synthase multienzyme complex	73	23	11	10	7	2	2.33729	0.00599083
b3868	glnG	fused DNA-binding response regulator in two-component regulatory system with GlnL: response regulator/sigma54 interaction protein	2142	577	654	453	277	354	1.68056	0.00606298
b1779	gapA	glyceraldehyde-3-phosphate dehydrogenase A	14809	4028	5086	5187	1248	1701	1.76867	0.00609532
b4008	gltV	tRNA	112	77	107	80	31	28	1.40283	0.00618715
b0596	entA	2,3-dihydro-2,3-dihydroxybenzoate dehydrogenase	159	73	12	19	15	9	2.30366	0.00620177
b3065	rpsU	30S ribosomal subunit protein S21	2178	1099	1486	1217	676	639	1.15862	0.00632512
b4432	ryeA	ncRNA	3128	2206	3768	10147	9425	10796	-1.44955	0.00662095
b2241	glpA	sn-glycerol-3-phosphate dehydrogenase (anaerobic), large subunit, FAD/NAD(P)-binding	228	82	238	529	976	1092	-1.94324	0.00674915
b2693	argY	tRNA	104	161	128	73	53	39	1.49351	0.00675846
b3703	rpmH	50S ribosomal subunit protein L34	1253	318	529	467	100	141	1.80016	0.00677174
b2691	argQ	tRNA	59	49	38	16	17	18	1.61692	0.00703942
b4577	sgrS	ncRNA	201	366	309	1075	1174	1239	-1.64241	0.00703942
b3236	mdh	malate dehydrogenase, NAD(P)-binding	2931	2391	1903	11934	4638	4816	-1.15453	0.00707541
b3557	insJ	IS150 transposase A	34	21	56	21	5	7	1.98224	0.00716646
b1519	tam	trans-aconitate methyltransferase	35	28	16	103	83	94	-1.52308	0.00717707
b0199	metN	DL-methionine transporter subunit	123	34	91	38	16	28	1.71669	0.00819482
b3190	yrbA	NA	183	138	87	92	54	43	1.34183	0.00827411
b1512	lsrR	lsr operon transcriptional repressor	34	21	16	89	67	102	-1.56487	0.00837269
b2310	argT	lysine/arginine/ornithine transporter subunit	1746	1016	759	3570	3248	6073	-1.63124	0.00863517
b4227	ytfQ	galactofuranose binding proteint: periplasmic-binding component of ABC superfamily	65	55	49	154	204	276	-1.64824	0.00875686
b4108	yjdM	conserved protein	125	102	80	86	27	18	1.5664	0.00878305
b4416	rybA	NA	1751	1243	1227	1339	301	350	1.4725	0.00878305
b2876	yqeC	conserved protein	10	6	6	14	44	104	-2.38606	0.0088013
b1188	ycgB	conserved protein	543	1820	1073	4416	6142	7409	-1.95273	0.0088131
b3869	glnL	sensory histidine kinase in two-component regulatory system with GlnG	1350	341	335	294	169	182	1.69434	0.0091388
b0346	mhpR	DNA-binding transcriptional activator, 3HPP-binding	149	99	175	419	483	641	-1.58873	0.00978195
b2964	nupG	nucleoside transporter	117	56	87	227	359	387	-1.66846	0.00978195
b1046	ymdC	NA	78	68	55	287	127	174	-1.18314	0.00980929
b1513	lsrA	autoinducer 2 import ATP-binding protein	6	0	1	11	20	38	-2.58591	0.0100138
b0469	apt	adenine phosphoribosyltransferase	163	131	87	108	19	27	1.65764	0.0103473
b3510	hdeA	stress response protein acid-resistance protein	123	599	178	1219	6162	763	-2.51039	0.0103473
b1678	ynhG	murein L,D-transpeptidase	667	1060	835	2762	3382	3139	-1.5415	0.0105248
b0153	fhuB	fused iron-hydroxamate transporter subunits of ABC superfamily: membrane components	108	106	30	50	15	16	1.81152	0.010537
b3453	ugpB	glycerol-3-phosphate transporter subunit	292	457	335	1168	1176	1662	-1.56188	0.01088
b1384	feaR	DNA-binding transcriptional activator for tynA and feaB	94	40	31	319	224	104	-1.5981	0.0113957
b2765	queD	6-pyruvoyl tetrahydrobiopterin synthase (PTPS)	28	24	28	16	2	8	1.84731	0.0120668
b1748	astC	succinylornithine transaminase, PLP-dependent	494	159	211	731	1131	1577	-1.78034	0.0121654
b3637	rpmB	50S ribosomal subunit protein L28	3537	894	1122	1279	335	350	1.71154	0.0121654
b0722	sdhD	succinate dehydrogenase, membrane subunit, binds cytochrome b556	119	38	31	548	127	200	-1.70784	0.0121905
b2676	nrdF	ribonucleoside-diphosphate reductase 2, beta subunit, ferritin-like protein	132	349	13	16	8	37	2.53094	0.0122148
b3832	rmuC	predicted recombination limiting protein	181	107	140	407	477	423	-1.37273	0.0122148
b4665	ibsC	toxic membrane protein	65	34	29	136	119	191	-1.54432	0.0123873
b0674	asnB	asparagine synthetase B	1263	1249	833	948	502	428	1.12855	0.0126904
b1400	paaY	predicted hexapeptide repeat acetyltransferase	78	60	77	201	218	337	-1.5434	0.0127897
b1262	trpC	fused indole-3-glycerolphosphate synthetase/N-(5-phosphoribosyl)anthranilate isomerase	4529	4646	3650	13649	9417	11925	-1.14963	0.0129019
b3636	rpmG	50S ribosomal subunit protein L33	779	174	294	267	64	103	1.70755	0.0129019
b3749	rbsA	fused D-ribose transporter subunits of ABC superfamily: ATP-binding components	124	29	46	360	134	354	-1.72835	0.0131039
b0728	sucC	succinyl-CoA synthetase, beta subunit	3122	1134	1082	14095	3554	4313	-1.54692	0.0136254
b0836	bssR	repressor of biofilm formation by indole transport regulation	321	519	634	1179	4040	2040	-1.95202	0.0146592
b3962	sthA	pyridine nucleotide transhydrogenase, soluble	888	594	438	3671	1012	1658	-1.28635	0.0146592
b0727	sucB	dihydrolipoyltranssuccinase	2677	911	1377	11402	2819	4600	-1.45928	0.0151924
b0744	valT	tRNA	94	70	99	50	31	43	1.29424	0.0155009
b0979	appB	cytochrome bd-II oxidase, subunit II	28	84	50	68	1106	209	-2.46847	0.0155009
b0536	argU	tRNA	40	47	24	25	10	8	1.61924	0.0158627
b3152	yraR	predicted nucleoside-diphosphate-sugar epimerase	69	65	66	210	201	175	-1.26322	0.0162182
b1810	yoaC	conserved protein, DUF1889 family	52	72	115	257	322	404	-1.68144	0.0163071
b2441	eutB	ethanolamine ammonia-lyase, large subunit, heavy chain	24	25	9	54	101	101	-1.82745	0.0166597
b1412	azoR	NADH-azoreductase, FMN-dependent	66	49	322	56	16	35	2.11463	0.01669
b1467	narY	nitrate reductase 2 (NRZ), beta subunit	18	32	17	89	76	87	-1.54454	0.01669
b3260	dusB	tRNA-dihydrouridine synthase B	702	304	416	292	226	160	1.23987	0.0167783
b3449	ugpQ	glycerophosphodiester phosphodiesterase, cytosolic	67	49	45	189	107	205	-1.33407	0.0167783
b0881	clpS	regulatory protein for ClpA substrate specificity	807	634	646	2165	1357	1452	-0.951344	0.0169798
b1702	ppsA	phosphoenolpyruvate synthase	1115	2116	412	8701	3938	5084	-1.74104	0.0169798
b2147	preA	dihydropyrimidine dehydrogenase, NADH-dependent, subunit C	46	19	42	62	159	352	-2.05802	0.017491
b4060	yjcB	conserved protein	662	679	894	359	165	412	1.44636	0.017841
b4312	fimB	tyrosine recombinase/inversion of on/off regulator of fimA	335	305	280	307	91	71	1.36108	0.0179303
b2521	sseA	3-mercaptopyruvate sulfurtransferase	378	345	266	1004	773	781	-1.08736	0.0184318
b3268	yhdW	pseudo	61	22	22	80	140	222	-1.8433	0.0184492
b3662	nepI	predicted transporter	133	139	89	112	20	23	1.608	0.0190052
b3451	ugpE	glycerol-3-phosphate transporter subunit	13	9	7	28	32	85	-1.95672	0.0190151
b0897	ycaC	predicted hydrolase, isochorismatase family	44	59	71	331	126	149	-1.31743	0.0197657
b1486	ddpB	D-ala-D-ala transporter subunit	5	7	3	22	13	67	-2.18458	0.0202174
b2107	rcnB	periplasmic modulator of Ni and Co efflux	128	131	156	111	59	59	1.15303	0.0208194
b4357	yjjM	DNA-binding transcriptional activator for yjjMN; mutants fail to grow on L-galactonate	8	4	4	30	16	28	-1.74412	0.0208194
b2242	glpB	sn-glycerol-3-phosphate dehydrogenase (anaerobic), membrane anchor subunit	195	68	227	231	745	2041	-2.16336	0.021248
b3175	secG	preprotein translocase membrane subunit	739	733	498	617	270	289	1.06313	0.021248
b3450	ugpC	glycerol-3-phosphate transporter subunit	55	47	37	138	104	313	-1.68421	0.0216294
b0651	rihA	ribonucleoside hydrolase 1	72	35	15	332	69	155	-1.66346	0.0221908
b0720	gltA	citrate synthase	5674	4602	6698	25264	11136	11163	-1.07256	0.0230264
b0875	aqpZ	aquaporin Z	69	61	67	218	142	169	-1.10971	0.023306
b3186	rplU	50S ribosomal subunit protein L21	3661	1329	1783	1861	812	731	1.23764	0.0237236
b4459	ryjA	ncRNA	31	87	78	194	313	378	-1.7826	0.0239877
b1263	trpD	fused glutamine amidotransferase (component II) of anthranilate synthase/anthranilate phosphoribosyl transferase	5214	4958	5423	16912	9761	13050	-1.02341	0.024052
b3892	fdoI	formate dehydrogenase-O, cytochrome b556 subunit	598	282	222	1083	850	1756	-1.5067	0.024639
b0978	appC	cytochrome bd-II oxidase, subunit I	33	131	69	92	1598	237	-2.39738	0.0247113
b1484	ddpD	D,D-dipeptide permease system, ATP-binding component	18	7	4	47	18	92	-2.00397	0.025576
b1230	tyrV	tRNA	87	63	57	66	16	19	1.37503	0.0257323
b4187	aidB	DNA alkylation damage repair protein; flavin-containing DNA binding protein, weak isovaleryl CoA dehydrogenase	94	185	60	288	939	414	-1.90507	0.0257323
b1197	treA	periplasmic trehalase	27	80	23	165	220	210	-1.77109	0.0260768
b1261	trpB	tryptophan synthase, beta subunit	5794	6111	4855	17104	11277	15742	-1.0955	0.0260768
b0814	ompX	outer membrane protein X	16904	17271	13720	7092	8471	6656	1.23966	0.0266635
b1825	yebO	predicted inner membrane protein	3779	1631	1986	2403	498	594	1.42988	0.0266635
b3133	agaV	N-acetylgalactosamine-specific enzyme IIB component of PTS	3	6	2	18	13	38	-2.04313	0.0266941
b3383	yhfZ	conserved protein	72	11	10	214	144	86	-1.83156	0.0266941
b1490	dosC	diguanylate cyclase, cold- and stationary phase-induced oxygen-dependent biofilm regulator	62	196	65	470	486	451	-1.67958	0.0269794
b3509	hdeB	acid-resistance protein	45	350	92	452	3490	329	-2.3993	0.0272653
b0810	glnP	glutamine transporter subunit	1519	278	1193	476	199	362	1.62244	0.0273004
b4263	yjgR	conserved protein, DUF853 family with NTPase fold	86	106	75	245	315	272	-1.36347	0.0273004
b1953	yodD	predicted protein	502	816	1095	2786	2711	2917	-1.4394	0.0278594
b3700	recF	gap repair protein	124	53	58	62	14	28	1.42731	0.0278594
b4372	holD	DNA polymerase III, psi subunit	58	70	55	53	14	23	1.3553	0.0278594
b1489	dosP	oxygen sensor, c-di-GMP phosphodiesterase, heme-regulated; cold- and stationary phase-induced bioflim regulator	36	122	31	284	225	413	-1.802	0.028306
b1399	paaX	DNA-binding transcriptional repressor of phenylacetic acid degradation paa operon, phenylacetyl-CoA inducer	75	63	50	201	123	226	-1.25262	0.029255
b2185	rplY	50S ribosomal subunit protein L25	1083	371	1049	725	208	158	1.52017	0.0299527
b0406	tgt	tRNA-guanine transglycosylase	1131	546	749	653	382	382	1.00664	0.0306622
b3969	gltT	tRNA	545	540	708	589	214	258	1.11668	0.0311013
b4142	groS	Cpn10 chaperonin GroES, small subunit of GroESL	523	227	206	284	102	77	1.3199	0.0328494
b2529	iscU	iron-sulfur cluster assembly scaffold protein	1451	500	651	2895	2157	2125	-1.21727	0.0335411
b2151	galS	DNA-binding transcriptional repressor	13	7	6	34	28	33	-1.51786	0.0335788
b3597	yibH	predicted protein	6	9	7	22	48	30	-1.80261	0.0337173
b2439	eutL	predicted carboxysome structural protein with predicted role in ethanolamine utilization	12	8	9	35	35	33	-1.49301	0.0340572
b1487	ddpA	D-ala-D-a la transporter subunit	68	15	5	145	68	267	-2.02655	0.0340741
b3238	yhcN	conserved protein	42	68	71	29	14	31	1.48525	0.0340741
b4599	yneM	expressed protein, membrane-associated	22800	14868	9625	11260	7863	4130	1.22973	0.0340913
b0743	lysT	tRNA	454	358	509	398	186	228	1.00523	0.0345261
b0749	lysQ	tRNA	10	10	29	6	1	5	2.05108	0.0345261
b2080	yegP	conserved protein, UPF0339 family	48	195	171	409	878	696	-1.82092	0.0345261
b3239	yhcO	predicted barnase inhibitor	48	64	44	202	154	107	-1.20924	0.0345261
b2942	metK	S-adenosylmethionine synthetase	364	83	169	139	47	71	1.43333	0.0365437
b3958	argC	N-acetyl-gamma-glutamylphosphate reductase, NAD(P)-binding	68	73	98	76	24	18	1.38569	0.0365437
b2240	glpT	sn-glycerol-3-phosphate transporter	301	56	213	432	618	1531	-1.8552	0.0365733
b1685	ydiH	predicted protein	142	114	83	114	18	28	1.46213	0.0365806
b1514	lsrC	autoinducer 2 import system permease protein	3	4	1	4	12	55	-2.35143	0.0366007
b3494	uspB	universal stress (ethanol tolerance) protein B	4085	3190	4637	10571	11813	10226	-1.19121	0.0367558
b0238	gpt	guanine-hypoxanthine phosphoribosyltransferase	149	64	65	67	32	39	1.21118	0.0373437
b0407	yajC	SecYEG protein translocase auxillary subunit	815	475	471	501	269	320	0.9325	0.0373437
b0509	glxR	tartronate semialdehyde reductase, NADH-dependent	1	3	3	10	43	6	-2.2955	0.0373437
b0679	nagE	fused N-acetyl glucosamine specific PTS enzyme: IIC, IIB, and IIA components	391	197	183	1235	383	614	-1.14353	0.0373437
b2137	yohF	predicted oxidoreductase with NAD(P)-binding Rossmann-fold domain	92	154	86	348	386	318	-1.34248	0.0373437
b2453	eutG	ethanol dehydrogenase involved in ethanolamine utilization; aldehyde reductase, converts acetaldehyde to ethanol	3	4	4	15	17	24	-1.84071	0.0373437
b2457	eutM	predicted carboxysome structural protein, ethanolamine utilization protein	11	12	12	39	37	47	-1.47004	0.0373437
b3894	fdoG	formate dehydrogenase-O, large subunit	4758	2685	2082	10501	5464	10246	-1.18561	0.0373437
b2075	mdtB	multidrug efflux system, subunit B	52	31	147	28	23	23	1.71875	0.0382972
b3750	rbsC	D-ribose transporter subunit	96	24	40	213	77	423	-1.7823	0.0382972
b2378	lpxP	palmitoleoyl-acyl carrier protein (ACP)-dependent acyltransferase	248	139	462	139	85	123	1.4585	0.0382991
b3129	prlF	antitoxin of the SohA(PrlF)-YhaV toxin-antitoxin system	43	30	46	118	102	118	-1.21594	0.0389235
b3600	mtlD	mannitol-1-phosphate dehydrogenase, NAD-dependent	134	123	136	339	293	613	-1.38219	0.0390112
b0435	bolA	stationary-phase morphogene, transcriptional repressor for mreB; also regulator for dacA, dacC, and ampC	2280	3388	2146	7855	7764	6921	-1.2188	0.0390569
b3757	gltU	tRNA	117	97	134	99	57	40	1.11986	0.0391755
b4490	efeU	pseudo	244	57	17	53	7	18	2.00137	0.0391833
b4537	yecJ	predicted protein	50	37	46	40	4	12	1.57848	0.0392115
b0748	lysZ	tRNA	61	83	89	64	33	18	1.33525	0.0402656
b1530	marR	DNA-binding transcriptional repressor of multiple antibiotic resistance	9	21	31	10	3	6	1.84562	0.0408967
b0419	yajO	2-carboxybenzaldehyde reductase	328	451	317	967	1122	1099	-1.2576	0.041661
b3276	alaU	tRNA	4	11	9	2	0	2	2.23006	0.042352
b1558	cspF	Qin prophage; cold shock protein	40	30	40	19	9	20	1.37599	0.042607
b4057	yjbR	conserved protein	101	75	66	242	163	180	-0.986229	0.042671
b0974	hyaC	hydrogenase 1, b-type cytochrome subunit	4	5	4	10	51	15	-2.06834	0.0433006
b3704	rnpA	protein C5 component of RNase P	110	32	60	54	5	16	1.68227	0.0438659
b3511	hdeD	acid-resistance membrane protein	30	95	27	71	853	113	-2.18873	0.0440156
b0456	ybaA	conserved protein, DUF1428 family	39	51	53	129	192	136	-1.38254	0.0440579
b3261	fis	global DNA-binding transcriptional dual regulator	566	156	191	197	119	80	1.34047	0.0470951
b0151	fhuC	iron-hydroxamate transporter subunit	73	151	26	59	17	7	1.83031	0.0480481
b0400	phoR	sensory histidine kinase in two-component regulatory system with PhoB	84	45	154	52	32	35	1.43606	0.048499
b1583	ynfB	predicted protein	388	309	239	343	94	125	1.09832	0.0490317
b0636	rlmH	23S rRNA m(3)Psi1915 pseudouridine methyltransferase, SAM-dependent	65	62	70	64	12	25	1.32073	0.0493428
b3185	rpmA	50S ribosomal subunit protein L27	3235	1099	1659	1828	697	701	1.15716	0.0498884
b1892	flhD	DNA-binding transcriptional dual regulator with FlhC	5	8	6	56	19	14	-1.58363	0.0507402
b1900	araG	fused L-arabinose transporter subunits of ABC superfamily: ATP-binding components	7	17	15	34	52	79	-1.67825	0.0507402
b0170	tsf	protein chain elongation factor EF-Ts	6396	1854	2374	2758	1189	1238	1.22964	0.0511977
b4230	ytfT	predicted sugar transporter subunit: membrane component of ABC superfamily	17	19	10	35	49	92	-1.62486	0.0511977
b2345	yfdF	predicted protein	6	3	5	20	13	30	-1.73273	0.0513993
b3408	feoA	ferrous iron transporter, protein A	20	36	12	10	9	3	1.72322	0.0513993
b1390	paaC	ring 1,2-phenylacetyl-CoA epoxidase subunit	2	2	3	8	13	21	-1.92998	0.051419
b1018	efeO	inactive ferrous ion transporter EfeUOB	210	29	17	40	5	16	1.97479	0.0516216
b2349	intS	CPS-53 (KpLE1) prophage; predicted prophage CPS-53 integrase	30	20	42	26	7	7	1.48972	0.0517443
b1780	yeaD	conserved protein	250	57	85	111	14	17	1.70148	0.0523879
b3918	cdh	CDP-diacylglycerol phosphotidylhydrolase	46	60	54	40	24	7	1.44088	0.0525281
b1737	chbC	N,N'-diacetylchitobiose-specific enzyme IIC component of PTS	34	24	19	76	65	71	-1.18267	0.0530965
b3506	slp	outer membrane lipoprotein	154	167	60	205	1410	250	-1.93858	0.0532833
b1195	ymgE	predicted inner membrane protein	81	101	78	272	414	159	-1.3873	0.0539936
b2530	iscS	cysteine desulfurase (tRNA sulfurtransferase), PLP-dependent	3382	1559	2953	8604	4798	6949	-1.06433	0.0540689
b0729	sucD	succinyl-CoA synthetase, NAD(P)-binding, alpha subunit	3191	799	994	12340	3071	3473	-1.424	0.0542744
b4056	yjbQ	thiamin phosphate synthase	170	136	108	342	331	357	-1.07447	0.0567188
b0884	infA	translation initiation factor IF-1	531	333	601	515	99	176	1.27625	0.0567967
b1923	fliC	flagellar filament structural protein (flagellin)	4975	3124	2340	11991	5459	7723	-0.954243	0.0588888
b4646	yrdE	pseudo	26	62	24	28	11	6	1.59104	0.0589508
b1986	asnU	tRNA	19	32	36	24	8	3	1.61286	0.0596289
b2104	thiM	hydoxyethylthiazole kinase	74	86	111	65	18	50	1.30025	0.0596289
b2330	prmB	N5-glutamine methyltransferase	448	271	241	322	154	131	0.947692	0.0596289
b1594	dgsA	NA	116	63	32	368	199	113	-1.28882	0.0601656
b0809	glnQ	glutamine transporter subunit	1681	334	1017	482	199	482	1.44603	0.0602135
b3474	yhhT	inner membrane protein, predicted membrane permease, UPF0118 family	34	44	28	106	99	93	-1.18337	0.0603639
b0999	cbpM	modulator of CbpA co-chaperone	53	73	46	185	186	121	-1.19232	0.0609514
b4428	hokB	toxic polypeptide, small	178	123	214	400	483	581	-1.2553	0.0609514
b0411	tsx	nucleoside channel, receptor of phage T6 and colicin K	570	139	168	1044	601	1063	-1.36646	0.062724
b3923	uspD	stress-induced protein	66	156	132	287	558	422	-1.49686	0.0643341
b1485	ddpC	D-ala-D-ala transporter subunit	11	3	3	28	8	51	-1.86267	0.0649682
b1420	mokB	regulatory peptide	294	142	290	616	607	749	-1.19383	0.0650248
b0637	ybeB	NA	94	128	102	93	49	51	1.04708	0.0652695
b3941	metF	5,10-methylenetetrahydrofolate reductase	119	35	133	25	13	51	1.62513	0.0652695
b4520	ymgF	inner membrane division septum protein	5	15	3	2	1	1	2.15781	0.0659915
b3893	fdoH	formate dehydrogenase-O, Fe-S subunit	1112	561	454	1920	1269	2696	-1.23359	0.0694425
b0033	carB	carbamoyl-phosphate synthase large subunit	878	154	530	424	85	147	1.48015	0.070632
b3361	fic	stationary-phase adenosine monophosphate-protein transferase domain protein	100	130	127	263	440	353	-1.29673	0.0710693
b0628	lipA	lipoate synthase	768	646	1035	762	417	352	0.986925	0.0711504
b0203	alaV	tRNA	12	10	7	3	3	2	1.82146	0.0720698
b1015	putP	proline:sodium symporter	402	109	116	817	190	1817	-1.75587	0.0720698
b3674	yidF	predicted DNA-binding transcriptional regulator	11	5	9	37	47	14	-1.56174	0.0720698
b0578	nfsB	dihydropteridine reductase, NAD(P)H-dependent, oxygen-insensitive	595	300	397	476	142	187	1.01604	0.0723264
b2606	rplS	50S ribosomal subunit protein L19	2561	639	1129	1234	473	442	1.23366	0.0723264
b2590	gltW	tRNA	368	423	564	465	195	182	1.0487	0.0736407
b2097	fbaB	fructose-bisphosphate aldolase class I	412	847	387	2394	1451	1234	-1.19197	0.0742317
b3231	rplM	50S ribosomal subunit protein L13	7605	1416	4318	4049	926	815	1.47578	0.0749254
b0980	appA	phosphoanhydride phosphorylase	31	93	79	82	800	183	-1.91332	0.0750762
b1462	yddH	conserved protein	10	13	8	47	58	16	-1.537	0.0750762
b0392	ykiA	pseudo	63	55	39	52	18	20	1.11514	0.0765931
b0961	yccF	inner membrane protein, DUF307 family	67	23	22	32	8	7	1.47225	0.0765931
b1408	ynbA	inner membrane protein	9	6	9	3	2	1	1.89475	0.0765931
b1910	cysT	tRNA	11	11	4	4	2	0	2.00261	0.0765931
b3983	rplK	50S ribosomal subunit protein L11	2018	464	1243	1153	344	267	1.35627	0.0765931
b1131	purB	adenylosuccinate lyase	662	88	129	223	39	35	1.69827	0.0768199
b1990	erfK	L,D-transpeptidase linking Lpp to murein	390	275	326	909	597	625	-0.814719	0.0768199
b4557	yidD	membrane protein insertion efficiency factor, inner membrane protein, UPF0161 family	37	13	18	16	2	8	1.54153	0.0768199
b3643	rph	pseudo	117	64	98	100	32	34	1.08316	0.0768953
b0589	fepG	iron-enterobactin transporter subunit	60	31	16	31	2	6	1.68037	0.0780909
b2294	yfbU	conserved protein, UPF0304 family	338	227	208	226	128	155	0.844119	0.0781608
b3986	rplL	50S ribosomal subunit protein L7/L12	5163	1931	2746	3286	1339	1138	1.05144	0.0781608
b2114	metG	methionyl-tRNA synthetase	1393	766	1024	1218	465	423	0.933648	0.0797034
b4451	ryhB	ncRNA	15	13	11	7	5	2	1.60437	0.080224
b4350	hsdR	endonuclease R Type I restriction enzyme	319	198	224	805	338	670	-0.972315	0.0814531
b3230	rpsI	30S ribosomal subunit protein S9	5860	1034	3014	3046	583	667	1.47521	0.0815111
b2599	pheA	fused chorismate mutase P/prephenate dehydratase	728	565	568	1506	1098	2196	-1.11243	0.082369
b3382	yhfY	conserved protein	14	4	1	36	19	22	-1.55865	0.0829055
b0802	ybiJ	predicted protein	43	77	653	13	28	98	2.06043	0.0833026
b2614	grpE	heat shock protein	982	540	713	688	420	391	0.823839	0.0852412
b0458	ylaC	inner membrane protein, DUF1449 family	76	48	110	79	12	25	1.37867	0.0852908
b1387	paaZ	fused oxepin-CoA hydrolase/3-oxo-5,6-dehydrosuberyl-CoA semialdehyde dehydrogenase	12	6	8	33	22	27	-1.29435	0.0852908
b3294	rplQ	50S ribosomal subunit protein L17	5889	1440	1803	2772	574	870	1.35658	0.0852908
b3672	ivbL	ilvB operon leader peptide	1626	952	341	4668	2528	1857	-1.25765	0.0852908
b0841	ybjG	undecaprenyl pyrophosphate phosphatase	660	570	160	421	95	31	1.63768	0.0853236
b3012	dkgA	2,5-diketo-D-gluconate reductase A	468	716	447	1555	1556	1217	-1.0948	0.0853444
b0789	ybhO	NA	38	66	16	102	142	176	-1.4798	0.0869342
b1281	pyrF	orotidine-5'-phosphate decarboxylase	221	87	179	152	57	73	1.06575	0.0875557
b0750	nadA	quinolinate synthase, subunit A	117	107	125	130	45	53	0.970832	0.088206
b2911	ssrS	ncRNA	76070	128796	92859	305335	335363	197596	-1.15577	0.0885394
b0706	ybfD	conserved protein	10	12	16	7	3	4	1.58656	0.088828
b0987	gfcA	predicted protein	86	29	72	57	16	22	1.25604	0.0888918
b2706	gutM	DNA-binding transcriptional activator of glucitol operon	4	2	4	12	27	9	-1.75279	0.0891436
b0557	borD	DLP12 prophage; predicted lipoprotein	15	11	17	8	5	4	1.48616	0.0896683
b2534	yfhR	S9 peptidase family protein, function unknown	9	5	10	2	2	2	1.84554	0.0898419
b3985	rplJ	50S ribosomal subunit protein L10	5971	2690	3192	4208	1786	1593	0.933339	0.0915295
b1975	serU	tRNA	26	17	6	11	2	4	1.63888	0.0917499
b1643	ydhI	predicted inner membrane protein	11	12	7	6	0	3	1.77626	0.0921216
b1646	sodC	superoxide dismutase, Cu, Zn, periplasmic	179	342	183	805	638	534	-1.11894	0.0921216
b2505	yfgH	outer membrane integrity lipoprotein	8	15	35	4	5	8	1.73777	0.0921216
b3049	glgS	motility and biofilm regulator	191	429	265	703	1511	752	-1.41435	0.0921216
b4061	yjcC	predicted membrane-anchored cyclic-di-GMP phosphodiesterase	27	28	21	79	61	56	-1.04681	0.0921216
b4454	rdlD	ncRNA	23	23	17	15	6	9	1.30025	0.0921216
b4596	yciZ	hypothetical protein	47	44	48	53	8	11	1.34592	0.0921216
b2105	rcnR	DNA-binding transcriptional repressor of rcnA	237	199	192	176	66	141	0.976844	0.0923285
b2293	yfbT	sugar phosphatas	250	184	200	209	95	133	0.822118	0.0925396
b0216	aspV	tRNA	37	39	37	32	15	18	1.07286	0.094999
b1800	dmlA	D-malate oxidase, NAD-dependent; probable tartrate dehydrogenase	33	21	23	61	66	76	-1.15084	0.094999
b3937	yiiX	putative lipid binding hydrolase, DUF830 family, function unknown	67	41	97	35	12	42	1.35154	0.0954719
b1468	narZ	nitrate reductase 2 (NRZ), alpha subunit	38	105	60	200	176	299	-1.35225	0.0968675
b3403	pck	phosphoenolpyruvate carboxykinase	1511	804	598	3754	1177	3189	-1.14054	0.0969726
b2739	ygbM	conserved protein	5	4	3	15	17	15	-1.52949	0.0971223
b1124	potC	polyamine transporter subunit	165	46	41	49	25	35	1.28955	0.0981655
b1000	cbpA	curved DNA-binding protein, DnaJ homologue that functions as a co-chaperone of DnaK	242	265	169	586	744	424	-1.1068	0.098203
b1276	acnA	aconitate hydratase 1	1607	2013	1004	4804	2822	4111	-1.01408	0.098469
b4045	yjbJ	stress-induced protein, UPF0337 family	858	2393	1365	3651	6180	5395	-1.38106	0.0986129
b2014	plaP	putrescine importer, low affinity	154	80	121	132	39	50	1.02017	0.0987263
b0508	hyi	hydroxypyruvate isomerase	3	2	1	2	40	4	-2.10865	0.100351
b4523	yciX	hypothetical protein	16	23	17	47	54	64	-1.25586	0.100351
b2174	lpxT	lipid A 1-diphosphate synthase; undecaprenyl pyrophosphate:lipid A 1-phosphate phosphotransferase	166	39	19	59	9	6	1.71421	0.102049
b0162	cdaR	DNA-binding transcriptional regulator for gar and gud operons; carbohydrate diacid regulator	37	39	59	169	115	82	-1.04674	0.102855
b2672	ygaM	ribosome-binding protein, probably membrane-anchored, function unknown	651	1204	799	2369	2247	2633	-1.12851	0.103019
b4214	cysQ	PAPS (adenosine 3'-phosphate 5'-phosphosulfate) 3'(2'),5'-bisphosphate nucleotidase	472	649	422	1377	1501	1051	-1.05373	0.103019
b2607	trmD	tRNA m(1)G37 methyltransferase, SAM-dependent	4792	1192	2002	2394	974	790	1.16384	0.104394
b1782	mipA	scaffolding protein for murein synthesizing machinery	1100	439	536	805	120	108	1.38127	0.104417
b3212	gltB	glutamate synthase, large subunit	10274	4703	5373	7818	719	740	1.52666	0.105337
b4440	ryfA	ncRNA	411	325	291	951	499	957	-0.938435	0.105943
b0154	hemL	glutamate-1-semialdehyde aminotransferase (aminomutase)	2271	1824	1060	1883	791	653	0.951639	0.106594
b3772	ilvA	threonine deaminase	1247	295	377	484	199	249	1.19279	0.10694
b0393	rdgC	nucleoid-associated ssDNA and dsDNA binding protein; competitive inhibitor of RecA function	169	87	87	86	68	42	0.993796	0.107136
b0856	potH	putrescine transporter subunit: membrane component of ABC superfamily	34	20	16	81	33	89	-1.2055	0.108002
b0747	lysY	tRNA	37	47	58	52	12	15	1.2304	0.110126
b2309	hisJ	histidine/lysine/arginine/ornithine transporter subunit	680	367	260	1130	738	1431	-1.1012	0.110691
b0405	queA	S-adenosylmethionine:tRNA ribosyltransferase-isomerase	101	58	91	94	30	32	1.02321	0.110928
b0447	ybaO	predicted DNA-binding transcriptional regulator	46	65	45	37	22	29	1.0681	0.113265
b0520	ylbF	conserved protein	3	1	1	13	7	8	-1.76234	0.11511
b1388	paaA	ring 1,2-phenylacetyl-CoA epoxidase subunit	6	6	4	15	17	25	-1.43244	0.11511
b3452	ugpA	glycerol-3-phosphate transporter subunit	10	16	7	41	21	48	-1.33147	0.11511
b4231	yjfF	predicted sugar transporter subunit: membrane component of ABC superfamily	13	31	16	50	43	127	-1.48285	0.11548
b0062	araA	L-arabinose isomerase	6	15	9	23	35	50	-1.46964	0.116513
b0684	fldA	flavodoxin 1	495	506	463	598	216	242	0.844037	0.116513
b1785	yeaI	predicted membrane-anchored diguanylate cyclase	5	12	10	18	54	31	-1.56527	0.116513
b2608	rimM	16S rRNA processing protein	4050	1103	1804	2132	915	800	1.08082	0.116513
b2939	yqgB	predicted protein	48	35	48	50	4	10	1.41135	0.116513
b3685	yidE	predicted transporter	136	75	102	97	52	57	0.858176	0.116513
b4127	yjdJ	predicted acyltransferase with acyl-CoA N-acyltransferase domain	68	76	44	247	88	160	-0.998405	0.116513
b4192	ulaG	L-ascorbate 6-phosphate lactonase	34	17	40	17	15	11	1.23663	0.116513
b4656	yjhY	pseudo	71	51	79	145	180	183	-1.09356	0.116513
b0576	pheP	phenylalanine transporter	101	175	90	103	60	51	1.06422	0.117042
b0905	ycaO	ribosomal protein S12 methylthiotransferase accessory factor	703	92	141	263	37	57	1.55159	0.118294
b1584	speG	spermidine N1-acetyltransferase	358	308	169	320	109	100	1.00483	0.118299
b2211	yojI	microcin J25 efflux pump, TolC-dependent; fused ABC transporter permease and ATP-binding components	99	42	63	61	30	31	0.981942	0.118299
b4368	leuV	tRNA	7	8	8	4	1	2	1.75717	0.118299
b1722	ydiY	predicted outer membrane protein, acid-inducible	33	17	41	26	4	13	1.34292	0.119703
b0120	speD	S-adenosylmethionine decarboxylase	763	175	340	431	120	96	1.25485	0.120402
b1849	purT	phosphoribosylglycinamide formyltransferase 2	527	19	26	93	14	26	1.8581	0.121899
b3955	yijP	NA	237	70	96	143	34	33	1.23411	0.122023
b3598	yibI	inner membrane protein, DUF3302 family	4	4	5	12	35	9	-1.67023	0.125414
b1428	ydcK	predicted enzyme	41	50	31	113	132	76	-1.09661	0.126653
b1891	flhC	DNA-binding transcriptional dual regulator with FlhD	28	11	23	107	37	38	-1.0965	0.127041
b3356	yhfA	conserved protein, OsmC family	561	292	253	367	163	198	0.857237	0.127099
b2609	rpsP	30S ribosomal subunit protein S16	1895	446	697	985	320	264	1.19583	0.127155
b0797	rhlE	ATP-dependent RNA helicase	330	112	115	208	28	41	1.3364	0.128056
b3342	rpsL	30S ribosomal subunit protein S12	7468	2074	2669	4135	1382	1087	1.1447	0.134006
b2647	ypjA	adhesin-like autotransporter	76	155	87	284	301	287	-1.12679	0.1341
b2548	yphF	predicted sugar transporter subunit: periplasmic-binding component of ABC superfamily	4	2	3	8	17	13	-1.61835	0.134148
b1283	osmB	lipoprotein	51	298	214	142	2016	633	-1.78876	0.134297
b0581	ybdK	weak gamma-glutamyl:cysteine ligase	110	182	124	482	357	238	-0.991844	0.135015
b2259	pmrD	inactive two-component system connector protein	445	292	163	316	127	63	1.13112	0.135015
b2838	lysA	diaminopimelate decarboxylase, PLP-binding	317	63	77	132	41	34	1.31201	0.135114
b3469	zntA	zinc, cobalt and lead efflux system	1671	3003	5077	1446	262	2025	1.49374	0.135114
b1333	uspE	stress-induced protein	1957	1878	2303	5083	3639	5287	-0.900239	0.135594
b3189	murA	UDP-N-acetylglucosamine 1-carboxyvinyltransferase	998	457	438	648	311	263	0.889471	0.135594
b0118	acnB	bifunctional aconitate hydratase 2/2-methylisocitrate dehydratase	11260	6420	3632	52000	8476	12923	-1.2062	0.13754
b3798	leuT	tRNA	29	35	22	22	15	9	1.14109	0.13754
b3908	sodA	superoxide dismutase, Mn	7041	6370	3465	6560	2327	1255	1.09783	0.137662
b4419	ldrA	toxic polypeptide, small	12	16	26	46	62	54	-1.25238	0.137662
b4408	csrB	ncRNA	28675	11976	15759	49659	62875	27636	-1.08642	0.137703
b0876	ybjD	conserved protein with nucleoside triphosphate hydrolase domain	71	75	47	171	116	169	-0.946006	0.138694
b4666	ibsE	toxic membrane protein	2	1	1	8	7	8	-1.77022	0.138753
b3295	rpoA	RNA polymerase, alpha subunit	18766	4690	5222	9270	2363	3069	1.19648	0.1394
b3635	mutM	formamidopyrimidine/5-formyluracil/ 5-hydroxymethyluracil DNA glycosylase	67	33	51	25	28	25	1.0646	0.140038
b0099	mutT	nucleoside triphosphate pyrophosphohydrolase, marked preference for dGTP	67	23	19	23	14	14	1.20076	0.141735
b3087	ygjR	predicted NAD(P)-binding dehydrogenase	110	87	61	226	181	158	-0.858973	0.141735
b3853	alaT	tRNA	8	16	11	8	2	4	1.48978	0.141735
b4483	tatD	quality control of Tat-exported FeS proteins; Mg-dependent cytoplasmic DNase	193	164	124	182	86	58	0.886493	0.141735
b4663	azuC	expressed protein	391	246	330	72	47	237	1.38645	0.141735
b3191	mlaB	ABC transporter maintaining OM lipid asymmetry, cytoplasmic STAS component	874	351	218	398	195	190	1.06041	0.142884
b3502	arsB	arsenite/antimonite transporter	8	8	86	15	7	9	1.72969	0.14361
b0380	yaiZ	predicted inner membrane protein, DUF2754 family	88	52	52	278	112	88	-0.903186	0.143611
b1963	yedR	inner membrane protein	49	69	89	48	20	45	1.12455	0.14535
b2518	ndk	multifunctional nucleoside diphosphate kinase and apyrimidinic endonuclease and 3'-phosphodiesterase	104	62	62	84	22	39	0.965371	0.14535
b2694	argV	tRNA	61	76	61	48	36	37	0.942449	0.14535
b3513	mdtE	anaerobic multidrug efflux transporter, ArcA-regulated	8	7	6	20	42	12	-1.46806	0.14535
b3984	rplA	50S ribosomal subunit protein L1	5190	1150	3722	3337	994	1119	1.16159	0.14535
b0134	panB	3-methyl-2-oxobutanoate hydroxymethyltransferase	548	397	357	495	240	252	0.697973	0.145785
b1641	slyB	outer membrane lipoprotein	8606	5775	5835	6849	4332	2321	0.85798	0.146884
b4658	yghX	pseudo	20	45	49	87	232	73	-1.42504	0.14737
b1019	efeB	deferrrochelatase, periplasmic	153	25	15	40	17	10	1.51877	0.147691
b2583	yfiP	conserved protein, DTW domain	17	9	49	22	5	3	1.57367	0.147691
b4691	sroH	ncRNA	382	371	310	832	763	674	-0.830193	0.148136
b1536	ydeI	conserved protein	9	82	28	74	325	130	-1.65964	0.149323
b0445	ybaE	predicted transporter subunit: periplasmic-binding component of ABC superfamily	8	7	11	19	33	29	-1.31331	0.149474
b1060	bssS	biofilm regulator	1679	2955	2471	4932	6126	7949	-1.12659	0.149474
b1826	mgrB	regulatory peptide for PhoPQ, feedback inhibition	1349	530	594	996	218	280	1.06673	0.149474
b2682	ygaZ	probable L-valine exporter, norvaline resistance	187	115	142	179	58	76	0.842642	0.149474
b2870	ygeW	predicted carbamoyltransferase	37	6	40	19	6	9	1.43825	0.149474
b4485	ytfR	predicted sugar transporter subunit: ATP-binding component of ABC superfamily	25	50	25	73	76	157	-1.28354	0.150943
b4696	yneO	pseudo	145	158	101	314	385	259	-0.988705	0.150943
b2451	eutA	reactivating factor for ethanolamine ammonia lyase	7	14	3	19	28	39	-1.4525	0.151348
b3922	yiiS	conserved protein, UPF0381 family	47	92	86	141	334	200	-1.28434	0.151348
b0936	ssuA	aliphatic sulfonate binding protein, SsuABC ABC transporter	4	15	30	9	6	2	1.63126	0.151958
b0821	ybiU	predicted protein	164	157	164	197	81	75	0.816109	0.153074
b2528	iscA	FeS cluster assembly protein	1477	447	683	2587	1504	1975	-0.962476	0.153074
b1852	zwf	glucose-6-phosphate 1-dehydrogenase	1119	746	853	827	555	587	0.699698	0.153862
b3073	patA	putrescine:2-oxoglutaric acid aminotransferase, PLP-dependent	499	580	136	2522	1291	470	-1.28722	0.154467
b0643	ybeL	conserved protein, DUF1451 family	260	847	523	974	2124	2197	-1.3539	0.154725
b2323	fabB	3-oxoacyl-[acyl-carrier-protein] synthase I	1500	912	2242	1194	592	963	0.999233	0.154725
b1927	amyA	cytoplasmic alpha-amylase	272	296	203	697	399	629	-0.853067	0.155189
b3303	rpsE	30S ribosomal subunit protein S5	7525	1288	2539	3567	1074	967	1.22857	0.155189
b3654	xanP	xanthine permease	191	28	33	75	3	9	1.65895	0.156618
b0624	crcB	probable fluoride exporter; inner membrane protein associated with chromosome condensation	59	42	45	119	120	89	-0.910317	0.156802
b1531	marA	DNA-binding transcriptional dual activator of multiple antibiotic resistance	15	14	33	12	10	6	1.31767	0.156802
b2684	mprA	DNA-binding transcriptional repressor of microcin B17 synthesis and multidrug efflux	91	89	81	117	15	21	1.21492	0.158498
b1815	adrB	NA	19	23	15	52	60	38	-1.08982	0.159287
b2574	nadB	quinolinate synthase, L-aspartate oxidase (B protein) subunit	143	94	149	154	26	59	1.07206	0.159604
b3305	rplF	50S ribosomal subunit protein L6	8393	1580	2944	3626	1554	1428	1.13375	0.159604
b0071	leuD	3-isopropylmalate dehydratase small subunit	648	478	2015	774	443	365	1.24003	0.161554
b2126	yehU	predicted sensory kinase in two-component system with YehT, inner membrane protein	30	24	11	58	48	59	-1.06321	0.162213
b2559	tadA	tRNA-specific adenosine deaminase	112	91	79	109	48	44	0.810176	0.162549
b3050	yqiJ	inner membrane protein, DUF1449 family	10	8	12	8	1	3	1.47933	0.162906
b3301	rplO	50S ribosomal subunit protein L15	8950	1630	3177	4471	1244	1340	1.18925	0.162906
b3871	typA	GTP-binding protein	5410	1472	1405	2571	920	973	1.09573	0.162906
b0811	glnH	glutamine transporter subunit	7552	1865	8115	5362	1276	2558	1.19971	0.163305
b3688	yidQ	conserved outer membrane protein	239	149	206	565	270	456	-0.808703	0.163305
b1515	lsrD	autoinducer 2 import system permease protein	2	7	4	6	7	57	-1.76206	0.163496
b0855	potG	putrescine transporter subunit: ATP-binding component of ABC superfamily	119	71	37	224	109	250	-1.07927	0.163768
b1309	ycjM	predicted glucosyltransferase	42	22	112	29	11	33	1.38678	0.164497
b1356	racR	Rac prophage; predicted DNA-binding transcriptional regulator	342	192	166	285	98	97	0.870384	0.164497
b1957	yodC	predicted protein	135	266	178	514	665	374	-1.09492	0.164497
b3496	dtpB	dipeptide and tripeptide permease B	65	84	67	175	159	165	-0.917068	0.164497
b4443	gcvB	ncRNA	1475	507	991	976	356	542	0.922192	0.164497
b0791	ybhQ	inner membrane protein	93	46	172	423	349	170	-1.17555	0.165469
b0018	mokC	regulatory protein for HokC, overlaps CDS of hokC	20	23	24	64	46	54	-0.958228	0.167197
b2800	fucA	L-fuculose-1-phosphate aldolase	10	17	8	26	36	42	-1.24166	0.167197
b2817	amiC	N-acetylmuramoyl-L-alanine amidase	434	475	327	516	191	106	0.994015	0.167197
b3885	yihX	alpha-D-Glucose-1-P phosphatase, anomer-specific	213	180	153	430	321	361	-0.759322	0.167197
b3873	yihM	predicted sugar phosphate isomerase	19	14	17	60	22	53	-1.0518	0.167756
b3042	yqiC	conserved protein	455	217	327	449	80	67	1.16349	0.169486
b0399	phoB	DNA-binding response regulator in two-component regulatory system with PhoR (or CreC)	90	63	164	89	57	35	1.07483	0.169855
b1339	abgR	predicted DNA-binding transcriptional regulator of abgABT operon	46	21	24	118	50	52	-0.903789	0.170006
b3128	garD	(D)-galactarate dehydrogenase	31	19	50	82	73	117	-1.1301	0.172307
b3341	rpsG	30S ribosomal subunit protein S7	6817	1764	2410	3910	1266	971	1.09929	0.172307
b3505	insH	NA	171	130	125	402	199	262	-0.697677	0.172307
b1431	ydcL	lipoprotein	141	208	141	317	428	468	-1.04936	0.172673
b0384	psiF	conserved protein, PsiF family, pho regulon	57	34	29	141	90	54	-0.913671	0.172842
b0632	dacA	D-alanyl-D-alanine carboxypeptidase (penicillin-binding protein 5)	199	202	164	245	83	86	0.82868	0.172842
b3493	pitA	phosphate transporter, low-affinity; tellurite importer	618	219	322	421	167	165	0.895869	0.172842
b3184	yhbE	predicted inner membrane permease	323	154	236	194	144	130	0.808092	0.173064
b2171	yeiP	elongation factor P-like protein	148	70	72	96	51	42	0.862774	0.173945
b3448	yhhA	conserved protein, DUF2756 family	209	227	421	778	850	583	-1.03794	0.173945
b3936	rpmE	50S ribosomal subunit protein L31	3864	913	2217	2172	1046	760	1.03612	0.173945
b0507	gcl	glyoxylate carboligase	14	11	13	31	89	13	-1.45235	0.175295
b2463	maeB	fused malic enzyme predicted oxidoreductase/predicted phosphotransacetylase	2229	1320	982	5955	1511	4118	-0.976919	0.175622
b3416	malQ	4-alpha-glucanotransferase (amylomaltase)	134	181	120	360	247	433	-0.953794	0.175869
b3488	yhiJ	predicted protein	20	23	24	59	61	46	-1.00105	0.176632
b4167	yjeF	NA	191	179	201	348	548	436	-0.99743	0.177306
b3194	mlaE	ABC transporter maintaining OM lipid asymmetry, inner membrane permease protein	1128	714	558	1014	368	334	0.822031	0.17992
b3365	nirB	nitrite reductase, large subunit, NAD(P)H-binding	58	16	39	24	12	21	1.12261	0.17996
b0144	gluQ	glutamyl-Q tRNA(Asp) synthetase	20	25	20	15	13	6	1.13958	0.180148
b3978	glyT	tRNA	80	48	54	50	38	29	0.85216	0.180881
b4306	yjhP	KpLE2 phage-like element; predicted methyltransferase	7	2	11	19	21	26	-1.3361	0.180881
b1045	ymdB	O-acetyl-ADP-ribose deacetylase; RNase III inhibitor during cold shock; putative cardiolipin synthase C regulatory subunit	143	92	101	274	174	242	-0.77109	0.181131
b1474	fdnG	formate dehydrogenase-N, alpha subunit, nitrate-inducible	46	21	34	20	15	20	1.02172	0.181413
b2818	argA	fused acetylglutamate kinase homolog (inactive)/amino acid N-acetyltransferase	108	73	145	117	55	43	0.9243	0.181616
b3671	ilvB	acetolactate synthase I, large subunit	2868	357	401	7732	1251	4440	-1.41012	0.184296
b3839	tatC	TatABCE protein translocation system subunit	498	559	314	547	235	148	0.917428	0.184296
b4464	ygfQ	predicted purine permease	27	14	15	59	32	43	-0.939849	0.184456
b0552	insH	NA	173	100	138	417	181	274	-0.753586	0.184715
b4122	fumB	anaerobic class I fumarate hydratase (fumarase B)	29	13	26	16	11	9	1.10261	0.185615
b1341	ydaM	diguanylate cyclase, csgD regulator	38	57	23	132	75	92	-0.970991	0.185718
b1003	yccJ	predicted protein	90	313	253	480	762	748	-1.23877	0.188782
b2179	yejE	microcin C transporter YejABEF, permease subunit; ABC family	9	8	7	25	17	25	-1.11414	0.188782
b2543	yphA	predicted inner membrane protein	30	54	54	118	98	142	-1.03839	0.188782
b3381	yhfX	predicted amino acid racemase	3	2	5	10	10	18	-1.45295	0.18901
b4118	melR	DNA-binding transcriptional dual regulator	11	2	8	42	17	12	-1.23137	0.189816
b0597	entH	enterobactin synthesis proofreading thioesterase	71	63	12	26	24	14	1.25383	0.190647
b0700	rhsC	rhsC element core protein RshC	219	143	121	119	103	92	0.798262	0.190647
b1607	ydgC	inner membrane protein, GlpM family	27	20	27	88	39	48	-0.859878	0.190647
b1932	yedL	predicted acyltransferase	42	9	4	8	4	6	1.49629	0.190647
b3304	rplR	50S ribosomal subunit protein L18	4119	659	1379	1866	655	629	1.14774	0.190647
b0408	secD	SecYEG protein translocase auxillary subunit	909	553	464	726	363	341	0.707859	0.193553
b1589	ynfG	oxidoreductase, Fe-S subunit	13	8	14	5	4	6	1.2845	0.195404
b1645	ydhK	predicted efflux protein (PET) component of YdhJK efflux pump	65	18	15	28	9	10	1.21912	0.195404
b1130	phoP	DNA-binding response regulator in two-component regulatory system with PhoQ	3130	1752	921	2225	786	596	0.986443	0.19868
b3297	rpsK	30S ribosomal subunit protein S11	4080	1225	1131	2392	638	672	1.06682	0.198999
b4213	cpdB	2':3'-cyclic-nucleotide 2'-phosphodiesterase	110	102	72	230	154	218	-0.805336	0.199142
b3417	malP	maltodextrin phosphorylase	107	195	127	462	262	310	-0.881393	0.199199
b3641	slmA	DNA-binding anti-FtsZ division inhibitor	140	90	40	93	38	30	1.01052	0.199889
b1465	narV	nitrate reductase 2 (NRZ), gamma subunit	10	17	18	80	22	35	-1.07293	0.200672
b1507	hipA	EF-Tu kinase; serine protein kinase required for persister formation; toxin of HipAB TA pair	32	38	26	82	60	79	-0.897635	0.202788
b4303	sgcQ	KpLE2 phage-like element; predicted nucleoside triphosphatase	10	10	5	18	23	31	-1.22543	0.202788
b0152	fhuD	iron-hydroxamate transporter subunit	59	79	9	34	20	10	1.33792	0.203069
b1984	asnW	tRNA	19	18	10	12	7	5	1.15953	0.203069
b1260	trpA	tryptophan synthase, alpha subunit	5740	5718	4375	13938	7354	11038	-0.716851	0.203219
b0259	insH	NA	162	98	147	409	178	283	-0.759779	0.204627
b0119	yacL	conserved protein	162	115	186	318	300	419	-0.913424	0.205544
b0903	pflB	pyruvate formate lyase I	4423	3622	3152	8304	7147	6307	-0.706056	0.205608
b0972	hyaA	hydrogenase 1, small subunit	11	18	25	14	144	41	-1.51967	0.205608
b0986	gfcB	predicted outer membrane lipoprotein	23	8	15	11	4	7	1.22395	0.205608
b1051	msyB	multicopy suppressor of secY and secA	210	460	309	602	908	1086	-1.112	0.205608
b1566	flxA	Qin prophage; predicted protein	181	63	74	312	390	118	-1.10897	0.205608
b2173	yeiR	Zn-stimulated GTPase involved in zinc homeostasis; mutants are cadmium and EDTA sensitive; Zn(2+) binding protein	26	30	17	23	11	9	1.03194	0.205608
b3770	ilvE	branched-chain amino-acid aminotransferase	806	289	377	510	206	260	0.837921	0.205608
b3842	rfaH	DNA-binding transcriptional antiterminator	68	50	54	73	25	21	0.885627	0.205608
b4031	xylE	D-xylose transporter	9	13	13	31	26	38	-1.1027	0.205608
b4143	groL	Cpn60 chaperonin GroEL, large subunit of GroESL	3357	1900	1620	2137	1436	1278	0.716593	0.205608
b4517	gnsA	multicopy suppressor of secG(Cs) and fabA6(Ts); predicted regulator of phosphatidylethanolamine synthesis	26	13	34	29	5	4	1.28002	0.205608
b2508	guaB	IMP dehydrogenase	892	257	435	422	304	203	0.928026	0.206027
b3481	nikR	DNA-binding transcriptional repressor, Ni-binding	29	32	33	32	14	15	0.924851	0.206027
b2980	glcC	DNA-binding transcriptional dual regulator, glycolate-binding	251	98	146	658	245	247	-0.829608	0.207028
b3508	yhiD	predicted Mg(2+) transport ATPase, inner membrane protein	4	10	5	4	62	15	-1.62997	0.207028
b0032	carA	carbamoyl phosphate synthetase small subunit, glutamine amidotransferase	182	43	85	122	8	22	1.33307	0.207771
b1708	nlpC	predicted peptidase, C40 clan, lipoprotein	164	149	95	367	257	219	-0.747381	0.208006
b2520	yfhM	conserved protein	870	523	662	1591	967	1722	-0.802399	0.208668
b2549	yphG	conserved protein	9	10	13	21	32	36	-1.17313	0.210493
b1642	slyA	DNA-binding transcriptional activator	352	197	490	996	640	781	-0.889812	0.21133
b3658	selC	tRNA	15	6	13	2	6	4	1.39829	0.211936
b2440	eutC	ethanolamine ammonia-lyase, small subunit (light chain)	13	20	15	27	55	49	-1.16635	0.215693
b3224	nanT	sialic acid transporter	22	14	16	51	37	32	-0.884891	0.215693
b3308	rplE	50S ribosomal subunit protein L5	8441	1698	3236	4531	1677	1333	1.051	0.215938
b1911	glyW	tRNA	68	113	47	70	44	23	1.01425	0.217489
b3181	greA	transcript cleavage factor	219	254	303	239	173	130	0.796439	0.217489
b1863	ruvC	component of RuvABC resolvasome, endonuclease	252	117	60	132	45	71	0.996134	0.218274
b3867	hemN	coproporphyrinogen III oxidase, SAM and NAD(P)H dependent, oxygen-independent	234	220	214	562	334	420	-0.670282	0.22149
b3701	dnaN	DNA polymerase III, beta subunit	531	264	160	376	125	105	0.954934	0.221519
b1331	insH	NA	211	119	142	472	192	314	-0.724676	0.221575
b1505	ydeT	pseudo	2	47	13	8	7	6	1.56325	0.221575
b2557	purL	phosphoribosylformyl-glycineamide synthetase	1887	144	163	616	78	117	1.48117	0.221575
b2417	crr	glucose-specific enzyme IIA component of PTS	3168	2750	2292	6454	4509	4554	-0.638698	0.221748
b2498	upp	uracil phosphoribosyltransferase	314	91	254	217	102	91	0.935718	0.221748
b0121	speE	spermidine synthase (putrescine aminopropyltransferase)	953	228	425	575	211	180	0.984601	0.22404
b0089	ftsW	lipid II flippase; integral membrane protein involved in stabilizing FstZ ring during cell division	260	234	174	555	339	420	-0.683485	0.224664
b2430	yfeW	penicillin binding protein PBP4B; weak DD-carboxypeptidase activity	13	19	19	41	44	43	-1.00835	0.224837
b1731	cedA	cell division modulator	22	21	14	23	5	3	1.20904	0.225278
b0772	ybhC	acyl-CoA thioesterase, lipoprotein	258	177	190	260	105	128	0.663117	0.227407
b2213	ada	fused DNA-binding transcriptional dual regulator/O6-methylguanine-DNA methyltransferase	56	40	31	96	81	91	-0.830462	0.22752
b2738	ygbL	predicted class II aldolase	3	5	1	18	8	9	-1.35808	0.22752
b0434	yajG	predicted lipoprotein	82	99	95	118	46	34	0.86104	0.228318
b3906	rhaR	DNA-binding transcriptional activator for rhaSR, L-rhamnose-binding	3	0	5	10	11	11	-1.45475	0.22953
b3938	metJ	DNA-binding transcriptional repressor, S-adenosylmethionine-binding	352	141	264	149	102	186	0.913051	0.229904
b1630	rsxD	electron transport complex protein required for the reduction of SoxR; predicted membrane protein	65	18	20	24	13	16	1.07435	0.231198
b3666	uhpT	hexose phosphate transporter	81	153	88	248	341	209	-1.00334	0.231593
b1404	insI	NA	819	810	582	1829	1584	1091	-0.74136	0.233688
b3788	rffG	dTDP-glucose 4,6-dehydratase	252	75	100	159	46	60	0.951781	0.233688
b4444	omrA	ncRNA	1	6	18	2	2	3	1.64234	0.234436
b0186	ldcC	lysine decarboxylase 2, constitutive	180	249	99	436	384	401	-0.914257	0.234643
b4598	yncL	hypothetical protein	36	75	53	80	266	120	-1.2221	0.234658
b2480	bcp	peroxiredoxin; thiol peroxidase, thioredoxin-dependent	521	410	184	475	140	130	0.932843	0.237554
b3300	secY	preprotein translocase membrane subunit	23513	4912	9194	13174	4233	4744	0.998387	0.237554
b4202	rpsR	30S ribosomal subunit protein S18	1193	166	351	518	216	100	1.18857	0.237554
b3195	mlaF	ABC transporter maintaining OM lipid asymmetry, ATP-binding protein	2569	1935	1712	2694	1192	1236	0.604498	0.237668
b2736	ygbJ	predicted dehydrogenase, with NAD(P)-binding Rossmann-fold domain	3	3	3	14	10	8	-1.30836	0.241212
b2517	rlmN	dual specificity 23S rRNA m(2)A2503, tRNA m(2)A37 methyltransferase, SAM-dependent	302	152	161	214	132	75	0.796791	0.242841
b1905	ftnA	ferritin iron storage protein (cytoplasmic)	56	39	79	248	65	142	-0.927236	0.243521
b1095	fabF	3-oxoacyl-[acyl-carrier-protein] synthase II	2155	832	1496	1651	750	807	0.753551	0.243632
b2082	ogrK	positive regulator of P2 growth (insertion of P2 ogr gene into the chromosome)	15	17	13	10	5	9	1.08626	0.243632
b2551	glyA	serine hydroxymethyltransferase	4221	717	464	1654	385	427	1.2588	0.243632
b4203	rplI	50S ribosomal subunit protein L9	3971	738	1664	2159	889	446	1.08636	0.243632
b3910	yiiM	6-N-hydroxylaminopurine resistance protein	199	183	206	447	383	341	-0.715637	0.244117
b4284	insI	NA	676	765	550	1628	1480	1016	-0.759236	0.24435
b1004	wrbA	NAD(P)H:quinone oxidoreductase	134	516	348	567	1345	1030	-1.21601	0.244665
b1345	intR	Rac prophage; integrase	16	27	23	52	59	51	-0.98049	0.244686
b2935	tktA	transketolase 1, thiamin-binding	1910	736	683	1256	467	514	0.835216	0.244686
b0122	yacC	conserved protein, PulS_OutS family	206	148	128	228	55	72	0.829071	0.244898
b1088	yceD	conserved protein, DUF177 family	4516	1814	2015	2907	1421	1536	0.742311	0.245694
b0588	fepC	iron-enterobactin transporter subunit	107	63	15	69	11	3	1.40053	0.246857
b1329	mppA	murein tripeptide (L-ala-gamma-D-glutamyl-meso-DAP) transporter subunit	194	152	144	492	213	259	-0.621312	0.246857
b1393	paaF	2,3-dehydroadipyl-CoA hydratase	2	0	3	11	3	10	-1.45194	0.246857
b1661	cfa	cyclopropane fatty acyl phospholipid synthase (unsaturated-phospholipid methyltransferase)	413	523	276	990	1218	593	-0.923934	0.246857
b2128	yehW	predicted transporter subunit: membrane component of ABC superfamily	15	18	2	35	21	54	-1.27585	0.246857
b2793	syd	SecY-interacting protein	143	159	99	173	57	69	0.788839	0.247279
b4248	yjgH	conserved protein, UPF0131 family	14	39	135	37	25	23	1.31675	0.247279
b0185	accA	acetyl-CoA carboxylase, carboxytransferase, alpha subunit	671	388	364	650	204	226	0.748658	0.247508
b2585	pssA	phosphatidylserine synthase (CDP-diacylglycerol-serine O-phosphatidyltransferase)	470	383	286	870	594	723	-0.677045	0.247508
b3789	rffH	glucose-1-phosphate thymidylyltransferase	225	64	109	161	49	38	0.980446	0.247515
b3991	thiG	thiamin biosynthesis ThiGH complex subunit	29	25	21	27	13	4	1.05919	0.247833
b1633	nth	DNA glycosylase and apyrimidinic (AP) lyase (endonuclease III)	26	10	25	20	9	4	1.12785	0.248625
b2823	ppdC	predicted protein	3	6	3	14	9	17	-1.27269	0.24972
b3022	mqsR	GCU-specific mRNA interferase toxin of the MqsR-MqsA toxin-antitoxin system; biofilm/motility regulator; anti-repressor	207	129	228	412	458	328	-0.834787	0.24972
b0436	tig	peptidyl-prolyl cis/trans isomerase (trigger factor)	8107	2101	2343	5184	1067	1098	1.07223	0.249751
b2074	mdtA	multidrug efflux system, subunit A	26	18	314	18	23	64	1.55175	0.249751
b2220	atoC	fused response regulator of ato operon, in two-component system with AtoS: response regulator/sigma54 interaction protein	18	7	11	26	18	54	-1.15823	0.249751
b3161	mtr	tryptophan transporter of high affinity	1214	1543	3131	3901	5020	6220	-1.05261	0.249751
b0090	murG	N-acetylglucosaminyl transferase	202	206	161	547	286	293	-0.634864	0.250322
b0623	cspE	DNA-binding transcriptional repressor	15624	8162	10329	24712	19937	19747	-0.685329	0.251739
b1466	narW	nitrate reductase 2 (NRZ), delta subunit (assembly subunit)	4	6	17	35	17	35	-1.21102	0.251825
b1959	yedA	amino acid exporter for phenylalanine, threonine	33	14	13	22	5	6	1.11831	0.253615
b2030	insH	NA	206	124	146	432	198	311	-0.674326	0.253615
b3455	livG	leucine/isoleucine/valine transporter subunit	637	291	254	876	390	1730	-1.09526	0.253615
b0481	ybaK	conserved protein	41	41	34	43	21	17	0.825457	0.256233
b3024	ygiW	conserved protein	129	180	154	347	399	273	-0.85036	0.257033
b0196	rcsF	predicted outer membrane protein, signal	106	48	52	97	11	17	1.10701	0.258005
b3313	rplP	50S ribosomal subunit protein L16	5301	814	3356	3626	686	998	1.12569	0.258005
b4036	lamB	maltose outer membrane porin (maltoporin)	16	22	17	172	12	37	-1.19804	0.258005
b0935	ssuD	alkanesulfonate monooxygenase, FMNH(2)-dependent	7	15	40	11	12	1	1.42083	0.258341
b4394	yjjX	inosine/xanthosine triphosphatase	88	69	77	106	30	40	0.780785	0.259363
b3933	ftsN	essential cell division protein	178	184	168	248	86	81	0.745198	0.26
b3311	rpsQ	30S ribosomal subunit protein S17	5970	1288	3900	4345	858	1533	1.0314	0.260167
b3309	rplX	50S ribosomal subunit protein L24	4149	900	1568	2395	912	631	0.985676	0.262619
b0665	glnV	tRNA	77	41	61	176	68	154	-0.826792	0.263159
b3359	argD	bifunctional acetylornithine aminotransferase/ succinyldiaminopimelate aminotransferase	219	83	98	160	51	63	0.832382	0.263159
b4623	insO	pseudo	44	53	44	57	23	21	0.828392	0.263159
b0080	cra	DNA-binding transcriptional repressor-activator for carbon metabolism	357	214	243	705	393	412	-0.59178	0.264214
b0968	yccX	weak acylphosphatase	88	92	86	188	160	196	-0.764097	0.265094
b3715	yieH	phosphoenolpyruvate and 6-phosphogluconate phosphatase	95	46	41	76	23	24	0.874329	0.265532
b1127	pepT	peptidase T	408	465	382	783	932	882	-0.809494	0.266026
b2761	ygcB	R-loop helicase-annealase Cas3 needed for Cascade anti-viral activity	17	24	18	43	62	38	-0.986276	0.26664
b1631	rsxG	electron transport complex protein required for the reduction of SoxR	32	4	22	18	5	4	1.27226	0.266761
b3528	dctA	C4-dicarboxylic acid, orotate and citrate transporter	211	54	189	286	417	375	-1.03181	0.266872
b3725	pstB	phosphate transporter subunit	194	138	557	170	115	185	1.08091	0.267853
b0416	nusB	transcription antitermination protein	276	133	87	208	53	68	0.902983	0.268209
b0945	pyrD	dihydro-orotate oxidase, FMN-linked	40	17	42	45	6	7	1.15713	0.268209
b2306	hisP	histidine/lysine/arginine/ornithine transporter subunit	96	59	46	193	55	270	-1.04327	0.268209
b2402	valX	tRNA	76	112	101	79	68	47	0.823189	0.268209
b3298	rpsM	30S ribosomal subunit protein S13	6779	2242	1904	4185	1353	1427	0.907137	0.268209
b3314	rpsC	30S ribosomal subunit protein S3	9943	1256	5962	6634	1071	1582	1.17199	0.268209
b3321	rpsJ	30S ribosomal subunit protein S10	4431	707	2979	3325	577	720	1.13383	0.268209
b3821	pldA	outer membrane phospholipase A	163	110	100	164	68	49	0.745824	0.268209
b3862	yihG	inner membrane protein, Predicted acyltransferas	19	26	20	22	10	9	0.9582	0.268209
b3890	yiiF	conserved protein	12	14	13	41	38	19	-0.965732	0.268209
b4055	aphA	acid phosphatase/phosphotransferase, class B, non-specific	137	73	54	543	140	85	-0.987599	0.268209
b4077	gltP	glutamate/aspartate:proton symporter	1962	784	1215	1806	486	578	0.81762	0.268209
b4460	araH	fused L-arabinose transporter subunits of ABC superfamily: membrane components	28	21	30	47	62	70	-0.941192	0.268209
b4620	yjbT	hypothetical protein, no homologs	4	9	12	2	5	2	1.42871	0.268209
b3088	alx	inner membrane protein, part of terminus	150	104	163	145	78	91	0.690193	0.26868
b3315	rplV	50S ribosomal subunit protein L22	3331	479	1955	2256	339	593	1.14713	0.26868
b2008	yeeA	inner membrane protein, FUSC family	100	121	78	229	190	196	-0.755641	0.268737
b2000	flu	CP4-44 prophage; antigen 43 (Ag43) phase-variable biofilm formation autotransporter	1138	739	498	1959	2042	1010	-0.830769	0.269315
b0124	gcd	glucose dehydrogenase	2893	877	966	2066	329	542	1.02073	0.269492
b2069	yegD	predicted chaperone	163	43	58	90	42	23	0.981022	0.272557
b1570	dicA	Qin prophage; predicted regulator for DicB	212	130	166	243	76	72	0.755896	0.273316
b3568	xylH	D-xylose ABC transporter permease subunit	12	8	6	26	13	29	-1.04	0.274117
b3956	ppc	phosphoenolpyruvate carboxylase	4466	2145	1671	3775	659	1153	0.926226	0.274117
b1235	rssB	response regulator binding RpoS to initiate proteolysis by ClpXP; required for the PcnB-degradosome interaction during stationary phase	167	175	117	356	302	254	-0.712076	0.274736
b0973	hyaB	hydrogenase 1, large subunit	21	12	35	29	111	49	-1.21943	0.275045
b0047	kefC	potassium:proton antiporter	41	23	25	67	39	98	-0.935984	0.275769
b3454	livF	leucine/isoleucine/valine transporter subunit	746	375	453	1119	449	2462	-1.08747	0.276204
b3828	metR	DNA-binding transcriptional activator, homocysteine-binding	107	23	119	30	9	62	1.25618	0.276551
b4554	yibT	predicted protein	268	1301	555	1278	3230	1844	-1.20631	0.277402
b1126	potA	polyamine transporter subunit	308	102	196	280	58	69	0.942414	0.277731
b3193	mlaD	ABC transporter maintaining OM lipid asymmetry, anchored periplasmic binding protein	1030	474	401	814	289	260	0.790864	0.277731
b3250	mreC	cell wall structural complex MreBCD transmembrane component MreC	207	116	95	156	51	91	0.762812	0.277731
b1222	narX	sensory histidine kinase in two-component regulatory system with NarL	140	123	131	175	73	69	0.666509	0.278672
b3135	agaA	pseudo	6	6	7	26	13	14	-1.04469	0.278672
b3340	fusA	protein chain elongation factor EF-G, GTP-binding	37931	9540	11667	22254	6946	7626	0.927522	0.278672
b2416	ptsI	PEP-protein phosphotransferase of PTS system (enzyme I)	4171	2701	2373	7551	4460	4739	-0.576722	0.279656
b1660	ydhC	putative arabinose efflux transporter	28	16	33	20	16	10	0.952285	0.279732
b3830	ysgA	predicted hydrolase	486	663	309	2295	628	795	-0.840407	0.280668
b4012	yjaB	predicted acetyltransferase	21	30	41	75	70	70	-0.892655	0.282434
b1983	yeeN	conserved protein, UPF0082 family	315	104	58	165	48	62	1.00362	0.283528
b2458	eutD	phosphate acetyltransferase	12	6	7	8	27	35	-1.23949	0.283528
b3302	rpmD	50S ribosomal subunit protein L30	550	106	178	278	108	101	0.967984	0.283528
b3564	xylB	xylulokinase	26	39	36	70	71	89	-0.894371	0.28444
b0580	ybdJ	predicted inner membrane protein	45	49	33	57	16	17	0.871933	0.28547
b1962	yedJ	predicted hydrolase, HD superfamily	160	159	175	215	82	101	0.669818	0.28547
b0878	macA	macrolide transporter subunit, membrane fusion protein (MFP) component	99	87	135	235	217	214	-0.772168	0.28651
b1538	dcp	dipeptidyl carboxypeptidase II	280	390	292	714	654	611	-0.750054	0.286522
b1043	csgC	curli assembly protein	16	1	11	40	17	24	-1.09765	0.286771
b2167	fruA	fused fructose-specific PTS enzymes: IIBcomponent/IIC components	158	167	181	323	317	399	-0.783594	0.286771
b2192	insH	NA	191	113	147	388	191	293	-0.650795	0.287316
b4244	pyrI	aspartate carbamoyltransferase, regulatory subunit	130	19	54	75	15	21	1.10786	0.288
b3310	rplN	50S ribosomal subunit protein L14	8091	1958	3276	5143	1824	1599	0.895468	0.288393
b3538	bcsG	inner membrane protein, predicted endoglucanase, DUF3260 family	77	108	42	248	82	248	-0.957567	0.288492
b0006	yaaA	peroxide resistance protein, lowers intracellular iron	80	74	136	121	49	39	0.841389	0.290002
b0635	mrdA	transpeptidase involved in peptidoglycan synthesis (penicillin-binding protein 2)	152	96	117	152	43	81	0.730656	0.290002
b0766	ybhA	pyridoxal phosphate (PLP) phosphatase	52	36	48	52	28	16	0.803793	0.290002
b1791	yeaN	predicted transporter	28	28	8	19	11	2	1.18295	0.290002
b2523	pepB	aminopeptidase B	1276	640	509	1812	1801	1200	-0.777157	0.290002
b4226	ppa	inorganic pyrophosphatase	2402	976	842	1897	447	561	0.870646	0.290002
b3280	yrdB	conserved protein	68	23	43	123	66	96	-0.803556	0.290168
b3306	rpsH	30S ribosomal subunit protein S8	4962	930	1655	2605	1011	853	0.95862	0.290271
b0664	glnX	tRNA	46	26	23	102	33	82	-0.84881	0.290431
b4380	yjjI	conserved protein	64	21	54	20	27	26	0.97836	0.290431
b0256	insI	NA	541	579	400	1264	1095	694	-0.708664	0.290797
b0655	gltI	glutamate, aspartate binding protein, periplasmic; part of GltJKLI ABC transporter	1043	577	595	2861	638	1611	-0.799553	0.292194
b1906	yecH	DUF2492 family protein, function unknown	16	12	23	33	51	38	-0.988164	0.292349
b1125	potB	polyamine transporter subunit	179	29	47	76	23	37	1.04892	0.293915
b3375	frlR	predicted DNA-binding transcriptional regulator	95	65	63	99	40	30	0.737474	0.293915
b2347	yfdC	predicted inner membrane protein	17	14	11	38	35	23	-0.891592	0.29718
b3705	yidC	membrane protein insertase	1195	377	498	750	303	368	0.777768	0.29718
b3616	tdh	threonine 3-dehydrogenase, NAD(P)-binding	653	765	409	1344	912	1600	-0.799093	0.29754
b4496	yedS	pseudo	45	46	38	111	149	46	-0.944815	0.298016
b4270	leuX	tRNA	37	51	26	34	25	15	0.872031	0.299789
b2454	eutJ	predicted chaperonin, ethanolamine utilization protein	3	2	2	6	6	13	-1.32029	0.299996
b1657	ydhP	predicted transporter	119	53	74	105	36	40	0.7567	0.300042
b2802	fucI	L-fucose isomerase	12	14	15	41	28	26	-0.845728	0.300544
b3020	ygiS	predicted transporter subunit: periplasmic-binding component of ABC superfamily	88	54	81	85	34	49	0.707178	0.300544
b0027	lspA	prolipoprotein signal peptidase (signal peptidase II)	297	205	155	241	117	152	0.62865	0.30144
b0146	sfsA	predicted DNA-binding transcriptional regulator	930	1204	820	1663	2003	2558	-0.83986	0.302043
b3216	yhcD	predicted outer membrane mbrial subunitusher protein	37	43	39	48	21	18	0.788201	0.306703
b2308	hisQ	histidine/lysine/arginine/ornithine transporter permease subunit	141	62	41	193	94	273	-0.95681	0.307329
b1089	rpmF	50S ribosomal subunit protein L32	2664	820	1088	1704	657	792	0.778453	0.307523
b4702	mgtL	regulatory leader peptide for mgtA	6208	2832	4764	6850	1675	758	0.988695	0.307523
b3426	glpD	sn-glycerol-3-phosphate dehydrogenase, aerobic, FAD/NAD(P)-binding	13268	10686	8742	23612	16684	18381	-0.581924	0.308536
b2805	fucR	DNA-binding transcriptional activator	105	71	54	209	101	138	-0.652199	0.308741
b3123	rnpB	ncRNA	99425	76772	96724	197515	140268	162633	-0.601643	0.309621
b2863	ygeQ	pseudo	52	42	144	54	37	47	0.992587	0.311516
b3320	rplC	50S ribosomal subunit protein L3	7327	1047	4707	5572	835	1209	1.10249	0.311516
b3380	yhfW	predicted mutase	2	4	1	8	4	15	-1.34861	0.311516
b4289	fecC	KpLE2 phage-like element; iron-dicitrate transporter subunit	14	7	4	7	1	3	1.26794	0.311516
b0790	ybhP	conserved protein, endo/exonuclease/phosphatase family PFAM PF03372	42	48	27	82	96	71	-0.831086	0.312399
b2945	endA	DNA-specific endonuclease I	6	14	5	6	4	1	1.29227	0.312399
b0485	ybaS	NA	63	73	35	96	265	69	-1.08725	0.312699
b0837	yliI	soluble aldose sugar dehydrogenase	25	65	57	81	208	98	-1.08471	0.312699
b1559	quuQ	Qin prophage; predicted antitermination protein Q	31	21	37	111	46	45	-0.763534	0.314176
b3752	rbsK	ribokinase	112	47	71	192	76	256	-0.907262	0.315931
b3555	yiaG	predicted transcriptional regulator, HTH_CROC1 family	413	2349	1890	2322	6547	4781	-1.1838	0.316191
b3540	dppF	dipeptide transporter	2999	389	772	1685	195	351	1.15335	0.31666
b3617	kbl	glycine C-acetyltransferase	448	657	324	996	784	1330	-0.836692	0.317511
b1816	yoaE	fused predicted membrane protein/conserved protein	58	32	103	209	52	291	-1.08735	0.317519
b1360	ydaV	Rac prophage; predicted DNA replication protein	13	7	6	51	13	12	-1.00256	0.317735
b2322	yfcJ	putative arabinose efflux transporter	27	19	50	39	9	14	0.989624	0.31844
b2401	valU	tRNA	44	37	29	44	21	14	0.784106	0.319955
b0169	rpsB	30S ribosomal subunit protein S2	12635	3607	4556	7180	2981	3729	0.790642	0.320165
b1449	curA	curcumin/dihydrocurcumin reductase, NADPH-dependent	126	304	123	335	554	450	-0.982154	0.320165
b2086	yegS	phosphatidylglycerol kinase, metal-dependent	38	55	48	90	109	105	-0.839599	0.320165
b0482	ybaP	conserved protein, TraB family	105	121	193	123	96	73	0.782755	0.321112
b1361	ydaW	pseudo	10	5	5	28	13	12	-0.973437	0.321112
b3307	rpsN	30S ribosomal subunit protein S14	5188	1110	1901	2743	1254	1156	0.860177	0.321112
b3847	pepQ	proline dipeptidase	1284	661	661	2715	894	1698	-0.688198	0.321112
b4176	yjeT	conserved protein, DUF2065 family	19	11	11	10	5	8	1.00924	0.321112
b2903	gcvP	glycine decarboxylase, PLP-dependent, subunit (protein P) of glycine cleavage complex	265	331	146	1111	139	924	-1.03981	0.321882
b3296	rpsD	30S ribosomal subunit protein S4	8774	2318	2163	5234	1571	1518	0.919632	0.321882
b0788	ybhN	conserved inner membrane protein	10	22	13	22	38	57	-1.08198	0.322056
b0050	apaG	protein associated with Co2+ and Mg2+ efflux	86	45	60	215	93	84	-0.665137	0.326004
b1395	paaH	3-hydroxyadipyl-CoA dehydrogenase, NAD+-dependent	5	13	9	32	21	18	-0.944696	0.326044
b3775	ppiC	peptidyl-prolyl cis-trans isomerase C (rotamase C)	161	111	228	181	86	106	0.725108	0.326136
b1422	ydcI	predicted DNA-binding transcriptional regulator	504	211	263	1241	351	532	-0.724103	0.32648
b2901	bglA	6-phospho-beta-glucosidase A	1144	952	800	1267	641	569	0.544386	0.327112
b0068	thiB	thiamin transporter subunit	28	45	22	36	18	7	0.957425	0.328472
b0606	ahpF	alkyl hydroperoxide reductase, F52a subunit, FAD/NAD(P)-binding	1102	600	1421	798	483	805	0.782968	0.328472
b0977	hyaF	protein involved in nickel incorporation into hydrogenase-1 proteins	4	7	14	11	44	20	-1.22732	0.328472
b2067	yegE	predicted diguanylate cyclase, GGDEF domain signaling protein	155	108	96	312	137	250	-0.656393	0.328472
b2311	ubiX	3-octaprenyl-4-hydroxybenzoate carboxy-lyase	54	36	27	54	15	14	0.83954	0.328472
b4307	yjhQ	KpLE2 phage-like element; predicted acetyltransferase	1	3	4	12	9	7	-1.22903	0.328472
b1068	yceM	predicted oxidoreductase with NAD(P)-binding Rossmann-fold domain	133	159	162	243	247	517	-0.896074	0.328635
b0812	dps	Fe-binding and storage protein; stress-inducible DNA-binding protetin	6113	19087	11475	22796	44310	25133	-1.01052	0.331065
b2875	yqeB	conserved protein with NAD(P)-binding Rossman fold	60	33	57	52	66	271	-1.13027	0.331125
b1459	yncI	pseudo	4	5	10	18	29	9	-1.15008	0.33404
b4037	malM	maltose regulon periplasmic protein	9	14	13	63	15	22	-0.913607	0.334789
b0908	aroA	5-enolpyruvylshikimate-3-phosphate synthetase	954	490	191	570	234	246	0.860877	0.334955
b3851	rrsA	16S ribosomal RNA of rrnA operon	15486	7261	7839	11519	5763	6668	0.599292	0.335213
b4413	sokC	ncRNA	21	8	20	17	7	5	1.00278	0.336727
b3567	xylG	fused D-xylose transporter subunits of ABC superfamily: ATP-binding components	9	8	11	9	25	41	-1.14745	0.336793
b4582	yoeA	pseudo	23	17	22	36	48	49	-0.870408	0.336954
b0028	fkpB	FKBP-type peptidyl-prolyl cis-trans isomerase (rotamase)	196	147	93	168	91	77	0.651637	0.339076
b1274	topA	DNA topoisomerase I, omega subunit	4542	1617	2551	3407	1303	1787	0.689093	0.34067
b3228	sspB	ClpXP protease specificity enhancing factor	485	289	190	455	119	152	0.758362	0.34067
b3994	thiC	phosphomethylpyrimidine synthase	122	129	120	165	77	60	0.651341	0.34067
b4305	sgcX	KpLE2 phage-like element; predicted endoglucanase with Zn-dependent exopeptidase domain	10	4	13	15	23	31	-1.07774	0.34193
b0661	miaB	tRNA-i(6)A37 methylthiotransferase	546	195	267	396	190	151	0.711055	0.343466
b4418	psrD	ncRNA	374	122	135	224	80	125	0.778448	0.343466
b3724	phoU	negative regulator of PhoR/PhoB two-component regulator	175	189	712	233	179	202	1.0007	0.344941
b4238	nrdD	anaerobic ribonucleoside-triphosphate reductase	141	349	178	312	716	584	-0.997623	0.344941
b3167	rbfA	30s ribosome binding factor	604	131	313	319	155	196	0.821684	0.345188
b1251	yciI	predicted enzyme	479	255	349	533	105	195	0.764128	0.345621
b0718	ybgQ	predicted outer membrane protein	13	5	16	11	2	5	1.13486	0.34595
b1359	ydaU	Rac prophage; conserved protein	15	13	32	86	32	36	-0.868781	0.34595
b3414	nfuA	Fe/S biogenesis protein; possible scaffold/chaperone for damaged Fe/S proteins	1001	511	1222	1135	405	541	0.729101	0.346876
b1186	nhaB	sodium:proton antiporter	213	105	111	229	32	43	0.91988	0.346938
b3712	yieE	predicted phosphopantetheinyl transferase, COG2091 family	152	77	111	160	45	61	0.704949	0.347026
b3968	rrsB	16S ribosomal RNA of rrnB operon	15524	7402	7913	11634	5872	6854	0.585989	0.347026
b4291	fecA	KpLE2 phage-like element; ferric citrate outer membrane transporter	57	33	38	33	33	19	0.766287	0.347026
b2500	purN	phosphoribosylglycinamide formyltransferase 1	253	52	49	149	21	31	1.07445	0.347567
b0523	purE	N5-carboxyaminoimidazole ribonucleotide mutase	137	14	17	63	6	9	1.25168	0.347688
b0985	gfcC	conserved protein	8	5	14	6	5	2	1.18723	0.347688
b1062	pyrC	dihydro-orotase	366	94	133	291	32	47	1.04023	0.347688
b1394	paaG	1,2-epoxyphenylacetyl-CoA isomerase, oxepin-CoA-forming	5	1	4	11	7	12	-1.1167	0.347688
b2696	csrA	pleiotropic regulatory protein for carbon source metabolism	5561	4414	5106	11892	7478	7196	-0.51176	0.347688
b2844	yqeF	predicted acyltransferase	147	142	69	394	249	134	-0.749663	0.347688
b3243	aaeR	transcriptional regulator for aaeXAB operon	100	82	89	124	51	48	0.629672	0.347688
b3771	ilvD	dihydroxyacid dehydratase	1329	429	461	725	337	447	0.744199	0.347688
b4201	priB	primosomal protein N	1500	240	582	791	381	186	0.957857	0.347688
b4245	pyrB	aspartate carbamoyltransferase, catalytic subunit	170	26	31	95	11	13	1.16445	0.347688
b0673	metT	tRNA	8	8	8	7	4	1	1.16139	0.348559
b3866	yihI	activator of Der GTPase	173	160	128	313	345	225	-0.691254	0.348696
b2470	acrD	aminoglycoside/multidrug efflux system	78	151	352	107	106	115	0.99249	0.348783
b4371	rsmC	16S rRNA m(2)G1207 methyltransferase, SAM-dependent	142	96	101	163	63	44	0.68829	0.348962
b0128	yadH	predicted transporter subunit: membrane component of ABC superfamily	189	111	98	418	218	152	-0.640455	0.349342
b4456	glmZ	ncRNA	2318	1078	1702	1667	929	1282	0.617944	0.349427
b0349	mhpC	2-hydroxy-6-ketonona-2,4-dienedioic acid hydrolase	501	167	226	240	191	165	0.725084	0.352157
b2313	cvpA	membrane protein required for colicin V production	254	59	73	158	43	43	0.917216	0.352157
b0486	ybaT	predicted amino acid transporter	43	52	21	64	159	53	-1.01297	0.353216
b0670	glnU	tRNA	17	10	29	14	8	11	0.958172	0.35352
b3106	yhaK	redox-sensitive bicupin	17	16	93	25	17	22	1.1213	0.354122
b4147	efp	polyproline-specific translation elongation factor EF-P	1468	542	347	955	334	283	0.843118	0.354122
b3796	argX	tRNA	62	36	18	23	30	9	0.968472	0.35423
b4686	yshB	expressed protein	311	112	96	157	107	75	0.775237	0.354414
b0442	ybaV	conserved protein, ComEA homolog	18	29	34	53	52	80	-0.88186	0.355582
b1483	ddpF	D,D-dipeptide permease system, ATP-binding component	18	6	4	34	9	32	-1.04891	0.355707
b1656	sodB	superoxide dismutase, Fe	1722	754	1564	3641	1890	2345	-0.649882	0.355707
b2214	apbE	putative flavin transferase, lipoprotein required for thiamine synthesis	15	19	22	20	10	7	0.896409	0.355707
b3218	insH	NA	188	113	152	402	182	261	-0.57646	0.356458
b2127	mlrA	DNA-binding transcriptional regulator	56	64	48	156	123	68	-0.708723	0.358041
b3154	yhbP	conserved protein, UPF0306 family	47	42	30	47	13	27	0.759037	0.358717
b0854	potF	putrescine transporter subunit: periplasmic-binding component of ABC superfamily	479	297	520	1335	457	898	-0.679717	0.361371
b3421	rtcB	conserved protein	19	27	27	56	62	41	-0.810838	0.361371
b3434	yhgN	predicted antibiotic transporter	90	46	88	76	48	42	0.684745	0.362721
b1168	ycgG	predicted membrane-anchored cyclic-di-GMP phosphodiesterase	29	97	47	76	24	18	0.968384	0.363438
b1357	ydaS	Rac prophage; predicted DNA-binding transcriptional regulator	12	3	16	30	14	38	-1.01852	0.36642
b0708	phr	deoxyribodipyrimidine photolyase, FAD-binding	143	113	60	399	111	186	-0.724033	0.367445
b3076	ebgA	cryptic beta-D-galactosidase, alpha subunit	20	4	24	16	3	7	1.09017	0.367445
b4362	dnaT	DNA biosynthesis protein (primosomal protein I)	77	54	72	92	35	37	0.650818	0.368734
b4363	yjjB	conserved inner membrane protein	10	6	5	6	1	3	1.18169	0.368734
b3281	aroE	dehydroshikimate reductase, NAD(P)-binding	160	91	98	288	128	258	-0.664287	0.368752
b2438	eutK	predicted carboxysome structural protein with predicted role in ethanolamine utilization	19	21	25	44	41	53	-0.798898	0.369704
b2085	yegR	predicted protein	2	3	6	12	18	5	-1.19972	0.369786
b4613	dinQ	damage inducible protein	2040	1794	2143	4629	2601	3715	-0.565774	0.370528
b3192	mlaC	ABC transporter maintaining OM lipid asymmetry, periplasmic binding protein	1771	698	576	1141	602	402	0.73504	0.371763
b4107	yjdN	conserved protein	10	40	18	111	56	30	-0.971992	0.371763
b2957	ansB	periplasmic L-asparaginase II	333	103	304	183	134	163	0.779081	0.373176
b4007	rrsE	16S ribosomal RNA of rrnE operon	12049	5377	6260	8519	4340	5610	0.588333	0.373176
b1845	ptrB	protease II	171	126	296	386	435	428	-0.803337	0.373198
b3319	rplD	50S ribosomal subunit protein L4	3846	491	2218	2942	421	634	1.03277	0.374763
b0835	rimO	ribosomal protein S12 methylthiotransferase; radical SAM superfamily	61	40	58	83	17	21	0.806136	0.376882
b0373	insE	NA	22	23	26	32	8	11	0.838348	0.376904
b3278	rrsD	16S ribosomal RNA of rrnD operon	15255	7199	8009	10896	5716	7372	0.573489	0.376904
b0391	yaiE	conserved protein, UPF0345 family	1283	634	911	1565	192	344	0.874244	0.37799
b0210	yafE	predicted S-adenosyl-L-methionine-dependent methyltransferase	70	65	66	194	78	122	-0.606613	0.378027
b2700	ygaD	NA	50	34	22	23	21	24	0.7784	0.378958
b3507	dctR	predicted DNA-binding transcriptional regulator	3	5	2	9	17	5	-1.19803	0.378958
b0475	hemH	ferrochelatase	106	74	166	130	67	64	0.715508	0.379708
b2581	yfiF	predicted methyltransferase	543	330	358	583	254	205	0.574224	0.379708
b3003	yghA	predicted oxidoreductase	39	113	42	144	227	106	-0.956643	0.379708
b3102	yqjG	predicted S-transferase	182	256	152	320	483	396	-0.79162	0.379708
b0129	yadI	predicted PTS Enzyme IIA	35	22	24	87	51	31	-0.702052	0.380549
b3945	gldA	glycerol dehydrogenase, NAD	40	34	35	64	76	73	-0.733725	0.380549
b3960	argH	argininosuccinate lyase	174	186	132	204	118	69	0.651719	0.380549
b4269	yjgB	predicted alcohol dehydrogenase, Zn-dependent and NAD(P)-binding	91	177	107	248	273	271	-0.786816	0.380549
b3165	rpsO	30S ribosomal subunit protein S15	5177	1491	2969	3635	1932	1297	0.731811	0.380832
b3790	rffC	NA	79	25	44	68	12	22	0.859835	0.380832
b4400	creD	inner membrane protein	41	32	82	101	160	90	-0.889585	0.380861
b0532	sfmD	predicted outer membrane export usher protein	23	17	50	25	13	19	0.898548	0.382668
b0779	uvrB	excinulease of nucleotide excision repair, DNA damage recognition component	1110	561	686	1738	1158	1212	-0.549531	0.382668
b1269	rluB	23S rRNA pseudouridine(2605) synthase	709	216	475	528	179	303	0.730934	0.382668
b2913	serA	D-3-phosphoglycerate dehydrogenase	5195	2408	1595	4971	697	500	0.989304	0.382668
b3649	rpoZ	RNA polymerase, omega subunit	662	363	375	675	259	233	0.598951	0.383393
b1895	uspC	universal stress protein	3	24	21	35	72	33	-1.111	0.384024
b1752	ydjZ	Inner membrane protein, TVP38/TMEM64 family	13	16	14	7	11	6	0.956904	0.384235
b3317	rplB	50S ribosomal subunit protein L2	8156	1002	4677	6220	845	1387	1.02625	0.384235
b4154	frdA	fumarate reductase (anaerobic) catalytic and NAD/flavoprotein subunit	359	237	291	407	556	740	-0.7639	0.38503
b0415	ribE	riboflavin synthase beta chain	173	106	75	170	52	56	0.691011	0.385983
b1067	yceH	conserved protein, UPF0502 family	168	156	179	269	295	409	-0.726556	0.385983
b2502	ppx	exopolyphosphatase	240	165	112	556	199	264	-0.609966	0.385983
b3023	ygiV	transcriptional repressor for mcbR biofilm gene	29	38	55	65	116	87	-0.872865	0.385983
b4071	nrfB	nitrite reductase, formate-dependent, penta-heme cytochrome c	15	6	10	8	0	7	1.14546	0.385983
b1915	yecF	conserved protein, DUF2594 family	80	37	13	55	14	10	0.98923	0.386722
b2944	yggI	conserved protein	5	3	12	2	5	0	1.33212	0.387378
b2187	yejL	conserved protein, UPF0352 family	102	47	66	101	28	38	0.701463	0.391036
b3514	mdtF	anaerobic multidrug efflux transporter, ArcA-regulated	38	42	36	40	141	76	-0.955026	0.39165
b2307	hisM	histidine/lysine/arginine/ornithine transporter subunit	56	35	19	79	42	115	-0.848302	0.391872
b3742	mioC	FMN-binding protein MioC	309	248	200	391	133	117	0.623441	0.391872
b4641	yoeH	pseudo	29	20	57	116	86	47	-0.831337	0.391872
b1221	narL	DNA-binding response regulator in two-component regulatory system with NarX (or NarQ)	150	171	77	163	63	83	0.685225	0.391945
b2669	stpA	DNA binding protein, nucleoid-associated	3	7	9	5	1	3	1.20467	0.39289
b3934	cytR	Anti-activator for CytR-CRP nucleoside utilization regulon	63	48	39	170	67	65	-0.614775	0.39289
b0459	maa	maltose O-acetyltransferase	71	177	287	95	132	84	0.93539	0.393374
b0780	ybhK	predicted transferase with NAD(P)-binding Rossmann-fold domain	155	150	134	341	230	215	-0.535474	0.393374
b0815	ybiP	predicted hydrolase, inner membrane	116	51	126	107	60	50	0.706077	0.393374
b0957	ompA	outer membrane protein A (3a;II*;G;d)	107315	89189	68294	101992	46043	72646	0.541887	0.393374
b1380	ldhA	fermentative D-lactate dehydrogenase, NAD-dependent	253	293	414	288	216	222	0.659614	0.393374
b1595	ynfL	predicted DNA-binding transcriptional regulator	24	14	13	54	27	26	-0.717921	0.393374
b2681	ygaY	pseudo	55	12	25	45	5	2	1.14142	0.393374
b4207	fklB	FKBP-type peptidyl-prolyl cis-trans isomerase (rotamase)	1041	479	384	1015	159	223	0.842596	0.393374
b3855	rrfA	5S ribosomal RNA of rrnA operon	661	364	268	1223	449	854	-0.655331	0.395682
b0934	ssuC	putative alkanesulfonate transporter subunit	3	25	12	5	9	4	1.17507	0.395863
b1457	ydcD	predicted protein	9	9	4	24	15	14	-0.885489	0.396161
b3347	fkpA	FKBP-type peptidyl-prolyl cis-trans isomerase (rotamase)	1333	608	815	1404	423	426	0.654376	0.396161
b3668	uhpB	sensory histidine kinase in two-component regulatory sytem with UhpA	123	32	74	105	26	30	0.830743	0.396161
b4425	rttR	ncRNA	84	34	101	59	28	57	0.806555	0.396161
b2560	pgpC	conserved protein	410	293	255	388	193	239	0.50409	0.397488
b3976	thrU	tRNA	17	29	44	14	15	23	0.928544	0.397488
b4271	intB	pseudo	197	171	164	389	242	308	-0.532502	0.397488
b1804	rnd	ribonuclease D	146	91	100	238	117	317	-0.735873	0.398694
b0437	clpP	proteolytic subunit of ClpA-ClpP and ClpX-ClpP ATP-dependent serine proteases	2735	1553	1475	2778	981	1153	0.562388	0.399033
b3002	yqhA	predicted inner membrane protein, UPF0114 family	283	145	213	336	103	73	0.715372	0.400436
b0919	ycbJ	conserved protein	121	62	122	180	180	226	-0.719806	0.400712
b2189	proL	tRNA	14	12	2	11	0	2	1.26443	0.400712
b3468	yhhN	predicted inner membrane protein, TMEM86 family	218	174	131	301	50	61	0.798804	0.400712
b3299	rpmJ	50S ribosomal subunit protein L36	2970	639	982	1883	586	640	0.809929	0.401017
b0143	pcnB	poly(A) polymerase	391	252	217	469	128	83	0.750422	0.406594
b1629	rsxC	electron transport complex protein required for the reduction of SoxR; predicted membrane-associated NADH oxidoreductase	172	61	51	120	32	47	0.784111	0.406725
b4667	ibsA	toxic membrane protein	2	6	4	23	7	8	-1.05323	0.407724
b0464	acrR	DNA-binding transcriptional repressor	125	66	50	128	27	23	0.821752	0.409339
b4035	malK	fused maltose transport subunit, ATP-binding component of ABC superfamily/regulatory protein	2	6	4	14	8	11	-0.941839	0.409339
b0351	mhpF	acetaldehyde-CoA dehydrogenase II, NAD-binding	755	159	202	205	192	225	0.843366	0.40937
b1048	opgG	osmoregulated periplasmic glucan (OPG) biosynthesis periplasmic protein	335	296	236	732	387	406	-0.48718	0.40937
b1286	rnb	ribonuclease II	661	527	557	796	392	387	0.471359	0.40937
b1636	pdxY	pyridoxamine kinase	130	42	28	75	28	27	0.833889	0.40937
b3038	ygiC	ATP-Grasp family ATPase	471	464	348	883	548	941	-0.615156	0.40937
b3282	rimN	NA	82	72	47	188	64	162	-0.701865	0.40937
b3379	php	predicted hydrolase	1	4	1	4	6	11	-1.25025	0.40937
b3447	ggt	gamma-glutamyltranspeptidase	218	359	140	1205	269	368	-0.793831	0.40937
b3756	rrsC	16S ribosomal RNA of rrnC operon	15133	6950	7700	10719	5417	7438	0.563092	0.409575
b4212	ytfH	predicted transcriptional regulator, HxlR-type, DUF24 family	36	39	58	92	75	103	-0.724983	0.410263
b3312	rpmC	50S ribosomal subunit protein L29	654	109	407	438	113	211	0.859663	0.411413
b1284	yciT	global regulator of transcription; DeoR family	89	70	116	115	30	68	0.711211	0.411682
b4703	pmrR	predicted regulator of BasS activity, membrane protein	211	125	169	285	27	66	0.874286	0.411808
b1310	ycjN	predicted sugar transporter subunit: periplasmic-binding component of ABC superfamily	13	3	17	7	4	6	1.04656	0.412213
b1473	yddG	aromatic amino acid exporter	10	9	6	11	1	2	1.0962	0.412213
b2350	gtrA	CPS-53 (KpLE1) prophage; bactoprenol-linked glucose translocase (flippase)	58	67	25	68	22	21	0.785187	0.412213
b0043	fixC	predicted oxidoreductase with FAD/NAD(P)-binding domain	4	2	3	5	7	14	-1.14189	0.413664
b2749	ygbE	DUF3561 family inner membrane protein	40	172	170	56	74	85	0.954233	0.413664
b3413	gntX	protein required for the utilization of DNA as a carbon source	146	67	99	140	48	64	0.621085	0.413664
b3753	rbsR	DNA-binding transcriptional repressor of ribose metabolism	15	19	10	45	15	42	-0.820053	0.413664
b1611	fumC	fumarate hydratase (fumarase C),aerobic Class II	156	364	377	399	777	854	-0.897422	0.416806
b4375	prfC	peptide chain release factor RF-3	400	183	169	341	92	153	0.668938	0.416806
b3638	yicR	conserved protein, UPF0758 family	337	139	145	300	74	107	0.699641	0.417336
b3316	rpsS	30S ribosomal subunit protein S19	2275	325	1369	1809	263	495	0.944781	0.417495
b3610	grxC	glutaredoxin 3	531	218	219	416	154	188	0.629862	0.418119
b3886	yihY	predicted inner membrane protein	75	70	47	129	93	136	-0.638369	0.418119
b3942	katG	catalase-peroxidase HPI, heme b-containing	1347	1877	3077	4146	3478	5928	-0.78793	0.418119
b3498	prlC	oligopeptidase A	777	695	468	1393	992	1007	-0.534946	0.418884
b3963	fabR	DNA-binding transcriptional repressor	684	481	398	659	385	273	0.533955	0.419668
b3424	glpG	rhomboid intramembrane serine protease	129	139	112	162	82	82	0.543462	0.419965
b0907	serC	3-phosphoserine/phosphohydroxythreonine aminotransferase	2747	1322	755	2418	617	516	0.791699	0.420455
b0806	mcbA	colanic acid mucoidy stimulation protein	8	33	123	16	36	21	1.14433	0.421713
b0975	hyaD	hydrogenase 1 maturation protease	7	9	12	7	49	17	-1.10988	0.421713
b3710	mdtL	multidrug efflux system protein	30	14	38	29	15	13	0.794003	0.421713
b4342	yjiT	pseudo	43	77	54	171	74	124	-0.684909	0.421713
b3702	dnaA	chromosomal replication initiator protein DnaA, DNA-binding transcriptional dual regulator	716	680	373	956	280	186	0.734228	0.423281
b3872	yihL	predicted DNA-binding transcriptional regulator	36	8	5	67	24	29	-0.909555	0.423281
b3251	mreB	cell wall structural complex MreBCD, actin-like component MreB	603	438	447	787	288	199	0.613492	0.423897
b3256	accC	acetyl-CoA carboxylase, biotin carboxylase subunit	1668	801	729	1430	601	586	0.580064	0.424104
b2695	serV	tRNA	197	165	113	217	90	99	0.552102	0.424316
b2459	eutT	cobalamin adenosyltransferase involved in ethanolamine utilization	8	6	9	8	12	39	-1.0592	0.425022
b4166	queG	epoxyqueuosine reductase, cobalamine-stimulated; queosine biosynthesis	71	64	79	183	70	186	-0.697963	0.425022
b0157	yadS	inner membrane protein, UPF0126 family	35	29	20	42	9	12	0.781159	0.425993
b0366	tauB	taurine transporter subunit	7	55	187	6	57	26	1.24629	0.425993
b0860	artJ	arginine binding protein, periplasmic	141	53	82	152	30	19	0.858168	0.425993
b2982	insH	NA	228	116	159	429	192	290	-0.550277	0.425993
b3080	ygjK	alpha-glucosidase	11	10	8	25	14	25	-0.801471	0.425993
b4388	serB	3-phosphoserine phosphatase	157	114	113	142	104	62	0.577155	0.425993
b0126	can	carbonic anhydrase	2448	851	725	1872	449	628	0.752699	0.426758
b3670	ilvN	acetolactate synthase I, small subunit	495	53	133	683	195	763	-0.978659	0.428465
b2683	ygaH	probable L-valine exporter, norvaline resistance	15	12	6	16	2	2	1.01753	0.428603
b4442	micA	ncRNA	3	5	13	4	2	4	1.14428	0.428603
b4018	iclR	DNA-binding transcriptional repressor	482	204	279	1403	183	748	-0.809494	0.431261
b2159	nfo	endonuclease IV with intrinsic 3'-5' exonuclease activity	206	204	130	195	127	121	0.547922	0.431496
b3491	yhiM	acid resistance protein, inner membrane	7	10	5	7	51	5	-1.18394	0.431496
b4039	ubiC	chorismate--pyruvate lyase	167	120	114	370	158	191	-0.494942	0.431496
b4225	chpB	toxin of the ChpB-ChpS toxin-antitoxin system	36	20	56	86	65	81	-0.743289	0.431496
b4502	yeiW	UPF0153 cysteine cluster protein, function unknown	9	10	5	6	2	5	1.02659	0.431496
b3210	arcB	aerobic respiration control sensor histidine protein kinase, cognate to two-component response regulators ArcA and RssB	520	429	296	1171	514	575	-0.508065	0.433657
b4149	blc	outer membrane lipoprotein (lipocalin), cell division and growth function	174	183	124	469	253	191	-0.555826	0.434029
b0554	essD	DLP12 prophage; predicted phage lysis protein	7	2	16	5	3	4	1.10663	0.434162
b1123	potD	polyamine transporter subunit	919	299	452	771	202	313	0.686371	0.434162
b1497	ydeM	conserved protein	1	4	2	6	8	8	-1.13295	0.434162
b3640	dut	deoxyuridinetriphosphatase	170	125	74	181	50	68	0.655565	0.434162
b4200	rpsF	30S ribosomal subunit protein S6	4445	762	1735	2603	1280	457	0.878409	0.434162
b4592	yccB	hypothetical protein	4	2	2	6	17	2	-1.21362	0.434162
b1203	ychF	catalase inhibitor protein; ATPase, K+-dependent, ribosome-associated	399	176	235	339	127	193	0.576282	0.434483
b0512	allB	allantoinase	12	20	12	25	34	36	-0.830356	0.435715
b0755	gpmA	phosphoglyceromutase 1	4078	3212	2698	3808	2289	2603	0.458239	0.435957
b2437	eutR	eut operon transcriptional activator, AraC family	18	25	14	32	66	27	-0.873518	0.435957
b2936	yggG	NA	167	153	142	305	263	239	-0.543346	0.435957
b3856	mobB	molybdopterin-guanine dinucleotide biosynthesis protein B	39	35	36	89	66	51	-0.592746	0.435957
b3428	glgP	glycogen phosphorylase	1756	1948	1107	5069	1714	2773	-0.590886	0.436525
b1904	yecR	lipoprotein, function unknown	19	3	8	9	3	4	0.998994	0.43701
b3536	bcsE	cellulose production protein	253	327	156	668	342	420	-0.605013	0.437722
b0201	rrsH	16S ribosomal RNA of rrnH operon	12782	5137	7099	9894	4489	5854	0.556523	0.437938
b0054	lptD	LPS assembly OM complex LptDE, beta-barrel component	1823	1457	1041	3410	2058	1953	-0.483222	0.438853
b0798	ybiA	conserved protein, DUF1768 family	30	25	31	79	46	41	-0.60092	0.438853
b1325	ycjG	L-Ala-D/L-Glu epimerase	308	213	263	622	362	356	-0.463868	0.438853
b1897	otsB	trehalose-6-phosphate phosphatase, biosynthetic	320	589	291	1050	1076	450	-0.753924	0.438853
b2504	yfgG	predicted protein	180	196	385	213	142	197	0.708418	0.438853
b2918	argK	membrane ATPase/protein kinase	1	2	4	8	7	7	-1.10316	0.438853
b3396	mrcA	fused penicillin-binding protein 1a: murein transglycosylase/murein transpeptidase	233	93	124	226	57	76	0.673123	0.438853
b3431	glgX	glycogen debranching enzyme	1187	1146	671	2323	1338	1722	-0.545242	0.438853
b4112	basS	sensory histidine kinase in two-component regulatory system with BasR	30	33	38	90	42	69	-0.635485	0.438853
b4290	fecB	KpLE2 phage-like element; iron-dicitrate transporter subunit	25	17	21	29	9	9	0.751981	0.438853
b4314	fimA	major type 1 subunit fimbrin (pilin)	2398	439	1259	9584	1129	1510	-0.932074	0.438853
b4315	fimI	fimbrial protein involved in type 1 pilus biosynthesis	88	22	39	393	42	40	-0.968652	0.439815
b4333	yjiK	conserved protein	13	11	18	11	9	7	0.841364	0.440056
b2877	mocA	CTP:molybdopterin cytidylyltransferase	10	23	9	50	29	21	-0.817976	0.440309
b4153	frdB	fumarate reductase (anaerobic), Fe-S subunit	146	66	133	153	189	334	-0.785903	0.441723
b2273	yfbN	conserved protein	1	1	7	8	15	6	-1.16053	0.4428
b0752	zitB	zinc efflux system	77	36	33	130	62	81	-0.606499	0.443027
b3085	ygjP	predicted metal dependent hydrolase	29	17	11	20	9	10	0.774167	0.443027
b0049	apaH	diadenosine tetraphosphatase	93	54	30	211	91	67	-0.67953	0.443887
b1482	osmC	lipoyl-dependent Cys-based peroxidase, hydroperoxide resistance; salt-shock inducible membrane protein; peroxiredoxin	1063	2034	793	2827	2849	2293	-0.725642	0.444514
b1625	cnu	oriC-binding complex H-NS/Cnu; binds 26 bp cnb site; also forms a complex with StpA	7	15	6	10	5	0	1.11804	0.444677
b3148	yraN	conserved protein, UPF0102 family	47	32	17	66	51	66	-0.688229	0.444677
b4637	uof	ryhB-regulated fur leader peptide	188	120	227	203	87	141	0.602936	0.445051
b0820	ybiT	fused predicted transporter subunits of ABC superfamily: ATP-binding components	743	384	282	692	213	239	0.631722	0.445643
b1632	rsxE	electron transport complex inner membrane NADH-quinone reductase required for the reduction of SoxR	26	1	18	17	3	3	1.12077	0.446537
b0167	glnD	uridylyltransferase	300	277	214	713	301	407	-0.491511	0.446668
b2539	hcaF	3-phenylpropionate dioxygenase, small (beta) subunit	14	7	12	28	21	20	-0.746902	0.446668
b2591	rrsG	16S ribosomal RNA of rrnG operon	14956	7358	7955	11216	6277	7526	0.503709	0.446668
b3804	hemD	uroporphyrinogen III synthase	148	94	67	260	137	155	-0.540285	0.446695
b1418	cybB	cytochrome b561	555	245	278	508	184	206	0.572936	0.447014
b3318	rplW	50S ribosomal subunit protein L23	2122	276	1260	1698	250	465	0.913012	0.447014
b4638	ttcC	pseudo	7	13	23	10	7	9	0.92771	0.447014
b1647	ydhF	predicted oxidoreductase	173	147	112	257	239	258	-0.576177	0.44804
b0778	bioD	dethiobiotin synthetase	636	210	78	414	55	112	0.93457	0.448226
b1537	ydeJ	conserved protein	7	19	11	9	64	22	-1.07125	0.448226
b2124	yehS	conserved protein, DUF1456 family	103	77	82	126	28	62	0.63893	0.448226
b2943	galP	D-galactose transporter	52	26	38	58	18	15	0.701387	0.448226
b4038	yjbI	pseudo	5	24	55	15	17	13	1.02971	0.448226
b0063	araB	L-ribulokinase	6	9	6	23	17	10	-0.833174	0.449311
b0563	tfaX	pseudo	7	9	7	4	0	7	1.09249	0.449311
b1562	hokD	Qin prophage; small toxic polypeptide	121	143	132	235	270	223	-0.627531	0.449311
b2558	mltF	membrane-bound lytic transglycosylase F, murein hydrolase	32	25	35	36	19	17	0.648568	0.449311
b2812	csdL	NA	164	122	136	170	103	94	0.48335	0.449311
b4255	rraB	protein inhibitor of RNase E	1239	607	870	1207	509	633	0.50697	0.449311
b4335	yjiM	predicted 2-hydroxyglutaryl-CoA dehydratase	18	16	16	37	26	36	-0.693404	0.449311
b0104	guaC	GMP reductase	584	284	297	715	75	90	0.870798	0.449533
b2920	scpC	propionyl-CoA:succinate CoA transferase	13	17	10	11	8	7	0.835622	0.45052
b1280	yciM	TPR-repeats-containing protein	328	196	302	367	128	210	0.551017	0.450901
b4441	glmY	ncRNA	1275	1567	1296	1983	2957	2751	-0.681936	0.450901
b1324	tpx	lipid hydroperoxide peroxidase	2820	1136	1517	2805	720	985	0.630413	0.451386
b1396	paaI	thioesterase, most active with ring-hydroxylated phenylacetyl-coenzyme A thioesters	2	3	0	12	0	11	-1.23651	0.451386
b1838	pphA	serine/threonine-specific protein phosphatase 1	17	50	45	49	147	66	-0.933339	0.451386
b2792	yqcC	conserved protein	3	3	5	11	9	9	-0.981573	0.451386
b3822	recQ	ATP-dependent DNA helicase	119	84	56	134	35	44	0.649584	0.451386
b3425	glpE	thiosulfate:cyanide sulfurtransferase (rhodanese)	178	113	142	194	91	97	0.48935	0.45182
b2274	yfbO	conserved protein	7	8	6	8	1	3	1.03057	0.453036
b0365	tauA	taurine transporter subunit	3	107	610	13	95	41	1.37587	0.453097
b0465	kefA	NA	433	254	280	430	202	226	0.466145	0.453097
b0381	ddlA	D-alanine-D-alanine ligase A	390	205	135	319	152	93	0.653095	0.453465
b3515	gadW	transcriptional activator of gadA and gadBC; repressor of gadX	291	384	102	285	174	97	0.757378	0.453465
b3614	yibQ	predicted polysaccharide deacetylase	41	48	28	59	11	22	0.73453	0.453465
b3803	hemX	predicted uroporphyrinogen III methyltransferase	393	323	162	803	369	469	-0.57306	0.453465
b4233	mpl	UDP-N-acetylmuramate:L-alanyl-gamma-D-glutamyl-meso-diaminopimelate ligase	886	523	649	842	480	494	0.449856	0.453465
b1857	znuA	zinc transporter subunit: periplasmic-binding component of ABC superfamily	126	178	427	204	134	170	0.778933	0.454107
b1374	pinR	Rac prophage; predicted site-specific recombinase	62	31	83	58	22	47	0.727135	0.455032
b0879	macB	fused macrolide transporter subunits of ABC superfamily: ATP-binding component/membrane component	115	103	110	201	182	192	-0.560338	0.455829
b0933	ssuB	alkanesulfonate transporter subunit	36	42	49	51	30	20	0.649258	0.455829
b2103	thiD	bifunctional hydroxy-methylpyrimidine kinase/ hydroxy-phosphomethylpyrimidine kinase	42	17	36	37	18	16	0.690008	0.457835
b4670	yjeV	expressed protein	5	8	12	2	3	7	1.06056	0.459571
b0960	yccS	inner membrane protein	204	92	75	163	52	76	0.632696	0.460809
b1563	relE	Qin prophage; toxin of the RelE-RelB toxin-antitoxin system	88	91	117	204	181	157	-0.583678	0.462829
b1719	thrS	threonyl-tRNA synthetase	4889	2682	2580	9507	3539	5142	-0.506323	0.462829
b2983	yghQ	predicted inner membrane protein	3	9	14	8	3	4	1.01321	0.462829
b2742	nlpD	activator of AmiC murein hydrolase activity, lipoprotein	10186	9384	5242	17509	15318	11263	-0.569586	0.463585
b4573	insZ	pseudo	51	25	104	72	21	36	0.810434	0.46359
b2743	pcm	L-isoaspartate protein carboxylmethyltransferase type II	110	74	60	175	102	151	-0.546228	0.464113
b3183	obgE	GTPase involved in cell partioning and DNA repair	1053	261	460	501	364	356	0.667047	0.464113
b3387	dam	DNA adenine methyltransferase	186	134	87	169	89	82	0.536813	0.464113
b4177	purA	adenylosuccinate synthetase	3914	942	839	2722	433	734	0.841841	0.464113
b4359	opgB	phosphoglycerol transferases I and II	514	286	180	436	193	158	0.603451	0.464113
b4430	rydB	ncRNA	10	14	5	12	3	3	0.97444	0.464113
b4575	yjgX	pseudo	136	105	179	164	41	120	0.68576	0.464113
b3981	secE	preprotein translocase membrane subunit	786	620	619	985	451	453	0.434834	0.46473
b4049	dusA	tRNA-dihydrouridine synthase A	242	202	152	348	84	82	0.646314	0.465086
b0476	aes	acetyl esterase	23	29	17	30	51	58	-0.788685	0.465402
b1086	rluC	23S rRNA pseudouridine(955,2504,2580) synthase	141	89	89	145	76	46	0.565901	0.466878
b1385	feaB	phenylacetaldehyde dehydrogenase	241	171	208	476	257	318	-0.455746	0.469314
b1586	ynfD	predicted protein	63	143	269	141	82	109	0.797215	0.469314
b0352	mhpE	4-hyroxy-2-oxovalerate/4-hydroxy-2-oxopentanoic acid aldolase, class I	1063	322	428	307	414	395	0.714514	0.469619
b3992	thiF	adenylyltransferase, modifies ThiS C-terminus	18	21	22	16	12	15	0.723434	0.469619
b3166	truB	tRNA pseudouridine synthase B: tRNA pseudouridine(55) synthase and putative tmRNA pseudouridine(342) synthase	706	159	316	466	182	215	0.68295	0.469986
b0971	serT	tRNA	19	18	9	10	13	5	0.838869	0.470345
b3891	fdhE	formate dehydrogenase formation protein	342	203	127	582	244	415	-0.588862	0.470622
b0857	potI	putrescine transporter subunit: membrane component of ABC superfamily	36	32	72	150	39	136	-0.781184	0.471373
b0803	ybiI	DksA-type zinc finger protein	29	28	25	53	56	44	-0.639435	0.47175
b1761	gdhA	glutamate dehydrogenase, NADP-specific	3251	1882	1080	3292	947	754	0.681512	0.47175
b3035	tolC	transport channel	2447	1777	1228	2841	1089	742	0.588	0.47175
b3325	gspD	general secretory pathway component, cryptic	18	14	16	14	6	13	0.759053	0.47175
b1664	ydhQ	conserved protein	600	403	236	1227	523	555	-0.549458	0.471785
b0001	thrL	thr operon leader peptide	2614	1154	1106	1615	647	1391	0.613168	0.472184
b0904	focA	formate channel	136	174	120	253	401	178	-0.706998	0.472184
b3639	dfp	fused 4'-phosphopantothenoylcysteine decarboxylase/phosphopantothenoylcysteine synthetase, FMN-binding	232	211	160	333	112	83	0.596601	0.472184
b3774	ilvC	ketol-acid reductoisomerase, NAD(P)-binding	10842	1302	1327	6265	434	1139	1.02149	0.472184
b4469	ygiQ	Radical SAM superfamily protein	390	122	166	385	55	75	0.793966	0.473889
b4260	pepA	multifunctional aminopeptidase A: a cyteinylglycinase, transcription regulator and site-specific recombination factor	1511	1341	730	1595	733	759	0.52456	0.475959
b4239	treC	trehalose-6-P hydrolase	10	9	4	15	15	20	-0.826885	0.477319
b2388	glk	glucokinase	550	542	373	586	404	233	0.545889	0.477501
b0207	dkgB	2,5-diketo-D-gluconate reductase B	39	24	22	46	62	48	-0.67614	0.478694
b1056	yceI	secreted protein	239	552	377	987	739	650	-0.652821	0.478694
b4040	ubiA	p-hydroxybenzoate octaprenyltransferase	200	130	184	406	238	237	-0.467077	0.478694
b4300	sgcR	KpLE2 phage-like element; predicted DNA-binding transcriptional regulator	15	9	8	27	19	19	-0.712607	0.479121
b0488	ybbJ	inner membrane protein that stimulates the ftsH htpX mutant suppressor activity of QmcA	80	57	74	158	102	106	-0.498461	0.480544
b0937	ssuE	NAD(P)H-dependent FMN reductase	0	2	43	3	3	0	1.31155	0.480544
b2629	yfjM	CP4-57 prophage; predicted protein	2	6	2	12	13	4	-1.02532	0.480544
b2938	speA	biosynthetic arginine decarboxylase, PLP-binding	2164	1509	2035	2642	1033	1499	0.470736	0.480544
b3058	folB	bifunctional dihydroneopterin aldolase/dihydroneopterin triphosphate 2'-epimerase	42	42	40	59	24	22	0.589724	0.480544
b0867	amiD	1,6-anhydro-N-acetylmuramyl-L-alanine amidase, Zn-dependent; OM lipoprotein	194	139	179	295	253	337	-0.558755	0.481729
b2076	mdtC	multidrug efflux system, subunit C	24	36	47	30	26	22	0.697538	0.481729
b2475	ypfJ	conserved protein	187	133	103	277	317	163	-0.610922	0.481729
b0430	cyoC	cytochrome o ubiquinol oxidase subunit III	888	238	131	361	152	263	0.789754	0.481853
b0859	rlmD	23S rRNA m(5)U1939 methyltransferase, SAM-dependent	50	29	31	51	9	25	0.700234	0.483009
b3800	aslB	predicted regulator of arylsulfatase activity	36	15	32	27	21	11	0.707051	0.483009
b0074	leuA	2-isopropylmalate synthase	563	471	678	1150	361	2272	-0.824982	0.483025
b3817	yigF	predicted inner membrane protein	6	16	10	9	7	4	0.890913	0.486294
b1320	ycjW	predicted DNA-binding transcriptional regulator	32	15	32	31	14	15	0.675266	0.488782
b1770	ydjF	predicted DNA-binding transcriptional regulator	19	16	18	48	30	25	-0.611554	0.488782
b0439	lon	DNA-binding ATP-dependent protease La	4131	2014	1702	2949	1398	2010	0.529654	0.489275
b2731	fhlA	DNA-binding transcriptional activator	42	39	19	72	76	43	-0.67127	0.489275
b4152	frdC	fumarate reductase (anaerobic), membrane anchor subunit	75	42	51	66	90	157	-0.731838	0.489275
b3711	yidZ	predicted DNA-binding transcriptional regulator	45	20	28	44	14	15	0.664965	0.489514
b0721	sdhC	succinate dehydrogenase, membrane subunit, binds cytochrome b556	478	236	169	1768	229	309	-0.781329	0.490658
b1391	paaD	ring 1,2-phenylacetyl-CoA epoxidase subunit	2	1	7	10	5	14	-1.00852	0.492334
b2231	gyrA	DNA gyrase (type II topoisomerase), subunit A	6359	1759	1501	4314	1202	1479	0.719251	0.492334
b2499	purM	phosphoribosylaminoimidazole synthetase	632	50	40	326	29	23	1.08868	0.492334
b0147	ligT	2'-5' RNA ligase	10	19	10	14	6	7	0.804841	0.492353
b2289	lrhA	DNA-binding transcriptional repressor of flagellar, motility and chemotaxis genes	135	115	217	219	314	356	-0.70279	0.492755
b0233	yafO	mRNA interferase toxin of the YafO-YafN toxin-antitoxin system	13	13	11	31	21	22	-0.67359	0.494221
b3174	leuU	tRNA	7	4	11	1	5	4	1.04425	0.494221
b3565	xylA	D-xylose isomerase	36	49	54	71	112	85	-0.70042	0.494221
b4041	plsB	glycerol-3-phosphate O-acyltransferase	327	214	198	502	336	373	-0.456798	0.494221
b3977	tyrU	tRNA	144	152	123	129	133	54	0.627242	0.494534
b0600	ybdL	methionine aminotransferase, PLP-dependent	116	24	48	49	21	50	0.749713	0.495387
b2169	fruB	fused fructose-specific PTS enzymes: IIA component/HPr component	31	12	31	26	11	17	0.696199	0.495387
b2709	norR	anaerobic nitric oxide reductase DNA-binding transcriptional activator	64	62	51	69	46	33	0.540557	0.495762
b0516	allC	allantoate amidohydrolase	27	36	15	70	37	48	-0.637869	0.497332
b0487	cueR	DNA-binding transcriptional activator of copper-responsive regulon genes	117	95	148	215	204	222	-0.579026	0.497741
b4685	yrbN	expressed protein	36	17	16	65	25	44	-0.635132	0.497741
b0483	ybaQ	predicted DNA-binding transcriptional regulator	67	84	33	104	26	16	0.761489	0.498483
b1615	uidC	predicted outer membrane porin protein	2	6	3	11	11	7	-0.938258	0.498483
b0059	rapA	RNA polymerase remodeling/recycling factor ATPase; RNA polymerase-associated, ATP-dependent RNA translocase	264	97	88	136	112	72	0.633074	0.499201
b0072	leuC	3-isopropylmalate dehydratase large subunit	816	553	1530	978	428	803	0.668027	0.499201
b0386	proC	pyrroline-5-carboxylate reductase, NAD(P)-binding	223	173	86	219	107	62	0.621537	0.499201
b0446	cof	thiamin pyrimidine pyrophosphate hydrolase; HMP-PP phosphatase	216	137	175	272	103	106	0.488276	0.499201
b0528	ybcJ	ribosome-associated protein; predicted RNA-binding protein	49	20	22	48	9	12	0.746282	0.499201
b1392	paaE	ring 1,2-phenylacetyl-CoA epoxidase, NAD(P)H oxidoreductase component	3	13	6	19	12	23	-0.853815	0.499201
b2063	yegH	inner membrane protein	153	78	59	241	104	181	-0.576236	0.499201
b3021	mqsA	antitoxin for MqsR toxin; transcriptional repressor	191	161	160	325	309	233	-0.50883	0.499201
b3279	yrdA	conserved protein	1420	721	883	1533	400	696	0.548944	0.499201
b3663	yicN	conserved protein	68	38	67	92	24	30	0.62834	0.499201
b1662	ribC	riboflavin synthase, alpha subunit	489	351	325	550	276	249	0.428142	0.499353
b1282	yciH	initiation factor function partial mimic, SUI1 family	44	19	49	35	15	31	0.694101	0.500423
b2949	yqgF	predicted Holliday junction resolvase	133	117	87	197	40	57	0.626372	0.500423
b2142	yohK	inner membrane protein, LrgB family	13	20	28	37	60	31	-0.771181	0.50052
b1082	flgK	flagellar hook-filament junction protein 1	888	266	241	1723	685	480	-0.681361	0.501234
b1185	dsbB	oxidoreductase that catalyzes reoxidation of DsbA protein disulfide isomerase I	160	93	79	172	53	62	0.555812	0.501234
b2912	fau	conserved protein, 5-formyltetrahydrofolate cyclo-ligase family	125	87	167	190	70	69	0.581098	0.501234
b2963	mltC	membrane-bound lytic murein transglycosylase C	84	52	37	68	19	47	0.632313	0.501234
b3288	fmt	10-formyltetrahydrofolate:L-methionyl-tRNA(fMet) N-formyltransferase	644	520	519	1073	791	883	-0.448935	0.501234
b3659	setC	putative arabinose efflux transporter	6	12	8	7	7	1	0.959082	0.501234
b0620	dpiA	DNA-binding response regulator in two-component regulatory system with citA	26	19	22	22	15	14	0.632776	0.501401
b2043	wcaM	colanic acid biosynthesis protein	29	22	16	27	13	12	0.640114	0.501401
b2497	uraA	uracil permease	47	14	32	36	15	18	0.677876	0.501401
b3255	accB	acetyl CoA carboxylase, BCCP subunit	453	468	272	510	309	196	0.537105	0.501401
b1270	btuR	cob(I)alamin adenolsyltransferase/cobinamide ATP-dependent adenolsyltransferase	91	86	61	193	88	145	-0.516957	0.501894
b2455	eutE	aldehyde oxidoreductase, ethanolamine utilization protein	10	7	8	14	15	23	-0.783925	0.501894
b3495	uspA	universal stress global response regulator	4518	4344	3815	7984	1874	1476	0.639981	0.501894
b4006	purH	fused IMP cyclohydrolase/phosphoribosylaminoimidazolecarboxamide formyltransferase	408	53	66	256	34	43	0.917249	0.501894
b0095	ftsZ	GTP-binding tubulin-like cell division protein	1568	1582	1042	3258	2135	1791	-0.466312	0.502629
b0133	panC	pantothenate synthetase	679	505	353	776	265	341	0.49673	0.502629
b0492	ybbN	DnaK co-chaperone, thioredoxin-like protein	662	412	517	697	341	415	0.421607	0.502629
b2029	gnd	6-phosphogluconate dehydrogenase, decarboxylating	5223	1650	1122	3044	1246	1459	0.671387	0.502629
b3430	glgC	glucose-1-phosphate adenylyltransferase	1515	1471	854	3055	1514	2171	-0.49738	0.502629
b3613	envC	activator of AmiB,C murein hydrolases, septal ring factor	197	165	168	263	115	115	0.449379	0.502629
b3717	cbrC	conserved protein, UPF0167 family	55	48	63	117	72	109	-0.546093	0.502629
b0171	pyrH	uridylate kinase	507	178	172	313	193	142	0.597943	0.502884
b1520	yneE	predicted inner membrane protein, bestrophin family	21	16	8	20	8	3	0.822064	0.502884
b1851	edd	6-phosphogluconate dehydratase	177	100	85	161	81	67	0.511036	0.502884
b3652	recG	ATP-dependent DNA helicase	121	49	52	113	34	33	0.629886	0.502884
b4457	csrC	ncRNA	10439	12527	4767	12654	32187	10498	-0.796996	0.502884
b4542	yohO	predicted protein	45	47	32	68	18	19	0.639406	0.502884
b3741	mnmG	5-methylaminomethyl-2-thiouridine modification at tRNA U34	478	261	333	579	200	190	0.511277	0.504674
b0085	murE	UDP-N-acetylmuramoyl-L-alanyl-D-glutamate:meso-diaminopimelate ligase	289	546	249	569	698	824	-0.688609	0.504807
b1850	eda	multifunctional 2-keto-3-deoxygluconate 6-phosphate aldolase and 2-keto-4-hydroxyglutarate aldolase and oxaloacetate decarboxylase	238	153	148	249	122	117	0.44446	0.504807
b3917	sbp	sulfate transporter subunit	476	3272	6159	450	2163	1988	1.00915	0.505125
b3182	dacB	D-alanyl-D-alanine carboxypeptidase	76	59	55	115	25	23	0.659129	0.506014
b1294	sapA	antimicrobial peptide transport ABC transporter periplasmic binding protein	119	99	139	172	77	72	0.505086	0.506618
b0489	qmcA	multicopy suppressor of ftsH htpX double mutant; membrane-anchored predicted protease with C-terminal cytoplasmic PHB domain	369	220	279	609	332	516	-0.476003	0.50963
b1885	tap	methyl-accepting protein IV	332	145	39	494	231	345	-0.759678	0.51072
b4252	tabA	biofilm modulator regulated by toxins	134	89	150	154	70	98	0.51208	0.511012
b2598	pheL	pheA gene leader peptide	63	53	48	98	69	125	-0.586145	0.511309
b3270	yhdY	predicted amino-acid transporter subunit	4	13	5	13	14	25	-0.880942	0.512625
b0005	yaaX	predicted protein	42	43	71	66	38	23	0.62865	0.513135
b0086	murF	UDP-N-acetylmuramoyl-tripeptide:D-alanyl-D-alanine ligase	270	358	201	535	427	512	-0.55424	0.513135
b1727	yniC	2-deoxyglucose-6-P phosphatase	99	80	66	142	32	42	0.595391	0.513135
b2871	ygeX	2,3-diaminopropionate ammonia lyase, PLP-dependent	31	9	47	14	12	25	0.839929	0.513135
b3611	yibN	predicted rhodanese-related sulfurtransferase	584	269	241	497	232	190	0.529869	0.513135
b4072	nrfC	formate-dependent nitrite reductase, 4Fe4S subunit	12	2	12	8	3	4	0.945008	0.513135
b4409	blr	beta-lactam resistance membrane protein; divisome-associated protein	40	38	29	41	29	15	0.605833	0.513135
b3466	yhhL	conserved protein, DUF1145 family	15	12	14	17	4	9	0.741713	0.513735
b3988	rpoC	RNA polymerase, beta prime subunit	17439	6091	11942	15187	6901	7558	0.53089	0.513841
b1057	yceJ	predicted cytochrome b561	30	78	71	139	144	90	-0.697124	0.514003
b4546	ypeB	predicted protein	31	8	6	7	9	8	0.879919	0.514003
b0629	ybeF	predicted DNA-binding transcriptional regulator	6	8	11	9	5	2	0.888837	0.51641
b1362	rzpR	pseudo	5	0	3	12	5	6	-0.994981	0.516891
b2727	hypB	GTP hydrolase involved in nickel liganding into hydrogenases	18	12	19	14	9	12	0.699055	0.51711
b3673	emrD	multidrug efflux system protein	37	18	48	37	15	26	0.669124	0.51711
b1040	csgD	DNA-binding transcriptional activator for csgBA	23	155	35	143	243	134	-0.892303	0.517229
b1287	yciW	predicted oxidoreductase	169	877	1217	228	599	422	0.896908	0.517229
b1308	pspE	thiosulfate:cyanide sulfurtransferase (rhodanese)	268	226	606	857	635	696	-0.648711	0.517229
b3203	hpf	ribosome hibernation promoting factor HPF; stabilizes 70S dimers (100S)	679	473	425	1190	653	710	-0.398601	0.517229
b2677	proV	glycine betaine transporter subunit	4257	1342	507	3398	57	159	1.06159	0.51737
b2068	alkA	3-methyl-adenine DNA glycosylase II	78	52	58	190	68	86	-0.48992	0.518004
b4297	yjhG	KpLE2 phage-like element; predicted dehydratase	50	48	43	99	64	83	-0.511499	0.519121
b3863	polA	fused DNA polymerase I 5'->3' polymerase/3'->5' exonuclease/5'->3' exonuclease	1369	924	892	2428	1147	1674	-0.421395	0.519263
b1201	dhaR	DNA-binding transcription activator of the dhaKLM operon	142	163	193	307	231	358	-0.56733	0.519638
b3045	insD	NA	121	94	67	229	115	139	-0.463334	0.520152
b2296	ackA	acetate kinase A and propionate kinase 2	255	148	205	233	160	134	0.457228	0.520239
b2562	yfhL	predicted 4Fe-4S cluster-containing protein	18	29	35	16	19	21	0.719585	0.520419
b2841	araE	arabinose transporter	32	46	41	104	56	64	-0.544281	0.520419
b3516	gadX	DNA-binding transcriptional dual regulator	214	544	81	157	249	90	0.854	0.520419
b2690	yqaB	fructose-1-P and 6-phosphogluconate phosphatase	160	97	115	158	70	101	0.46061	0.521271
b0091	murC	UDP-N-acetylmuramate:L-alanine ligase	489	386	304	1217	482	436	-0.461831	0.521649
b0211	mltD	predicted membrane-bound lytic murein transglycosylase D	2258	2003	1038	3160	839	515	0.666969	0.521649
b0630	lipB	octanoyltransferase; octanoyl-[ACP]:protein N-octanoyltransferase	62	44	53	75	29	36	0.511422	0.521649
b3407	yhgF	predicted transcriptional accessory protein	392	179	131	343	123	112	0.585088	0.521649
b4109	yjdA	mutational suppressor of yhjH motility mutation, function unknown; related to Dynamin GTPase	301	152	108	719	229	191	-0.597455	0.521649
b2708	gutQ	D-arabinose 5-phosphate isomerase	23	15	11	40	29	23	-0.60662	0.523296
b2753	iap	aminopeptidase in alkaline phosphatase isozyme conversion	35	45	70	51	33	35	0.617617	0.523296
b2991	hybF	protein involved with the maturation of hydrogenases 1 and 2	3	2	3	11	4	7	-0.918949	0.523296
b1617	uidA	beta-D-glucuronidase	8	7	13	23	23	13	-0.719873	0.525792
b1650	nemA	chromate reductase, quinone reductase, FMN-linked; N-Ethylmaleimide reductase; old yellow enzyme	483	441	258	1298	420	527	-0.509931	0.526516
b2111	yehD	predicted fimbrial-like adhesin protein	8	2	5	5	23	7	-0.954518	0.526516
b0984	gfcD	conserved protein	25	7	15	19	6	8	0.754449	0.527196
b3153	yhbO	stress-resistance protein	53	105	43	183	136	87	-0.638027	0.527196
b4521	ycgI	pseudo	5	10	18	22	34	18	-0.816484	0.527196
b2553	glnB	regulatory protein P-II for glutamine synthetase	382	163	186	375	126	132	0.534212	0.527725
b2747	ispD	4-diphosphocytidyl-2C-methyl-D-erythritol synthase	100	37	50	71	26	49	0.589028	0.528006
b3126	garL	alpha-dehydro-beta-deoxy-D-glucarate aldolase	10	2	4	5	12	18	-0.878524	0.528006
b2465	tktB	transketolase 2, thiamin-binding	1064	3331	928	3134	4356	3713	-0.760178	0.528373
b4011	yjaA	conserved stress-induced protein	10	8	15	3	10	5	0.887093	0.529468
b1087	yceF	Maf-like protein	161	166	133	362	258	177	-0.473434	0.52954
b2668	ygaP	predicted inner membrane protein with hydrolase activity	50	57	49	93	101	81	-0.561013	0.52954
b3258	panF	pantothenate:sodium symporter	39	34	25	42	24	14	0.589922	0.530342
b0861	artM	arginine transporter subunit	101	86	48	150	99	164	-0.565243	0.530527
b1946	fliN	flagellar motor switching and energizing component	34	5	9	18	2	9	0.863368	0.530527
b3130	yhaV	toxin of the SohB(PrlF)-YhaV toxin-antitoxin system	55	40	73	140	77	89	-0.523983	0.530527
b3259	prmA	methyltransferase for 50S ribosomal subunit protein L11	174	86	59	110	79	57	0.566348	0.530527
b4204	yjfZ	predicted protein	17	5	6	9	5	3	0.861576	0.530527
b4360	yjjA	conserved protein	75	64	68	98	47	42	0.477465	0.531378
b0662	ubiF	2-octaprenyl-3-methyl-6-methoxy-1,4-benzoquinol oxygenase	404	344	422	672	559	733	-0.502457	0.532382
b1469	narU	nitrate/nitrite transporter	5	36	10	45	41	38	-0.844149	0.533776
b2509	xseA	exonuclease VII, large subunit	177	125	234	262	81	130	0.547047	0.534635
b3339	tufA	protein chain elongation factor EF-Tu (duplicate of tufB)	33951	10641	14181	29022	9044	10487	0.578375	0.534635
b4420	rdlA	ncRNA	56	24	49	52	20	32	0.586176	0.534798
b2160	yeiI	predicted kinase	108	80	48	107	46	50	0.51617	0.535892
b4351	mrr	methylated adenine and cytosine restriction protein	102	54	86	187	115	110	-0.470241	0.535892
b3959	argB	acetylglutamate kinase	69	77	43	86	43	34	0.537381	0.536471
b4478	dgoD	galactonate dehydratase	54	9	18	19	20	10	0.761548	0.536471
b3362	yhfG	predicted Fic-binding protein	22	28	25	43	46	49	-0.617543	0.5365
b4209	ytfE	iron-sulfur cluster repair protein RIC	3	12	10	13	25	19	-0.840749	0.5365
b1258	yciF	predicted rubrerythrin/ferritin-like metal-binding protein	20	57	13	49	101	46	-0.824073	0.538038
b4393	trpR	DNA-binding transcriptional repressor, tryptophan-binding	249	172	310	497	294	508	-0.541647	0.538203
b1778	msrB	methionine sulfoxide reductase B	551	215	299	1117	405	432	-0.510573	0.539659
b0452	tesB	acyl-CoA thioesterase II	311	155	122	571	247	234	-0.504293	0.539814
b0564	appY	DNA-binding global transcriptional activator; DLP12 prophage	3	3	4	6	11	7	-0.925964	0.539814
b1038	csgF	outer membrane protein required for curli nucleation by CsgB	7	21	2	13	27	31	-0.920368	0.539814
b1111	ycfQ	repressor for bhsA(ycfR)	105	90	273	160	85	115	0.66424	0.539814
b1183	umuD	DNA polymerase V, subunit D	145	59	171	151	44	101	0.635555	0.539814
b1194	ycgR	flagellar velocity braking protein, c-di-GMP-regulated	129	72	42	255	98	104	-0.551729	0.539814
b1296	puuP	putrescine importer	792	206	163	3073	278	208	-0.88599	0.539814
b2351	gtrB	CPS-53 (KpLE1) prophage; bactoprenol glucosyl transferase	220	122	40	202	53	32	0.751284	0.539814
b2374	frc	formyl-CoA transferase, NAD(P)-binding	5	7	11	5	4	5	0.873153	0.539814
b2496	hda	ATPase regulatory factor involved in DnaA inactivation	86	80	91	124	53	59	0.468335	0.539814
b3929	rraA	ribonuclease E (RNase E) inhibitor protein	1127	1088	1818	2613	2106	2455	-0.54069	0.539814
b4373	rimI	ribosomal-protein-S18-alanine N-acetyltransferase	54	44	29	43	33	26	0.544385	0.539814
b0764	modB	molybdate transporter subunit	60	40	28	112	57	57	-0.497253	0.541586
b4301	sgcE	KpLE2 phage-like element; predicted epimerase	3	8	4	11	15	9	-0.841592	0.542962
b0882	clpA	ATPase and specificity subunit of ClpA-ClpP ATP-dependent serine protease, chaperone activity	15982	23254	21188	36222	34151	35781	-0.534987	0.543495
b1712	ihfA	integration host factor (IHF), DNA-binding protein, alpha subunit	2866	2238	2442	6911	2844	3089	-0.391287	0.543609
b1050	yceK	outer membrane integrity lipoprotein	9	12	4	10	1	5	0.883393	0.544648
b1434	ydcN	predicted DNA-binding transcriptional regulator	33	21	15	25	16	12	0.613156	0.545215
b2507	guaA	GMP synthetase (glutamine aminotransferase)	1566	441	325	1005	379	342	0.660173	0.545409
b2375	yfdX	predicted protein	14	28	126	16	36	38	0.913418	0.545893
b3541	dppD	dipeptide/heme transporter	2260	381	400	1464	192	430	0.80089	0.546129
b3980	tufB	protein chain elongation factor EF-Tu (duplicate of tufA)	22396	7423	8690	17808	6653	7435	0.543285	0.546309
b1924	fliD	flagellar filament capping protein	97	45	62	210	109	62	-0.537569	0.546395
b3338	chiA	periplasmic endochitinase	82	68	97	195	121	112	-0.464662	0.546395
b4064	yjcD	predicted permease	355	76	71	272	30	56	0.805936	0.546395
b1206	ychM	NA	85	81	78	132	37	55	0.511476	0.547358
b3125	garR	tartronate semialdehyde reductase	33	34	37	46	69	71	-0.618226	0.547535
b1171	ymgD	predicted protein	27	11	17	13	16	8	0.695441	0.547588
b3769	ilvM	acetolactate synthase II, small subunit	22	4	13	5	0	13	0.988159	0.547863
b0917	ycaR	peroxide and acid resistance protein, UPF0434 family	141	80	115	141	43	100	0.533977	0.548153
b0656	insH	NA	272	129	189	457	215	323	-0.462606	0.548201
b1886	tar	methyl-accepting chemotaxis protein II	500	194	127	834	432	286	-0.602587	0.548201
b0350	mhpD	2-keto-4-pentenoate hydratase	548	164	159	206	199	189	0.615793	0.54839
b0874	ybjE	predicted transporter	20	10	15	21	8	5	0.708301	0.54839
b1090	plsX	probable phosphate acyltransferase	540	301	268	457	249	274	0.428291	0.54839
b1243	oppA	oligopeptide transporter subunit	18072	17208	7647	42947	16437	20551	-0.516699	0.54839
b1541	ydfZ	selenoprotein, function unknown	17	7	24	15	12	6	0.749647	0.54839
b1659	ydhB	predicted DNA-binding transcriptional regulator	68	74	117	185	158	129	-0.550832	0.54839
b1670	ydhU	predicted cytochrome	5	6	8	14	17	10	-0.762626	0.54839
b1856	yebA	NA	123	150	216	213	112	107	0.520901	0.54839
b2015	yeeY	predicted DNA-binding transcriptional regulator	128	120	177	253	289	203	-0.550351	0.54839
b2527	hscB	DnaJ-like molecular chaperone specific for IscU	182	86	135	246	178	246	-0.505047	0.54839
b2602	yfiL	lipoprotein	12	20	31	54	38	36	-0.645026	0.54839
b2679	proX	glycine betaine transporter subunit	6679	1021	258	2646	78	51	1.17856	0.54839
b3103	yhaH	inner membrane protein, DUF805 family	148	152	143	343	188	213	-0.416774	0.54839
b3406	greB	transcript cleavage factor	58	54	50	80	36	30	0.494506	0.54839
b3895	fdhD	formate dehydrogenase formation protein	97	87	123	200	154	172	-0.49367	0.54839
b3916	pfkA	6-phosphofructokinase I	1399	1262	940	1581	929	838	0.39812	0.54839
b4334	yjiL	predicted ATPase, activator of (R)-hydroxyglutaryl-CoA dehydratase	5	8	7	7	0	5	0.946408	0.54839
b4366	bglJ	bgl operon transcriptional activator	22	10	17	36	22	33	-0.607213	0.54839
b1242	ychE	predicted inner membrane protein	56	36	71	60	32	43	0.542309	0.548503
b3116	tdcC	L-threonine/L-serine transporter	21	21	16	26	9	12	0.620723	0.54992
b1447	ydcZ	inner membrane protein, DUF606 family	48	33	27	128	34	50	-0.546403	0.550173
b3475	acpT	holo-(acyl carrier protein) synthase 2	86	73	38	84	32	50	0.536503	0.552539
b1289	ycjD	conserved protein	21	14	13	44	29	18	-0.585931	0.553756
b1812	pabB	aminodeoxychorismate synthase, subunit I	37	16	22	32	13	15	0.593178	0.553756
b2098	yegT	nucleoside transporter, low affinity	10	14	8	20	19	24	-0.684049	0.553756
b2429	murP	N-acetylmuramic acid permease, EIIBC component, PTS system	14	10	6	20	13	26	-0.692122	0.553756
b3743	asnC	DNA-binding transcriptional dual regulator	323	204	245	459	124	140	0.501679	0.553756
b4491	ycgH	pseudo	43	41	64	45	40	33	0.562258	0.553756
b1577	ydfE	pseudo	2	7	1	7	13	6	-0.946762	0.554098
b3289	rsmB	16S rRNA m(5)C967 methyltransferase, SAM-dependent	219	125	80	336	180	206	-0.489901	0.554098
b0473	htpG	protein refolding molecular co-chaperone Hsp90, Hsp70-dependent; heat-shock protein; ATPase	1119	457	750	717	564	592	0.486111	0.554595
b2224	atoB	acetyl-CoA acetyltransferase	4	10	11	31	19	9	-0.74809	0.555197
b3124	garK	glycerate kinase I	21	40	25	44	57	61	-0.640777	0.555197
b2011	sbcB	exonuclease I	154	103	73	386	114	131	-0.512285	0.555473
b0088	murD	UDP-N-acetylmuramoyl-L-alanine:D-glutamate ligase	312	311	206	573	367	427	-0.4347	0.556296
b0925	ycbB	murein L,D-transpeptidase	836	1506	2204	1414	4029	3540	-0.747968	0.556296
b4369	leuP	tRNA	42	23	25	43	12	20	0.576215	0.557086
b0423	thiI	tRNA s(4)U8 sulfurtransferase	155	97	130	225	63	66	0.514828	0.559483
b0872	hcr	HCP oxidoreductase, NADH-dependent	10	4	6	8	22	11	-0.817469	0.559483
b1083	flgL	flagellar hook-filament junction protein	793	273	174	1479	536	454	-0.62431	0.559483
b1259	yciG	predicted protein	26	119	49	141	190	91	-0.751939	0.559483
b1853	yebK	predicted DNA-binding transcriptional regulator	105	75	36	168	110	99	-0.523134	0.559483
b3364	tsgA	predicted transporter	365	135	153	391	82	79	0.632379	0.559483
b3524	yhjG	Inner membrane protein, AsmA family	271	547	214	677	660	600	-0.605495	0.559483
b3919	tpiA	triosephosphate isomerase	1889	1156	720	1428	905	837	0.470465	0.559483
b4602	ynhF	hypothetical protein	292	132	194	253	107	173	0.473185	0.559483
b4051	qorA	quinone oxidoreductase, NADPH-dependent	452	508	378	842	689	675	-0.450798	0.55963
b2411	ligA	DNA ligase, NAD(+)-dependent	182	152	134	246	229	290	-0.493005	0.559798
b2779	eno	enolase	8549	3456	2873	5315	3333	3241	0.507592	0.559864
b4158	yjeO	inner membrane protein	12	4	16	13	5	4	0.797234	0.560365
b0369	hemB	5-aminolevulinate dehydratase (porphobilinogen synthase)	605	325	290	705	190	211	0.519502	0.560425
b0677	nagA	N-acetylglucosamine-6-phosphate deacetylase	543	432	211	624	226	197	0.53237	0.560425
b0703	ybfO	pseudo	24	10	26	21	14	10	0.650236	0.560621
b1781	yeaE	aldo-keto reductase, methylglyoxal to acetol, NADPH-dependent	250	134	121	656	124	245	-0.565902	0.560621
b3089	sstT	sodium:serine/threonine symporter	1274	671	382	2790	853	902	-0.56064	0.560621
b3155	yhbQ	conserved protein, GIY-YIG nuclease superfamily	36	29	29	45	18	19	0.5246	0.560621
b3946	fsaB	fructose-6-phosphate aldolase 2	8	2	1	11	8	7	-0.857156	0.560621
b4111	proP	proline/glycine betaine transporter	13181	5655	4827	14902	1187	3120	0.733833	0.560621
b4241	treR	DNA-binding transcriptional repressor	33	32	45	77	62	56	-0.522066	0.560621
b1653	lhr	predicted ATP-dependent helicase	141	94	72	278	100	159	-0.463732	0.560972
b2547	yphE	fused predicted sugar transporter subunits of ABC superfamily: ATP-binding components	2	13	7	11	19	21	-0.841136	0.562535
b3229	sspA	stringent starvation protein A, phage P1 late gene activator, RNAP-associated acid-resistance protein, inactive glutathione S-transferase homolog	1719	884	644	1737	378	687	0.559624	0.562535
b3987	rpoB	RNA polymerase, beta subunit	15920	5468	6904	11723	5774	6162	0.489814	0.562535
b2232	ubiG	bifunctional 3-demethylubiquinone-9 3-methyltransferase/ 2-octaprenyl-6-hydroxy phenol methylase	227	163	185	322	101	126	0.447008	0.563249
b2304	yfcH	conserved protein with NAD(P)-binding Rossmann-fold domain	208	199	187	446	253	272	-0.38741	0.563249
b2385	ypdF	Xaa-Pro aminopeptidase	2	6	0	7	9	6	-0.950145	0.563249
b3204	ptsN	sugar-specific enzyme IIA component of PTS	493	423	311	1177	435	527	-0.417966	0.563249
b3257	yhdT	conserved inner membrane protein	7	7	8	3	5	5	0.828547	0.563249
b3539	yhjV	predicted transporter	37	26	32	50	16	17	0.55368	0.563249
b3650	spoT	bifunctional (p)ppGpp synthetase II/ guanosine-3',5'-bis pyrophosphate 3'-pyrophosphohydrolase	764	452	267	807	218	274	0.544511	0.563249
b4126	yjdI	conserved protein	25	32	14	69	23	49	-0.60295	0.563249
b4392	slt	lytic murein transglycosylase, soluble	255	450	615	453	1140	948	-0.711277	0.563249
b0932	pepN	aminopeptidase N	3170	2048	2112	6010	2252	4079	-0.427422	0.564047
b2882	xanQ	xanthine permease	4	7	3	10	16	6	-0.837865	0.564047
b3719	yieL	predicted xylanase	7	7	13	11	5	3	0.783336	0.564731
b2280	nuoJ	NADH:ubiquinone oxidoreductase, membrane subunit J	213	30	61	430	94	144	-0.710929	0.565292
b2420	yfeS	conserved protein	33	39	27	37	24	22	0.528527	0.565748
b0494	tesA	multifunctional acyl-CoA thioesterase I and protease I and lysophospholipase L1	152	108	104	232	46	57	0.562904	0.566321
b1375	ynaE	cold shock protein, function unknown, Rac prophage	78	21	81	82	21	39	0.655056	0.566321
b2853	ygeI	predicted protein	5	2	2	4	12	5	-0.937598	0.566321
b2914	rpiA	ribose 5-phosphate isomerase, constitutive	742	437	274	766	211	302	0.523845	0.566321
b2950	yggR	predicted pilus retraction ATPase	15	9	10	31	22	13	-0.620191	0.566321
b0830	gsiB	glutathione periplasmic binding protein, ABC superfamily transporter	288	534	321	535	590	974	-0.624073	0.568304
b3552	yiaD	multicopy suppressor of bamB; outer membrane lipoprotein	12	10	25	11	15	5	0.753488	0.568304
b0911	rpsA	30S ribosomal subunit protein S1	17442	6873	9383	15494	7208	7145	0.44928	0.569544
b0967	rlmI	23S rRNA m(5)C1962 methyltransferase, SAM-dependent	177	75	109	155	82	78	0.459006	0.570045
b2701	mltB	membrane-bound lytic murein transglycosylase B	78	60	43	93	36	34	0.490653	0.570045
b2873	hyuA	D-stereospecific phenylhydantoinase	9	6	13	8	6	5	0.752771	0.570045
b4481	rffT	NA	93	49	37	239	54	72	-0.571622	0.570045
b4678	yoeI	expressed protein	8	6	5	3	3	5	0.850186	0.573561
b3360	pabA	aminodeoxychorismate synthase, subunit II	28	38	28	47	69	52	-0.600552	0.573877
b1749	xthA	exonuclease III	219	111	199	252	106	124	0.451171	0.574987
b3010	yqhC	transcriptional activator of yqhD	57	38	71	80	40	24	0.546372	0.574987
b1991	cobT	nicotinate-nucleotide--dimethylbenzimidazole phosphoribosyltransferase	112	74	76	187	103	135	-0.412597	0.575269
b1129	phoQ	sensory histidine kinase in two-component regulatory system with PhoP	1139	752	291	1202	335	301	0.608611	0.57597
b3686	ibpB	heat shock chaperone	12	14	47	13	22	11	0.778215	0.577145
b0441	ppiD	periplasmic folding chaperone, has an inactive PPIase domain	1009	655	542	1046	485	542	0.385219	0.577504
b3172	argG	argininosuccinate synthetase	345	248	270	402	239	161	0.410602	0.577504
b2133	dld	D-lactate dehydrogenase, FAD-binding, NADH independent	1434	604	744	3035	708	1494	-0.525092	0.577889
b2864	glyU	tRNA	57	50	64	45	20	64	0.603685	0.577889
b3939	metB	cystathionine gamma-synthase, PLP-dependent	146	76	149	80	41	140	0.635604	0.577889
b1738	chbB	N,N'-diacetylchitobiose-specific enzyme IIB component of PTS	96	43	56	184	78	79	-0.461959	0.578981
b4499	yehH	pseudo	18	15	28	19	20	3	0.743213	0.578981
b2713	hydN	formate dehydrogenase-H, [4Fe-4S] ferredoxin subunit	10	11	4	28	14	11	-0.672615	0.579251
b3046	yqiG	pseudo	11	20	28	26	7	14	0.682026	0.580441
b0546	ybcM	DLP12 prophage; predicted DNA-binding transcriptional regulator	34	73	45	80	117	86	-0.624551	0.580937
b0712	ybgK	predicted allophanate hydrolase, subunit 2	306	353	246	596	381	527	-0.444589	0.581114
b1039	csgE	curlin secretion specificity factor	9	35	6	33	33	44	-0.775179	0.581114
b1707	cdgR	NA	57	33	38	74	53	88	-0.521107	0.581114
b1822	rlmA	23S rRNA m(1)G745 methyltransferase, SAM-dependent	143	70	80	143	66	53	0.46397	0.581114
b3168	infB	fused protein chain initiation factor 2, IF2: membrane protein/conserved protein	11001	1935	4030	7220	2342	3335	0.618404	0.581322
b3982	nusG	transcription termination factor	935	574	735	1240	493	425	0.419379	0.581322
b4180	rlmB	23S rRNA mG2251 2'-O-ribose methyltransferase, SAM-dependent	488	197	268	460	171	220	0.458729	0.583017
b0345	lacI	DNA-binding transcriptional repressor	205	103	189	320	173	362	-0.523317	0.584012
b0432	cyoA	cytochrome o ubiquinol oxidase subunit II	2094	896	284	1317	551	538	0.647544	0.584012
b0529	folD	bifunctional 5,10-methylene-tetrahydrofolate dehydrogenase/ 5,10-methylene-tetrahydrofolate cyclohydrolase	445	150	117	441	58	77	0.697612	0.584012
b3037	ygiB	DUF1190 family protein	364	468	798	993	910	1064	-0.563862	0.584012
b4156	yjeM	predicted transporter	13	21	22	39	25	43	-0.602202	0.584253
b1323	tyrR	DNA-binding transcriptional dual regulator, tyrosine-binding	575	362	347	1095	426	604	-0.390978	0.58494
b2883	guaD	guanine deaminase	11	16	15	49	15	23	-0.591261	0.58494
b4609	ryfD	ncRNA	1619	1110	1605	3591	1234	2830	-0.478379	0.58494
b0498	ybbC	predicted protein	25	20	32	37	12	17	0.566125	0.585927
b1290	sapF	antimicrobial peptide transport ABC system ATP-binding protein	50	33	47	38	39	27	0.519151	0.585927
b4013	metA	homoserine O-transsuccinylase	122	20	36	45	16	52	0.709606	0.585927
b0822	ybiV	sugar phosphatase; preference for fructose-1-P, ribose-5-P and glucose-6-P	126	134	130	203	76	95	0.429789	0.586529
b0686	ybfF	acyl-CoA esterase	89	76	99	166	36	46	0.540068	0.587391
b1823	cspC	stress protein, member of the CspA-family	132	84	95	129	90	56	0.443402	0.587391
b3562	yiaA	inner membrane protein, YiaAB family	9	11	4	27	13	11	-0.671375	0.587391
b3607	cysE	serine acetyltransferase	314	239	239	588	281	405	-0.375885	0.587391
b3633	waaA	3-deoxy-D-manno-octulosonic-acid transferase (KDO transferase)	67	45	56	82	41	29	0.468451	0.587391
b4280	yjhC	predicted oxidoreductase	39	30	34	96	63	30	-0.514015	0.587391
b4556	glvG	pseudo	7	9	9	8	7	2	0.760202	0.587391
b0931	pncB	nicotinate phosphoribosyltransferase	817	581	438	1277	155	229	0.636613	0.587435
b1803	yeaX	predicted oxidoreductase	8	10	8	22	19	11	-0.646695	0.587464
b4080	mdtP	outer membrane factor of efflux pump	10	4	7	6	1	6	0.815934	0.589146
b2951	yggS	predicted enzyme, binds pyridoxal 5'-phosphate	93	57	55	101	51	30	0.48553	0.589379
b4165	glyY	tRNA	10	15	15	9	12	7	0.691246	0.589379
b0130	yadE	predicted polysaccharide deacetylase lipoprotein	56	47	41	71	35	24	0.477819	0.590724
b0163	yaeH	conserved protein, UPF0325 family	798	901	858	1705	1089	1400	-0.413389	0.590724
b0569	nfrB	bacteriophage N4 receptor, inner membrane subunit	35	90	33	42	48	26	0.653585	0.590724
b0858	ybjO	inner membrane protein, DUF2593 family	15	24	19	23	8	16	0.60943	0.590724
b2099	yegU	predicted hydrolase	16	8	11	31	15	20	-0.578813	0.590724
b2427	murR	repressor for murPQ, MurNAc 6-P inducible	27	16	17	24	43	37	-0.619342	0.590724
b3629	rfaS	NA	36	57	59	52	102	125	-0.655838	0.590724
b3973	birA	bifunctional biotin-[acetylCoA carboxylase] holoenzyme synthetase/ DNA-binding transcriptional repressor, bio-5'-AMP-binding	121	115	89	359	137	107	-0.458176	0.590724
b2787	gudD	(D)-glucarate dehydratase 1	37	25	30	39	66	51	-0.575619	0.591421
b4358	yjjN	L-galactonate oxidoreductase	3	7	5	9	22	4	-0.841568	0.591421
b1870	cmoA	carboxy-SAM synthase	46	40	21	51	24	16	0.54763	0.59145
b3397	nudE	adenosine nucleotide hydrolase; substrates include Ap3A, Ap2A, ADP-ribose, NADH	521	404	631	772	360	353	0.414772	0.59198
b3429	glgA	glycogen synthase	937	1179	513	2422	928	1466	-0.493539	0.59198
b0061	araD	L-ribulose-5-phosphate 4-epimerase	3	2	5	7	7	9	-0.815997	0.592425
b0082	rsmH	16S rRNA m(4)C1402 methyltransferase, SAM-dependent	320	363	254	578	652	354	-0.498801	0.592425
b1654	grxD	glutaredoxin-4	971	344	650	986	381	388	0.476649	0.592425
b1841	yobA	conserved protein	405	224	242	543	124	149	0.507228	0.592425
b1234	rssA	predicted phospholipase, patatin-like family	214	165	122	433	203	198	-0.391904	0.59321
b1477	yddM	predicted DNA-binding transcriptional regulator	120	152	140	234	93	61	0.501658	0.59321
b3888	yiiD	predicted acetyltransferase	365	331	192	705	334	447	-0.421651	0.59321
b4135	yjdC	predicted transcriptional regulator	342	270	155	641	334	314	-0.426261	0.594167
b4178	nsrR	nitric oxide-sensitive repressor for NO regulon	507	254	469	529	248	334	0.43024	0.594167
b0037	caiC	probable crotonobetaine/carnitine-CoA ligase	23	21	12	26	5	14	0.627237	0.5954
b2714	ascG	DNA-binding transcriptional repressor	99	94	82	212	148	100	-0.422498	0.5954
b0159	mtn	5'-methylthioadenosine/S-adenosylhomocysteine nucleosidase	1117	540	737	1370	359	515	0.466473	0.595424
b0472	recR	gap repair protein	334	134	88	281	102	76	0.569394	0.595424
b0896	dmsC	dimethyl sulfoxide reductase, anaerobic, subunit C	51	27	42	77	64	58	-0.47643	0.595424
b2716	ascB	cryptic 6-phospho-beta-glucosidase	34	44	35	70	48	80	-0.520926	0.595424
b0947	ycbX	predicted 2Fe-2S cluster-containing protein; 6-N-hydroxylaminopurine resistance protein	370	289	179	470	160	157	0.458981	0.597848
b1181	ycgN	UPF0153 family cysteine cluster protein, function unknown	50	47	34	87	65	65	-0.450305	0.597848
b2129	yehX	predicted transporter subunit: ATP-binding component of ABC superfamily	29	43	14	38	42	81	-0.668974	0.597848
b2923	argO	arginine transporter	40	36	36	53	26	22	0.474197	0.597848
b3708	tnaA	tryptophanase/L-cysteine desulfhydrase, PLP-dependent	235	27	104	243	144	292	-0.67557	0.597848
b3836	tatA	TatABCE protein translocation system subunit	585	323	300	744	520	615	-0.411419	0.597848
b0526	cysS	cysteinyl-tRNA synthetase	221	199	189	307	163	109	0.413627	0.599061
b3558	insK	IS150 transposase B	21	10	48	19	16	20	0.692793	0.599061
b4131	cadA	lysine decarboxylase, acid-inducible	34	25	17	23	16	21	0.538789	0.599061
b2479	gcvR	DNA-binding transcriptional repressor, regulatory protein accessory to GcvA	370	218	123	384	115	132	0.511878	0.60001
b0092	ddlB	D-alanine:D-alanine ligase	433	286	275	871	429	343	-0.379371	0.601053
b0765	modC	molybdate transporter subunit	86	48	56	153	62	105	-0.437805	0.601053
b1135	rluE	23S rRNA pseudouridine(2457) synthase	30	24	21	44	10	12	0.573718	0.601053
b1931	yedK	predicted protein	6	2	5	10	12	6	-0.771064	0.601053
b4088	alsB	D-allose transporter subunit	11	5	4	21	11	9	-0.65337	0.602432
b2904	gcvH	glycine cleavage complex lipoylprotein	147	106	77	442	52	212	-0.60491	0.602717
b2887	ygfT	fused predicted oxidoreductase: Fe-S subunit/nucleotide-binding subunit	18	9	20	40	22	25	-0.551863	0.602731
b2933	cmtA	predicted fused mannitol-specific PTS enzymes: IIB component/IIC component	1	3	6	15	13	1	-0.907085	0.602731
b4354	yjiY	putative transporter	74	23	49	74	46	141	-0.636311	0.602731
b1833	yebS	inner membrane protein	122	117	82	255	147	129	-0.397964	0.603514
b1759	nudG	CTP pyrophosphohydrolase; also hydrolyzes 2-hydroxy-dATP, 8-hydroxy-dGTP, 5-hydroxy-CTP, dCTP and 5-methyl-dCTP	23	26	27	37	13	17	0.530357	0.603618
b3521	yhjC	predicted DNA-binding transcriptional regulator	47	55	15	53	19	24	0.59552	0.603618
b4003	zraS	sensory histidine kinase in two-component regulatory system with ZraR	24	123	415	30	104	161	0.872026	0.603618
b0777	bioC	malonyl-CoA methyltransferase, SAM-dependent	430	201	78	332	45	161	0.671007	0.604708
b0965	yccU	predicted CoA-binding protein	318	202	265	647	308	319	-0.360055	0.604982
b1204	pth	peptidyl-tRNA hydrolase	65	49	51	83	37	34	0.430754	0.604982
b3011	yqhD	aldehyde reductase, NADPH-dependent	651	428	756	758	548	314	0.461522	0.604982
b0704	ybfC	predicted protein	5	6	8	7	5	0	0.858605	0.605103
b3591	selA	selenocysteine synthase	118	108	78	216	109	177	-0.425624	0.605103
b3740	rsmG	16S rRNA m(7)G527 methyltransferase, SAM-dependent; glucose-inhibited cell-division protein	59	32	40	51	34	28	0.459707	0.605103
b3097	yqjC	conserved protein	825	874	508	1630	986	1001	-0.402396	0.605724
b1658	purR	DNA-binding transcriptional repressor, hypoxanthine-binding	610	204	201	595	114	159	0.584796	0.605797
b0093	ftsQ	divisome assembly protein, membrane anchored protein involved in growth of wall at septum	354	317	234	690	427	344	-0.375861	0.606897
b3169	nusA	transcription termination/antitermination L factor	3422	853	1508	2923	840	1116	0.541159	0.606897
b3349	slyD	FKBP-type peptidyl prolyl cis-trans isomerase (rotamase)	4860	2363	2824	5179	1690	2539	0.416328	0.608442
b1064	grxB	glutaredoxin 2 (Grx2)	492	586	344	995	160	195	0.584485	0.608703
b2686	emrB	multidrug efflux system protein	77	33	38	59	27	39	0.480904	0.608703
b3631	rfaG	NA	192	157	127	327	191	233	-0.371753	0.608703
b3432	glgB	1,4-alpha-glucan branching enzyme	2269	2100	1142	5149	1964	2469	-0.423418	0.611147
b4345	mcrC	5-methylcytosine-specific restriction enzyme McrBC, subunit McrC	3	5	1	10	4	8	-0.779691	0.612034
b2352	gtrS	serotype-specific glucosyl transferase, CPS-53 (KpLE1) prophage	94	31	6	64	18	5	0.80814	0.612167
b3647	ligB	DNA ligase, NAD(+)-dependent	21	22	27	49	42	32	-0.503759	0.612167
b3222	nanK	N-acetylmannosamine kinase	21	12	23	29	39	30	-0.573247	0.613084
b3343	tusB	protein required for 2-thiolation step of mnm(5)-s(2)U34-tRNA synthesis	70	46	103	84	56	48	0.496488	0.613721
b0431	cyoB	cytochrome o ubiquinol oxidase subunit I	3369	1009	397	1761	655	976	0.641856	0.614704
b0817	mntR	DNA-binding transcriptional regulator of mntH	179	115	146	269	194	224	-0.391113	0.615565
b1216	chaA	calcium/sodium:proton antiporter	349	1080	1858	548	885	805	0.688087	0.615565
b2477	bamC	lipoprotein required for OM biogenesis, in BamABCDE complex	1246	697	603	1398	389	598	0.441247	0.615565
b4452	gadY	ncRNA	12	8	16	12	9	6	0.646663	0.61621
b4501	torI	response regulator inhibitor for tor operon	425	341	588	597	226	412	0.45715	0.617046
b3618	yibB	conserved protein, pfam09612 family	96	72	67	113	57	52	0.392361	0.617509
b4304	sgcC	KpLE2 phage-like element; predicted phosphotransferase enzyme IIC component	10	18	18	19	26	42	-0.654903	0.620364
b0796	ybiH	predicted DNA-binding transcriptional regulator	324	135	96	264	112	96	0.50171	0.620483
b3787	rffD	NA	275	104	93	226	62	112	0.516179	0.620483
b4445	omrB	ncRNA	4	10	29	9	11	8	0.775289	0.620483
b3920	yiiQ	conserved protein	25	32	13	34	17	6	0.624708	0.621475
b0634	mrdB	cell wall shape-determining protein	141	35	53	111	34	43	0.555127	0.621806
b1110	ycfJ	predicted protein	163	106	177	39	163	73	0.667273	0.621806
b1311	ycjO	predicted sugar transporter subunit: membrane component of ABC superfamily	2	3	10	3	0	5	0.910028	0.621806
b4259	holC	DNA polymerase III, chi subunit	98	89	41	109	44	51	0.474727	0.621806
b4633	xisD	pseudo	3	2	7	11	7	9	-0.727658	0.621806
b3602	yibL	conserved protein, ribosome-associated	310	163	235	361	131	181	0.399075	0.622203
b2791	truC	tRNA(Ile1,Asp) pseudouridine(65) synthase	21	16	20	42	31	26	-0.491553	0.623597
b1926	fliT	predicted chaperone	19	6	2	26	13	15	-0.672692	0.624356
b2476	purC	phosphoribosylaminoimidazole-succinocarboxamide synthetase	867	122	119	479	51	217	0.740283	0.624993
b1330	ynaI	mechanosensitive channel protein, very small conductance	42	37	27	60	15	22	0.504798	0.628868
b2503	yfgF	cyclic-di-GMP phosphodiesterase, anaerobic	17	18	37	25	21	11	0.601006	0.628868
b2017	yefM	antitoxin of the YoeB-YefM toxin-antitoxin system	69	52	72	102	29	50	0.457121	0.629474
b1896	otsA	trehalose-6-phosphate synthase	619	1318	290	1745	1588	984	-0.605003	0.629749
b1419	ydcA	predicted protein	99	62	86	148	134	110	-0.422286	0.630297
b2219	atoS	sensory histidine kinase in two-component regulatory system with AtoC	10	3	8	17	11	13	-0.634972	0.630626
b3522	yhjD	putative alternate lipid exporter, suppressor of msbA and KDO essentiality, inner membrane protein	164	148	90	328	199	144	-0.412665	0.631271
b2995	hybB	predicted hydrogenase 2 cytochrome b type component	58	7	58	25	18	36	0.696666	0.631731
b1649	nemR	transcriptional repressor for the nemRA-gloA operon, quinone-, glyoxal-, and HOCl-activated	34	50	310	108	102	60	0.750651	0.632108
b0499	ylbH	pseudo	24	18	22	35	7	14	0.559574	0.632194
b0746	valZ	tRNA	65	63	56	81	37	53	0.410135	0.632194
b1180	ycgM	predicted isomerase/hydrolase	163	200	126	361	221	225	-0.399112	0.632194
b2212	alkB	oxidative demethylase of N1-methyladenine or N3-methylcytosine DNA lesions	15	6	3	14	19	12	-0.686615	0.632194
b2325	yfcL	predicted protein	48	27	33	40	19	33	0.471591	0.632194
b3187	ispB	octaprenyl diphosphate synthase	525	332	308	587	267	280	0.347984	0.632194
b3369	yhfL	small lipoprotein	3	13	9	9	4	5	0.738937	0.632194
b1217	chaB	cation transport regulator	34	94	69	136	135	98	-0.56028	0.63311
b1876	argS	arginyl-tRNA synthetase	506	263	294	466	282	236	0.369254	0.63311
b4251	yjgJ	NA	65	64	154	107	49	83	0.545087	0.63311
b2762	cysH	3'-phosphoadenosine 5'-phosphosulfate reductase	192	1326	459	577	2514	1065	-0.768763	0.633519
b4084	alsK	D-allose kinase	9	5	8	23	11	10	-0.599631	0.633807
b1358	ydaT	Rac prophage; predicted protein	5	3	13	26	7	15	-0.68443	0.636158
b1454	yncG	glutathione S-transferase homolog	41	33	18	71	77	21	-0.591831	0.636158
b1644	ydhJ	predicted membrane fusion protein (MFP) of YdhJK efflux pump	15	13	5	22	2	1	0.798326	0.636158
b2917	scpA	methylmalonyl-CoA mutase	14	8	12	16	4	7	0.630594	0.636158
b3530	bcsC	cellulose synthase subunit	148	138	104	388	192	113	-0.431896	0.636158
b3966	btuB	vitamin B12/cobalamin outer membrane transporter	70	55	72	155	82	87	-0.381897	0.636158
b1054	lpxL	NA	171	97	108	227	61	73	0.445553	0.636166
b1253	yciA	acyl-CoA esterase	69	40	71	67	58	25	0.505574	0.636166
b0067	thiP	fused thiamin transporter subunits of ABC superfamily: membrane components	23	12	11	13	6	15	0.600919	0.637101
b3697	yidA	sugar phosphate phosphatase; substrates include erythrose 4-P and mannose 1-P phosphatase	305	146	104	317	74	107	0.506642	0.637101
b0367	tauC	taurine transporter subunit	4	23	98	3	36	22	0.883193	0.638493
b0394	mak	manno(fructo)kinase	109	99	109	146	134	240	-0.496726	0.638493
b2246	rhmT	predicted L-rhamnonate transporter	9	15	11	42	17	13	-0.569617	0.638493
b2183	rsuA	16S rRNA pseudouridine(516) synthase	142	83	86	182	46	68	0.446354	0.639847
b4162	orn	oligoribonuclease	187	135	153	205	137	106	0.360793	0.639847
b0757	galK	galactokinase	121	114	73	204	130	158	-0.395844	0.640015
b1789	yeaL	predicted inner membrane protein, UPF0756 family	21	7	5	18	2	4	0.736921	0.640364
b0493	ybbO	predicted oxidoreductase with NAD(P)-binding Rossmann-fold domain	205	149	114	253	96	105	0.385461	0.640829
b0927	ycbL	predicted metal-binding enzyme	496	408	391	1179	472	492	-0.3429	0.640829
b1552	cspI	Qin prophage; cold shock protein	273	425	2391	682	1497	4743	-0.813272	0.640829
b2197	ccmE	periplasmic heme chaperone	3	2	3	9	6	4	-0.763022	0.640829
b2587	kgtP	alpha-ketoglutarate transporter	6499	2719	2939	11821	3151	6381	-0.460753	0.640829
b3371	frlB	fructoselysine-6-P-deglycase	6	10	8	14	20	12	-0.623146	0.640829
b3802	hemY	predicted protoheme IX synthesis protein	644	282	177	973	312	647	-0.506602	0.640829
b4310	nanM	N-acetylneuraminic acid mutarotase	32	72	17	81	81	67	-0.598641	0.641801
b3783	rho	transcription termination factor	2286	1381	1898	3752	792	934	0.478052	0.64317
b1475	fdnH	formate dehydrogenase-N, Fe-S (beta) subunit, nitrate-inducible	16	9	19	24	7	6	0.602051	0.643172
b4529	ydbJ	predicted lipoprotein, DUF333 family	71	69	74	130	111	102	-0.40922	0.643172
b2665	ygaU	predicted protein	462	1116	937	1178	2017	1314	-0.576499	0.643587
b4336	yjiN	zinc-type alcohol dehydrogenase-like protein	79	80	49	149	129	71	-0.454696	0.644062
b2550	yphH	predicted DNA-binding transcriptional regulator	57	44	36	114	67	48	-0.409795	0.644662
b1726	yniB	predicted inner membrane protein	172	126	134	288	221	165	-0.366283	0.644886
b1844	exoX	exodeoxyribonuclease 10; DNA exonuclease X	163	116	143	190	112	103	0.350198	0.644886
b0137	yadL	predicted fimbrial-like adhesin protein	4	2	3	8	6	6	-0.747147	0.645551
b2997	hybO	hydrogenase 2, small subunit	112	22	85	68	40	58	0.560681	0.645551
b0357	frmR	regulator protein that represses frmRAB operon	2516	1216	1959	2758	1336	1345	0.36462	0.646837
b1063	yceB	lipoprotein, DUF1439 family	159	110	124	240	68	80	0.418351	0.646837
b2452	eutH	ethanolamine transporter	15	6	6	10	19	19	-0.652989	0.646837
b3208	mtgA	biosynthetic peptidoglycan transglycosylase	61	58	39	155	53	70	-0.417322	0.646837
b4536	yobH	predicted protein	90	87	59	94	69	50	0.411312	0.646837
b1564	relB	Qin prophage; bifunctional antitoxin of the RelE-RelB toxin-antitoxin system/ transcriptional repressor	66	65	95	133	117	123	-0.447895	0.647196
b1703	ppsR	bifunctional regulatory protein: PEP synthase kinase and PEP synthase pyrophosphorylase	128	150	50	427	115	125	-0.527534	0.647196
b4157	yjeN	predicted protein	4	7	8	9	2	3	0.737295	0.647196
b3696	yidX	predicted lipoproteinC	26	31	46	41	27	22	0.494495	0.648223
b2474	tmcA	elongator methionine tRNA (ac4C34) acetyltransferase	97	60	41	129	87	98	-0.418866	0.64829
b0135	yadC	predicted fimbrial-like adhesin protein	15	25	28	29	9	20	0.561294	0.648989
b3252	csrD	targeting factor for csrBC sRNA degradation	207	168	232	271	162	149	0.363133	0.649957
b0340	cynS	cyanate aminohydrolase	12	12	12	13	22	29	-0.620413	0.650449
b0379	yaiY	inner membrane protein, DUF2755 family	3	17	6	10	36	10	-0.777982	0.650449
b1271	yciK	predicted oxoacyl-(acyl carrier protein) reductase, EmrKY-TolC system	153	94	140	281	141	197	-0.371668	0.650449
b2828	lgt	phosphatidylglycerol-prolipoprotein diacylglyceryl transferase	205	154	114	255	91	114	0.382653	0.650449
b3157	yhbT	predicted lipid carrier protein, COG3154 family	415	410	407	691	637	588	-0.386267	0.650449
b3957	argE	acetylornithine deacetylase	540	998	556	913	532	490	0.444062	0.650449
b0358	yaiO	outer membrane protein	36	50	49	100	59	72	-0.434603	0.650583
b0682	chiQ	novel lipoprotein induced by chitosugars	10	13	26	30	31	30	-0.575998	0.650583
b0962	helD	DNA helicase IV	318	188	178	448	263	335	-0.355291	0.650583
b1219	ychN	conserved protein	433	185	424	691	368	672	-0.460969	0.650583
b1314	ycjR	predicted enzyme	5	5	8	5	1	6	0.737024	0.650583
b1831	proQ	RNA chaperone, probable regulator of ProP translation	727	524	461	967	351	401	0.351348	0.650583
b2763	cysI	sulfite reductase, beta subunit, NAD(P)-binding, heme-binding	313	2042	913	612	3908	2180	-0.754006	0.650583
b2811	csdE	CsdA-binding activator; Fe-S protein	40	30	47	89	46	62	-0.423028	0.650583
b3150	yraP	outer membrane lipoprotein	268	190	116	325	92	127	0.437627	0.650583
b3160	yhbW	predicted enzyme	247	131	86	248	100	69	0.47268	0.650583
b3548	yhjY	conserved protein	48	133	115	157	309	98	-0.630178	0.650583
b4296	yjhF	KpLE2 phage-like element; predicted transporter	22	15	18	23	12	12	0.503151	0.650583
b0542	renD	pseudo	5	8	8	6	4	5	0.680115	0.651186
b3422	rtcR	sigma 54-dependent transcriptional regulator of rtcBA expression	9	10	9	10	25	16	-0.639635	0.651513
b2329	aroC	chorismate synthase	592	389	221	680	231	215	0.446231	0.651683
b0866	ybjQ	conserved protein, UPF0145 family	168	158	172	265	262	252	-0.406348	0.651977
b1424	opgD	osmoregulated periplasmic glucan (OPG) biosynthesis periplasmic protein	133	181	184	219	317	285	-0.495393	0.65382
b1740	nadE	NAD synthetase, NH3/glutamine-dependent	930	652	694	1104	549	624	0.301299	0.655139
b0075	leuL	leu operon leader peptide	780	412	218	934	127	204	0.578304	0.655321
b1476	fdnI	formate dehydrogenase-N, cytochrome B556 (gamma) subunit, nitrate-inducible	38	14	22	43	36	42	-0.488525	0.655321
b2047	wcaJ	colanic biosynthesis UDP-glucose lipid carrier transferase	1	6	3	10	4	10	-0.768515	0.655321
b2735	ygbI	predicted transcriptional regulator, DeoR family	92	54	87	234	96	79	-0.410599	0.655461
b1729	ydjN	predicted transporter	466	1117	1564	886	606	1044	0.55949	0.656092
b4555	yicS	predicted periplasmic protein	5	25	10	11	13	4	0.71271	0.656602
b0840	deoR	DNA-binding transcriptional repressor	221	174	132	293	120	106	0.375111	0.657978
b0168	map	methionine aminopeptidase	909	480	572	930	446	519	0.332246	0.658449
b1175	minD	membrane ATPase of the MinC-MinD-MinE system	488	279	140	935	313	370	-0.463809	0.658449
b1992	cobS	cobalamin synthase	50	29	54	80	72	64	-0.442429	0.66023
b2365	dsdX	D-serine permease	12	6	5	21	15	8	-0.598498	0.66023
b3180	yhbY	RNA binding protein associated with pre-50S ribosomal subunits	704	342	338	652	304	342	0.364095	0.66023
b0425	panE	2-dehydropantoate reductase, NADPH-specific	216	162	166	318	237	269	-0.350452	0.662764
b0429	cyoD	cytochrome o ubiquinol oxidase subunit IV	503	150	111	263	132	194	0.515397	0.662764
b0681	chiP	chitoporin, uptake of chitosugars	9	7	11	44	15	4	-0.633084	0.662764
b1439	ydcR	fused predicted DNA-binding transcriptional regulator/predicted amino transferase	47	56	66	140	57	98	-0.429339	0.662764
b2460	eutQ	conserved protein	6	3	8	4	6	25	-0.764265	0.662764
b3110	yhaO	predicted transporter	11	14	12	31	21	15	-0.487186	0.662764
b4137	cutA	divalent-cation tolerance protein, copper sensitivity	83	76	39	138	25	23	0.556834	0.662764
b0009	mog	molybdochelatase incorporating molybdenum into molybdopterin	234	122	195	264	116	147	0.366297	0.662771
b2990	hybG	hydrogenase 2 accessory protein	17	13	16	19	10	10	0.514119	0.662771
b3951	pflD	predicted formate acetyltransferase 2 (pyruvate formate lyase II)	16	18	17	30	29	28	-0.493032	0.662771
b4287	fecE	KpLE2 phage-like element; iron-dicitrate transporter subunit	6	5	3	14	13	3	-0.690492	0.662771
b0184	dnaE	DNA polymerase III alpha subunit	741	474	376	813	407	309	0.365564	0.663154
b1873	torY	TMAO reductase III (TorYZ), cytochrome c-type subunit	8	7	10	6	6	6	0.637515	0.663154
b3410	feoC	predicted DNA-binding transcriptional regulator	10	11	7	6	7	7	0.629746	0.663154
b3560	glyQ	glycine tRNA synthetase, alpha subunit	848	483	460	1002	387	372	0.364149	0.663154
b4021	pepE	(alpha)-aspartyl dipeptidase	28	21	19	41	28	43	-0.457372	0.663684
b2900	yqfB	conserved protein, UPF0267 family	92	62	58	95	60	42	0.382849	0.664086
b1250	kch	voltage-gated potassium channel	1401	505	2044	1717	380	1206	0.568108	0.664227
b2153	folE	GTP cyclohydrolase I	772	515	498	1265	233	270	0.483974	0.664227
b3283	yrdD	predicted DNA topoisomerase	277	270	269	545	282	476	-0.372566	0.664403
b1184	umuC	DNA polymerase V, subunit C	467	141	502	433	117	357	0.547682	0.66511
b4669	ilvX	expressed protein	8	2	5	23	3	9	-0.692574	0.66511
b1292	sapC	antimicrobial peptide transport ABC transporter permease	18	22	21	28	31	45	-0.527497	0.665291
b0117	yacH	predicted protein	9	9	7	18	21	8	-0.594535	0.666238
b1460	ydcC	conserved protein	1	4	5	14	8	3	-0.744493	0.666238
b3084	rlmG	23S rRNA m(2)G1835 methyltransferase, SAM-dependent	71	57	54	118	31	29	0.457538	0.666238
b3433	asd	aspartate-semialdehyde dehydrogenase, NAD(P)-binding	6212	2893	2850	7095	2110	2272	0.417899	0.666238
b3706	mnmE	GTPase required for 5-methylaminomethyl-2-thiouridine modification at tRNA U34	207	133	119	237	105	107	0.346534	0.666238
b3667	uhpC	membrane protein regulates uhpT expression	47	14	24	38	21	11	0.526351	0.666503
b4316	fimC	periplasmic chaperone	36	9	10	101	20	9	-0.664302	0.666854
b0097	secM	regulator of secA translation	222	185	156	296	119	149	0.334447	0.669525
b2759	casB	CRISP RNA (crRNA) containing Cascade antiviral complex protein	7	2	4	18	6	5	-0.676202	0.670212
b2678	proW	glycine betaine transporter subunit	3795	693	394	2453	25	91	0.9287	0.671557
b4281	yjhD	pseudo	16	16	19	29	4	12	0.566936	0.671557
b4121	yjdF	conserved inner membrane protein	20	17	29	45	31	37	-0.46361	0.671802
b2168	fruK	fructose-1-phosphate kinase	31	37	61	68	78	74	-0.49813	0.672569
b2295	yfbV	inner membrane protein, UPF0208 family	236	220	318	443	491	315	-0.430577	0.673978
b4182	yjfJ	conserved protein, PspA/IM30 family	5	4	9	7	3	3	0.701211	0.674572
b1835	rsmF	16S rRNA m(5)C1407 methyltransferase, SAM-dependent	69	33	38	71	30	28	0.421187	0.674893
b0390	aroM	conserved protein, AroM family	106	68	56	135	35	51	0.426364	0.67493
b1994	insH	NA	141	71	110	240	101	180	-0.39089	0.676999
b2368	emrK	EmrKY-TolC multidrug resistance efflux pump, membrane fusion protein component	1	4	4	10	10	2	-0.763323	0.67828
b2741	rpoS	RNA polymerase, sigma S (sigma 38) factor	18242	17660	10103	29443	27174	16424	-0.405898	0.67828
b0094	ftsA	ATP-binding cell division protein involved in recruitment of FtsK to Z ring	830	762	641	1546	973	890	-0.306016	0.679681
b0697	kdpB	potassium translocating ATPase, subunit B	304	4421	1786	526	7774	5946	-0.792886	0.679681
b2880	ygfM	predicted oxidoreductase	12	3	11	3	7	6	0.69397	0.679681
b0734	cydB	cytochrome d terminal oxidase, subunit II	417	378	290	582	506	554	-0.3671	0.680137
b2193	narP	DNA-binding response regulator in two-component regulatory system with NarQ or NarX	105	115	157	214	210	186	-0.422684	0.680137
b2564	pdxJ	pyridoxine 5'-phosphate synthase	254	217	216	316	168	198	0.308842	0.680137
b3999	yjaG	conserved protein	172	115	87	179	89	90	0.351594	0.680137
b1908	yecA	conserved protein, UPF0149 family	1441	614	839	2162	936	1460	-0.369913	0.683942
b0083	ftsL	membrane bound cell division protein at septum containing leucine zipper motif	60	72	30	83	117	68	-0.500892	0.683945
b0136	yadK	predicted fimbrial-like adhesin protein	0	3	7	8	7	9	-0.757286	0.684117
b1328	ycjZ	NA	117	77	73	141	40	75	0.396274	0.684117
b0775	bioB	biotin synthase	1497	1198	654	2197	491	596	0.455871	0.684374
b3823	rhtC	threonine efflux pump	166	100	170	368	155	194	-0.360585	0.685209
b4581	ybeM	pseudo	77	53	48	107	115	60	-0.427325	0.685209
b0190	yaeQ	conserved protein	113	53	42	108	27	52	0.459474	0.686022
b4550	arfA	alternate ribosome-rescue factor A	25	39	68	37	40	30	0.52832	0.68651
b4424	rdlC	ncRNA	36	19	35	56	7	19	0.544957	0.68708
b0035	caiE	stimulator of CaiD and CaiB enzyme activities	10	5	7	9	18	12	-0.604848	0.688645
b2095	gatZ	D-tagatose 1,6-bisphosphate aldolase 2, subunit	16	5	10	22	12	21	-0.540428	0.688645
b0471	ybaB	conserved protein	333	117	84	222	114	111	0.458043	0.689365
b0653	gltK	glutamate, aspartate ABC transporter permease subunit	122	34	36	178	46	116	-0.511213	0.689365
b0659	ybeY	metal-binding heat shock protein required for rRNA maturation	152	81	70	211	139	118	-0.364825	0.689365
b0763	modA	molybdate transporter subunit	153	68	89	196	205	92	-0.442794	0.689365
b0869	ybjT	conserved protein with NAD(P)-binding Rossmann-fold domain	130	131	83	189	149	197	-0.394495	0.689365
b1648	ydhL	conserved protein	25	26	33	43	79	24	-0.550159	0.689365
b1925	fliS	flagellar protein potentiates polymerization	24	10	7	30	19	21	-0.498853	0.689365
b2032	wbbK	lipopolysaccharide biosynthesis protein	107	52	123	444	89	75	-0.523522	0.689365
b2321	flk	predicted flagella assembly protein	69	82	46	102	44	44	0.399874	0.689365
b2620	smpB	trans-translation protein	222	127	131	312	44	104	0.48337	0.689365
b2856	ygeK	pseudo	1	6	12	4	6	2	0.770016	0.689365
b2987	pitB	phosphate transporter	8	16	6	14	7	3	0.628564	0.689365
b3272	rrfF	5S ribosomal RNA of rrnD operon	210	110	89	232	130	282	-0.444391	0.689365
b3456	livM	leucine/isoleucine/valine transporter subunit	1374	494	357	1547	516	1696	-0.524033	0.689365
b4117	adiA	arginine decarboxylase	6	14	16	24	35	11	-0.60826	0.689365
b4140	fxsA	suppressor of F exclusion of phage T7	70	43	139	116	74	26	0.54541	0.689365
b4328	iadA	isoaspartyl dipeptidase	289	57	136	218	76	111	0.490146	0.689365
b4401	arcA	DNA-binding response regulator in two-component regulatory system with ArcB or CpxA	767	959	543	1542	1222	885	-0.385683	0.689365
b4687	shoB	toxic membrane protein	152	133	184	360	211	185	-0.346679	0.689365
b0540	insE	NA	11	18	15	25	9	5	0.562852	0.689691
b3656	yicI	predicted alpha-glucosidase	50	40	37	75	56	67	-0.382902	0.689691
b4254	argI	ornithine carbamoyltransferase 1	32	35	58	58	37	18	0.478049	0.689691
b4273	insD	NA	112	95	77	191	119	126	-0.328432	0.689691
b1834	yebT	conserved protein	251	108	82	459	142	170	-0.43554	0.689767
b4168	yjeE	NA	50	62	36	88	74	76	-0.414443	0.689767
b2359	yfdP	CPS-53 (KpLE1) prophage; predicted protein	4	9	3	5	4	2	0.706124	0.690379
b1053	mdtG	predicted drug efflux system	26	12	29	22	19	14	0.497483	0.690587
b4279	yjhB	predicted transporter	15	12	10	20	28	15	-0.525522	0.690587
b4341	yjiS	conserved protein	3	4	5	11	9	5	-0.662654	0.690587
b4370	leuQ	tRNA	58	25	30	47	19	33	0.434483	0.690587
b0976	hyaE	probable HyaA chaperone	4	2	4	4	8	8	-0.705492	0.690854
b1297	puuA	gamma-Glu-putrescine synthase	3322	695	881	8713	905	1460	-0.607223	0.690854
b1606	folM	dihydromonapterin reductase, NADPH-dependent; dihydrofolate reductase isozyme	43	30	31	81	51	37	-0.382968	0.690854
b3060	ttdR	transcriptional activator of ttdABT	6	9	11	7	9	3	0.635395	0.690854
b4515	ybgT	conserved protein	8	14	7	11	19	22	-0.594566	0.691284
b2925	fbaA	fructose-bisphosphate aldolase, class II	6581	2602	2378	6724	1623	2424	0.442426	0.691798
b3059	plsY	probable glycerol-3-phosphate acyltransferase	136	148	113	196	118	69	0.381534	0.692064
b3464	ftsY	Signal Recognition Particle (SRP) receptor	788	555	491	1017	433	420	0.311529	0.692064
b4268	idnK	D-gluconate kinase, thermosensitive	7	12	8	9	8	4	0.588995	0.692064
b3351	kefG	potassium-efflux system ancillary protein for KefB, glutathione-regulated	211	178	143	326	101	116	0.364138	0.692919
b3809	dapF	diaminopimelate epimerase	364	230	183	370	174	209	0.327323	0.69415
b0503	selU	NA	40	36	30	46	30	22	0.39647	0.694534
b2071	yegJ	predicted protein	16	6	8	16	5	3	0.613438	0.694637
b3593	rhsA	rhsA element core protein RshA; putative neighboring cell growth inhibitor	49	43	49	47	38	41	0.393348	0.696478
b4585	chiX	ncRNA	11	10	4	9	4	6	0.604195	0.696478
b1267	yciO	predicted RNA binding protein	198	134	171	282	252	221	-0.348449	0.697024
b3348	slyX	protein required for phi X174 lysis	122	85	120	137	106	59	0.384265	0.697024
b3412	bioH	pimeloyl-ACP methyl ester carboxylesterase	98	82	65	114	64	60	0.335665	0.697024
b3484	yhhI	predicted transposase	11	13	11	27	21	14	-0.485058	0.697024
b3745	viaA	predicted von Willibrand factor containing protein	61	65	56	107	74	106	-0.384324	0.697024
b1821	yebN	NA	16	10	16	5	11	13	0.586034	0.697372
b0178	skp	periplasmic chaperone	1219	417	447	1239	366	326	0.45011	0.698487
b3179	rlmE	23S rRNA U2552 2'-O-ribose methyltransferase, SAM-dependent	1647	1632	2238	2363	1718	1189	0.363502	0.698487
b3690	cbrA	colicin M resistance protein; FAD-binding protein, predicted oxidoreductase	12	15	16	19	26	28	-0.517289	0.698487
b3990	thiH	tyrosine lyase, involved in thiamin-thiazole moiety synthesis	27	47	42	41	29	33	0.446909	0.698487
b4543	ypaA	predicted protein	30	12	19	35	31	32	-0.45553	0.698487
b1909	leuZ	tRNA	60	113	45	74	81	20	0.547012	0.700565
b3786	rffE	NA	209	117	80	183	54	126	0.427551	0.700565
b0183	rnhB	ribonuclease HII, degrades RNA of DNA-RNA hybrids	54	57	25	77	19	32	0.459894	0.704307
b0265	NA	NA	128	77	62	159	60	37	0.422033	0.704307
b1529	marC	inner membrane protein, UPF0056 family	156	112	141	158	133	88	0.354047	0.704307
b2316	accD	acetyl-CoA carboxylase, beta (carboxyltransferase) subunit	1915	1027	1276	2287	1026	929	0.31564	0.704307
b3196	yrbG	predicted calcium/sodium:proton antiporter	135	108	146	202	79	109	0.341399	0.704307
b3594	yibA	predicted lyase containing HEAT-repeat	10	21	21	29	38	25	-0.521382	0.704307
b4390	nadR	trifunctional protein: nicotinamide mononucleotide adenylyltransferase, ribosylnicotinamide kinase, transcriptional repressor	251	224	156	321	326	301	-0.372619	0.704307
b4566	yjhX	conserved protein	6	5	2	20	10	1	-0.687769	0.704307
b2088	insE	NA	18	19	18	32	7	12	0.492676	0.704403
b1257	yciE	predicted rubrerythrin/ferritin-like metal-binding protein	37	81	39	66	141	63	-0.547449	0.70544
b2033	wbbJ	predicted lipopolysaccharide biosynthesis O-acetyl transferase	111	41	103	411	72	67	-0.523542	0.705737
b0970	yccA	HflBKC-binding inner membrane protein, UPF0005 family	989	1584	2535	2404	2779	3484	-0.490541	0.706269
b3472	dcrB	periplasmic protein, predicted lipoprotein	1115	481	742	917	332	819	0.409977	0.706269
b1598	ydgD	predicted peptidase	130	178	137	327	229	168	-0.364746	0.706384
b1739	osmE	DNA-binding transcriptional activator	1700	2662	1563	4465	2746	2541	-0.368598	0.707965
b2965	speC	ornithine decarboxylase, constitutive	206	68	274	284	188	464	-0.528605	0.708016
b2144	sanA	vancomycin high temperature exclusion protein; mutants have a defective envelope more permeable to vancomycin at 42 degrees	25	13	21	37	24	35	-0.429083	0.708807
b1233	ychJ	conserved protein, UPF0225 family	192	76	96	247	46	57	0.470559	0.70887
b3625	rfaY	NA	56	67	108	151	106	129	-0.418579	0.70887
b3648	gmk	guanylate kinase	821	655	587	1072	509	548	0.276162	0.70887
b4414	tff	ncRNA	1646	526	418	1003	415	722	0.452139	0.70887
b4376	osmY	periplasmic protein	1091	3370	1514	2937	4893	2662	-0.530921	0.710347
b0008	talB	transaldolase B	3130	1465	1478	4146	802	1038	0.441696	0.71067
b0567	ybcH	predicted protein	6	13	8	12	7	3	0.593159	0.710719
b0081	mraZ	RsmH methytransferase inhibitor	251	392	224	516	579	321	-0.428556	0.712705
b3864	spf	ncRNA	72	90	85	115	117	158	-0.421964	0.71346
b0657	lnt	apolipoprotein N-acyltransferase	213	139	160	329	71	119	0.393345	0.714
b1132	hflD	predicted lysogenization regulator	98	29	58	114	28	30	0.472022	0.714
b2408	yfeN	predicted outer membrane protein	18	19	26	23	21	10	0.479693	0.714
b0990	cspG	cold shock protein homolog, cold-inducible	977	317	915	1015	149	717	0.526803	0.714158
b0521	ybcF	predicted carbamate kinase	10	9	4	10	5	3	0.594409	0.714397
b4411	ecnB	entericidin B membrane lipoprotein	677	1147	1117	1956	1324	1572	-0.389835	0.714552
b0102	yacF	NA	62	58	62	136	84	69	-0.336399	0.714692
b1193	emtA	lytic murein endotransglycosylase E	161	94	122	164	110	87	0.324716	0.714692
b1635	gstA	glutathionine S-transferase	237	218	245	469	266	338	-0.307608	0.714692
b2176	rtn	resistance protein for phages lambda and N4, when overexpressed, predicted membrane-anchored cyclic-di-GMP phosphodiesterase	98	70	65	139	39	56	0.367665	0.714692
b3345	tusD	sulfurtransferase for 2-thiolation step of mnm(5)-s(2)U34-tRNA synthesis	36	24	11	67	34	23	-0.451311	0.714692
b3707	tnaC	tryptophanase leader peptide	12	3	1	14	5	12	-0.602227	0.714692
b4151	frdD	fumarate reductase (anaerobic), membrane anchor subunit	113	54	106	95	109	227	-0.494855	0.715727
b4267	idnD	L-idonate 5-dehydrogenase, NAD-binding	1	8	4	7	10	10	-0.654845	0.717663
b0347	mhpA	3-(3-hydroxyphenyl)propionate hydroxylase	27	12	15	29	33	24	-0.459396	0.718456
b1828	yebQ	predicted transporter	13	11	7	11	11	1	0.615737	0.718456
b1977	asnT	tRNA	50	79	21	64	41	26	0.484999	0.718456
b4115	adiC	arginine:agmatine antiporter	6	9	9	7	24	12	-0.614612	0.718456
b2327	yfcA	inner membrane protein, UPF0721 family	50	29	29	48	18	33	0.398408	0.718464
b1764	selD	selenophosphate synthase	1834	922	783	2600	1211	1604	-0.334568	0.719338
b4002	zraP	Zn-dependent periplasmic chaperone	11	4216	4237	27	1342	1488	0.860359	0.719338
b0087	mraY	phospho-N-acetylmuramoyl-pentapeptide transferase	161	193	94	266	190	249	-0.38512	0.72101
b0695	kdpD	fused sensory histidine kinase in two-component regulatory system with KdpE: signal sensing protein	268	2992	1818	1266	5828	2878	-0.667224	0.72101
b0795	ybhG	predicted membrane fusion protein (MFP) component of efflux pump, membrane anchor	387	210	145	610	292	274	-0.354546	0.72101
b0831	gsiC	glutathione transporter, permease component, ABC superfamily	98	132	66	163	128	180	-0.408451	0.72101
b1478	adhP	ethanol-active dehydrogenase/acetaldehyde-active reductase	455	373	239	906	395	402	-0.320527	0.72101
b1883	cheB	fused chemotaxis regulator: protein-glutamate methylesterase in two-component regulatory system with CheA	89	42	13	195	21	82	-0.572108	0.72101
b3714	purP	adenine permease, high affinity; adenine:H+ symporter	280	102	113	330	55	85	0.472457	0.72101
b0638	cobC	predicted alpha-ribazole-5'-P phosphatase	20	19	4	16	7	11	0.556993	0.721643
b3972	murB	UDP-N-acetylenolpyruvoylglucosamine reductase, FAD-binding	281	241	206	616	284	253	-0.297314	0.721643
b0048	folA	dihydrofolate reductase	251	117	147	159	193	67	0.443652	0.722467
b0610	rnk	regulator of nucleoside diphosphate kinase	230	74	143	232	89	99	0.389749	0.722567
b0463	acrA	multidrug efflux system	1069	815	562	1383	575	526	0.323194	0.72258
b0668	glnW	tRNA	6	7	5	8	1	5	0.614836	0.72258
b1978	yeeJ	putative adhesin	187	142	158	302	203	218	-0.295799	0.72258
b2967	pheV	tRNA	14	17	10	7	15	8	0.553075	0.72258
b3067	rpoD	RNA polymerase, sigma 70 (sigma D) factor	1411	1210	1149	2268	2087	1320	-0.331253	0.72258
b3200	lptA	periplasmic LPS-binding protein	221	240	166	418	283	261	-0.317341	0.72258
b3664	yicO	putative adenine permease	3	5	7	10	8	11	-0.581037	0.72258
b3791	rffA	NA	166	72	125	220	74	64	0.390446	0.72258
b3878	yihQ	alpha-glucosidase	2	10	3	13	14	5	-0.640306	0.72258
b3423	glpR	pseudo	152	121	99	188	96	90	0.303478	0.722723
b3915	fieF	ferrous iron and zinc transporter	378	330	306	448	328	211	0.318004	0.722723
b4237	nrdG	anaerobic ribonucleotide reductase activating protein	8	35	12	24	31	47	-0.58065	0.722723
b1928	yedD	lipoprotein	460	197	334	509	216	245	0.336445	0.72359
b1539	ydfG	malonic semialdehyde reductase, NADPH-dependent; L-allo-threonine dehydrogenase, NAD(P)-dependent; also oxidizes L-serine, D-serine, D-threonine and 3-hydroxyisobutyrate	981	414	542	1115	311	475	0.368401	0.724415
b3971	rrfB	5S ribosomal RNA of rrnB operon	222	129	116	240	108	114	0.315743	0.724415
b2234	nrdA	ribonucleoside-diphosphate reductase 1, alpha subunit	549	519	213	239	408	329	0.463526	0.724562
b2948	yqgE	predicted protein	428	236	237	519	214	170	0.337612	0.724562
b2257	arnT	4-amino-4-deoxy-L-arabinose transferase	15	16	14	30	16	30	-0.444382	0.725021
b0733	cydA	cytochrome d terminal oxidase, subunit I	475	448	353	715	646	534	-0.324441	0.726221
b2035	rfc	NA	164	86	241	517	189	185	-0.416533	0.726221
b3483	yhhH	predicted protein	1	3	4	4	6	7	-0.674833	0.726221
b1627	rsxA	electron transport complex protein required for the reduction of SoxR	41	53	35	93	24	9	0.517999	0.727294
b3384	trpS	tryptophanyl-tRNA synthetase	688	527	480	767	472	464	0.267199	0.727294
b4004	zraR	fused DNA-binding response regulator in two-component regulatory system with ZraS: response regulator/sigma54 interaction protein	95	211	127	121	155	89	0.4586	0.727294
b3390	aroK	shikimate kinase I	784	541	529	1135	381	425	0.311191	0.727582
b3159	yhbV	predicted protease	20	15	25	21	11	20	0.453416	0.728013
b2379	alaC	valine-pyruvate aminotransferase 3	805	639	633	2884	426	791	-0.430855	0.728576
b2542	hcaD	phenylpropionate dioxygenase, ferredoxin reductase subunit	33	36	29	50	49	54	-0.397484	0.728576
b0224	yafK	conserved protein	275	342	232	540	170	178	0.362833	0.729309
b0402	proY	proline-specific permease	185	127	155	272	94	117	0.316661	0.72953
b0948	rlmL	fused 23S rRNA m(2)G2445 and m(7)G2069 methyltransferase, SAM-dependent	353	143	217	349	166	172	0.332835	0.729558
b1751	ydjY	predicted protein	7	2	4	14	7	5	-0.600045	0.729558
b1813	nudL	predicted NUDIX hydrolase	58	28	38	66	25	28	0.376899	0.729558
b1878	flhE	proton seal during flagellar secretion	3	2	4	5	8	5	-0.631383	0.729558
b3202	rpoN	RNA polymerase, sigma 54 (sigma N) factor	1728	1131	1073	2778	1338	1725	-0.271466	0.729558
b0011	yaaW	conserved protein, UPF0174 family	5	4	7	7	11	11	-0.577781	0.730012
b4054	tyrB	tyrosine aminotransferase, tyrosine-repressible, PLP-dependent	1791	1252	795	2634	461	769	0.424362	0.730769
b2552	hmp	fused nitric oxide dioxygenase/dihydropteridine reductase 2	45	35	44	51	80	59	-0.422745	0.731901
b3829	metE	5-methyltetrahydropteroyltriglutamate-homocysteine S-methyltransferase	83	52	136	62	49	106	0.475199	0.731901
b0698	kdpA	potassium translocating ATPase, subunit A	209	3904	1735	377	6371	5260	-0.716091	0.73248
b2755	ygbT	multifunctional endonuclease Cas1, CRISPR adaptation protein; DNA repair enzyme	19	36	16	58	33	33	-0.429277	0.73248
b4398	creB	DNA-binding response regulator in two-component regulatory system with CreC	42	32	30	78	51	36	-0.350474	0.73248
b4558	yifL	predicted lipoprotein	247	130	141	260	117	136	0.304792	0.73248
b0692	potE	putrescine/proton symporter: putrescine/ornithine antiporter	20	39	28	61	43	43	-0.413383	0.733783
b1247	oppF	oligopeptide transporter subunit	4700	1131	859	3646	1011	1079	0.490635	0.733783
b3848	yigZ	conserved protein, UPF0029 family	171	102	95	381	79	182	-0.390959	0.733783
b0474	adk	adenylate kinase	1195	1059	664	2010	548	463	0.391615	0.733936
b1628	rsxB	electron transport complex protein, iron-sulfur protein, required for the reduction of SoxR	36	21	13	47	8	10	0.502672	0.734216
b1295	ymjA	predicted protein	93	38	56	133	26	24	0.463698	0.734256
b0106	hofC	assembly protein in type IV pilin biogenesis, transmembrane protein	29	10	22	21	20	9	0.474791	0.73541
b1313	ycjQ	predicted oxidoreductase, Zn-dependent and NAD(P)-binding	4	4	15	4	5	7	0.624937	0.73541
b1370	insH	NA	22	13	19	47	24	20	-0.399197	0.73541
b2245	rhmA	2-keto-3-deoxy-L-rhamnonate aldolase	13	14	20	35	21	24	-0.42231	0.73541
b3843	ubiD	3-octaprenyl-4-hydroxybenzoate decarboxylase	881	527	594	1374	703	875	-0.26998	0.73541
b1837	yebW	predicted protein	60	47	74	161	87	56	-0.36553	0.736468
b4331	kptA	RNA 2'-phosphotransferase	106	74	77	134	63	63	0.30172	0.736468
b0696	kdpC	potassium translocating ATPase, subunit C	73	908	609	164	1872	1096	-0.680759	0.736754
b1706	ydiU	conserved protein, UPF0061 family	920	409	380	2047	401	650	-0.411853	0.736754
b2641	yfjV	pseudo	43	46	42	64	28	37	0.349183	0.736754
b3188	sfsB	DNA-binding transcriptional activator of maltose metabolism	49	18	33	45	20	26	0.399394	0.736754
b4302	sgcA	KpLE2 phage-like element; predicted phosphotransferase enzyme IIA component	4	7	4	9	8	11	-0.570658	0.736754
b4498	gatR	pseudo	51	36	35	66	34	17	0.391714	0.73677
b0877	ybjX	conserved protein	1410	1129	765	1895	912	454	0.37441	0.737285
b0470	dnaX	DNA polymerase III/DNA elongation factor III, tau and gamma subunits	629	338	274	756	248	238	0.356173	0.737823
b0237	pepD	aminoacyl-histidine dipeptidase (peptidase D)	1747	886	446	2052	470	416	0.459669	0.738206
b3503	arsC	arsenate reductase	5	9	16	9	6	9	0.551152	0.738206
[truncated: 2,496 more rows]
