# Supplementary material for: The outer mucus layer hosts a distinct intestinal microbial niche
Source: Nat Commun. 2015 Sep 22;6:8292. doi: 10.1038/ncomms9292 (PMC4595636; doi:10.1038/ncomms9292)
Supplement: Supplementary Data 3 — STRING analysis. The genes in each STRING clusters are listed and detailed informations such as gene functional description, foldchange and padj are supplemented accordingly. The gene function description has been updated according to B. thetaiotaomicron genome reannotation (see Methods). Genes of B. thetaiotaomicron involved polysaccharide utilization loci (PULs) have been updated according to publications 24,26,27,28. [file ncomms9292-s4.xlsx]

## Sheet: Sheet1
Supplementary Data 3: STRING analysis. The genes in each STRING clusters are listed and detailed informations such as gene functional description, foldchange and padj are supplemented accordingly. The gene function description has been updated according to B. thetaiotaomicron genome reannotation (See in methods). Genes of B. thetaiotaomicron involved polysaccharide utilization loci (PULs) have be…
Genes of B. thetaiotaomicron highly expressed in colonic mucus of monocolonised mice
Cluster	GENE ID	DESCRIPTION	log2FoldChange	padj
Host glycan degradation (PUL no. 27)	BT_2170	hypothetical protein	3.07533	2.20362e-15
	BT_2171	anti-sigma factor	3.16108	1.55111e-29
Mucin N-glycans degradation (PUL no. 14)	BT_1036	hypothetical protein	3.36923	4.30183e-24
	BT_1037	hypothetical protein	3.53451	7.32028e-23
	BT_1038	hypothetical protein	3.27738	1.21955e-23
	BT_1039	susD-like	2.37936	2.31838e-11
	BT_1040	susC-like	2.35562	4.89737e-16
Mucin N-glycans degradation (PUL no. 14; CAZy GH18)	BT_1042	susC-like	3.15106	2.48209e-28
	BT_1043	susD-like	4.13962	2.84874e-33
	BT_1044	Glycoside Hydrolase Family 18	3.9627	3.98981e-33
	BT_1045	hypothetical protein	4.2971	1.47756e-47
Mucin N-glycans degradation (PUL no. 72; CAZy GH18)	BT_3983	susC-like	2.62567	1.04661e-30
	BT_3984	susD-like	2.8107	1.29507e-35
	BT_3985	hypothetical protein	2.9766	5.03982e-39
	BT_3986	putative patatin-like protein	2.94447	7.54603e-37
	BT_3987	Glycoside Hydrolase Family 18	2.68757	7.05642e-33
	BT_3988	putative peptidoglycan bound protein	2.74798	5.4029e-28
Mucin N-glycans degradation (PUL no. 72; CAZy GH92)	BT_3990	Glycoside Hydrolase Family 92	3.10185	1.47192e-38
	BT_3991	Glycoside Hydrolase Family 92	2.37422	6.78873e-18
	BT_3992	anti-sigma factor	2.21531	2.71546e-14
GAG oligosaccharide degradation/heparin degradation (PUL no. 85)	BT_4652	hypothetical protein	3.12434	1.42756e-17
	BT_4653	glucose/galactose transporter	2.52723	7.11583e-07
	BT_4654	ROK family transcriptional repressor, with glucokinase domain	3.27621	3.53926e-11
	BT_4655	hypothetical protein	2.28066	1.97089e-07
	BT_4657	Polysaccharide Lyase Family 12	3.40077	2.67135e-24
Glycosaminoglycan oligosaccharide degradation (PUL no. 85)	BT_4656	N-acetylglucosamine-6-sulfatase precursor	2.05482	0.00140397
	BT_4659	susD-like	2.9513	9.23456e-22
	BT_4660	susC-like	2.65621	1.97256e-13
Unclustered genes and undefined clusters due to lack of information	BT_0153	hypothetical protein	3.27312	2.8457e-14
	BT_0154	periplasmic protease	3.08964	3.15407e-31
	BT_1420	hypothetical protein	2.11856	1.1088e-09
	BT_3259	hypothetical protein	2.08407	2.03218e-12
	BT_3625	hypothetical protein	2.1816	6.01127e-06
	BT_4245	hypothetical protein	2.24912	3.07571e-09
	BT_r07	5S ribosomal RNA	2.09807	0.00330302
Genes of B. thetaiotaomicron highly expressed in colonic contents of monocolonised mice
Cluster	GENE ID	DESCRIPTION	log2FoldChange	padj
ABC mediated transport (environment sensing)	BT_1530	outer membrane protein OprM	-3.21818	1.31862e-25
	BT_1532	ABC transporter permease	-3.11083	3.89998e-29
	BT_1533	hypothetical protein	-3.2444	7.10871e-34
	BT_1534	hypothetical protein	-4.10762	7.65763e-36
	BT_1535	ABC transporter ATP-binding protein	-4.33744	2.30874e-34
	BT_1536	ABC transporter permease	-4.91797	7.86836e-61
Glactomannan oligosaccharide mobilization (capsular polysaccharide synthesis)	BT_0057	hypothetical protein	-2.49336	0.000126193
	BT_0058	hypothetical protein	-3.19267	5.51586e-12
	BT_0059	hypothetical protein	-3.72614	2.92629e-10
	BT_0060	polysaccharide export protein	-2.65319	1.05885e-05
	BT_0061	tyrosine-protein kinase ptk	-3.67087	9.55995e-20
	BT_0064	hypothetical protein	-2.73757	3.10246e-09
	BT_0065	alpha-galactosidase	-3.25349	2.74926e-12
	BT_0066	major outer membrane protein OmpA	-2.58315	6.85579e-08
Arabinogalactan and pectin degradation	BT_1010	hypothetical protein	-2.05079	8.81381e-07
	BT_1013	alpha-rhamnosidase	-2.24635	6.07241e-12
	BT_4668	arabinogalactan endo-1,4-beta-galactosidase (Glycoside Hydrolase Family 53)	-2.6312	2.83793e-11
	BT_4669	hypothetical protein	-2.36534	8.89508e-13
	BT_4670	hypothetical protein	-2.20086	6.11334e-09
alpha-mannan degradation (dietary residual glycans; PUL no. 36) alpha-mannan degradation (dietary residual glycans; PUL no. 36; CAZy GH97 & GH67 & GH76)	BT_2621	hypothetical protein	-2.27501	1.73769e-11
	BT_2622	alpha-glucuronidase (Glycoside Hydrolase Family 67)	-2.60275	3.05472e-21
alpha-mannan degradation (dietary residual glycans; PUL no. 68 & PUL no. 69)	BT_3854	susC-like	-3.45443	2.05168e-29
	BT_3855	susD-like	-2.68826	6.2589e-20
	BT_3856	hypothetical protein	-2.58295	3.99092e-09
	BT_3789	susD-like	-2.32554	2.60654e-18
	BT_3790	hypothetical protein	-2.0725	1.03847e-08
	BT_3791	Concanavalin A-like lectin/glucanase	-2.40853	5.8305e-17
	BT_3792	putative alpha-1,6-mannanase (Glycoside Hydrolase Family 76)	-2.42458	1.0043e-18
Starch degradation	BT_3700	outer membrane protein SusE	-2.01299	6.95267e-14
	BT_3701	susD	-2.36957	2.69301e-19
Sugar uptake	BT_4120	hypothetical protein	-2.31262	9.47795e-13
	BT_4121	susC-like	-2.13261	2.71834e-16
	BT_1028	susD-like	-2.30082	4.58494e-17
	BT_0997	hypothetical protein	-2.22955	9.28055e-07
	BT_1029	susC-like	-2.01435	5.64215e-11
Unclustered genes and undefined clusters due to lack of information	BT_3312	glucosylceramidase (Glycoside Hydrolase Family 30)	-2.46225	1.04574e-06
	BT_0037	transcriptional regulatory protein	-3.07715	8.29093e-13
	BT_2254	pectate lyase	-2.11867	3.22601e-08
	BT_0985	sialic acid-specific acetylesterase II	-2.52322	2.9737e-05
	BT_3963	Glycoside Hydrolase Family 92	-2.31583	7.58549e-11
	BT_3964	putative secretory protein	-2.10318	9.94634e-08
	BT_0793	xylose isomerase	-2.40551	1.44318e-23
	BT_0068	hypothetical protein	-2.10025	0.000125244
	BT_2500	hypothetical protein	-2.86781	2.08212e-19
	BT_3079	hypothetical protein	-3.00008	2.01743e-40
	BT_3080	cysteine synthase A	-2.42111	3.14325e-05
	BT_3519	hypothetical protein	-2.3107	3.28192e-13
	BT_3526	glutaminase	-2.17707	1.15787e-07
	BT_4715	non-specific DNA-binding protein Dps	-2.46245	7.10328e-18
	BT_0155	mnmA	-2.1238	6.2998e-09
Genes of E. coli highly expressed in colonic mucus of monocolonised mice
Cluster	GENE NAME	DESCRIPTION	log2FoldChange	padj
high-affinity inorganice phosphate (Pi)-transport system	pstC	phosphate transporter subunit	2.28275	0.00117876
	pstS	periplasmic phosphate binding protein, high-affinity	2.98187	8.82073e-05
Pyruvate dehydrogenase regulation (microaerobic environment)	aceE	pyruvate dehydrogenase, decarboxylase component E1, thiamin-binding	2.98242	8.11072e-08
	aceF	pyruvate dehydrogenase, dihydrolipoyltransacetylase component E2	2.37682	0.000557727
	ndh	respiratory NADH dehydrogenase 2/cupric reductase	4.12594	1.26801e-23
	pdhR	DNA-binding transcriptional dual regulator	3.1533	1.23259e-12
Iron import (enterobactin synthesis)	fepA	iron-enterobactin outer membrane transporter	3.29084	4.09621e-07
	fepB	iron-enterobactin transporter subunit	3.01896	1.47696e-06
	fepD	iron-enterobactin transporter subunit	3.26198	3.66178e-09
	fes	enterobactin/ferric enterobactin esterase	3.75265	4.84146e-07
	entS	enterobactin exporter, iron-regulated	2.6496	1.92648e-05
	entA	2,3-dihydro-2,3-dihydroxybenzoate dehydrogenase	2.30366	0.00620177
	entB	isochorismatase	2.89659	0.000120155
	entC	isochorismate synthase 1	3.88067	3.75127e-08
	entD	phosphopantetheinyltransferase component of enterobactin synthase multienzyme complex	2.33729	0.00599083
	entE	2,3-dihydroxybenzoate-AMP ligase component of enterobactin synthase multienzyme complex	3.73123	2.29076e-06
	entF	enterobactin synthase multienzyme complex component, ATP-dependent	3.1625	1.69813e-05
	fhuE	ferric-rhodotorulic acid outer membrane transporter	2.71234	2.99372e-05
	ybiX	conserved protein, Fe(II)-dependent oxygenase superfamily	2.94341	0.00169813
	ydiE	hemin uptake protein HemP homolog	3.95653	5.38737e-08
	yqjH	predicted siderophore interacting protein	2.83898	7.1601e-12
	yqjI	predicted transcriptional regulator, PadR family	2.30969	6.24962e-09
	cirA	catecholate siderophore receptor CirA	3.69121	1.82182e-08
Iron uptake and mobilisation	bfd	bacterioferritin-associated ferredoxin	2.55688	5.13346e-06
	fhuF	ferric iron reductase involved in ferric hydroximate transport	3.59602	1.27122e-10
	exbD	membrane spanning protein in TonB-ExbB-ExbD complex	2.63674	4.16427e-06
	exbB	membrane spanning protein in TonB-ExbB-ExbD complex	2.96992	1.55928e-08
	fhuA	ferrichrome outer membrane transporter	2.90469	1.286e-08
	fecI	KpLE2 phage-like element; RNA polymerase, sigma 19 factor	3.22612	5.3651e-11
	yncE	ATP-binding protein, periplasmic, function unknown	3.03241	3.65242e-09
	fecR	KpLE2 phage-like element; transmembrane signal transducer for ferric citrate transport	2.67543	0.000177077
	iraM	RpoS stabilzer during Mg starvation, anti-RssB factor	2.02787	0.000399645
glutamine/glutamate metabolism	glnA	glutamine synthetase	2.46661	0.000358323
	gltD	glutamate synthase, 4Fe-4S protein, small subunit	2.05459	0.00327059
	gltF	periplasmic protein	2.2746	0.00143387
Ribonucleotidereductase system (iron-dependent; essential for DNA synthesis)	nrdE	ribonucleoside-diphosphate reductase 2, alpha subunit	2.6922	0.00372785
	nrdF	ribonucleoside-diphosphate reductase 2, beta subunit, ferritin-like protein	2.53094	0.0122148
	nrdH	hydrogen donor for NrdEF electron transport system; glutaredoxin-like protein	3.66763	2.6313e-08
	nrdI	flavodoxin required for NrdEF cluster assembly	3.25006	1.34257e-06
aminoacyl-tRNA biosynthesis*	alaU	tRNA	2.23006	0.042352
	argQ	tRNA	1.61692	0.00703942
	argU	tRNA	1.61924	0.0158627
	argZ	tRNA	1.62954	0.00306034
	lysQ	tRNA	2.05108	0.0345261
	metY	tRNA	1.93586	0.00182017
	tyrT	tRNA	1.76879	0.00361859
Unclustered genes and undefined clusters due to lack of information	gpmM	phosphoglycero mutase III, cofactor-independent	2.0273	6.53048e-09
	yjjZ	predicted protein	4.19454	2.51013e-13
	azoR	NADH-azoreductase, FMN-dependent	2.11463	0.01669
	cspH	stress protein, member of the CspA-family	2.90272	0.00307945
	efeU	pseudo	2.00137	0.0391833
	ibpA	heat shock chaperone	2.22643	0.000445472
	psiE	phosphate starvation inducible protein	2.08739	0.000787235
	rcnA	membrane protein conferring nickel and cobalt resistance	2.37343	0.00115822
	rutA	pyrimidine oxygenase, FMN-dependent	3.05055	0.00550662
	ybfA	predicted protein	2.91938	7.79255e-09
	ybfE	conserved protein, LexA-regulated	2.07617	0.00337044
	ynfM	putative arabinose efflux transporter	2.18423	0.00307945
Genes of E. coli highly expressed in colonic contents of monocolonised mice
Clusters	GENE NAME	DESCRIPTION	log2FoldChange	padj
Low oxygen respiration (carbon starvation; stationary growth)	appB	cytochrome bd-II oxidase, subunit II	-2.46847	0.0155009
	appC	cytochrome bd-II oxidase, subunit I	-2.39738	0.0247113
	hyaC	hydrogenase 1, b-type cytochrome subunit	-2.06834	0.0433006
ABC transporter for dipeptides	ddpA	D-ala-D-a la transporter subunit	-2.02655	0.0340741
	ddpB	D-ala-D-ala transporter subunit	-2.18458	0.0202174
	ddpD	D,D-dipeptide permease system, ATP-binding component	-2.00397	0.025576
Spermidine/ putrescine transport	ydcJ	predicted metalloenzyme	-2.1467	0.00299094
	ydcS	polyhydroxybutyrate (PHB) synthase, ABC transporter periplasmic binding protein homolog	-4.21265	4.59994e-11
	yeaG	protein kinase, function unknown; autokinase	-2.20893	0.000917328
	ydcT	predicted spermidine/putrescine transporter subunit	-4.08992	1.87905e-07
	ydcU	predicted spermidine/putrescine transporter subunit	-3.94512	9.5804e-08
	ydcV	predicted spermidine/putrescine transporter subunit	-3.96119	2.59434e-11
	lhgO/ygaF	L-2-hydroxyglutarate oxidase	-4.07176	8.39813e-07
	aldB	aldehyde dehydrogenase B	-4.02028	1.08458e-08
	araF	L-arabinose transporter subunit	-2.48343	0.000587089
	csiD	carbon starvation protein	-4.21057	1.90037e-07
Fatty acid degradation	fadA	3-ketoacyl-CoA thiolase (thiolase I)	-4.87607	4.1339e-15
	fadB	fused 3-hydroxybutyryl-CoA epimerase/delta(3)-cis-delta(2)-trans-enoyl-CoA isomerase/enoyl-CoA hydratase/3-hydroxyacyl-CoA dehydrogenase	-4.4645	1.61936e-12
	fadD	acyl-CoA synthetase (long-chain-fatty-acid--CoA ligase)	-3.40988	9.38862e-10
	fadE	acyl coenzyme A dehydrogenase	-4.75987	2.97133e-18
	fadH	2,4-dienoyl-CoA reductase, NADH and FMN-linked	-4.53917	7.1601e-12
	fadI	beta-ketoacyl-CoA thiolase, anaerobic, subunit	-3.57871	3.98571e-08
	fadJ	fused enoyl-CoA hydratase and epimerase and isomerase/3-hydroxyacyl-CoA dehydrogenase	-4.75257	5.37791e-17
	fadL	long-chain fatty acid outer membrane transporter	-4.64156	2.20501e-15
	fadM/tesC	long-chain acyl-CoA thioesterase III	-4.53699	6.07058e-31
	actP	acetate transporter	-3.99402	1.08458e-08
	yjcH	inner membrane protein, DUF485 family	-4.11171	2.55695e-08
	paaJ	3-oxoadipyl-CoA/3-oxo-5,6-dehydrosuberyl-CoA thiolase	-2.7548	1.87418e-08
	paaK	phenylacetyl-CoA ligase	-2.90182	3.61611e-06
	gabT	4-aminobutyrate aminotransferase, PLP-dependent	-3.65636	2.00292e-06
regulatory RNAs (stationary phase)	lsrA	autoinducer 2 import ATP-binding protein	-2.58591	0.0100138
	lsrB	autoinducer 2-binding protein	-2.79532	0.002619
	lsrC	autoinducer 2 import system permease protein	-2.35143	0.0366007
	lsrF	putative autoinducer-2 (AI-2) aldolase	-2.33456	0.00284878
	lsrG	autoinducer-2 (AI-2) degrading protein LsrG	-2.33896	0.00266944
	lsrK	autoinducer-2 (AI-2) kinase	-2.49828	0.000358323
Arginine degradation (harvest both nitrogen and energy; stationary growth)	astA	arginine succinyltransferase	-3.22116	1.91764e-06
	astB	succinylarginine dihydrolase	-2.94771	6.89507e-07
	astD	succinylglutamic semialdehyde dehydrogenase	-3.04823	2.78032e-06
	astE	succinylglutamate desuccinylase	-2.63381	1.68524e-05
Carbohydrate transport (PTS system)	srlB	glucitol/sorbitol-specific enzyme IIA component of PTS	-2.46313	0.00501257
	srlE	glucitol/sorbitol-specific enzyme IIB component of PTS	-3.17041	6.12614e-05
	srlD/gutD	sorbitol-6-phosphate dehydrogenase	-2.68781	0.000262541
	srlA	glucitol/sorbitol-specific enzyme IIC component of PTS	-3.41203	3.81727e-05
Glycerol metabolism	glpB	sn-glycerol-3-phosphate dehydrogenase (anaerobic), membrane anchor subunit	-2.16336	0.021248
	glpC	anaerobic sn-glycerol-3-phosphate dehydrogenase, C subunit, 4Fe-4S iron-sulfur cluster	-2.53308	0.0034599
	glpX	fructose 1,6-bisphosphatase II	-3.097	2.27554e-07
	glpQ	periplasmic glycerophosphodiester phosphodiesterase	-2.23793	0.00500624
	glpK	glycerol kinase	-3.32846	6.53048e-09
	glpF	glycerol facilitator	-3.12528	7.38858e-10
	dhaK	dihydroxyacetone kinase, PTS-dependent, dihydroxyacetone-binding subunit	-2.41619	5.38737e-08
Glycoxylate shunt & glycolate metabolism	glcA	glycolate transporter	-4.2967	2.82717e-19
	glcB	malate synthase G	-4.6623	7.89582e-27
	glcD	glycolate oxidase subunit, FAD-linked	-6.08288	7.89582e-27
	glcE	glycolate oxidase FAD binding subunit	-5.61295	1.08422e-15
	glcF	glycolate oxidase 4Fe-4S iron-sulfur cluster subunit	-5.03619	2.82717e-19
	glcG	conserved protein	-5.15709	5.4909e-25
	aceA	isocitrate lyase	-3.51638	0.000104784
	aceB	malate synthase A	-3.50903	2.24867e-05
	aceK	isocitrate dehydrogenase kinase/phosphatase	-3.73716	1.88884e-05
	ptsG	fused glucose-specific PTS enzymes: IIB component/IIC component	-2.01681	0.000319304
Carbon starvation response	lldD	L-lactate dehydrogenase, FMN-linked	-2.08443	0.000196772
	lldP	L-lactate permease	-2.02486	8.18208e-05
	lldR	dual role activator/repressor for lldPRD operon	-2.29283	0.00208155
	aldA	aldehyde dehydrogenase A, NAD-linked	-3.49187	1.67607e-10
	mglA	fused methyl-galactoside transporter subunits of ABC superfamily: ATP-binding components	-2.30676	0.00223762
	mglB	methyl-galactoside transporter subunit	-4.01076	1.48912e-15
	fucO	L-1,2-propanediol oxidoreductase	-2.01378	0.00341356
	gabD	succinate-semialdehyde dehydrogenase I, NADP-dependent	-3.681	3.14104e-06
	acs	acetyl-CoA synthetase	-3.8558	1.06769e-11
	dadA	D-amino acid dehydrogenase	-2.13123	0.00175026
	gatY	D-tagatose 1,6-bisphosphate aldolase 2, catalytic subunit	-3.52572	3.95791e-15
	cstA	carbon starvation protein involved in peptide utilization	-3.56656	2.88384e-08
	ybdD	conserved protein, DUF466 family	-2.87901	2.84881e-05
	sdhB	succinate dehydrogenase, FeS subunit	-2.11924	4.10452e-06
purine and pyrimidine salvage (stationary phase)	gabP	gamma-aminobutyrate transporter	-3.42123	1.69813e-05
	ftsI	transpeptidase involved in septal peptidoglycan synthesis (penicillin-binding protein 3)	-2.37307	5.50589e-07
	lacA	thiogalactoside acetyltransferase	-4.24418	2.26097e-11
	cspD	inhibitor of DNA replication, cold shock protein homolog	-2.37916	3.99499e-07
	lacZ	beta-D-galactosidase	-3.53591	1.88158e-05
	dadX	alanine racemase 2, PLP-binding	-2.12568	0.00312687
	deoA	thymidine phosphorylase	-2.8822	1.38625e-07
	deoC	2-deoxyribose-5-phosphate aldolase, NAD(P)-linked	-2.15369	4.98086e-06
	malE	maltose transporter subunit	-2.30513	0.00324072
	malT	DNA-binding transcriptional activator for the mal regulon and maltotriose-ATP-binding protein	-2.94337	4.60293e-08
	cdd	cytidine/deoxycytidine deaminase	-2.99136	1.34781e-11
	udp	uridine phosphorylase	-3.42961	1.53867e-10
Acid-resistance (glutamine dependent)	gadB	glutamate decarboxylase B, PLP-dependent	-2.94761	0.00272267
	gadC	glutamate:gamma-aminobutyric acid antiporter	-2.87324	0.00349017
	hdeA	stress response protein acid-resistance protein	-2.51039	0.0103473
	hdeB	acid-resistance protein	-2.3993	0.0272653
	hdeD	acid-resistance membrane protein	-2.18873	0.0440156
	yebV	predicted protein	-2.92725	9.52191e-11
	csiE	stationary phase inducible protein	-2.63381	0.000536286
	bsmA/yjfO	bioflm peroxide resistance protein	-2.33223	0.000755078
Unclustered genes and undefined clusters due to lack of information	manX	fused mannose-specific PTS enzymes: IIA component/IIB component	-2.16868	6.54909e-06
	manY	mannose-specific enzyme IIC component of PTS	-2.03955	0.000119876
	agaV	N-acetylgalactosamine-specific enzyme IIB component of PTS	-2.04313	0.0266941
	yeaH	UPF0229 family protein	-2.38751	0.000762981
	agp	glucose-1-phosphatase/inositol phosphatase	-2.94998	4.20514e-09
	rbsD	predicted cytoplasmic sugar-binding protein	-3.18548	8.50013e-09
	xylF	D-xylose transporter subunit	-2.74101	0.000948418
	bfr	bacterioferritin, iron storage and detoxification protein	-2.40964	9.41316e-06
	csiR	DNA-binding transcriptional repressor of csiD	-2.52325	0.000263266
	glxR	tartronate semialdehyde reductase, NADH-dependent	-2.2955	0.0373437
	gpr	L-glyceraldehyde 3-phosphate reductase	-2.52715	1.02786e-05
	hcaR	DNA-binding transcriptional activator of 3-phenylpropionic acid catabolism	-2.42371	6.96171e-06
	lhgO	L-2-hydroxyglutarate oxidase	-4.07176	8.39813e-07
	nmpC	pseudo	-2.06188	0.00284878
	preA	dihydropyrimidine dehydrogenase, NADH-dependent, subunit C	-2.05802	0.017491
	preB	NA	-2.5306	0.00315455
	prr	NA	-3.98993	2.6429e-16
	rhmD	L-rhamnonate dehydratase	-3.3698	8.71729e-07
	rmf	ribosome modulation factor	-2.20826	0.00337044
	sibA	ncRNA	-2.23717	2.56061e-05
	sixA	phosphohistidine phosphatase	-1.90818	0.00306333
	ycdZ	DUF1097 family inner membrane protein	-2.1369	3.9435e-05
	yfiQ	NA	-2.49595	6.1269e-06
	ygeV	predicted DNA-binding transcriptional regulator	-2.56751	0.000140308
	ypfM	hypothetical protein	-2.23881	0.000263266
	yqeC	conserved protein	-2.38606	0.0088013
	ydcH	DUF465 family protein, function unknown	-4.71449	3.56938e-16
Genes of B. thetaiotaomicron highly expressed in colonic mucus of bicolonised mice
Clusters	GENE ID	DESCRIPTION	log2FoldChange	padj
V-type ATP synthesis	BT_1295	V-type sodium ATP synthase subunit K	2.58455	1.92258e-25
	BT_1296	V-type ATP synthase subunit I	2.48786	1.20873e-45
	BT_1297	V-type ATP synthase subunit D	2.90849	9.50093e-41
	BT_1298	V-type ATP synthase subunit B	2.56791	4.36844e-44
	BT_0415	sulfate adenylyltransferase subunit 1	2.13285	9.81548e-11
	BT_1155	Na(+)-translocating NADH-quinone reductase subunit F	2.27636	8.73152e-11
Sodium translocation (NADH)	BT_1156	Na(+)-translocating NADH-quinone reductase subunit E	2.14405	4.97404e-06
	BT_0619	Na+-transporting NADH:ubiquinone oxidoreductase electron transport complex protein RnfD	2.59084	1.33399e-13
	BT_0620	Na+-transporting NADH:ubiquinone oxidoreductase electron transport complex protein RnfG	3.38499	3.42787e-20
	BT_0621	electron transport complex protein RsxE	3.00184	6.00977e-13
	BT_0622	Na+-transporting NADH:ubiquinone oxidoreductase electron transport complex protein RnfA	3.39019	2.02445e-12
host glycans (unknown type, PMG, adult and suckling mice)	BT_2804	ribokinase	2.45338	4.36078e-16
	BT_2805	hypothetical protein	4.32064	8.98896e-29
	BT_2807	hypothetical protein	6.48818	1.80349e-31
	BT_2808	inosine-uridine preferring nucleoside hydrolase	6.01603	2.938e-26
	BT_2809	hypothetical protein	6.25665	1.11009e-52
	BT_3280	susD-like	2.66954	4.28952e-05
arabinogalactan degradation (PUL no. 5)	BT_0273	susD-like	2.17817	5.44586e-05
	BT_0274	hypothetical protein	2.49914	0.000103997
	BT_0275	hypothetical protein	2.45472	1.03758e-06
	BT_1439	susD-like	2.23946	5.26071e-32
	BT_1440	susC-like	2.46861	1.67636e-29
	BT_2394	hypothetical protein	2.09097	1.01271e-05
	BT_3469	hypothetical protein	2.02005	2.91935e-09
	BT_1035	hypothetical protein	3.17247	6.66645e-20
	BT_1039	susD-like	5.04775	3.44832e-34
mucin N-glycans degradation (PUL no. 14; CAZy GH18)	BT_1036	hypothetical protein	5.23802	1.88068e-40
	BT_1037	hypothetical protein	4.72082	4.37344e-20
	BT_1038	hypothetical protein	4.93011	2.20614e-42
	BT_1040	susC-like	4.57284	3.82182e-42
	BT_1042	susC-like	5.43684	2.59919e-57
	BT_1043	susD-like	6.10334	7.27451e-59
	BT_1044	Glycoside Hydrolase Family 18	6.05005	2.34526e-58
	BT_1045	hypothetical protein	6.01397	5.65197e-58
	BT_1047	susD-like	2.18279	1.19914e-08
	BT_1048	secreted endoglycosidase (Glycoside Hydrolase Family 18)	2.23698	6.53804e-09
	BT_1049	putative patatin-like protein	2.27982	4.02537e-09
	BT_3983	susC-like	2.2458	2.78226e-14
Fucose degradation (possibly from Mucin O-glycans)	BT_1273	L-fucose isomerase	2.23647	3.48308e-17
	BT_1274	L-fuculose phosphate aldolase	2.1007	3.36637e-10
	BT_1276	hypothetical protein	3.46725	1.05276e-07
	BT_1277	L-fucose permease	2.27513	1.13554e-08
Biotin synthesis	BT_1444	hypothetical protein	2.15957	1.37e-05
	BT_1445	biotin synthesis protein bioC	2.02268	3.2553e-05
	BT_1446	dithiobiotin synthetase	2.2777	8.0974e-08
Mucin O-glycans degradation (PUL no. 80)	BT_4294	hypothetical protein	2.57758	5.58314e-05
	BT_4295	putative chitobiase	3.25814	5.10848e-39
	BT_4296	hypothetical protein	3.45485	1.48611e-31
	BT_4297	susD-like	3.46341	5.11557e-33
	BT_4298	susC-like	3.18928	4.86784e-23
	BT_4299	hypothetical protein	2.43218	2.87963e-11
	BT_3796	secreted sulfatase ydeN	2.2799	0.00729362
Mucin O-glycans degradation (PUL no. 38; CAZy GH16 & GH18)	BT_2818	susC-like	2.7836	2.39132e-17
	BT_2819	susD-like	3.38187	2.08711e-16
	BT_2820	susC-like	3.4528	3.44178e-24
	BT_2823	hypothetical protein	3.96449	7.18075e-35
	BT_2824	beta-glucanase (Glycoside Hydrolase Family 16)	3.60065	6.23748e-24
	BT_2825	chitinase (Glycoside Hydrolase Family 18)	3.16229	4.21088e-06
	BT_1553	hypothetical protein	2.29081	0.000147374
	BT_3984	susD-like	2.80089	1.68506e-20
	BT_2968	hypothetical protein	2.09025	3.6257e-08
Mucin N-glycans degradation (PUL no. 72; CAZy GH18)	BT_3985	hypothetical protein	2.97802	7.7623e-21
	BT_3986	putative patatin-like protein	3.01408	1.07019e-20
	BT_3987	endo-beta-N-acetylglucosaminidase F1 (Glycoside Hydrolase Family 18)	2.95593	1.02999e-19
Glycosaminoglycan oligosaccharide degradation (PUL no. 85; CAZy PL12 & GH88)	BT_4652	hypothetical protein	2.58741	3.41669e-12
	BT_4653	glucose/galactose transporter	2.52062	6.76358e-06
	BT_4654	ROK family transcriptional repressor, with glucokinase domain	3.53371	5.00749e-09
	BT_4657	Polysaccharide Lyase Family 12	2.43221	8.34697e-12
	BT_4658	Glycoside Hydrolase Family 88	2.82816	2.01564e-06
	BT_4659	susD-like	3.44604	2.57103e-23
	BT_4660	susC-like	2.86706	1.57698e-15
chondroitin sulfate degradation (PUL no. 57)	BT_3328	hypothetical protein	2.03421	1.46263e-07
	BT_3329	hypothetical protein	2.36819	1.08992e-16
	BT_3330	hypothetical protein	2.02319	8.87415e-07
	BT_3602	hypothetical protein	2.17408	1.22976e-11
Host unknown glycans degradation (PUL no. 9; CAZy GH20 & GH2)	BT_0456	Glycoside Hydrolase Family 20	1.60661	3.23321e-12
	BT_0457	sialic acid-specific 9-O-acetylesterase	1.76228	5.12516e-17
	BT_0459	Glycoside Hydrolase Family 20	1.57164	1.66144e-13
	BT_0460	Glycoside Hydrolase Family 20	2.56379	9.65502e-27
	BT_0461	Glycoside Hydrolase Family 2	2.53617	5.8557e-25
Mucin O-glycans degradation (PUL no. 78)	BT_4240	conserved hypothetical protein, with a phosphotransferase enzyme family domain	3.45103	3.3401e-28
	BT_4244	hypothetical protein	2.1648	3.82786e-07
	BT_4245	hypothetical protein	2.72806	7.20215e-11
	BT_1934	hypothetical protein	2.30835	4.20553e-06
	BT_4246	susD-like	2.47028	4.30132e-10
Unclustered genes and undefined clusters due to lack of information	BT_0172	hypothetical protein	2.03202	0.000420234
	BT_0224	hypothetical protein	2.2548	5.63404e-06
	BT_0225	hypothetical protein	2.17652	3.17344e-11
	BT_0370	galactokinase	2.08861	1.34025e-19
	BT_0416	hypothetical protein	2.10631	2.23131e-09
	BT_0506	beta-hexosaminidase	2.64375	6.35313e-24
	BT_0507	TetR/AcrR family transcriptional regulator	2.90717	4.27533e-11
	BT_0563	ABC transporter ATP-binding protein or permease	2.36363	9.27355e-08
	BT_2811	alkyl hydroperoxide reductase	2.58622	1.07019e-20
	BT_4715	Non-specific DNA-binding protein Dps / Iron-binding ferritin-like antioxidant protein / Ferroxidase	2.44606	3.18596e-12
	BT_1032	Glycoside Hydrolase Family 92	1.96546	1.44026e-17
	BT_1353	glycosyltransferase	2.19612	4.75637e-11
	BT_1414	hypothetical protein	2.13345	0.00269589
	BT_3215	hypothetical protein	2.06218	2.84318e-05
	BT_1689	oxaloacetate decarboxylase subunit beta	2.32553	1.3169e-12
	BT_2733	DNA-directed RNA polymerase subunit betaprime	2.31235	1.72727e-32
	BT_1330	hypothetical protein	2.31433	3.9756e-24
	BT_1359	hypothetical protein	2.16274	3.44178e-24
	BT_1360	tRNA/rRNA methyltransferase	2.2385	9.7723e-10
	BT_1553	hypothetical protein	2.29081	0.000147374
	BT_2001	zinc metalloprotease	2.22108	1.33472e-11
	BT_2451	pyrogenic exotoxin B	2.43523	2.7325e-09
	BT_2452	hypothetical protein	2.26986	0.000129208
	BT_2454	hypothetical protein	2.00232	0.000139872
	BT_2919	hypothetical protein	2.38241	1.6125e-09
	BT_3572	hypothetical protein	2.20851	1.02591e-08
	BT_3573	hypothetical protein	2.41087	2.2185e-06
	BT_3618	hypothetical protein	2.2606	2.5617e-06
	BT_3619	hypothetical protein	2.93561	3.43702e-07
	BT_3620	AmpG protein, beta-lactamase induction signal transducer	2.17137	0.000132105
	BT_3742	hypothetical protein	2.30738	9.50343e-24
	BT_3866	glutamine-dependent carbamyl phosphate synthetase	2.1507	4.69536e-15
	BT_3891	hypothetical protein	2.05058	0.00457004
	BT_4050	beta-galactosidase	2.17323	9.50878e-20
	BT_4316	hypothetical protein	2.22235	0.000299753
	BT_4541	typeI restriction modification DNA specificity protein	2.10555	9.26217e-05
	BT_4703	chloromuconate cycloisomerase	2.40685	2.91444e-34
	BT_4704	O-succinylbenzoic acid--CoA ligase	2.04769	1.47422e-11
Genes of B. thetaiotaomicron highly expressed in colonic contents of bicolonised mice
Clusters	GENE ID	DESCRIPTION	log2FoldChange	padj
α-mannan degradation (PUL no. 68)	BT_3777	hypothetical protein	-2.1159	6.16749e-06
	BT_3778	hypothetical protein	-2.08598	4.06174e-14
	BT_3784	alpha-1,2-mannosidase (Glycoside Hydrolase Family 92)	-2.57992	9.35981e-26
	BT_3787	hypothetical protein	-2.71674	4.58884e-22
	BT_3788	susC-like	-2.42697	2.15459e-24
Pectin chain degradation (homogalacturonan: PUL no. 75; CAZy PL1 & GH28)	BT_4108	hypothetical protein	-2.71665	2.15987e-25
	BT_4109	putative pectinesterase precursor	-3.05756	8.17482e-22
	BT_4114	susC-like	-2.29135	4.34743e-09
	BT_4116	Polysaccharide Lyase Family 1	-2.56979	9.72963e-17
	BT_0997	hypothetical protein	-2.06048	5.5059e-09
	BT_2254	pectate lyase	-3.06274	4.88661e-26
	BT_4185	xylosidase/arabinosidase	-2.07444	1.07118e-14
	BT_4187	exo-poly-alpha-D-galacturonosidase	-3.42905	1.29996e-22
Starch degradation	BT_3702	SusC, outer membrane protein involved in starch binding	-2.05704	1.14029e-15
	BT_3703	alpha-glucosidase (Glycoside Hydrolase Family 97, SusB)	-2.3781	1.73683e-25
	BT_3704	alpha-amylase (neopullulanase) SusA (Glycoside Hydrolase Family 13)	-3.59369	1.69623e-24
	BT_1010	hypothetical protein	-2.94239	2.40309e-15
	BT_1011	hypothetical protein	-2.1627	0.000259181
capsular polysaccharide synthesis (CPS n°8)	BT_0050	glycosyltransferase family 2	-2.37729	4.17045e-05
	BT_0053	glycosyltransferase family 4	-2.83096	1.39396e-07
	BT_0056	glycosyltransferase	-2.0331	0.00748047
	BT_0058	hypothetical protein	-2.68274	9.73885e-07
	BT_0059	hypothetical protein	-3.48909	4.68535e-07
	BT_0060	polysaccharide export protein	-2.7786	3.79875e-05
	BT_0061	tyrosine-protein kinase ptk	-3.10858	2.02445e-12
	BT_0064	hypothetical protein	-2.33776	4.60588e-09
	BT_0065	alpha-galactosidase	-2.71403	4.50429e-08
	BT_0066	major outer membrane protein OmpA	-3.16813	1.16968e-09
	BT_0068	hypothetical protein	-2.47169	9.32712e-06
	BT_0040	hypothetical protein	-2.31995	8.6813e-05
	BT_0041	F420H2:quinone oxidoreductase	-2.11049	0.00532721
Potassium transport	BT_2422	hypothetical protein	-2.00613	1.61651e-10
	BT_2423	potassium-transporting ATPase subunit C	-2.01836	3.6847e-07
	BT_2424	K+-transporting ATPase B chain	-2.78724	3.33317e-26
	BT_2425	potassium-transporting ATPase subunit A	-2.47417	1.9043e-19
Unclustered genes and undefined clusters due to lack of information	BT_0037	transcriptional regulatory protein	-4.01553	1.84166e-14
	BT_3477	glutaminase A	-2.42227	3.83379e-10
	BT_3503	glutaminase A	-2.03352	0.00842164
	BT_3310	hypothetical protein	-2.14064	1.07524e-16
	BT_0977	hypothetical protein	-2.39118	0.000231618
	BT_0982	hypothetical protein	-2.54432	3.47118e-06
	BT_1861	2-isopropylmalate synthase	-2.39866	4.22419e-12
	BT_1901	lysine-sensitive aspartokinase III	-2.112	0.0191651
	BT_2138	hypothetical protein	-2.18725	0.0102999
	BT_2528	Na+-dependent phosphate transporter	-2.07056	4.56244e-15
	BT_2780	membrane-associated protein	-2.29586	1.27855e-05
	BT_3524	alpha-1,6-mannanase	-2.01997	2.84527e-05
	BT_4197	hypothetical protein	-2.03475	0.0191878
	BT_4227	hypothetical protein	-2.77836	3.12111e-05
	BT_4234	hypothetical protein	-2.08321	0.0133467
Genes of E. coli highly expressed incolonic mucus of bicolonised mice
Clusters	GENE NAME	DESCRIPTION	log2FoldChange	padj
Fe-S cluster formation (Iow iron; oxidative stress)	sufB	component of SufBCD Fe-S cluster assembly scaffold	2.51741	8.96361e-06
	sufC	SufBCD Fe-S cluster assembly scaffold protein, ATP-binding protein	2.59331	0.000125107
	nrdH	hydrogen donor for NrdEF electron transport system; glutaredoxin-like protein	4.18641	8.20098e-15
	fhuF	ferric iron reductase involved in ferric hydroximate transport	3.061	7.23157e-13
	bfd	bacterioferritin-associated ferredoxin	2.46179	0.00220115
	fecI	KpLE2 phage-like element; RNA polymerase, sigma 19 factor	2.61176	9.73809e-08
	yncE	ATP-binding protein, periplasmic, function unknown	2.79773	2.13149e-12
	yjjZ	predicted protein	4.61952	5.17064e-14
	iraM	RpoS stabilzer during Mg starvation, anti-RssB factor	2.26111	0.000107078
Iron import (Enterobactin synthesis)	entC	isochorismate synthase 1	3.63888	1.40589e-10
	entD	phosphopantetheinyltransferase component of enterobactin synthase multienzyme complex	2.16901	0.00377963
	entE	2,3-dihydroxybenzoate-AMP ligase component of enterobactin synthase multienzyme complex	3.83807	2.34467e-08
	entF	enterobactin synthase multienzyme complex component, ATP-dependent	3.03823	4.76028e-07
	fes	enterobactin/ferric enterobactin esterase	4.15385	1.21371e-10
	cirA	catecholate siderophore receptor CirA	3.69159	1.83506e-13
	ybiX	conserved protein, Fe(II)-dependent oxygenase superfamily	2.82328	0.00248201
	fepB	iron-enterobactin transporter subunit	2.83187	1.16319e-06
	exbB	membrane spanning protein in TonB-ExbB-ExbD complex	3.01362	4.22606e-15
iron uptake	exbD	membrane spanning protein in TonB-ExbB-ExbD complex	2.78066	4.10755e-11
	fepA	iron-enterobactin outer membrane transporter	2.76144	5.43305e-08
	fecR	KpLE2 phage-like element; transmembrane signal transducer for ferric citrate transport	3.28658	8.46438e-05
	fhuA	ferrichrome outer membrane transporter	3.8484	4.45652e-25
	fhuC	iron-hydroxamate transporter subunit	3.5079	4.58254e-07
	fhuD	iron-hydroxamate transporter subunit	3.54251	1.61004e-06
	fhuE	ferric-rhodotorulic acid outer membrane transporter	4.10813	2.27318e-14
	ompA	outer membrane protein A (3a;II*;G;d)	2.11928	1.89712e-26
	fepD	iron-enterobactin transporter subunit	2.51224	0.000143938
	fepG	iron-enterobactin transporter subunit	2.37024	0.00780073
Glycine betaine/proline uptake (Osmotic stress)	proP	proline/glycine betaine transporter	2.21704	5.4281e-06
	proV	glycine betaine transporter subunit	3.14711	4.4525e-05
	mscS	mechanosensitive channel protein, small conductance	2.04578	1.65218e-13
Electron transfer (oxidative stress response)	fldA	flavodoxin 1	2.22433	2.08032e-15
	yhhK	NA	2.0567	0.00010304
	ybfE	conserved protein, LexA-regulated	2.01868	0.0490942
	cnu	oriC-binding complex H-NS/Cnu; binds 26 bp cnb site; also forms a complex with StpA	2.62489	0.0137529
Oxidative stress responses	marA	DNA-binding transcriptional dual activator of multiple antibiotic resistance	4.71501	3.73205e-14
	marB	predicted protein	3.25114	0.000735028
	marR	DNA-binding transcriptional repressor of multiple antibiotic resistance	3.12413	0.000370161
	yedR	inner membrane protein	2.19368	0.00194994
	ompX	outer membrane protein X	3.21881	2.42113e-26
	ahpC	alkyl hydroperoxide reductase, C22 subunit	2.01924	1.12185e-20
	sodA	superoxide dismutase, Mn	3.21464	1.93348e-16
Glutamine metabolism	glnG	fused DNA-binding response regulator in two-component regulatory system with GlnL: response regulator/sigma54 interaction protein	2.21555	9.51926e-08
	glnL	sensory histidine kinase in two-component regulatory system with GlnG	2.23197	1.66344e-08
Glycine degradation	gcvP	glycine decarboxylase, PLP-dependent, subunit (protein P) of glycine cleavage complex	2.02232	0.000381301
	gcvT	aminomethyltransferase, tetrahydrofolate-dependent, subunit (T protein) of glycine cleavage complex	2.11329	0.000125503
Glycolysis	lysU	lysine tRNA synthetase, inducible	2.59202	2.27165e-12
	eno	enolase	2.20491	2.30896e-11
	gpmM/gpmI	phosphoglycero mutase III, cofactor-independent	3.35747	1.86711e-45
	gapA	glyceraldehyde-3-phosphate dehydrogenase A	2.23359	4.47952e-09
	ndh	respiratory NADH dehydrogenase 2/cupric reductase	4.39536	4.18531e-29
	pdhR	DNA-binding transcriptional dual regulator	2.44725	1.66422e-11
aminoacyl-tRNA biosynthesis*	argQ	tRNA	3.4115	2.67151e-05
	argZ	tRNA	1.77775	0.00499639
	lysY	tRNA	1.59206	0.0391774
	lysZ	tRNA	1.77513	0.00299457
	metY	tRNA	1.66782	0.024526
	valZ	tRNA	1.78926	0.00100116
	gltW	tRNA	1.58457	0.0134452
Unclustered genes and undefined clusters due to lack of information	arsC	arsenate reductase	4.19964	1.01018e-08
	azuC	expressed protein	3.26286	1.31816e-05
	bcsQ	pseudo	2.49144	0.0173869
	fimB	tyrosine recombinase/inversion of on/off regulator of fimA	2.73748	8.89222e-10
	groS	Cpn10 chaperonin GroES, small subunit of GroESL	2.24253	7.17453e-09
	oxyS	ncRNA	2.33638	0.0488232
	pmrR	predicted regulator of BasS activity, membrane protein	2.31414	0.000154554
	psiE	phosphate starvation inducible protein	2.21601	0.000144618
	yeeX	conserved protein, UPF0265 family	2.39834	6.54681e-24
	rcnA	membrane protein conferring nickel and cobalt resistance	2.39696	4.00834e-05
	insJ	IS150 transposase A	2.2818	0.011809
	ryhB	ncRNA	2.88614	0.00663724
	ulaG	L-ascorbate 6-phosphate lactonase	2.34646	1.56515e-05
	ydiE	hemin uptake protein HemP homolog	2.88877	0.00213249
	yhjR	putative protein	2.04188	0.00249294
	yeeN	conserved protein, UPF0082 family	2.26435	1.07583e-05
	yhhK	NA	2.0567	0.00010304
	yhhQ	DUF165 family inner membrane protein	2.15688	1.05117e-06
	yiaD	multicopy suppressor of bamB; outer membrane lipoprotein	2.01665	0.00205428
	yjcB	conserved protein	2.62172	7.5787e-09
	yjcD	predicted permease	2.01911	0.00386663
	yjgH	conserved protein, UPF0131 family	3.12797	0.000379699
	yjgJ	NA	2.1502	3.78124e-06
	ypeB	predicted protein	2.38336	0.021218
	yqjH	predicted siderophore interacting protein	3.2537	1.37206e-22
	yqjI	predicted transcriptional regulator, PadR family	2.73329	9.74828e-16
	ytjA	predicted protein	2.17789	0.000169789
	zntA	zinc, cobalt and lead efflux system	2.52625	2.30341e-05
Genes of E. coli highly expressed in colonic contents of bicolonised mice
Clusters	GENE NAME	DESCRIPTION	log2FoldChange	padj
Maltose degradation	malE	maltose transporter subunit	-2.89714	9.08902e-07
	malF	maltose transporter subunit	-2.01946	0.00160855
	malK	fused maltose transport subunit, ATP-binding component of ABC superfamily/regulatory protein	-3.18601	1.59724e-05
	malM	maltose regulon periplasmic protein	-2.35248	0.00163978
	malT	DNA-binding transcriptional activator for the mal regulon and maltotriose-ATP-binding protein	-3.71351	4.46453e-26
	malX	fused maltose and glucose-specific PTS enzymes: IIB component, IIC component	-2.88269	0.000233181
	tsx	nucleoside channel, receptor of phage T6 and colicin K	-2.17936	7.39968e-09
	ydeN	conserved protein	-2.50258	0.00253324
	tnaA	tryptophanase/L-cysteine desulfhydrase, PLP-dependent	-4.65665	4.82176e-20
	aspA	aspartate ammonia-lyase	-3.02917	4.66882e-17
	lamB	maltose outer membrane porin (maltoporin)	-3.09444	8.05997e-07
glycerol metabolism	glpA	sn-glycerol-3-phosphate dehydrogenase (anaerobic), large subunit, FAD/NAD(P)-binding	-3.79402	5.17753e-19
	glpB	sn-glycerol-3-phosphate dehydrogenase (anaerobic), membrane anchor subunit	-3.0435	3.33951e-06
	glpC	anaerobic sn-glycerol-3-phosphate dehydrogenase, C subunit, 4Fe-4S iron-sulfur cluster	-2.11113	0.00162964
	glpF	glycerol facilitator	-3.56001	1.64663e-23
	glpK	glycerol kinase	-2.63199	1.87957e-10
	glpQ	periplasmic glycerophosphodiester phosphodiesterase	-3.41293	2.46047e-11
	glpT	sn-glycerol-3-phosphate transporter	-4.22485	6.59353e-16
	gldA	glycerol dehydrogenase, NAD	-2.64684	5.9608e-11
Fatty acid degradation	fadA	3-ketoacyl-CoA thiolase (thiolase I)	-4.12681	2.83149e-12
	fadB	fused 3-hydroxybutyryl-CoA epimerase/delta(3)-cis-delta(2)-trans-enoyl-CoA isomerase/enoyl-CoA hydratase/3-hydroxyacyl-CoA dehydrogenase	-5.55295	8.17865e-25
	fadD	acyl-CoA synthetase (long-chain-fatty-acid--CoA ligase)	-3.9486	4.86913e-24
	fadE	acyl coenzyme A dehydrogenase	-4.31237	5.17753e-19
	fadH	2,4-dienoyl-CoA reductase, NADH and FMN-linked	-5.47607	5.31582e-22
	fadI	beta-ketoacyl-CoA thiolase, anaerobic, subunit	-5.13026	9.49186e-23
	fadJ	fused enoyl-CoA hydratase and epimerase and isomerase/3-hydroxyacyl-CoA dehydrogenase	-4.35918	3.2472e-23
	fadM/tesC	long-chain acyl-CoA thioesterase III	-2.20618	1.31816e-05
	paaJ	3-oxoadipyl-CoA/3-oxo-5,6-dehydrosuberyl-CoA thiolase	-2.8335	1.24458e-10
	paaK	phenylacetyl-CoA ligase	-2.84053	3.17384e-07
	glcC	DNA-binding transcriptional dual regulator, glycolate-binding	-3.29033	4.93636e-19
	yqeF	predicted acyltransferase	-2.15686	1.87957e-10
	lldP	L-lactate permease	-3.9225	2.74201e-19
	lldR	dual role activator/repressor for lldPRD operon	-2.89448	4.9005e-06
Carbon starvation	fucA	L-fuculose-1-phosphate aldolase	-2.28658	0.000732655
	fucO	L-1,2-propanediol oxidoreductase	-2.09085	8.72472e-05
	hcaR	DNA-binding transcriptional activator of 3-phenylpropionic acid catabolism	-3.50991	1.89712e-26
	ppsA	phosphoenolpyruvate synthase	-3.10623	1.43416e-12
	gatY	D-tagatose 1,6-bisphosphate aldolase 2, catalytic subunit	-2.62129	1.61889e-14
	aldA	aldehyde dehydrogenase A, NAD-linked	-3.8565	7.06753e-23
	aldB	aldehyde dehydrogenase B	-3.52604	1.92218e-07
	mglB	methyl-galactoside transporter subunit	-3.06034	5.01126e-09
	dctA	C4-dicarboxylic acid, orotate and citrate transporter	-4.91628	5.26091e-27
	cstA	carbon starvation protein involved in peptide utilization	-3.6486	4.12928e-14
Glycoxylate shunt & glycolate metabolism	aceA	isocitrate lyase	-4.16978	3.65324e-09
	aceB	malate synthase A	-4.14128	1.25709e-10
	aceK	isocitrate dehydrogenase kinase/phosphatase	-3.75318	1.99987e-07
	yjcH	inner membrane protein, DUF485 family	-3.37459	0.000109468
	acs	acetyl-CoA synthetase	-4.82272	7.55517e-24
	mdh	malate dehydrogenase, NAD(P)-binding	-1.78991	2.49135e-17
	mhpR	DNA-binding transcriptional activator, 3HPP-binding	-2.44339	1.56839e-08
	yfiQ	NA	-3.14354	5.36681e-17
	puuC	gamma-Glu-gamma-aminobutyraldehyde dehydrogenase, NAD(P)H-dependent	-2.32596	0.0024388
	puuE	GABA aminotransferase, PLP-dependent	-2.4157	0.00223265
	puuP	putrescine importer	-2.41403	0.000449907
Citric acid cycle	sucA	2-oxoglutarate decarboxylase, thiamin-requiring	-2.70922	1.20012e-24
	sucB	dihydrolipoyltranssuccinase	-2.49291	2.3909e-15
	sucC	succinyl-CoA synthetase, beta subunit	-2.60734	5.72034e-13
	sucD	succinyl-CoA synthetase, NAD(P)-binding, alpha subunit	-2.61974	1.23854e-10
	sdhA	succinate dehydrogenase, flavoprotein subunit	-3.24979	1.77024e-16
	sdhB	succinate dehydrogenase, FeS subunit	-3.07985	1.89712e-26
	sdhC	succinate dehydrogenase, membrane subunit, binds cytochrome b556	-3.00089	1.5071e-09
	sdhD	succinate dehydrogenase, membrane subunit, binds cytochrome b556	-2.38196	2.56251e-05
	ydcI	predicted DNA-binding transcriptional regulator	-2.41415	1.08872e-13
	frdA	fumarate reductase (anaerobic) catalytic and NAD/flavoprotein subunit	-2.3464	1.25165e-09
	msrB	methionine sulfoxide reductase B	-2.0446	9.9714e-12
	fumA	fumarate hydratase (fumarase A), aerobic Class I	-3.55557	4.56099e-53
	sthA	pyridine nucleotide transhydrogenase, soluble	-2.34838	3.32217e-17
Carbohydrate transport (PTS system)	srlA	glucitol/sorbitol-specific enzyme IIC component of PTS	-2.82869	0.000917677
	srlE	glucitol/sorbitol-specific enzyme IIB component of PTS	-2.53025	0.00080306
Purine salvage	preA/yeiA	dihydropyrimidine dehydrogenase, NADH-dependent, subunit C	-3.34647	9.12396e-07
	ygeW	predicted carbamoyltransferase	-4.15435	2.34467e-08
	ygfK	predicted oxidoreductase, Fe-S subunit	-3.50625	3.43253e-08
	ygeV	predicted DNA-binding transcriptional regulator	-3.87536	2.08584e-14
	ygeX	2,3-diaminopropionate ammonia lyase, PLP-dependent	-3.59236	2.15082e-06
	ygeY	predicted peptidase	-4.76407	1.5013e-14
	yqeB	conserved protein with NAD(P)-binding Rossman fold	-3.42903	6.33047e-08
	xdhD	probable hypoxanthine oxidase, molybdopterin-binding/Fe-S binding	-4.57709	1.25218e-21
	ygfM	predicted oxidoreductase	-3.05866	0.000130463
	xanQ/ygfO	xanthine permease	-2.15153	0.00919746
	preB/yeiT	NA	-3.86423	3.33747e-08
	yniA	predicted phosphotransferase/kinase	-2.90799	4.9815e-12
	rmf	ribosome modulation factor	-3.33826	6.89943e-10
	yeaY	lipoprotein, RpoE-regulated, fucntion unknown	-2.93333	2.42086e-06
	glgS	motility and biofilm regulator	-3.48595	1.97908e-13
	ychH	predicted inner membrane protein	-2.95804	5.3491e-12
	ycbJ	conserved protein	-2.477	2.08584e-14
	cspD	inhibitor of DNA replication, cold shock protein homolog	-3.47311	6.03826e-22
	bssR	repressor of biofilm formation by indole transport regulation	-4.5291	1.28034e-19
	uspF	stress-induced protein, ATP-binding protein	-2.83417	1.58913e-13
	ydcH	DUF465 family protein, function unknown	-4.77993	5.20836e-22
ABC transporter for dipeptides	dppD	dipeptide/heme transporter	-2.10066	0.000515011
	dppF	dipeptide transporter	-2.16596	0.000677638
Pyrimidine salvage	deoA	thymidine phosphorylase	-3.02346	2.32414e-15
	deoC	2-deoxyribose-5-phosphate aldolase, NAD(P)-linked	-3.26454	1.21035e-23
	udp	uridine phosphorylase	-2.53012	4.91368e-12
	cdd	cytidine/deoxycytidine deaminase	-3.7694	9.8765e-32
	yjjI	conserved protein	-2.58399	1.53207e-06
	ptsG	fused glucose-specific PTS enzymes: IIB component/IIC component	-2.23256	9.32071e-13
	flhD	DNA-binding transcriptional dual regulator with FlhC	-2.27141	4.28561e-05
Unclustered genes and undefined clusters due to lack of information	abgR	predicted DNA-binding transcriptional regulator of abgABT operon	-2.00204	6.77184e-06
	actP	acetate transporter	-2.65213	0.000140887
	aer	fused signal transducer for aerotaxis sensory component/methyl accepting chemotaxis component	-2.05927	5.98324e-12
	agp	glucose-1-phosphatase/inositol phosphatase	-3.2083	8.22009e-21
	ampH	D-alanyl-D-alanine-carboxypeptidase/endopeptidase; penicillin-binding protein; weak beta-lactamase	-2.17582	1.7446e-08
	livH	leucine/isoleucine/valine transporter subunit	-2.08438	3.11402e-05
	yhjE	inner membrane protein, predicted transporter	-2.37677	4.91939e-06
	rbsA	fused D-ribose transporter subunits of ABC superfamily: ATP-binding components	-2.41419	1.02408e-07
	rbsD	predicted cytoplasmic sugar-binding protein	-3.03503	1.16818e-15
	sgcX	KpLE2 phage-like element; predicted endoglucanase with Zn-dependent exopeptidase domain	-2.99993	2.17971e-05
	fliJ	flagellar protein	-2.70477	0.0098076
	araC	DNA-binding transcriptional dual regulator	-2.49295	5.52665e-20
	atoS	sensory histidine kinase in two-component regulatory system with AtoC	-2.47254	4.53971e-05
	bsmA	bioflm peroxide resistance protein	-4.2309	1.74141e-17
	yhfZ	conserved protein	-2.12354	0.00192424
	ccmE	periplasmic heme chaperone	-2.07532	0.0287196
	cdaR	DNA-binding transcriptional regulator for gar and gud operons; carbohydrate diacid regulator	-2.02775	3.55224e-09
	yjiH	predicted inner membrane protein	-2.18954	0.00275448
	cra	DNA-binding transcriptional repressor-activator for carbon metabolism	-2.43714	3.50699e-37
	csiE	stationary phase inducible protein	-3.00171	5.43305e-08
	lsrA	autoinducer 2 import ATP-binding protein	-2.44453	0.00430338
	csrB	ncRNA	-3.46291	1.08153e-10
	galS	DNA-binding transcriptional repressor	-2.91303	4.09542e-06
	mhpB	2,3-dihydroxyphenylpropionate 1,2-dioxygenase	-2.0926	0.0350982
	ompW	outer membrane protein W	-2.5944	1.33857e-06
	dmlR	DNA-binding transcriptional activator for dmlA	-2.87952	7.06083e-14
	eptB	KDO phosphoethanolamine transferase, Ca(2+)-inducible	-2.81076	1.03826e-16
	feaR	DNA-binding transcriptional activator for tynA and feaB	-3.21249	2.13074e-12
	gpr	L-glyceraldehyde 3-phosphate reductase	-3.63646	3.3844e-16
	hcaT	predicted 3-phenylpropionic transporter	-2.34947	4.77339e-09
	ivbL	ilvB operon leader peptide	-2.13537	6.15853e-07
	lacA	thiogalactoside acetyltransferase	-2.63875	0.000601081
	melA	alpha-galactosidase, NAD(P)-binding	-2.13293	0.000515011
	melR	DNA-binding transcriptional dual regulator	-3.46545	2.22266e-07
	mokC	regulatory protein for HokC, overlaps CDS of hokC	-2.11097	0.0441845
	mtfA	anti-repressor for DgsA(Mlc)	-3.50813	1.20012e-24
	napA	nitrate reductase, periplasmic, large subunit	-2.10224	0.00027968
	napF	ferredoxin-type protein, role in electron transfer to periplasmic nitrate reductase NapA	-3.11613	0.0023783
	nupG	nucleoside transporter	-3.55582	2.85947e-19
	pspE	thiosulfate:cyanide sulfurtransferase (rhodanese)	-2.25984	4.40831e-09
	ptsA	fused predicted PTS enzymes: Hpr component/enzyme I component/enzyme IIA component	-3.02231	0.000260329
	rhaS	DNA-binding transcriptional activator for rhaBAD and rhaT, L-rhamnose-binding	-2.16417	0.0232856
	rihA	ribonucleoside hydrolase 1	-2.84101	1.27597e-11
	rseA	anti-sigma factor	-2.38706	1.46001e-08
	ryeA	ncRNA	-2.51899	3.91027e-15
	ryjA	ncRNA	-2.05031	0.00474064
	sibA	ncRNA	-2.18132	1.10902e-06
	tdcA	DNA-binding transcriptional activator	-3.3685	0.000101166
	tnaB	tryptophan transporter of low affinity	-3.43161	5.2991e-08
	tnaC	tryptophanase leader peptide	-4.57682	9.59716e-10
	treC	trehalose-6-P hydrolase	-2.2452	1.37741e-06
	trg	methyl-accepting chemotaxis protein III, ribose and galactose sensor receptor	-2.77172	4.39198e-23
	ucpA	furfural resistance protein, predicted short-chain oxidoreductase	-2.54186	2.85947e-19
	yaiZ	predicted inner membrane protein, DUF2754 family	-2.01689	2.18923e-10
	ybaE	predicted transporter subunit: periplasmic-binding component of ABC superfamily	-2.9955	2.45947e-07
	ybdD	conserved protein, DUF466 family	-2.82084	6.68438e-07
	ybhQ	inner membrane protein	-3.69108	3.34472e-11
	ybiA	conserved protein, DUF1768 family	-2.275	1.83651e-08
	ycdZ	DUF1097 family inner membrane protein	-2.97713	6.45907e-18
	ydbC	predicted oxidoreductase, NAD(P)-binding	-2.87104	4.71999e-11
	ydbJ	predicted lipoprotein, DUF333 family	-2.18968	9.63516e-06
	ydcS	polyhydroxybutyrate (PHB) synthase, ABC transporter periplasmic binding protein homolog	-2.79669	0.00010193
	ydjL	predicted oxidoreductase, Zn-dependent and NAD(P)-binding	-2.63655	0.000952189
	yebV	predicted protein	-3.66016	4.22606e-15
	yehU	predicted sensory kinase in two-component system with YehT, inner membrane protein	-2.6373	7.87948e-10
	yfeK	predicted protein	-2.5297	7.40694e-05
	ygiM	SH3 domain protein	-2.28274	4.42833e-09
	yhjA	predicted cytochrome C peroxidase	-2.73032	8.06884e-09
	yidF	predicted DNA-binding transcriptional regulator	-2.23658	0.00569366
	yidQ	conserved outer membrane protein	-2.56368	1.12185e-20
	yjfN	predicted protein	-2.98928	0.000374687
	yjfY	predicted protein	-2.25829	0.00749029
	yjhQ	KpLE2 phage-like element; predicted acetyltransferase	-2.56707	0.0115902
	yjhX	conserved protein	-2.49066	0.0056435
	yjiG	inner membrane protein, SpmB family	-2.29327	0.000695414
	ynfG	oxidoreductase, Fe-S subunit	-2.17299	0.0277061
	ypfM	hypothetical protein	-2.42898	1.58663e-08
	ytfJ	predicted transcriptional regulator	-2.84715	1.06513e-10
	ssnA	predicted chlorohydrolase/aminohydrolase	-2.18504	0.0116826
