# Supplementary material for: The outer mucus layer hosts a distinct intestinal microbial niche
Source: Nat Commun. 2015 Sep 22;6:8292. doi: 10.1038/ncomms9292 (PMC4595636; doi:10.1038/ncomms9292)
Supplement: Supplementary Data 4 — The table shows the raw data of Fig. 3d, e, f and Supplementary Figures 5 and 9 comparing transcription of E. coli and B. thetaiotaomicron bacterial gene in specific regulon, functional groups in colonic mucus and contents from either monocolonised or bicolonised mice. The gene lists have been reported by indicated previous publications. The statistic significance is ignored in these comparisons as the groups of individual genes are treated as an entirety. [file ncomms9292-s5.xlsx]

## Sheet: Sheet1
Supplementary Data 4. The table shows the raw data of Fig. 3d, e, f and extended data figure 5 and 9 comparing transcription of E. coli and B. thetaiotaomicron bacterial gene in specific regulon, functional groups in colonic mucus and contents from eiher monocolonised and bicolonised mice. The gene lists have been reported by indicated previous publications. The statistic significance is ignored …
Fur operon of E. coli 29 (Fig. 3d)
		Monocolonisation			Binocolonisation
gene_id	GENENAME	log2FoldChange	Foldchange	padj	log2FoldChange	Foldchange	padj
b0706	bfd	2.55688	5.88432	5.13346e-06	2.46179	5.50899	0.00220115
b2155	cirA	3.69121	12.9171	1.82182e-08	3.69159	12.9205	1.83506e-13
b0596	entA	2.30366	4.93709	0.00620177	1.65712	3.15386	0.0345518
b0595	entB	2.89659	7.44665	0.000120155	1.95671	3.88175	0.00379574
b0593	entC	3.88067	14.7298	3.75127e-08	3.63888	12.457	1.40589e-10
b0583	entD	2.33729	5.05353	0.00599083	2.16901	4.49716	0.00377963
b0594	entE	3.73123	13.2804	2.29076e-06	3.83807	14.3013	2.34467e-08
b0586	entF	3.1625	8.95381	1.69813e-05	3.03823	8.21485	4.76028e-07
b0591	entS	2.6496	6.27493	1.92648e-05	1.84021	3.58062	0.00256576
b3006	exbB	2.96992	7.83492	1.55928e-08	3.01362	8.07588	4.22606e-15
b3005	exbD	2.63674	6.21925	4.16427e-06	2.78066	6.87168	4.10755e-11
b4291	fecA	0.766287	1.70089	0.347026	0.680113	1.60226	0.313345
b4290	fecB	0.751981	1.6841	0.438853	0.0595121	1.04211	0.965982
b4289	fecC	1.26794	2.40817	0.311516	0.0591526	1.04185	NA
b4288	fecD	0.247763	1.18736	0.918816	-0.369954	0.773807	NA
b4287	fecE	-0.690492	0.619642	0.662771	-1.84442	0.278467	0.0332385
b4293	fecI	3.22612	9.35748	5.3651e-11	2.61176	6.11251	9.73809e-08
b4292	fecR	2.67543	6.38828	0.000177077	3.28658	9.75799	8.46438e-05
b3408	feoA	1.72322	3.30174	0.0513993	1.37543	2.59445	0.0676006
b3409	feoB	0.198914	1.14783	0.908642	0.69257	1.61616	0.159696
b0584	fepA	3.29084	9.78679	4.09621e-07	2.76144	6.78074	5.43305e-08
b0592	fepB	3.01896	8.10583	1.47696e-06	2.83187	7.11996	1.16319e-06
b0588	fepC	1.40053	2.63999	0.246857	1.42269	2.68084	0.0743486
b0590	fepD	3.26198	9.59299	3.66178e-09	2.51224	5.70504	0.000143938
b0587	fepE	0.486834	1.40137	NA	-0.105363	0.929571	NA
b0589	fepG	1.68037	3.2051	0.0780909	2.37024	5.17027	0.00780073
b0585	fes	3.75265	13.4791	4.84146e-07	4.15385	17.8005	1.21371e-10
b0150	fhuA	2.90469	7.48858	1.286e-08	3.8484	14.404	4.45652e-25
b0153	fhuB	1.81152	3.51012	0.010537	0.989979	1.98616	0.216502
b0151	fhuC	1.83031	3.55614	0.0480481	3.5079	11.3758	4.58254e-07
b0152	fhuD	1.33792	2.52787	0.203069	3.54251	11.652	1.61004e-06
b1102	fhuE	2.71234	6.55382	2.99372e-05	4.10813	17.2453	2.27318e-14
b4367	fhuF	3.59602	12.0923	1.27122e-10	3.061	8.34552	7.23157e-13
b1494	pqqL	0.156473	1.11456	0.935479	0.331878	1.25865	0.760257
b1684	sufA	-0.125549	0.916655	0.94963	1.5745	2.97833	0.0213085
b1683	sufB	-0.216207	0.860826	0.905401	2.51741	5.72554	8.96361e-06
b1682	sufC	-0.0819301	0.944793	0.966534	2.59331	6.03484	0.000125107
b1681	sufD	-0.167238	0.890546	0.932166	1.54172	2.91141	0.00852513
b1679	sufE	0.0373299	1.02621	0.984107	1.81203	3.51136	0.0453384
b1680	sufS	-0.154051	0.898724	0.932169	1.39952	2.63814	0.0141666
b1252	tonB	1.75558	3.37662	8.65514e-05	1.65094	3.14037	1.94449e-08
b0803	ybiI	-0.639435	0.641964	0.47175	0.269984	1.20579	0.843282
b0802	ybiJ	2.06043	4.1711	0.0833026	0.999669	1.99954	NA
b0804	ybiX	2.94341	7.69229	0.00169813	2.82328	7.07768	0.00248201
b1496	yddA	0.994951	1.99301	NA	0.0408278	1.0287	NA
b1495	yddB	-0.267807	0.830581	0.905401	0.243546	1.1839	0.886847
b1705	ydiE	3.95653	15.5251	5.38737e-08	2.88877	7.40641	0.00213249
b1452	yncE	3.03241	8.18176	3.65242e-09	2.79773	6.95348	2.13149e-12
b3070	yqjH	2.83898	7.15515	7.1601e-12	3.2537	9.53807	1.37206e-22
RyhB downregulated genes of E. coli 30 (Fig. 3e)
		Monocolonisation			Binocolonisation
gene_id	GENENAME	log2FoldChange	Foldchange	padj	log2FoldChange	Foldchange	padj
b0118	acnB	-1.2062	0.13754	0.43341	-1.09485	0.0146117	0.468186
b0123	cueO	0.0147004	0.998075	1.01024	0.303397	0.851902	1.23405
b0721	sdhC	-0.781329	0.490658	0.581831	-3.00089	1.5071e-09	0.124923
b0722	sdhD	-1.70784	0.0121905	0.306118	-2.38196	2.56251e-05	0.191849
b0723	sdhA	-1.83863	0.00356739	0.279588	-3.24979	1.77024e-16	0.105127
b0724	sdhB	-2.11924	4.10452e-06	0.230169	-3.07985	1.89712e-26	0.11827
b0726	sucA	-1.72337	5.07522e-05	0.30284	-2.70922	1.20012e-24	0.152913
b0727	sucB	-1.45928	0.0151924	0.363676	-2.49291	2.3909e-15	0.177648
b0728	sucC	-1.54692	0.0136254	0.342239	-2.60734	5.72034e-13	0.164102
b0729	sucD	-1.424	0.0542744	0.372678	-2.61974	1.23854e-10	0.162697
b0733	cydA	-0.324441	0.726221	0.798608	0.879334	0.000516529	1.83953
b0734	cydB	-0.3671	0.680137	0.775339	0.754816	0.0151	1.68742
b0902	pflA	-0.193734	0.887515	0.87434	-1.29018	0.000368626	0.4089
b1276	acnA	-1.01408	0.098469	0.495144	0.00442833	0.995298	1.00307
b1378	ydbK	-0.37619	0.827906	0.770469	1.55171	0.00337217	2.93165
b1612	fumA	-1.74463	2.5303e-05	0.29841	-3.55557	4.56099e-53	0.0850485
b1656	sodB	-0.649882	0.355707	0.637332	-0.233349	0.535345	0.850658
b1777	yeaC	-0.360082	0.74471	0.77912	-1.53071	2.64016e-05	0.346107
b1778	msrB	-0.510573	0.539659	0.701944	-2.0446	9.9714e-12	0.242389
b2113	mrp/apbC	-0.0199769	0.992771	0.986248	-0.186422	0.747416	0.878782
b2276	nuoN	-0.154535	0.94766	0.898422	-1.16794	0.0647231	0.445057
b2277	nuoM	-0.270783	0.898717	0.82887	-1.45323	0.0229175	0.365204
b2278	nuoL	-0.465482	0.761867	0.724229	-1.56093	0.00240867	0.338933
b2279	nuoK	-0.145808	0.94766	0.903873	-1.35283	0.100736	0.391523
b2280	nuoJ	-0.710929	0.565292	0.610927	-1.22021	0.0352536	0.429221
b2281	nuoI	-0.410055	0.781626	0.752595	-1.49375	0.00206401	0.355088
b2282	nuoH	-0.412901	0.803105	0.751111	-1.35695	0.0134194	0.390407
b2283	nuoG	-0.255483	0.881644	0.837707	-1.08987	0.022233	0.469805
b2284	nuoF	-0.268364	0.876239	0.830261	-0.0324909	0.973362	0.977731
b2285	nuoE	-0.361541	0.822345	0.778333	-0.144957	0.87802	0.904406
b2286	nuoC	-0.264484	0.888272	0.832496	-0.275324	0.747654	0.826265
b2287	nuoB	-0.280504	0.873334	0.823303	-0.642503	0.287164	0.640601
b2288	nuoA	-0.356956	0.840635	0.78081	-0.795353	0.202408	0.576202
b2522	sseB	-0.136275	0.938997	0.909865	1.0517	0.0295375	2.07297
b2523	pepB	-0.777157	0.290002	0.583516	0.795969	0.0389048	1.73624
b2524	iscX	-0.0466265	0.976272	0.968198	0.51691	0.228134	1.43089
b2525	fdx	0.913418	0.545893	1.8835	0.169442	0.919044	1.12462
b2526	hscA	-0.0659446	0.955696	0.95532	-0.0809839	0.870065	0.945413
b2527	hscB	-0.505047	0.54839	0.704638	-0.0265687	0.968737	0.981753
b2528	iscA	-0.962476	0.153074	0.513175	0.0386917	0.951967	1.02718
b2529	iscU	-1.21727	0.0335411	0.430097	0.16783	0.744276	1.12337
b2530	iscS	-1.06433	0.0540689	0.478194	0.336732	0.325087	1.26289
b2531	iscR	-0.251696	0.839762	0.839908	1.02478	0.00542372	2.03464
b2936	yggG	-0.543346	0.435957	0.686178	-0.701602	0.0220093	0.614889
b2992	hybE	0.353747	0.759227	1.27788	0.0579767	0.948592	1.041
b2993	hybD	0.27577	0.813168	1.21064	-0.22244	0.750542	0.857115
b2994	hybC	0.0180363	0.992771	1.01258	-0.297737	0.571545	0.813527
b2995	hybB	0.696666	0.631731	1.62076	-0.564738	0.573202	0.676078
b2996	hybA	0.442127	0.776892	1.35861	-1.30107	0.028835	0.405825
b2997	hybO	0.560681	0.645551	1.47497	-1.60985	0.0012251	0.327632
b3892	fdoI	-1.5067	0.024639	0.351916	-0.599567	0.201723	0.659952
b3893	fdoH	-1.23359	0.0694425	0.425257	-0.681585	0.0839368	0.62348
b3894	fdoG	-1.18561	0.0373437	0.439637	-0.463365	0.129716	0.725293
b4151	frdD	-0.494855	0.715727	0.709633	-0.717798	0.327497	0.608025
b4152	frdC	-0.731838	0.489275	0.602136	-1.73738	0.000898222	0.299915
b4153	frdB	-0.785903	0.441723	0.579989	-1.84949	9.72444e-05	0.27749
b4154	frdA	-0.7639	0.38503	0.588902	-2.3464	1.25165e-09	0.196636
Oxygen repressed genes of E. coli 31 (Fig. 3f)
		Monocolonisation			Binocolonisation
gene_id	GENENAME	log2FoldChange	Foldchange	padj	log2FoldChange	Foldchange	padj
b0720	gltA	-1.07256	0.475475	0.0230264	-1.34724	0.393043	2.21e-07
b0903	pflB	-0.706056	0.612994	0.205608	0.344053	1.26932	0.341342
b0904	focA	-0.706998	0.612594	0.472184	0.0872705	1.06236	0.923773
b0972	hyaA	-1.51967	0.348765	0.205608	-1.23979	0.423433	NA
b0973	hyaB	-1.21943	0.429451	0.275045	-0.933478	0.523595	0.425906
b0974	hyaC	-2.06834	0.238433	0.0433006	-0.51434	0.700113	0.755502
b0975	hyaD	-1.10988	0.463334	0.421713	-0.502004	0.706125	0.750718
b0976	hyaE	-0.705492	0.613233	0.690854	0.0725108	1.05155	NA
b0977	hyaF	-1.22732	0.42711	0.328472	-1.0026	0.4991	0.425714
b0978	appC	-2.39738	0.189808	0.0247113	-0.721735	0.606368	NA
b0979	appB	-2.46847	0.180683	0.0155009	-0.920471	0.528337	NA
b1224	narG	-0.351879	0.783563	0.829824	-1.24128	0.422996	0.0636365
b1225	narH	-0.399213	0.758272	0.819097	-0.727699	0.603866	0.394302
b1226	narJ	-0.267265	0.830893	0.89903	-0.463466	0.725242	0.707318
b1227	narI	-0.191791	0.875518	0.935415	-1.09054	0.469586	0.265258
b1241	adhE	-0.125167	0.916898	0.914789	1.33417	2.52131	0.000140887
b2727	hypB	0.699055	1.62344	0.51711	-0.557755	0.679358	0.608731
b2729	hypD	0.333207	1.25981	0.777344	-0.0639267	0.956657	0.959144
b2730	hypE	0.0728362	1.05178	0.964446	-0.795591	0.576107	0.339749
b3365	nirB	1.12261	2.1774	0.17996	0.41004	1.32872	0.697322
b3368	cysG	0.0366621	1.02574	0.976347	-0.0265496	0.981766	0.968737
b4070	nrfA	0.356473	1.28029	0.779021	-1.06597	0.477653	0.133647
b4071	nrfB	1.14546	2.21217	0.385983	0.756472	1.68935	NA
b4072	nrfC	0.945008	1.9252	0.513135	-1.16832	0.444938	0.332884
b4073	nrfD	-0.103035	0.931072	0.955696	-1.52373	0.347786	0.0870634
b4074	nrfE	-0.377332	0.76986	0.829986	-1.14062	0.453564	0.23902
b4139	aspA	-1.79566	0.28804	0.00267806	-3.02917	0.122498	4.66882e-17
b4151	frdD	-0.494855	0.709633	0.715727	-0.717798	0.608025	0.327497
b4152	frdC	-0.731838	0.602136	0.489275	-1.73738	0.299915	0.000898222
b4153	frdB	-0.785903	0.579989	0.441723	-1.84949	0.27749	9.72444e-05
b4154	frdA	-0.7639	0.588902	0.38503	-2.3464	0.196636	1.25165e-09
Oxygen induced genes of E. coli 31 (Fig. 3f)
		Monocolonisation			Binocolonisation
gene_id	GENENAME	log2FoldChange	Foldchange	padj	log2FoldChange	Foldchange	padj
b0113	pdhR	3.1533	8.89689	1.23259e-12	2.44725	5.45376	1.66422e-11
b0114	aceE	2.98242	7.9031	8.11072e-08	1.74275	3.34673	7.06155e-05
b0115	aceF	2.37682	5.19392	0.000557727	1.75243	3.36926	0.00133866
b0118	acnB	-1.2062	0.43341	0.13754	-1.09485	0.468186	0.0146117
b0428	cyoE	0.150847	1.11022	0.932169	-0.895216	0.537667	0.021686
b0429	cyoD	0.515397	1.42939	0.662764	-0.604524	0.657688	0.201723
b0430	cyoC	0.789754	1.72878	0.481853	-0.453451	0.730294	0.470091
b0431	cyoB	0.641856	1.56034	0.614704	-0.688375	0.620552	0.23789
b0432	cyoA	0.647544	1.5665	0.584012	-0.648507	0.63794	0.230968
b0721	sdhC	-0.781329	0.581831	0.490658	-3.00089	0.124923	1.5071e-09
b0722	sdhD	-1.70784	0.306118	0.0121905	-2.38196	0.191849	2.56251e-05
b0723	sdhA	-1.83863	0.279588	0.00356739	-3.24979	0.105127	1.77024e-16
b0724	sdhB	-2.11924	0.230169	4.10452e-06	-3.07985	0.11827	1.89712e-26
b0726	sucA	-1.72337	0.30284	5.07522e-05	-2.70922	0.152913	1.20012e-24
b0727	sucB	-1.45928	0.363676	0.0151924	-2.49291	0.177648	2.3909e-15
b0728	sucC	-1.54692	0.342239	0.0136254	-2.60734	0.164102	5.72034e-13
b0729	sucD	-1.424	0.372678	0.0542744	-2.61974	0.162697	1.23854e-10
b1109	ndh	4.12594	17.4595	1.26801e-23	4.39536	21.0443	4.18531e-29
b1611	fumC	-0.897422	0.536845	0.416806	0.0274754	1.01923	0.977319
b2579	yfiD	-0.300135	0.812176	0.901987	0.327393	1.25474	0.784953
b3891	fdhE	-0.588862	0.664867	0.470622	-0.378841	0.769055	0.311492
b3892	fdoI	-1.5067	0.351916	0.024639	-0.599567	0.659952	0.201723
b3893	fdoH	-1.23359	0.425257	0.0694425	-0.681585	0.62348	0.0839368
b3894	fdoG	-1.18561	0.439637	0.0373437	-0.463365	0.725293	0.129716
Genes involved in heme uptake of B. thetaiotaomicron 69,70 (Extended Data fig. 5a)
	Monocolonisation			Binocolonisation
gene_id	log2FoldChange	Foldchange	padj	log2FoldChange	Foldchange	padj
BT_0150	-0.223897	0.856249	0.804151	-0.192921	0.874833	0.671809
BT_0215	0.0981023	1.07036	0.848752	-0.312695	0.805137	0.1896
BT_0502	0.427194	1.34462	0.508744	1.31363	2.48567	0.000326752
BT_0504	1.82002	3.53085	7.83e-10	1.64276	3.12262	8.87e-07
BT_0775	-0.963834	0.512693	0.108024	0.0301343	1.02111	0.951644
BT_0877	-0.132667	0.912144	0.877177	0.240061	1.18104	0.686054
BT_1056	-0.262594	0.833588	NA	1.47483	2.77951	0.00184728
BT_1107	-0.265773	0.831753	0.677028	0.953728	1.93687	0.000125126
BT_1109	0.00604481	1.0042	0.992593	-0.0732103	0.950521	0.86083
BT_1373	0.362167	1.28535	0.266759	0.75945	1.69285	0.000310152
BT_1592	-0.0750558	0.949305	0.920162	0.741202	1.67157	0.0269478
BT_1594	-0.314944	0.803882	0.704052	-0.779224	0.58268	0.0848324
BT_1844	-0.43856	0.737871	0.379078	-0.383375	0.766642	0.351823
BT_1951	-0.465458	0.724241	0.508253	-1.0238	0.491821	0.0479873
BT_1952	-0.462166	0.725896	0.292949	-1.66163	0.316082	6.95e-06
BT_2055	0.45394	1.36978	0.190181	1.20734	2.30911	1.18e-07
BT_2059	0.102517	1.07365	0.830537	-0.0872087	0.941342	0.71059
BT_2063	0.467362	1.38258	0.574135	-0.0224245	0.984577	0.978729
BT_2098	0.0155711	1.01085	0.989667	-0.820621	0.566198	0.189463
BT_2665	-0.0230395	0.984157	0.981008	-0.142936	0.905674	0.801072
BT_2668	0.4107	1.32933	0.441121	0.350426	1.27494	0.393787
BT_2762	-0.408881	0.753207	0.197998	-0.465643	0.724148	0.0491803
BT_3823	0.760375	1.69393	0.00610749	0.778737	1.71563	0.0016996
BT_3919	0.236318	1.17798	0.614829	-0.358253	0.780109	0.273403
BT_3921	-0.529669	0.692714	0.324941	-0.0152658	0.989474	0.978908
BT_4715	-2.46245	0.181438	7.1e-18	2.44606	5.44924	3.19e-12
Activation of cAMP-CRP repressed genes of E. coli 35 (Extended Data Fig. 5b)
		Monocolonisation			Binocolonisation
gene_id	GENENAME	log2FoldChange	Foldchange	padj	log2FoldChange	Foldchange	padj
b0116	lpd	-0.199026	0.871138	0.899273	0.49403	1.40837	0.298071
b0124	gcd	0.977543	1.96911	0.281262	1.13733	2.19974	0.0274452
b0907	serC	0.759773	1.69322	0.425265	0.586957	1.50208	0.234958
b0931	pncB	0.607629	1.52375	0.595356	1.08018	2.1143	0.026654
b1015	putP	-1.70822	0.306038	0.0679732	-1.82954	0.281355	0.00765138
b1272	sohB	-0.0012044	0.999166	0.999176	0.232243	1.17466	0.60321
b1493	gadB	-2.56376	0.169134	0.00729459	-0.741764	0.598008	NA
b1761	gdhA	0.661789	1.58204	0.476394	0.670691	1.59183	0.118371
b2509	xseA	0.546744	1.46078	0.506895	0.865251	1.82166	0.0696445
b3171	metY	1.88744	3.69978	0.00220819	1.66782	3.17734	0.024526
b3212	gltB	1.44692	2.72626	0.120097	0.146074	1.10655	NA
b3365	nirB	1.05401	2.07629	0.193467	0.41004	1.32872	0.697322
b3512	gadE	-2.20998	0.216138	NA	-1.1475	0.451407	NA
b3517	gadA	-2.2142	0.215506	NA	-0.821441	0.565877	NA
b3574	yiaJ	0.0546927	1.03864	0.968698	-0.925555	0.526478	0.0402351
b3781	trxA	0.310279	1.23995	0.723799	0.199305	1.14815	0.530336
b3806	cyaA	-0.210905	0.863995	0.831938	0.225109	1.16887	0.470091
b3864	spf	-0.474505	0.719714	0.636134	0.644368	1.56305	0.335574
b4014	aceB	-3.36517	0.0970475	2.58407e-05	-4.14128	0.0566696	1.25709e-10
b4030	psiE	2.0133	4.03704	0.000955311	2.21601	4.64607	0.000144618
b4376	osmY	-0.508158	0.70312	0.705742	1.96701	3.90958	0.000561388
b4663	azuC	1.40552	2.64913	0.122787	3.26286	9.59884	1.31816e-05
Activation of cAMP-CRP induced genes of E. coli 35(Extended Data Fig. 5b)
		Monocolonisation			Binocolonisation
gene_id	GENENAME	log2FoldChange	Foldchange	padj	log2FoldChange	Foldchange	padj
b0034	caiF	-0.290969	0.817353	0.80068	-1.51734	0.34933	0.000515454
b0040	caiT	0.1486	1.10849	0.938231	-0.32998	0.795548	0.84741
b0041	fixA	-0.863834	0.54949	NA	-1.84644	0.278077	0.100724
b0063	araB	-0.856218	0.552399	0.401377	-0.888156	0.540304	0.415072
b0064	araC	-1.57606	0.335396	0.000802287	-2.49295	0.177643	5.52665e-20
b0108	ppdD	-0.624111	0.64882	NA	-0.145703	0.903939	NA
b0113	pdhR	3.08728	8.49895	2.4972e-12	2.44725	5.45376	1.66422e-11
b0118	acnB	-1.18668	0.439314	0.132948	-1.09485	0.468186	0.0146117
b0125	hpt	0.325172	1.25281	0.720888	0.690738	1.61411	0.024195
b0146	sfsA	-0.820868	0.566101	0.296193	-0.457453	0.728271	0.37553
b0344	lacZ	-3.29584	0.101825	4.43913e-05	-2.2061	0.216719	NA
b0347	mhpA	-0.430586	0.74196	0.71307	-1.71755	0.304065	0.0367554
b0432	cyoA	0.623451	1.54056	0.581319	-0.648507	0.63794	0.230968
b0440	hupB	-0.134073	0.911255	0.918768	-0.549572	0.683223	0.136604
b0553	nmpC	-2.06168	0.239536	0.00239314	-0.983725	0.505672	0.0621745
b0584	fepA	3.19238	9.14119	4.34488e-07	2.76144	6.78074	5.43305e-08
b0593	entC	3.72111	13.1876	7.89712e-08	3.63888	12.457	1.40589e-10
b0598	cstA	-3.48166	0.0895191	3.33707e-08	-3.6486	0.0797372	4.12928e-14
b0683	fur	0.0923191	1.06608	0.926288	0.301583	1.2325	0.417796
b0720	gltA	-1.06968	0.476425	0.0176296	-1.34724	0.393043	2.21e-07
b0721	sdhC	-0.772027	0.585594	0.477039	-3.00089	0.124923	1.5071e-09
b0722	sdhD	-1.65406	0.317745	0.0153628	-2.38196	0.191849	2.56251e-05
b0763	modA	-0.431718	0.741378	0.678675	-0.131772	0.91271	0.859804
b0783	moaC	-0.0388755	0.973413	0.979495	0.82588	1.77262	0.182575
b0805	fiu	3.31581	9.95767	NA	4.67277	25.5061	NA
b0904	focA	-0.712193	0.610391	0.441109	0.0872705	1.06236	0.923773
b0929	ompF	0.0352813	1.02476	0.987029	0.0463933	1.03268	0.970954
b0957	ompA	0.532417	1.44635	0.376277	2.11928	4.34477	1.89712e-26
b1040	csgD	-0.824308	0.564753	0.528845	0.870525	1.82833	0.342202
b1101	ptsG	-1.99214	0.251366	0.00027178	-2.23256	0.21278	9.32071e-13
b1182	hlyE	-0.0946607	0.936492	0.956633	-0.990356	0.503353	0.327497
b1205	ychH	-1.56047	0.33904	0.00288696	-2.95804	0.128689	5.3491e-12
b1276	acnA	-1.00429	0.498515	0.0938638	0.00442833	1.00307	0.995298
b1384	feaR	-1.5643	0.338141	0.011214	-3.21249	0.10788	2.13074e-12
b1388	paaA	-1.4049	0.377643	0.115489	-1.11281	0.462392	0.337873
b1415	aldA	-3.43178	0.092668	1.63893e-10	-3.8565	0.0690363	7.06753e-23
b1421	trg	-1.79388	0.288396	1.26529e-05	-2.77172	0.14643	4.39198e-23
b1513	lsrA	-2.41235	0.187849	0.0109197	-2.44453	0.183707	0.00430338
b1530	marR	1.81995	3.53069	0.0296465	3.12413	8.71883	0.000370161
b1612	fumA	-1.73657	0.300082	8.62777e-06	-3.55557	0.0850485	4.56099e-53
b1617	uidA	-0.798548	0.574928	0.447485	-1.71679	0.304224	0.027523
b1621	malX	0.21278	1.15892	0.90371	-2.88269	0.135589	0.000233181
b1738	chbB	-0.474634	0.71965	0.52097	-0.272254	0.828025	0.67823
b1779	gapA	1.72313	3.30151	0.00658564	2.23359	4.70303	4.47952e-09
b1805	fadD	-3.34218	0.0986059	6.5373e-10	-3.9486	0.0647667	4.86913e-24
b1817	manX	-2.1632	0.22326	4.20628e-06	-1.09747	0.467335	0.000560177
b1892	flhD	-1.67343	0.313508	0.029166	-2.27141	0.207127	4.28561e-05
b1901	araF	-2.42705	0.185945	0.000646666	-1.69013	0.309899	0.0156779
b2009	sbmC	-1.64861	0.318948	0.000178442	-1.74474	0.298388	5.761e-10
b2096	gatY	-3.51655	0.0873801	8.08391e-15	-2.62129	0.162522	1.61889e-14
b2150	mglB	-3.97348	0.0636593	3.84236e-15	-3.06034	0.11988	5.01126e-09
b2151	galS	-1.47785	0.359025	0.0314338	-2.91303	0.132767	4.09542e-06
b2234	nrdA	0.438845	1.35552	0.724154	0.498459	1.4127	0.361705
b2240	glpT	-1.81179	0.284837	0.0325021	-4.22485	0.0534802	6.59353e-16
b2241	glpA	-1.93179	0.262103	0.00489132	-3.79402	0.0720919	5.17753e-19
b2365	dsdX	-0.64649	0.638833	0.583855	-0.215154	0.861454	0.887079
b2366	dsdA	0.306889	1.23704	0.724977	0.669726	1.59077	0.197206
b2393	nupC	0.0824561	1.05882	0.956653	-1.74452	0.298434	0.000274774
b2428	murQ	-0.283637	0.821517	0.833585	-1.33255	0.397065	0.0345518
b2481	hyfA	0.628405	1.54586	NA	-0.906869	0.533341	NA
b2508	guaB	0.922236	1.89505	0.185262	1.45606	2.74358	0.000369182
b2535	csiE	-2.51584	0.174846	0.000718667	-3.00171	0.124852	5.43305e-08
b2579	yfiD	-0.268269	0.830315	0.905436	0.327393	1.25474	0.784953
b2614	grpE	0.810818	1.75421	0.0649388	0.865186	1.82157	0.00104115
b2659	csiD	-4.00514	0.0622777	2.78812e-07	-2.6101	0.163788	NA
b2702	srlA	-3.31822	0.100257	2.58407e-05	-2.82869	0.14076	0.000917677
b2715	ascF	0.252837	1.19155	0.813686	-0.714376	0.609469	0.312224
b2784	relA	-0.301438	0.811443	0.737157	-0.490517	0.71177	0.0754102
b2801	fucP	-0.747978	0.595438	NA	-3.40772	0.0942269	NA
b2841	araE	-0.539751	0.687889	0.491353	-0.431921	0.741274	0.437153
b2913	serA	0.93732	1.91497	0.400193	0.801758	1.74322	0.196622
b2927	epd	0.232812	1.17512	0.807198	0.89305	1.8571	0.00972672
b2943	galP	0.722836	1.65042	0.401377	1.35564	2.55911	0.0418805
b2957	ansB	0.774153	1.71019	0.338423	-1.76088	0.295069	5.06096e-05
b2980	glcC	-0.81601	0.568011	0.20059	-3.29033	0.102215	4.93636e-19
b3049	glgS	-1.37017	0.386845	0.0969292	-3.48595	0.0892536	1.97908e-13
b3072	aer	-0.219263	0.859004	0.7938	-2.05927	0.239937	5.98324e-12
b3093	exuT	0.0718399	1.05106	0.952428	-0.221718	0.857544	0.819427
b3118	tdcA	-0.0495099	0.966265	NA	-3.3685	0.0968233	0.000101166
b3132	kbaZ	-0.24941	0.841241	0.868064	-1.46618	0.361939	0.0479159
b3172	argG	0.402154	1.32148	0.550073	-0.32131	0.800343	0.556032
b3225	nanA	-0.259776	0.835218	0.840592	-1.11298	0.46234	0.0862325
b3236	mdh	-1.15217	0.449949	0.00497252	-1.78991	0.289189	2.49135e-17
b3395	hofM	-0.151204	0.900498	0.922712	-0.63379	0.644481	0.460945
b3413	gntX	0.622949	1.54002	0.374013	0.506407	1.42051	0.455892
b3415	gntT	-0.0367948	0.974818	0.975984	-0.169301	0.889273	0.838674
b3418	malT	-2.88977	0.134925	4.47533e-08	-3.71351	0.0762292	4.46453e-26
b3425	glpE	0.482011	1.39669	0.42335	0.867281	1.82422	0.0487846
b3426	glpD	-0.580319	0.668816	0.266051	-0.975719	0.508486	2.88288e-06
b3437	gntK	-0.379357	0.76878	0.821762	-0.00673787	0.995341	0.997985
b3453	ugpB	-1.54032	0.343809	0.0107427	-1.64743	0.319209	0.000964916
b3528	dctA	-1.02067	0.492886	0.250592	-4.91628	0.0331171	5.26091e-27
b3565	xylA	-0.651981	0.636406	0.504063	-0.153694	0.898946	0.871602
b3566	xylF	-2.61995	0.162673	0.000955311	-1.79814	0.287545	0.0338513
b3571	malS	-0.311088	0.806034	0.779381	-1.45296	0.365271	0.00522035
b3588	aldB	-3.91223	0.0664203	7.66386e-09	-3.52604	0.0868074	1.92218e-07
b3599	mtlA	-1.88155	0.271393	6.93228e-05	-0.822765	0.565357	0.0543605
b3666	uhpT	-0.987405	0.504384	0.212457	0.223704	1.16773	0.775774
b3672	ivbL	-1.22743	0.427077	0.086689	-2.13537	0.227609	6.15853e-07
b3707	tnaC	-0.953067	0.516533	NA	-4.57682	0.0419026	9.59716e-10
b3723	bglG	0.0668947	1.04746	NA	-0.647042	0.638588	NA
b3748	rbsD	-3.13693	0.113681	9.00033e-09	-3.03503	0.122002	1.16818e-15
b3904	rhaB	0.217138	1.16242	NA	0.406631	1.32559	NA
b3905	rhaS	-0.258042	0.836222	0.899085	-2.16417	0.223111	0.0232856
b3907	rhaT	0.165189	1.12131	0.918653	1.3431	2.53695	0.0822966
b3908	sodA	1.07233	2.10283	0.136942	3.21464	9.28331	1.93348e-16
b3927	glpF	-3.09567	0.11698	3.20297e-10	-3.56001	0.0847871	1.64663e-23
b4000	hupA	-0.154645	0.898353	0.90371	0.69101	1.61441	0.0796206
b4003	zraS	0.803008	1.74474	0.613145	-0.471144	0.721392	0.707318
b4034	malE	-2.2435	0.211174	0.00374657	-2.89714	0.134238	9.08902e-07
b4035	malK	-0.937778	0.522036	0.424438	-3.18601	0.10988	1.59724e-05
b4069	acs	-3.7615	0.0737355	1.61968e-11	-4.82272	0.0353358	7.55517e-24
b4118	melR	-1.22392	0.428118	0.172049	-3.46545	0.0905307	2.22266e-07
b4119	melA	-0.41235	0.751399	0.78674	-2.13293	0.227994	0.000515011
b4123	dcuB	0.40772	1.32659	0.779381	-0.212201	0.863219	0.859804
b4124	dcuR	-0.285507	0.820453	0.788165	-1.27396	0.413524	0.00206401
b4139	aspA	-1.76603	0.294017	0.00240692	-3.02917	0.122498	4.66882e-17
b4193	ulaA	0.0476488	1.03358	0.978767	-1.01536	0.494705	0.324156
b4213	cpdB	-0.794388	0.576588	0.178446	-0.844236	0.557006	0.0134194
b4233	mpl	0.440025	1.35663	0.424438	0.140073	1.10196	0.771362
b4267	idnD	-0.620319	0.650527	0.705886	-0.800255	0.574248	0.523691
b4268	idnK	0.585394	1.50045	0.667239	-1.88727	0.270318	0.050498
b4311	nanC	0.19768	1.14685	0.926288	-0.335578	0.792466	NA
b4321	gntP	0.192204	1.14251	0.925916	0.664532	1.58505	0.555169
b4322	uxuA	-0.144093	0.904948	0.922712	0.212691	1.15885	0.833735
b4438	cyaR	0.498426	1.41267	0.756799	-0.983577	0.505724	0.313414
Oxidative stress induced genes of E. coli 71,72(Extended Data Fig. 9a)
		Monocolonisation			Binocolonisation
gene_id	GENENAME	log2FoldChange	Foldchange	padj	log2FoldChange	Foldchange	padj
b1276	acnA	-1.01408	0.495144	0.098469	0.00442833	1.00307	0.995298
b0463	acrA	0.323194	1.2511	0.72258	0.992091	1.98907	1.4182e-05
b0462	acrB	0.0192593	1.01344	0.992771	0.85736	1.81172	0.0031969
b0605	ahpC	1.44992	2.73194	0.00229387	2.01924	4.0537	1.12185e-20
b0606	ahpF	0.782968	1.72067	0.328472	1.2336	2.35154	0.00194994
b0376	ampH	-0.160838	0.894506	0.918816	-2.17582	0.221317	1.7446e-08
b0863	artI	-0.290183	0.817798	0.78719	-0.204161	0.868043	0.750718
b0864	artP	0.0407739	1.02867	0.980123	0.18172	1.13424	0.816659
b0862	artQ	-0.149874	0.901329	0.92926	-0.0993445	0.933457	0.927789
b1746	astD	-3.04823	0.12089	2.78032e-06	-0.0143092	0.990131	0.990903
b1218	chaC	0.0127493	1.00888	0.996213	0.232321	1.17472	0.761611
b0910	cmk	0.135008	1.0981	0.935415	0.245066	1.18515	0.704911
b0572	cusC	0.116428	1.08405	0.97352	-0.219079	0.859114	0.90315
b3691	dgoT	-0.00133465	0.999075	0.999481	1.21456	2.32069	0.210759
b0812	dps	-1.01052	0.496366	0.331065	0.182393	1.13476	0.851135
b0604	dsbG	0.149495	1.10918	0.925028	0.169525	1.12469	0.849813
b3404	envZ	-0.269432	0.829646	0.819001	0.726834	1.655	0.0934379
b3546	eptB	-0.0913806	0.938624	0.95046	-2.81076	0.142521	1.03826e-16
b1385	feaB	-0.455746	0.729133	0.469314	-0.665029	0.630676	0.0707999
b0684	fldA	0.844037	1.79507	0.116513	2.22433	4.67293	2.08032e-15
b2895	fldB	0.283606	1.21723	0.751617	0.307018	1.23715	0.361857
b3924	fpr	0.0857871	1.06127	0.954609	1.61843	3.0704	2.40549e-06
b3897	frvR	0.0584734	1.04136	0.979976	-0.0908789	0.938951	0.955787
b3898	frvX	-0.317751	0.80232	0.829835	-0.594222	0.662401	0.504449
b1611	fumC	-0.897422	0.536845	0.416806	0.0274754	1.01923	0.977319
b0683	fur	0.101459	1.07286	0.933543	0.301583	1.2325	0.417796
b4140	fxsA	0.54541	1.45944	0.689365	0.142883	1.10411	0.887003
b0167	glnD	-0.491511	0.71128	0.446668	-0.00404204	0.997202	0.993536
b3500	gor	0.170068	1.12511	0.891416	-0.114722	0.92356	0.797215
b0849	grxA	2.25654	4.77845	NA	2.91416	7.53789	NA
b0873	hcp	-0.313503	0.804685	0.873334	-1.38865	0.381921	0.138421
b0369	hemB	0.519502	1.43346	0.560425	0.948851	1.93033	0.00533291
b0475	hemH	0.519502	1.43346	0.560425	0.610353	1.52663	0.320278
b2753	iap	0.617617	1.53434	0.523296	-0.187414	0.878179	0.818729
b2889	idi	-0.41238	0.751383	0.7411	0.398454	1.31809	0.654991
b2237	inaA	0.108658	1.07822	0.938462	0.0521393	1.0368	0.939526
b3942	katG	-0.78793	0.579175	0.418119	0.346813	1.27175	0.584704
b3909	kdgT	0.121539	1.08789	0.942594	0.270515	1.20624	0.768673
b3198	kdsC	-0.0445328	0.969604	0.970763	0.38715	1.30781	0.276608
b0342	lacA	-4.24418	0.0527686	2.26097e-11	-2.63875	0.160567	0.000601081
b3200	lptA	-0.317341	0.802548	0.72258	-0.0511838	0.965144	0.927226
b3201	lptB	-0.229206	0.853104	0.841041	-0.355957	0.781351	0.315231
b0096	lpxC	-0.0237471	0.983675	0.987094	0.330075	1.25708	0.499208
b0168	map	0.332246	1.25897	0.658449	0.767958	1.70286	2.18146e-05
b1531	marA	1.31767	2.49263	0.156802	4.71501	26.2639	3.73205e-14
b1532	marB	2.45608	5.48722	NA	3.25114	9.5212	0.000735028
b1530	marR	1.84562	3.59407	0.0408967	3.12413	8.71883	0.000370161
b0448	mdlA	-0.0379268	0.974054	0.976272	0.259687	1.19722	0.656661
b0449	mdlB	-0.164054	0.892514	0.891416	-0.279338	0.823969	0.690159
b1053	mdtG	0.497483	1.41175	0.690587	0.53822	1.45218	0.614913
b4427	micC	0.584232	1.49924	NA	-0.0392179	0.973182	NA
b4439	micF	-0.733096	0.601612	NA	-0.0730789	0.950607	NA
b2392	mntH	0.480935	1.39565	0.746648	1.66565	3.17257	0.00444997
b1051	msyB	-1.112	0.462653	0.205608	-0.182277	0.881311	0.842871
b3662	nepI	1.608	3.0483	0.0190052	0.877834	1.83761	0.173953
b2159	nfo	0.547922	1.46198	0.431496	1.15067	2.22017	0.000933082
b0851	nfsA	-0.194647	0.873787	0.905125	0.831054	1.77898	0.0584023
b1463	nhoA	0.0574326	1.04061	0.976272	0.695662	1.61963	0.311492
b1377	ompN	0.185835	1.13748	0.932952	0.300429	1.23151	NA
b3405	ompR	-0.210894	0.864002	0.873407	0.343745	1.26905	0.430445
b4458	oxyS	0.0673512	1.04779	0.983309	2.33638	5.05033	0.0488232
b0425	panE	-0.350452	0.784339	0.662764	0.492428	1.40681	0.155398
b4025	pgi	0.198221	1.14728	0.846482	1.75395	3.3728	6.80512e-14
b0931	pncB	0.636613	1.55467	0.587435	1.08018	2.1143	0.026654
b0871	poxB	-0.167235	0.890548	0.930746	0.589251	1.50447	0.451877
b0950	pqiA	0.171168	1.12597	0.881383	-0.065234	0.95579	0.92863
b0951	pqiB	0.0498933	1.03519	0.968023	-0.249742	0.841047	0.506792
b2218	rcsC	0.159467	1.11687	0.891416	-0.440413	0.736924	0.168889
b3625	rfaY	-0.418579	0.748161	0.70887	-0.126106	0.916301	0.905428
b1277	ribA	0.240739	1.1816	0.839801	0.435095	1.352	0.297559
b0852	rimK	0.0555105	1.03923	0.971304	1.07085	2.10066	0.00867419
b3461	rpoH	0.153191	1.11203	0.940697	0.252903	1.1916	0.750718
b4430	rydB	0.97444	1.96488	0.464113	-0.201864	0.869427	NA
b3908	sodA	1.09783	2.14033	0.137662	3.21464	9.28331	1.93348e-16
b4062	soxS	0.677217	1.59905	0.800419	0.447491	1.36367	NA
b1684	sufA	-0.125549	0.916655	0.94963	1.5745	2.97833	0.0213085
b1683	sufB	-0.216207	0.860826	0.905401	2.51741	5.72554	8.96361e-06
b1682	sufC	-0.0819301	0.944793	0.966534	2.59331	6.03484	0.000125107
b1681	sufD	-0.167238	0.890546	0.932166	1.54172	2.91141	0.00852513
b1679	sufE	0.0373299	1.02621	0.984107	1.81203	3.51136	0.0453384
b1680	sufS	-0.154051	0.898724	0.932169	1.39952	2.63814	0.0141666
b3035	tolC	0.588	1.50316	0.47175	0.655866	1.57556	0.0671651
b3519	treF	-0.0394631	0.973017	0.985179	0.315643	1.24457	0.730251
b0888	trxB	0.20611	1.15357	0.829824	0.946822	1.92762	0.00956744
b2582	trxC	1.4765	2.78273	NA	-0.00550881	0.996189	0.997985
b0006	yaaA	0.841389	1.79177	0.290002	0.600744	1.5165	0.224006
b0138	yadM	-0.141943	0.906298	NA	0.974873	1.96547	NA
b0389	yaiA	0.0657356	1.04662	0.954609	0.67406	1.59556	0.168784
b0478	ybaL	0.301719	1.23261	0.790149	0.59156	1.50688	0.135216
b0447	ybaO	1.0681	2.09666	0.113265	0.985233	1.97963	0.183275
b0603	ybdO	0.264465	1.20119	NA	-0.288743	0.818615	NA
b0762	ybhT	0.143397	1.1045	0.894894	0.601643	1.51744	0.259596
b0850	ybjC	0.319059	1.24752	0.826042	0.599459	1.51515	0.415261
b0843	ybjH	0.199054	1.14795	0.905125	0.757116	1.69011	0.330716
b0848	ybjM	-0.370411	0.773562	0.784854	0.0583589	1.04128	0.965229
b0853	ybjN	0.187809	1.13903	0.883736	0.222179	1.16649	0.712701
b1168	ycgG	0.968384	1.95665	0.363438	0.870925	1.82883	0.476023
b1164	ycgZ	0.27981	1.21404	0.843769	1.73557	3.33011	0.0146267
b1214	ychA	0.0839378	1.05991	0.939642	0.49022	1.40466	0.326946
b1321	ycjX	-0.0800066	0.946053	0.954609	-0.207877	0.865811	0.717427
b0581	ydbK	-0.37619	0.770469	0.827906	1.55171	2.93165	0.00337217
b1431	ydcL	-1.04936	0.483181	0.172673	0.570705	1.48525	0.418125
b1535	ydeE	0.122985	1.08899	0.962363	0.651394	1.57068	0.593237
b2163	yeiI	-1.14724	0.451488	NA	-0.940787	0.520949	NA
b2299	yfcD	0.219069	1.16398	0.822345	0.551448	1.46556	0.161581
b2962	yggX	0.282519	1.21632	0.812219	0.0574019	1.04059	0.940833
b3160	yhbW	0.47268	1.38769	0.650583	1.29812	2.45908	0.0119387
b3238	yhcN	1.48525	2.79967	0.0340741	1.70346	3.25682	0.0128729
b3518	yhjA	0.374982	1.29682	0.7411	-2.73032	0.150693	8.06884e-09
b3547	yhjX	0.142022	1.10345	0.939099	-0.772224	0.585514	0.448523
b4060	yjcB	1.44636	2.7252	0.017841	2.62172	6.15483	7.5787e-09
b4380	yjjI	-0.0474921	0.967617	0.976224	-2.58399	0.166778	1.53207e-06
b4379	yjjW	0.45352	1.36938	0.748138	-0.869295	0.547414	0.361857
b0952	ymbA	0.313456	1.24268	0.852956	-0.702724	0.614411	0.0513981
b1046	ymbC	-1.18314	0.440391	0.00980929	1.68671	3.21921	0.0532706
b1451	yncD	0.375303	1.29711	0.761867	0.385258	1.30609	0.637634
b4536	yobH	0.411312	1.32989	0.646837	1.22753	2.34166	0.0362951
b4546	ypeB	0.879919	1.84027	0.514003	2.38336	5.21751	0.021218
b3207	yrbL	0.00974948	1.00678	0.996944	0.334178	1.26066	0.472125
b1852	zwf	0.699698	1.62416	0.153862	1.42427	2.68379	3.59998e-17
Oxidative stress induced genes of B. thetaiotaomicron 69,73 (Extended Data Fig. 9b)
	Monocolonisation			Binocolonisation
gene_id	log2FoldChange	Foldchange	padj	log2FoldChange	Foldchange	padj
BT_1971	-0.066731	0.954799	0.912696	0.98425	1.97828	6.19461e-05
BT_2812	-0.39719	0.759336	0.396568	1.94609	3.85329	1.38599e-11
BT_2811	-1.18311	0.4404	2.51873e-05	2.58622	6.00524	1.07019e-20
BT_4611	0.0471718		0.96788	0.293265		0.484013
BT_1329	0.255248	1.19354	0.48213	0.537512	1.45147	0.0135046
BT_1606	-0.511469		0.37651	0.519705		0.0901018
BT_3971	0.146562	1.10693	0.712152	0.434393	1.35134	0.0964929
BT_3182	-0.475798	0.719069	0.0936956	0.0278877	1.01952	0.918777
BT_0216	-0.348175	0.785577	0.315281	0.4637	1.37907	0.0151323
SigmaS activated genes of E. coli 41 (Extended Data Fig. 9c)
		Monocolonisation			Binocolonisation
gene_id	GENENAME	log2FoldChange	Foldchange	padj	log2FoldChange	Foldchange	padj
pdhR	b0113	3.1533	8.89689	1.23259e-12	2.44725	5.45376	1.66422e-11
IdcC	b0186	-0.914257	0.530617	0.234643	0.303964	1.23453	0.654289
psiF	b0384	-0.913671	0.530833	0.172842	-0.783287	0.581041	0.363608
yaiA	b0389	0.0657356	1.04662	0.954609	0.67406	1.59556	0.168784
yajO	b0419	-1.2576	0.41824	0.041661	-1.42436	0.372583	5.05828e-05
bolA	b0435	-1.2188	0.42964	0.0390569	0.00923949	1.00642	0.990457
ybaY	b0453	-0.0350112	0.976024	0.98407	0.5406	1.45458	0.368548
ybaS	b0485	-1.08725	0.470657	0.312699	0.565093	1.47948	0.643647
ybdK	b0581	-0.991844	0.502835	0.135015	-1.19233	0.437595	0.0724898
ybeL	b0643	-1.3539	0.391233	0.154725	-1.71704	0.304173	0.00303155
ybgA	b0707	-0.0033314	0.997694	0.999219	-1.33197	0.397226	0.233911
ybgS	b0753	-0.0120033	0.991714	0.997535	1.8588	3.62707	0.00663573
ybhE/pgl	b0767	-0.179104	0.883252	0.861097	1.0491	2.06924	0.000171072
ybhR	b0792	0.230754		0.88836	1.38775		0.0222238
ybiO	b0808	-0.317593	0.802408	0.800838	0.206514	1.1539	0.846882
dps	b0812	-1.01052	0.496366	0.331065	0.182393	1.13476	0.851135
ybiP	b0815	0.706077	1.63136	0.393374	0.0584838	1.04137	0.94782
potF	b0854	-0.679717	0.624288	0.361371	-1.72167	0.303197	0.00425318
artM	b0861	-0.565243	0.675842	0.530527	0.0748614	1.05326	0.94068
artQ	b0862	-0.149874		0.92926	-0.0993445		0.927789
artP	b0864	0.0407739	1.02867	0.980123	0.18172	1.13424	0.816659
yhjP/ybjP	b0865	-0.0843082	0.943237	0.954609	0.457996	1.37363	0.512612
poxB	b0871	-0.167235	0.890548	0.930746	0.589251	1.50447	0.451877
ycaC	b0897	-1.31743	0.401249	0.0197657	-1.7222	0.303086	0.0660428
ycaP	b0906	0.0145324		0.994559	-0.387475		0.551888
cbpA	b1000	-1.1068	0.464323	0.098203	0.250682	1.18977	0.680686
yccJ	b1003	-1.23877	0.423735	0.188782	-0.64101	0.641264	0.437494
wrbA	b1004	-1.21601	0.430473	0.244665	-1.61923	0.32551	0.0158154
yceK	b1050	0.883393	1.84471	0.544648	1.04777	2.06733	NA
msyB	b1051	-1.112	0.462653	0.205608	-0.182277	0.881311	0.842871
ycfF/hinT	b1103	0.301042	1.23203	0.787243	0.98071	1.97344	0.00482257
ycgZ	b1164	0.27981	1.21404	0.843769	1.73557	3.33011	0.0146267
ymgA	b1165	0.000457498	1.00032	0.999564	0.968981	1.95746	0.258888
ycgB	b1188	-1.95273	0.258328	0.0088131	-1.09551	0.467972	0.144027
treA	b1197	-1.77109	0.292988	0.0260768	-1.33111	0.397463	0.0715331
chaB	b1217	-0.56028	0.678171	0.63311	0.018631	1.013	0.988044
rssA	b1234	-0.391904	0.762123	0.59321	-0.069154	0.953197	0.896793
rssB	b1235	-0.712076	0.610441	0.274736	0.61269	1.52911	0.19018
yciF	b1258	-0.824073	0.564845	0.538038	-0.589397	0.664621	0.65562
yciG	b1259	-0.751939	0.593805	0.559483	-0.857605	0.551868	0.448836
osmB	b1283	-1.78876	0.289421	0.134297	0.809127	1.75215	0.428418
gmr	b1285	0.185759	1.13742	0.898717	1.36522	2.57616	0.000883533
ydaM	b1341	-0.970991	0.510155	0.185718	-0.12179	0.919047	0.92006
ydcS	b1440	-4.21265	0.0539344	4.59994e-11	-2.79669	0.143917	0.00010193
curA	b1449	-0.982154	0.506223	0.320165	-0.707419	0.612415	0.298641
yncG	b1454	-0.591831	0.6635	0.636158	-1.92875	0.262657	0.0717676
narY	b1467	-1.54454	0.342804	0.01669	-0.416067	0.749465	0.730598
narU	b1469	-0.844149	0.557039	0.533776	-0.125961	0.916394	0.947904
adhP	b1478	-0.320527	0.800778	0.72101	0.161061	1.11811	0.773832
sra	b1480	0.0834689	1.05956	0.963325	-1.3076	0.403991	0.0175634
bdm	b1481	0.455657		0.842753	0.922118		NA
osmC	b1482	-0.725642	0.604728	0.444514	0.125048	1.09054	0.872462
gadC	b1492	-2.87324	0.13648	0.00349017	-0.852834	0.553696	NA
gadB	b1493	-2.94761	0.129623	0.00272267	-0.741764	0.598008	NA
tam	b1519	-1.52308	0.347943	0.00717707	-0.135627	0.910274	0.920427
ydfN/stfQ	b1547	-0.0187792	0.987068	NA	0.753564	1.68595	NA
ydgA	b1614	-0.280422	0.82335	0.7411	0.823185	1.76931	0.0140731
hdhA	b1619	-0.245056	0.843783	0.861553	0.810489	1.75381	0.119451
ydhJ	b1644	0.798326	1.73908	0.636158	-0.075649	0.948915	0.962498
ydhS	b1668	-1.89164		0.00306333	-0.194781		0.872462
ynhG	b1678	-1.5415	0.343528	0.0105248	-0.477376	0.718283	0.457981
katE	b1732	-0.407593	0.75388	0.769296	-0.394313	0.760852	0.661942
ynjF	b1758	-0.286837	0.819697	0.844174	-0.195642	0.873184	0.867232
yeaG	b1783	-2.20893	0.216294	0.000917328	0.750156	1.68198	0.390898
yeaH	b1784	-2.38751	0.191112	0.000762981	1.63577	3.10753	0.0543605
yeaY	b1806	-0.165764	0.891456	0.942288	-2.93333	0.130912	2.42086e-06
yebS	b1833	-0.397964	0.758929	0.603514	0.0541943	1.03828	0.945929
yebV	b1836	-2.92725		9.52191e-11	-3.66016		4.22606e-15
yebF	b1847	0.113936	1.08218	0.945668	0.95616	1.94014	0.0397762
cheA	b1888	-0.198228		0.911919	0.451719		0.430445
otsA	b1896	-0.605003	0.65747	0.629749	0.840338	1.79047	0.28492
otsB	b1897	-0.753924	0.592988	0.438853	0.380634	1.30191	0.680686
amyA	b1927	-0.853067	0.553607	0.155189	0.259858	1.19736	0.647793
yodD	b1953	-1.4394	0.36872	0.0278594	-1.30151	0.405702	0.0403382
yodC	b1957	-1.09492	0.468163	0.164497	-0.0698035	0.952768	0.946479
hchA	b1967	-0.577522	0.670114	0.779689	-0.705111	0.613395	0.542715
hchA	b1967	-0.577522		0.779689	-0.705111		0.542715
erfK	b1990	-0.814719	0.568519	0.0768199	-0.633225	0.644734	0.128173
yeeP	b1999	-0.0728043	0.950788	0.969599	-0.317321	0.802559	0.805864
yegP	b2080	-1.82092	0.283041	0.0345261	-1.29496	0.407549	0.182655
yegS	b2086	-0.839599	0.558799	0.320165	0.0370894	1.02604	0.976003
fbaB	b2097	-1.19197	0.437704	0.0742317	-1.45747	0.364131	0.00149162
mlrA	b2127	-0.708723		0.358041	-1.47786		0.0664442
osmF	b2131	-0.253044		0.873334	-0.128201		0.916923
yeiR/yohF	b2137	1.03194	2.04477	0.205608	-0.744983	0.596675	0.410314
elaB	b2266	-0.355044	0.781846	0.7546	-0.70776	0.61227	0.206344
yfcF	b2301	0.27381	1.209	0.842753	-0.0952497	0.93611	0.931897
eutH	b2452	-0.652989	0.635961	0.646837	0.0648372	1.04597	0.971991
talA	b2464	-0.423152	0.745793	0.785637	0.631641	1.54933	0.435337
tktB	b2465	-0.760178	0.590423	0.528373	-0.195455	0.873297	0.851013
yphA	b2543	-1.03839	0.486869	0.188782	0.465539	1.38083	0.651966
yfiL	b2602	-0.645026	0.639481	0.54839	0.705328	1.63051	0.616747
csiD	b2659	-4.21057	0.0540124	1.90037e-07	-2.6101	0.163788	NA
ygaF/IhgO	b2660	-4.07176	0.0594675	8.39813e-07	-1.92927	0.262562	NA
gabD	b2661	-3.681	0.0779666	3.14104e-06	-1.6189	0.325585	NA
gabP	b2663	-3.42123	0.0933488	1.69813e-05	-1.09777	0.467238	NA
csiR	b2664	-2.52325	0.17395	0.000263266	-0.500233	0.706993	0.55579
ygaU	b2665	-0.576499	0.670589	0.643587	0.124807	1.09036	0.902914
yqaE	b2666	0.072495	1.05153	0.976835	0.599288	1.51497	0.537872
ygaM	b2672	-1.12851	0.457388	0.103019	-0.672845	0.627268	0.302539
hycI	b2717	-0.256298	0.837233	0.839051	-0.229535	0.852909	0.779513
hycF	b2720	0.149994	1.10957	NA	0.596492	1.51204	NA
ygbA	b2732	-0.0216449	0.985109	0.992872	0.225883	1.16949	0.871211
ygdI	b2809	0.275019		0.854439	1.93924		0.00106625
ygeN	b2858	-0.798241		NA	1.39943		NA
ygfS	b2886	-0.182525	0.88116	0.932166	-0.305215	0.809321	NA
yggE	b2922	0.0573306	1.04054	0.969236	0.963361	1.94985	0.00963979
yghA	b3003	-0.956643	0.515254	0.379708	0.526551	1.44048	0.665685
dkgV	b3012	NA	#VALUE!	NA	0.482272	1.39694	0.313345
ygiW	b3024	-0.85036	0.554646	0.257033	-0.560627	0.678008	0.346376
ygjG/patA	b3073	-1.28722	0.409741	0.154467	-0.230735	0.852201	0.84766
ygjC/yqjC	b3097	-0.402396	0.7566	0.605724	0.0702232	1.04988	0.917221
ygjD	b3098	0.256907	1.19491	0.852956	0.446041	1.3623	0.432605
ygjE/yqjE	b3099	-0.194091	0.874124	0.887379	0.315404	1.24436	0.628742
ygjG/yqjG	b3102	-0.79162	0.577695	0.379708	0.172649	1.12713	0.86144
yhbO	b3153	-0.638027	0.642591	0.527196	0.192457	1.14271	0.887166
mscL	b3291	0.150513	1.10996	0.896649	1.17545	2.25864	1.22926e-05
bfr	b3336	-2.40964	0.188203	9.41316e-06	-0.778248	0.583075	0.173
fic	b3361	-1.29673	0.407048	0.0710693	-0.398262	0.758772	0.628742
yhfG	b3362	-0.617543	0.65178	0.5365	-0.646524	0.638818	0.679712
yhfW	b3380	-1.34861	0.392671	0.311516	0.761462	1.69521	NA
ggt	b3447	-0.793831		0.40937	-0.723508		0.451894
yhhA	b3448	-1.03794	0.487022	0.173945	-0.981441	0.506474	0.0785003
ugpQ	b3449	-1.33407	0.396648	0.0167783	-0.254267	0.838413	0.737737
ugpC	b3450	-1.68421	0.311173	0.0216294	0.921369	1.89391	0.265208
ugpB	b3453	-1.56188	0.33871	0.01088	-0.0817511	0.94491	0.939754
yhhT	b3474	-1.18337	0.440322	0.0603639	0.489122	1.40359	0.634852
uspB	b3494	-1.19121	0.437935	0.0367558	-0.62713	0.647463	0.14397
gadW	b3515	0.757378	1.69042	0.453465	1.41126	2.65969	0.0626278
gadX	b3516	0.854	1.80751	0.520419	0.878775	1.83881	0.34555
gadA	b3517	-2.80239	0.143349	NA	-0.821441	0.565877	NA
treF	b3519	-0.0394631	0.973017	0.985179	0.315643	1.24457	0.730251
yhiD	b3522	-1.62997	0.323095	0.207028	-0.741438	0.598143	NA
yhjG	b3524	-0.605495	0.657246	0.559483	-0.00368113	0.997452	0.997985
yiaG	b3555	-1.1838	0.440191	0.316191	-1.56243	0.33858	0.0571552
ysgA	b3830	-0.840407	0.558486	0.280668	-1.25856	0.41796	0.0159516
yjbJ	b4045	-1.38106	0.383937	0.0986129	0.550211	1.4643	0.453328
qor	b4051	-0.450798	0.731638	0.55963	0.287911	1.22087	0.482362
yjcS	b4083	-0.183118	0.880797	NA	-0.318255	0.802039	NA
yjdN	b4107	-0.971992	0.509801	0.371763	0.0655177	1.04646	0.976003
yjdI	b4126	-0.60295	0.658406	0.563249	0.0523527	1.03695	0.971991
yjdJ	b4127	-0.998405	0.500553	0.116513	0.0102368	1.00712	0.992307
yjdC	b4135	-0.426261	0.744188	0.594167	0.558652	1.47289	0.167419
blc	b4149	-0.555826	0.680268	0.434029	-0.41556	0.749728	0.636183
nsrR	b4178	0.43024	1.34746	0.594167	0.0336771	1.02362	0.961027
aidB	b4187	-1.90507	0.267004	0.0257323	-0.921671	0.527897	0.272648
yjgH	b4248	1.31675	2.49105	0.247279	3.12797	8.74206	0.000379699
yjgR	b4263	-1.36347	0.388647	0.0273004	-0.288523	0.81874	0.696403
yjgB	b4269	-0.786816	0.579622	0.380549	-0.139614	0.907762	0.900434
nanM	b4310	-0.598641	0.660376	0.641801	0.277131	1.21178	0.803441
osmY	b4376	-0.530921	0.692113	0.710347	1.96701	3.90958	0.000561388
References
69. Rocha, E. R. & Smith, C. J. Ferritin-like family proteins in the anaerobe Bacteroides fragilis: when an oxygen storm is coming, take your iron to the shelter. Biometals : an international journal on the role of metal ions in biology, biochemistry, and medicine 26, 577-591 (2013).
70. Kortman, G. A., Raffatellu, M., Swinkels, D. W. & Tjalsma, H. Nutritional iron turned inside out: intestinal stress from a gut microbial perspective. FEMS Microbiol Rev 38, 1202-1234 (2014).
71. Blanchard, J. L., Wholey, W. Y., Conlon, E. M. & Pomposiello, P. J. Rapid changes in gene expression dynamics in response to superoxide reveal SoxRS-dependent and independent transcriptional networks. PLoS One 2, e1186 (2007).
72. Chiang, S. M. & Schellhorn, H. E. Regulators of oxidative stress response genes in Escherichia coli and their functional conservation in bacteria. Archives of biochemistry and biophysics 525, 161-169 (2012).
73. Hochart-Behra, A. C., Drobecq, H., Tourret, M., Dubreuil, L. & Behra-Miellet, J. Anti-stress proteins produced by Bacteroides thetaiotaomicron after nutrient starvation. Anaerobe 28, 18-23 (2014).
