# Supplementary material for: The outer mucus layer hosts a distinct intestinal microbial niche
Source: Nat Commun. 2015 Sep 22;6:8292. doi: 10.1038/ncomms9292 (PMC4595636; doi:10.1038/ncomms9292)
Supplement: Supplementary Data 5 — The table shows the raw data comparing ion intensities in extraction from germ-free colonic mucus before and after E. coli growth. Average intensity is calculated from three biological replicates. The intensities of ions from interval time points are not shown. The orange colored wells indicate the standing rows show a statistical significance. The blue colored wells indicate the standing rows show a goodness of R2 fit greater than 0.8. [file ncomms9292-s6.xlsx]

## Sheet: Sheet1
Supplementary Data 5: The table shows the raw data comparing ion intensities in extraction from germ-free colonic mucus before and after E. coli growth. Average intensity is calculated from three biological replicates. The intensities of ions from interval time points are not shown. The orange colored wells indicate the standing rows show a statistical significance. The blue colored wells indicat…
ion m/z	ion annotation	Average intensity of ions in mucus before E. coli inoculation	Average intensity of ions in mucus after E. coli growrh	log2Foldchange	P-value	R2 expotential fit
668.136	BSMo Enterobactin - -H(+) - C30H27N3O15	256.184	20827.3	6.0843	0.034543	0.99979
159.077	HM D-Alanyl-D-alanine - -H(+) - C6H12N2O3	1336.77	40659.8	5.1088	0.018987	0.99968
149.028	HM Phenylglyoxylic acid - -H(+) - C8H6O3	961.885	69479	6.3506	0.071213	0.99958
328.045	HM Cyclic AMP - -H(+) - C10H12N5O6P OR HM Adenosine 2',3'-cyclic phosphate - -H(+) - C10H12N5O6P	1165.53	53332.6	5.776	0.037354	0.99922
240.052	BSMo 2,3-dihydroxybenzoylserine - -H(+) - C10H11NO6	2296.97	436077	7.8215	0.038109	0.99908
190.054	HM 5-Hydroxyindoleacetic acid - -H(+) - C10H9NO3 OR HM N-Acetyl-L-methionine - -H(+) - C7H13NO3S	12693.9	158136	3.4427	0.033254	0.99897
165.055	HM 3-(3-Hydroxyphenyl)propanoic acid - -H(+) - C9H10O3 OR HM L-3-Phenyllactic acid - -H(+) - C9H10O3 OR HM Phenyllactic acid - -H(+) - C9H10O3 OR HM 4-Methoxyphenylacetic acid - -H(+) - C9H10O3 OR HM Desaminotyrosine - -H(+) - C9H10O3 OR HM 3-Phenoxypropionic acid - -H(+) - C9H10O3 OR HM Homovanillin - -H(+) - C9H10O3	4380.42	44477.9	3.6429	0.056841	0.99895
155.046	BSM 1-Naphthaldehyde - -H(+) - C11H8O OR BSM 2-Naphthaldehyde - -H(+) - C11H8O OR HM 5-Hydroxymethyl-4-methyluracil - -H(+) - C6H8N2O3 OR HM 4-Imidazolone-5-propionic acid - -H(+) - C6H8N2O3 OR HM Imidazolelactic acid - -H(+) - C6H8N2O3	1004.51	50824.2	5.8819	0.0070745	0.99885
218.103	HM Pantothenic acid - -H(+) - C9H17NO5 OR HM Cis-zeatin - -H(+) - C10H13N5O	19771.1	655762	5.2378	0.00034871	0.99868
172.098	HM Hexanoylglycine - -H(+) - C8H15NO3 OR HM Isovalerylalanine - -H(+) - C8H15NO3 OR HM Isovalerylsarcosine - -H(+) - C8H15NO3 OR HM N-Acetylleucine - -H(+) - C8H15NO3	1772.67	34545.2	4.2874	0.06391	0.99759
181.05	HM Homovanillic acid - -H(+) - C9H10O4 OR HM Isohomovanillic acid - -H(+) - C9H10O4 OR HM 3,4-Dihydroxyhydrocinnamic acid - -H(+) - C9H10O4 OR HM Hydroxyphenyllactic acid - -H(+) - C9H10O4 OR HM 3-(3-hydroxyphenyl)-3-hydroxypropanoic acid - -H(+) - C9H10O4 OR HM 3-Methoxy-4-hydroxyphenylglycolaldehyde - -H(+) - C9H10O4	2813.86	62105.2	4.5619	0.018555	0.99691
178.051	BSM 2-deoxygluconate - -H(+) - C6H11O6 OR HM Hippuric acid - -H(+) - C9H9NO3 OR HM 3-Succinoylpyridine - -H(+) - C9H9NO3 OR HM Adrenochrome - -H(+) - C9H9NO3	3039.59	67121.8	4.3672	0.033148	0.99673
131.071	HM 2-Hydroxy-3-methylpentanoic acid - -H(+) - C6H12O3 OR HM (5R)-5-Hydroxyhexanoic acid - -H(+) - C6H12O3 OR HM 5-Hydroxyhexanoic acid - -H(+) - C6H12O3 OR HM D-Leucic acid - -H(+) - C6H12O3 OR HM Leucinic acid - -H(+) - C6H12O3 OR HM Hydroxyisocaproic acid - -H(+) - C6H12O3 OR HM 2-Hydroxycaproic acid - -H(+) - C6H12O3 OR HM 2-Ethyl-2-Hydroxybutyric acid - -H(+) - C6H12O3 OR HM (R)-3-Hydroxyhexa…	2161.78	23245.5	3.682	0.072256	0.99644
232.119	HM Hydroxypropionylcarnitine - -H(+) - C10H19NO5	1376.02	32655.2	4.5494	0.0043878	0.99625
125.035	HM Thymine - -H(+) - C5H6N2O2 OR HM Imidazoleacetic acid - -H(+) - C5H6N2O2	2497.29	12281.6	2.3102	0.025862	0.99596
246.062	BSMo N2-Succinyl-L-glutamate - -H(+) - C9H13NO7	2453.56	27145.2	3.7435	0.043425	0.99582
122.035	BSM Pyrazinamide - -H(+) - C5H5N3O	1587.12	4590.09	1.5926	0.0012913	0.99555
121.029	HM Benzoic acid - -H(+) - C7H6O2 OR HM 4-Hydroxybenzaldehyde - -H(+) - C7H6O2	8865.03	47494.9	2.3741	0.0028924	0.99541
169.123	HM cis-4-Decenoic acid - -H(+) - C10H18O2 OR HM cis-4-Decenoic acid - -H(+) - C10H18O2 OR HM trans-Dec-2-enoic acid - -H(+) - C10H18O2 OR HM 8-Methylnonenoate - -H(+) - C10H18O2	1178.48	17774.3	4.2417	0.11836	0.99534
112.937	BSMo Thiosulfate - -H(+) - H2O3S2	3676.86	27839.2	2.9577	0.0089896	0.99531
166.018	HM Quinolinic acid - -H(+) - C7H5NO4 OR HM Homocysteinesulfinic acid - -H(+) - C4H9NO4S	2906.34	46819.4	4.0252	0.050028	0.99524
210.041	HM Topaquinone - -H(+) - C9H9NO5	1863.37	10129	2.5095	0.027533	0.99483
147.066	HM Mevalonic acid - -H(+) - C6H12O4 OR HM (R) 2,3-Dihydroxy-3-methylvalerate - -H(+) - C6H12O4	3627.48	51633.1	4.0326	0.028695	0.99469
204.07	HM Indolelactic acid - -H(+) - C11H11NO3 OR HM 5-Methoxyindoleacetate - -H(+) - C11H11NO3 OR HM Cinnamoylglycine - -H(+) - C11H11NO3	3641.5	62503.9	4.165	0.011716	0.99292
337.238	HM 14,15-DiHETrE - -H(+) - C20H34O4 OR HM 8,9-DiHETrE - -H(+) - C20H34O4 OR HM 11,12-DiHETrE - -H(+) - C20H34O4 OR HM 5,6-DHET - -H(+) - C20H34O4 OR HM 12-Keto-tetrahydro-leukotriene B4 - -H(+) - C20H34O4	1026.97	2095.41	1.0936	0.00099331	0.99273
186.113	HM N-Heptanoylglycine - -H(+) - C9H17NO3	690.625	7151.53	3.4139	0.05183	0.99241
186.161	HM N1-Acetylspermidine - -H(+) - C9H21N3O OR HM N8-Acetylspermidine - -H(+) - C9H21N3O	485.941	2530.46	2.5162	0.00073353	0.99231
166.05	HM Pyridoxal - -H(+) - C8H9NO3 OR HM Isopyridoxal - -H(+) - C8H9NO3	3718.94	16646.2	2.3315	0.011448	0.99226
145.05	HM 2-Methylglutaric acid - -H(+) - C6H10O4 OR HM Adipic acid - -H(+) - C6H10O4 OR HM Methylglutaric acid - -H(+) - C6H10O4 OR HM Monomethyl glutaric acid - -H(+) - C6H10O4 OR HM 2,2-Dimethylsuccinic acid - -H(+) - C6H10O4 OR HM Solerol - -H(+) - C6H10O4 OR HM (S)-2-Aceto-2-hydroxybutanoic acid - -H(+) - C6H10O4	6358.72	15676.1	1.1837	0.05288	0.99106
274.094	BSMo 1,6-anhydrous-N-Acetylmuramate - -H(+) - C11H17NO7 OR HM Ethenodeoxyadenosine - -H(+) - C12H13N5O3	3354.67	37140.7	3.5141	0.00014927	0.99016
255.073	HM Nicotinate D-ribonucleoside - -H(+) - C11H14NO6	3422.99	52874.9	4.2474	0.080973	0.98965
206.082	HM N-Acetyl-L-phenylalanine - -H(+) - C11H13NO3 OR HM Phenylpropionylglycine - -H(+) - C11H13NO3 OR HM 3-Phenylpropionylglycine - -H(+) - C11H13NO3	2798.95	8188.2	1.7748	0.032022	0.98961
195.033	BSM D,L- gamma-hydroxyphosphinothricin - -H(+) - C5H11NO5P	2901.4	45073.9	3.88	0.038308	0.98958
241.181	HM 3-Oxotetradecanoic acid - -H(+) - C14H26O3	980.453	5613.46	3.224	0.21399	0.989
144.045	BSM 8-hydroxyquinoline - -H(+) - C9H7NO	6627.06	16835.7	1.3135	0.0029534	0.98819
163.04	HM Phenylpyruvic acid - -H(+) - C9H8O3 OR HM m-Coumaric acid - -H(+) - C9H8O3 OR HM 4-Hydroxycinnamic acid - -H(+) - C9H8O3 OR HM 2-Hydroxycinnamic acid - -H(+) - C9H8O3 OR HM Enol-phenylpyruvate - -H(+) - C9H8O3	10039.6	34545.3	1.8561	0.014645	0.98815
187.133	HM 3-Hydroxycapric acid - -H(+) - C10H20O3 OR HM (R)-3-Hydroxydecanoic acid - -H(+) - C10H20O3	936.403	2951.59	1.8575	0.11447	0.98654
101.061	HM Isovaleric acid - -H(+) - C5H10O2 OR HM Valeric acid - -H(+) - C5H10O2 OR HM Ethylmethylacetic acid - -H(+) - C5H10O2	1526.24	3007.21	0.89673	0.0032379	0.98634
180.038	BSM 3-(2,3-dihydroxyphenyl)propionate - -H(+) - C9H9O4	3260.23	15911.1	2.2779	0.0015504	0.98444
109.03	HM Pyrocatechol - -H(+) - C6H6O2 OR HM Hydroquinone - -H(+) - C6H6O2	5178.03	33856.5	2.8684	0.012163	0.98429
130.051	HM Hydroxyproline - -H(+) - C5H9NO3 OR HM N-Acetyl-L-alanine - -H(+) - C5H9NO3 OR HM Propionylglycine - -H(+) - C5H9NO3 OR HM 5-Aminolevulinic acid - -H(+) - C5H9NO3 OR HM L-Glutamic-gamma-semialdehyde - -H(+) - C5H9NO3 OR HM 3-Hydroxy-L-proline - -H(+) - C5H9NO3 OR HM 4-Hydroxy-L-proline - -H(+) - C5H9NO3 OR HM 5-Amino-2-oxopentanoic acid - -H(+) - C5H9NO3	17725.1	47750	1.5152	0.00091575	0.98353
790.555	HM PS(18:0/18:0) - -H(+) - C42H82NO10P	1071.78	23.7649	-3.7915	0.0218	0.98239
777.562	HM PG(18:0/18:0) - -H(+) - C42H83O10P	1629.31	1	-9.1303	0.078393	0.98092
181.037	HM 3-Methyluric acid - -H(+) - C6H6N4O3 OR HM 9-Methyluric acid - -H(+) - C6H6N4O3 OR HM 1-Methyluric acid - -H(+) - C6H6N4O3 OR HM 7-Methyluric acid - -H(+) - C6H6N4O3	2021.6	11360	2.4174	0.0038979	0.98087
305.248	HM 8,11,14-Eicosatrienoic acid - -H(+) - C20H34O2 OR HM 5,8,11-Eicosatrienoic acid - -H(+) - C20H34O2	52275.5	694.543	-5.9201	0.14029	0.98084
820.59	HM PE(18:4(6Z,9Z,12Z,15Z)/24:1(15Z)) - -H(+) - C47H84NO8P OR HM PE(20:0/22:5(4Z,7Z,10Z,13Z,16Z)) - -H(+) - C47H84NO8P OR HM PE(20:0/22:5(7Z,10Z,13Z,16Z,19Z)) - -H(+) - C47H84NO8P OR HM PE(20:1(11Z)/22:4(7Z,10Z,13Z,16Z)) - -H(+) - C47H84NO8P OR HM PE(20:3(5Z,8Z,11Z)/22:2(13Z,16Z)) - -H(+) - C47H84NO8P OR HM PE(20:3(8Z,11Z,14Z)/22:2(13Z,16Z)) - -H(+) - C47H84NO8P OR HM PE(20:4(5Z,8Z,11Z,14Z)/22:1(1…	1788.32	112.686	-3.4677	0.09247	0.9802
193.072	HM Caffeine - -H(+) - C8H10N4O2	15283.1	29941.3	0.99063	0.0082809	0.97994
129.056	HM 2-Methyl-3-ketovaleric acid - -H(+) - C6H10O3 OR HM 3-Methyl-2-oxovaleric acid - -H(+) - C6H10O3 OR HM Ketoleucine - -H(+) - C6H10O3 OR HM 2-Ketohexanoic acid - -H(+) - C6H10O3 OR HM Mevalonolactone - -H(+) - C6H10O3 OR HM 3-Oxohexanoic acid - -H(+) - C6H10O3 OR HM Adipate semialdehyde - -H(+) - C6H10O3	6951.9	36239.8	2.705	0.11329	0.97985
303.233	HM Arachidonic acid - -H(+) - C20H32O2 OR HM Cis-8,11,14,17-Eicosatetraenoic acid - -H(+) - C20H32O2 OR HM Mesterolone - -H(+) - C20H32O2	198520	1572.26	-6.4192	0.1272	0.97889
103.04	HM 2-Hydroxybutyric acid - -H(+) - C4H8O3 OR HM (R)-3-Hydroxybutyric acid - -H(+) - C4H8O3 OR HM (S)-3-Hydroxyisobutyric acid - -H(+) - C4H8O3 OR HM (R)-3-Hydroxyisobutyric acid - -H(+) - C4H8O3 OR HM 3-Hydroxybutyric acid - -H(+) - C4H8O3 OR HM (S)-3-Hydroxybutyric acid - -H(+) - C4H8O3 OR HM 4-Hydroxybutyric acid - -H(+) - C4H8O3 OR HM Alpha-Hydroxyisobutyric acid - -H(+) - C4H8O3	970.58	3555.21	2.0966	0.052683	0.9784
480.309	HM LysoPC(15:0) - -H(+) - C23H48NO7P OR HM LysoPE(0:0/18:0) - -H(+) - C23H48NO7P OR HM LysoPE(18:0/0:0) - -H(+) - C23H48NO7P	10951.8	517.096	-4.7306	0.054965	0.97804
142.051	HM Vinylacetylglycine - -H(+) - C6H9NO3	1860.82	5826.22	1.5829	0.013441	0.9774
221.046	BSMo o-Succinylbenzoate - -H(+) - C11H10O5	5198.28	12825.5	1.2118	0.00090489	0.97734
115.087	HM 5-Aminopentanamide - -H(+) - C5H12N2O	604.678	2007.29	1.8149	0.02431	0.9772
293.176	HM Gingerol - -H(+) - C17H26O4	5067.95	11005.4	1.1991	0.01224	0.97497
213.149	HM 3-Oxododecanoic acid - -H(+) - C12H22O3	1499.74	8238.01	2.8251	0.096969	0.97363
87.0452	HM Butyric acid - -H(+) - C4H8O2 OR HM Isobutyric acid - -H(+) - C4H8O2 OR HM Acetoin - -H(+) - C4H8O2	1557.71	4680.76	1.8124	0.066825	0.97351
766.537	HM PC(15:0/20:4(5Z,8Z,11Z,14Z)) - -H(+) - C43H78NO8P OR HM PC(15:0/20:4(8Z,11Z,14Z,17Z)) - -H(+) - C43H78NO8P OR HM PC(20:4(5Z,8Z,11Z,14Z)/15:0) - -H(+) - C43H78NO8P OR HM PC(20:4(8Z,11Z,14Z,17Z)/15:0) - -H(+) - C43H78NO8P OR HM PE(16:0/22:4(7Z,10Z,13Z,16Z)) - -H(+) - C43H78NO8P OR HM PE(16:1(9Z)/20:3(8Z,11Z,14Z)) - -H(+) - C43H78NO8P OR HM PE(18:0/20:4(5Z,8Z,11Z,14Z)) - -H(+) - C43H78NO8P OR HM …	4131.18	116.094	-4.2702	0.062951	0.97304
742.538	HM PC(15:0/18:2(9Z,12Z)) - -H(+) - C41H78NO8P OR HM PC(18:2(9Z,12Z)/15:0) - -H(+) - C41H78NO8P OR HM PE(14:0/22:2(13Z,16Z)) - -H(+) - C41H78NO8P OR HM PE(14:1(9Z)/22:1(13Z)) - -H(+) - C41H78NO8P OR HM PE(16:0/20:2(11Z,14Z)) - -H(+) - C41H78NO8P OR HM PE(16:1(9Z)/20:1(11Z)) - -H(+) - C41H78NO8P OR HM PE(18:0/18:2(9Z,12Z)) - -H(+) - C41H78NO8P OR HM PE(18:1(11Z)/18:1(11Z)) - -H(+) - C41H78NO8P OR H…	6846.56	473.904	-3.547	0.061557	0.97289
327.094	HM 7-Hydroxy-6-methyl-8-ribityl lumazine - -H(+) - C12H16N4O7	3918.1	13205.6	1.773	0.001827	0.97281
153.019	HM Gentisic acid - -H(+) - C7H6O4 OR HM 2-Pyrocatechuic acid - -H(+) - C7H6O4 OR HM Protocatechuic acid - -H(+) - C7H6O4 OR HM 3,5-Dihydroxyphenylbenzoic acid - -H(+) - C7H6O4	3541.57	92814.3	4.6592	0.035665	0.97169
776.559	HM PE(22:4(7Z,10Z,13Z,16Z)/P-18:1(11Z)) - -H(+) - C45H80NO7P OR HM PE(22:4(7Z,10Z,13Z,16Z)/P-18:1(9Z)) - -H(+) - C45H80NO7P OR HM PE(22:5(4Z,7Z,10Z,13Z,16Z)/dm18:0) - -H(+) - C45H80NO7P OR HM PE(22:5(7Z,10Z,13Z,16Z,19Z)/P-18:0) - -H(+) - C45H80NO7P OR HM PE(P-18:0/22:5(4Z,7Z,10Z,13Z,16Z)) - -H(+) - C45H80NO7P OR HM PE(P-18:0/22:5(7Z,10Z,13Z,16Z,19Z)) - -H(+) - C45H80NO7P OR HM PE(P-18:1(11Z)/22:4…	4111.52	197.341	-4.1639	0.069112	0.97137
179.035	HM 4-Hydroxyphenylpyruvic acid - -H(+) - C9H8O4 OR HM 5-Methylthioribose - -H(+) - C6H12O4S OR HM Aspirin - -H(+) - C9H8O4 OR HM Caffeic acid - -H(+) - C9H8O4 OR HM Monomethyl phthalate - -H(+) - C9H8O4 OR HM 3,4-Dihydroxy-trans-cinnamate - -H(+) - C9H8O4 OR HM 2-Hydroxy-3-(4-hydroxyphenyl)propenoic acid - -H(+) - C9H8O4 OR HM 3-Hydroxyphenylpyruvic acid - -H(+) - C9H8O4	24601.2	119506	2.3185	5.1233e-05	0.96951
133.051	HM 2,3-Dihydroxyvaleric acid - -H(+) - C5H10O4 OR HM 1-Deoxy-D-xylulose - -H(+) - C5H10O4 OR HM Dihydropteridine - -H(+) - C6H6N4 OR HM Deoxyribose - -H(+) - C5H10O4 OR HM (R)-2,3-Dihydroxy-isovalerate - -H(+) - C5H10O4 OR HM (R)-glycerol 1-acetate - -H(+) - C5H10O4	1784.86	9876.88	2.6377	0.006851	0.96941
175.061	HM 2-Isopropylmalic acid - -H(+) - C7H12O5 OR HM 2,3-Dimethyl-3-hydroxyglutaric acid - -H(+) - C7H12O5 OR HM 3-Isopropylmalate - -H(+) - C7H12O5	2179.99	3597.55	0.9104	0.0051251	0.96937
698.51	HM PE(16:1(9Z)/P-18:1(11Z)) - -H(+) - C39H74NO7P OR HM PE(16:1(9Z)/P-18:1(9Z)) - -H(+) - C39H74NO7P OR HM PE(18:2(9Z,12Z)/P-16:0) - -H(+) - C39H74NO7P OR HM PE(P-16:0/18:2(9Z,12Z)) - -H(+) - C39H74NO7P OR HM PE(P-18:1(11Z)/16:1(9Z)) - -H(+) - C39H74NO7P OR HM PE(P-18:1(9Z)/16:1(9Z)) - -H(+) - C39H74NO7P	1733.26	119.967	-3.1852	0.045254	0.96771
327.233	HM Docosahexaenoic acid - -H(+) - C22H32O2	60602.8	2926.77	-4.0688	0.13752	0.96711
155.035	BSMo 2,3-Dihydro-2,3-dihydroxybenzoate - -H(+) - C7H8O4	2539.15	5204.47	0.99112	0.00056687	0.96609
111.009	HM 3-Furoic acid - -H(+) - C5H4O3 OR HM 2-Furoic acid - -H(+) - C5H4O3	5300.16	13540.9	1.3089	0.015412	0.96584
253.093	HM Galactosylglycerol - -H(+) - C9H18O8	5386.86	22727	2.1001	0.0075679	0.96561
301.217	HM Eicosapentaenoic acid - -H(+) - C20H30O2 OR HM Retinyl ester - -H(+) - C20H30O2	56256.7	875.5	-5.5651	0.08798	0.96371
259.13	HM L-gamma-glutamyl-L-isoleucine - -H(+) - C11H20N2O5 OR HM L-gamma-glutamyl-L-leucine - -H(+) - C11H20N2O5	20392.6	121640	2.6242	0.078001	0.96358
266.069	BSM formycin B - -H(+) - C10H11N4O5 OR BSMo S-Ribosyl-L-homocysteine - -H(+) - C9H17NO6S	2582.41	10739.1	2.1247	0.0017004	0.96311
279.233	HM Linoleic acid - -H(+) - C18H32O2 OR HM Bovinic acid - -H(+) - C18H32O2 OR HM 9E,11E-Octadecadienoic acid - -H(+) - C18H32O2 OR HM 10E,12Z-Octadecadienoic acid - -H(+) - C18H32O2 OR HM Linoelaidic acid - -H(+) - C18H32O2	499140	7997.16	-5.67	0.12252	0.96246
749.53	HM PG(16:0/18:0) - -H(+) - C40H79O10P OR HM PG(18:0/16:0) - -H(+) - C40H79O10P	2732.47	73.8386	-4.5154	0.089224	0.96224
788.544	HM PS(18:0/18:1(9Z)) - -H(+) - C42H80NO10P OR HM PS(18:1(9Z)/18:0) - -H(+) - C42H80NO10P	5520.48	205.78	-4.0393	0.089612	0.96167
772.529	HM PE(22:6(4Z,7Z,10Z,13Z,16Z,19Z)/P-18:1(11Z)) - -H(+) - C45H76NO7P OR HM PE(22:6(4Z,7Z,10Z,13Z,16Z,19Z)/P-18:1(9Z)) - -H(+) - C45H76NO7P OR HM PE(P-18:1(11Z)/22:6(4Z,7Z,10Z,13Z,16Z,19Z)) - -H(+) - C45H76NO7P OR HM PE(P-18:1(9Z)/22:6(4Z,7Z,10Z,13Z,16Z,19Z)) - -H(+) - C45H76NO7P	1046.94	9.0485	-3.7124	0.12601	0.96126
160.061	HM Aminoadipic acid - -H(+) - C6H11NO4	5419.62	17529.6	1.7086	0.0036279	0.96097
143.046	HM Naphthalene epoxide - -H(+) - C10H8O OR HM 1-Naphthol - -H(+) - C10H8O OR HM 2-Naphthol - -H(+) - C10H8O	1279.46	5255.18	2.2025	0.00015287	0.96017
747.516	HM PG(16:0/18:1(11Z)) - -H(+) - C40H77O10P OR HM PG(16:0/18:1(9Z)) - -H(+) - C40H77O10P OR HM PG(16:1(9Z)/18:0) - -H(+) - C40H77O10P OR HM PG(18:0/16:1(9Z)) - -H(+) - C40H77O10P OR HM PG(18:1(11Z)/16:0) - -H(+) - C40H77O10P OR HM PG(18:1(9Z)/16:0) - -H(+) - C40H77O10P	3637.57	176.954	-4.0373	0.091941	0.95921
165.02	HM Phthalic acid - -H(+) - C8H6O4 OR HM Benzoquinoneacetic acid - -H(+) - C8H6O4 OR HM Terephthalic acid - -H(+) - C8H6O4	4746.36	7061.38	0.58722	0.00031146	0.95902
744.554	HM PC(15:0/18:1(11Z)) - -H(+) - C41H80NO8P OR HM PC(15:0/18:1(9Z)) - -H(+) - C41H80NO8P OR HM PC(18:1(11Z)/15:0) - -H(+) - C41H80NO8P OR HM PC(18:1(9Z)/15:0) - -H(+) - C41H80NO8P OR HM PE(14:0/22:1(13Z)) - -H(+) - C41H80NO8P OR HM PE(14:1(9Z)/22:0) - -H(+) - C41H80NO8P OR HM PE(16:0/20:1(11Z)) - -H(+) - C41H80NO8P OR HM PE(16:1(9Z)/20:0) - -H(+) - C41H80NO8P OR HM PE(18:0/18:1(11Z)) - -H(+) - C41…	7372.21	327.522	-4.1765	0.07719	0.95857
237.061	BSMo 3-Deoxy-D-manno-2-octulosonate - -H(+) - C8H14O8	2678.85	9158.18	1.8243	0.01349	0.95688
726.543	HM PE(18:1(11Z)/P-18:1(11Z)) - -H(+) - C41H78NO7P OR HM PE(18:1(11Z)/P-18:1(9Z)) - -H(+) - C41H78NO7P OR HM PE(18:1(9Z)/P-18:1(11Z)) - -H(+) - C41H78NO7P OR HM PE(18:1(9Z)/P-18:1(9Z)) - -H(+) - C41H78NO7P OR HM PE(18:2(9Z,12Z)/P-18:0) - -H(+) - C41H78NO7P OR HM PE(20:2(11Z,14Z)/P-16:0) - -H(+) - C41H78NO7P OR HM PE(P-16:0/20:2(11Z,14Z)) - -H(+) - C41H78NO7P OR HM PE(P-18:0/18:2(9Z,12Z)) - -H(+) -…	4554.35	442.22	-2.7158	0.10218	0.95495
280.236	HM Petroselinic acid - -H(+) - C18H33O2	79645.8	1744.3	-5.2276	0.11098	0.95488
177.041	HM Gluconolactone - -H(+) - C6H10O6 OR HM 2-Keto-3-deoxy-D-gluconic acid - -H(+) - C6H10O6 OR HM 3-Keto-b-D-galactose - -H(+) - C6H10O6 OR HM Galactonolactone - -H(+) - C6H10O6 OR HM L-Gulonolactone - -H(+) - C6H10O6	4353.07	10559.1	1.3621	0.00066494	0.95231
174.077	BSM 8-thio-octanoate - -H(+) - C8H15O2S OR HM N-Carboxyethyl-g-aminobutyric acid - -H(+) - C7H13NO4	1673.04	3553.82	1.0852	0.010374	0.95203
746.513	HM PE(O-16:1(1Z)/22:6(4Z,7Z,10Z,13Z,16Z,19Z)) - -H(+) - C43H74NO7P OR HM PE(20:5(5Z,8Z,11Z,14Z,17Z)/P-18:1(11Z)) - -H(+) - C43H74NO7P OR HM PE(20:5(5Z,8Z,11Z,14Z,17Z)/P-18:1(9Z)) - -H(+) - C43H74NO7P OR HM PE(22:6(4Z,7Z,10Z,13Z,16Z,19Z)/P-16:0) - -H(+) - C43H74NO7P OR HM PE(P-18:1(11Z)/20:5(5Z,8Z,11Z,14Z,17Z)) - -H(+) - C43H74NO7P OR HM PE(P-18:1(9Z)/20:5(5Z,8Z,11Z,14Z,17Z)) - -H(+) - C43H74NO7P	4157.23	298.388	-3.2097	0.10444	0.95111
778.572	HM PE(22:4(7Z,10Z,13Z,16Z)/P-18:0) - -H(+) - C45H82NO7P OR HM PE(P-18:0/22:4(7Z,10Z,13Z,16Z)) - -H(+) - C45H82NO7P	3743.7	118.472	-4.3477	0.081548	0.95018
235.082	HM Salsoline-1-carboxylate - -H(+) - C12H14NO4	3054.82	5851.58	0.98464	0.0065352	0.95008
174.04	BSMo 7-cyano-7-carbaguanine - -H(+) - C7H5N5O OR HM N-Acetyl-L-aspartic acid - -H(+) - C6H9NO5 OR HM N-Formyl-L-glutamic acid - -H(+) - C6H9NO5	4663.23	27123.5	2.6138	0.0057409	0.94857
115.076	HM Caproic acid - -H(+) - C6H12O2 OR HM Isocaproic acid - -H(+) - C6H12O2	2847.51	6819.64	1.6384	0.11698	0.94838
158.082	HM 2-Methylbutyrylglycine - -H(+) - C7H13NO3 OR HM Isovalerylglycine - -H(+) - C7H13NO3 OR HM Valerylglycine - -H(+) - C7H13NO3 OR HM N-Acetylvaline - -H(+) - C7H13NO3 OR HM 3-Dehydrocarnitine - -H(+) - C7H13NO3 OR HM 5-Acetamidovalerate - -H(+) - C7H13NO3	1744.55	8409.11	2.3796	0.031935	0.94649
208.984	BSM P-DPD - -H(+) - C5H7O7P	5313.13	7918.41	0.58908	0.089117	0.94633
700.529	HM PE(16:0/P-18:1(11Z)) - -H(+) - C39H76NO7P OR HM PE(16:0/P-18:1(9Z)) - -H(+) - C39H76NO7P OR HM PE(16:1(9Z)/P-18:0) - -H(+) - C39H76NO7P OR HM PE(18:1(11Z)/P-16:0) - -H(+) - C39H76NO7P OR HM PE(18:1(9Z)/P-16:0) - -H(+) - C39H76NO7P OR HM PEP-16:0/18:1(11Z)) - -H(+) - C39H76NO7P OR HM PE(P-16:0/18:1(9Z)) - -H(+) - C39H76NO7P OR HM PE(P-18:0/16:1(9Z)) - -H(+) - C39H76NO7P OR HM PE(P-18:1(11Z)/16:…	10123.7	918.549	-3.277	0.10484	0.94554
701.531	BSMo 2-Demethylmenaquinone 8 - -H(+) - C50H70O2	3986.83	280.825	-3.9934	0.1103	0.94526
85.065	HM Iso-Valeraldehyde - -H(+) - C5H10O	396.77	988.224	1.629	0.096609	0.94484
143.108	HM Caprylic acid - -H(+) - C8H16O2 OR HM Valproic acid - -H(+) - C8H16O2	4221.24	7698.85	1.0484	0.045454	0.94472
281.249	HM Oleic acid - -H(+) - C18H34O2 OR HM Elaidic acid - -H(+) - C18H34O2 OR HM Vaccenic acid - -H(+) - C18H34O2	351315	27043.5	-3.4992	0.13406	0.94464
329.233	HM 9,12,13-TriHOME - -H(+) - C18H34O5 OR HM 9,10,13-TriHOME - -H(+) - C18H34O5	3855.27	8559.12	1.3106	0.011564	0.944
748.526	HM PE(20:4(5Z,8Z,11Z,14Z)/P-18:1(11Z)) - -H(+) - C43H76NO7P OR HM PE(20:4(5Z,8Z,11Z,14Z)/P-18:1(9Z)) - -H(+) - C43H76NO7P OR HM PE(20:4(8Z,11Z,14Z,17Z)/P-18:1(11Z)) - -H(+) - C43H76NO7P OR HM PE(20:4(8Z,11Z,14Z,17Z)/P-18:1(9Z)) - -H(+) - C43H76NO7P OR HM PE(20:5(5Z,8Z,11Z,14Z,17Z)/P-18:0) - -H(+) - C43H76NO7P OR HM PE(22:5(4Z,7Z,10Z,13Z,16Z)/P-16:0) - -H(+) - C43H76NO7P OR HM PE(22:5(7Z,10Z,13Z,1…	6150.36	432.377	-3.7527	0.10125	0.94335
147.03	HM Citramalic acid - -H(+) - C5H8O5 OR HM 3-Hydroxyglutaric acid - -H(+) - C5H8O5 OR HM D-2-Hydroxyglutaric acid - -H(+) - C5H8O5 OR HM L-2-Hydroxyglutaric acid - -H(+) - C5H8O5 OR HM Ribonolactone - -H(+) - C5H8O5 OR HM D-Xylono-1,5-lactone - -H(+) - C5H8O5	4454.98	16621	1.9256	0.018521	0.94294
172.043	HM Quinaldic acid - -H(+) - C10H7NO2	1440.24	2785.91	0.88657	0.00087298	0.94242
187.073	HM N-Acetylglutamine - -H(+) - C7H12N2O4 OR HM L-glycyl-L-hydroxyproline - -H(+) - C7H12N2O4	4248.47	11879.8	1.7318	0.00092135	0.94215
341.109	HM Melibiose - -H(+) - C12H22O11 OR HM Cellobiose - -H(+) - C12H22O11 OR HM D-Maltose - -H(+) - C12H22O11 OR HM Alpha-Lactose - -H(+) - C12H22O11 OR HM Sucrose - -H(+) - C12H22O11 OR HM Lactulose - -H(+) - C12H22O11 OR HM Trehalose - -H(+) - C12H22O11 OR HM Isomaltose - -H(+) - C12H22O11 OR HM Galactinol - -H(+) - C12H22O11 OR HM 3-b-Galactopyranosyl glucose - -H(+) - C12H22O11 OR HM Epimelibiose…	21809.3	45893.8	1.172	0.042239	0.94205
159.065	HM 3-Methyladipic acid - -H(+) - C7H12O4 OR HM Pimelic acid - -H(+) - C7H12O4 OR HM 3,3-Dimethylglutaric acid - -H(+) - C7H12O4	3703.03	5193.28	0.64412	0.054008	0.94182
774.543	HM PE(22:5(4Z,7Z,10Z,13Z,16Z)/P-18:1(11Z)) - -H(+) - C45H78NO7P OR HM PE(22:5(4Z,7Z,10Z,13Z,16Z)/P-18:1(9Z)) - -H(+) - C45H78NO7P OR HM PE(22:5(7Z,10Z,13Z,16Z,19Z)/P-18:1(11Z)) - -H(+) - C45H78NO7P OR HM PE(22:5(7Z,10Z,13Z,16Z,19Z)/dm18:1(9Z)) - -H(+) - C45H78NO7P OR HM PE(22:6(4Z,7Z,10Z,13Z,16Z,19Z)/P-18:0) - -H(+) - C45H78NO7P OR HM PE(P-18:0/22:6(4Z,7Z,10Z,13Z,16Z,19Z)) - -H(+) - C45H78NO7P OR…	2052.19	98.3798	-3.5675	0.06086	0.94165
173.009	HM cis-Aconitic acid - -H(+) - C6H6O6 OR HM trans-Aconitic acid - -H(+) - C6H6O6 OR HM Dehydroascorbic acid - -H(+) - C6H6O6	2879.95	5641.42	1.2166	0.007056	0.94135
191.02	HM Citric acid - -H(+) - C6H8O7 OR HM Isocitric acid - -H(+) - C6H8O7 OR HM D-threo-Isocitric acid - -H(+) - C6H8O7 OR HM Diketogulonic acid - -H(+) - C6H8O7 OR HM 2,3-Diketo-L-gulonate - -H(+) - C6H8O7	24091.2	143603	2.5465	0.030518	0.94036
724.526	HM PE(18:2(9Z,12Z)/P-18:1(11Z)) - -H(+) - C41H76NO7P OR HM PE(18:2(9Z,12Z)/P-18:1(9Z)) - -H(+) - C41H76NO7P OR HM PE(18:3(6Z,9Z,12Z)/P-18:0) - -H(+) - C41H76NO7P OR HM PE(18:3(9Z,12Z,15Z)/P-18:0) - -H(+) - C41H76NO7P OR HM PE(20:3(5Z,8Z,11Z)/P-16:0) - -H(+) - C41H76NO7P OR HM PE(20:3(8Z,11Z,14Z)/P-16:0) - -H(+) - C41H76NO7P OR HM PE(P-16:0/20:3(5Z,8Z,11Z)) - -H(+) - C41H76NO7P OR HM PE(P-16:0/20:…	3074.91	322.466	-2.6924	0.11555	0.94004
138.019	HM 4-Nitrophenol - -H(+) - C6H5NO3 OR HM 6-Hydroxynicotinic acid - -H(+) - C6H5NO3 OR HM 3-Hydroxypicolinic acid - -H(+) - C6H5NO3	11750.6	16491.8	0.45817	0.058434	0.93904
503.163	HM Maltotriose - -H(+) - C18H32O16 OR HM Raffinose - -H(+) - C18H32O16 OR HM Levan - -H(+) - C18H32O16 OR HM 3-Galactosyllactose - -H(+) - C18H32O16 OR HM Dextrin - -H(+) - C18H32O16 OR HM 1-Kestose - -H(+) - C18H32O16 OR HM Melezitose - -H(+) - C18H32O16	106397	50867.8	-0.9376	0.061945	0.93843
307.264	HM Eicosadienoic acid - -H(+) - C20H36O2	8129.44	742.785	-3.1008	0.11579	0.93827
112.052	HM Creatinine - -H(+) - C4H7N3O	7963	14141.2	0.89928	0.0065055	0.93816
861.548	HM PI(16:0/20:2(11Z,14Z)) - -H(+) - C45H83O13P OR HM PI(18:0/18:2(9Z,12Z)) - -H(+) - C45H83O13P OR HM PI(18:1(11Z)/18:1(11Z)) - -H(+) - C45H83O13P OR HM PI(18:1(11Z)/18:1(9Z)) - -H(+) - C45H83O13P OR HM PI(18:1(9Z)/18:1(11Z)) - -H(+) - C45H83O13P OR HM PI(18:1(9Z)/18:1(9Z)) - -H(+) - C45H83O13P OR HM PI(18:2(9Z,12Z)/18:0) - -H(+) - C45H83O13P OR HM PI(20:2(11Z,14Z)/16:0) - -H(+) - C45H83O13P	2868.65	280.597	-3.1439	0.070256	0.93789
148.062	HM 6-Methyladenine - -H(+) - C6H7N5 OR HM 1-Methyladenine - -H(+) - C6H7N5 OR HM 3-Methyladenine - -H(+) - C6H7N5 OR HM 7-Methyladenine - -H(+) - C6H7N5	2076.42	8861.87	2.1014	0.034805	0.93679
133.066	HM L-Canaline - -H(+) - C4H10N2O3	1757.06	3216.19	0.93795	0.001314	0.93528
277.217	HM Alpha-Linolenic acid - -H(+) - C18H30O2 OR HM Gamma-Linolenic acid - -H(+) - C18H30O2	18210.2	1040.7	-4.1281	0.12588	0.93413
716.522	HM PC(15:0/16:1(9Z)) - -H(+) - C39H76NO8P OR HM PC(16:1(9Z)/15:0) - -H(+) - C39H76NO8P OR HM PE(14:0/20:1(11Z)) - -H(+) - C39H76NO8P OR HM PE(14:1(9Z)/20:0) - -H(+) - C39H76NO8P OR HM PE(16:0/18:1(11Z)) - -H(+) - C39H76NO8P OR HM PE(16:0/18:1(9Z)) - -H(+) - C39H76NO8P OR HM PE(16:1(9Z)/18:0) - -H(+) - C39H76NO8P OR HM PE(18:0/16:1(9Z)) - -H(+) - C39H76NO8P OR HM PE(18:1(11Z)/16:0) - -H(+) - C39H7…	2575.84	317.072	-2.7966	0.086834	0.93089
167.107	HM trans-4,5-epoxy-2(E)-decenal - -H(+) - C10H16O2	2097.26	5188.14	1.6122	0.102	0.93016
583.31	HM Cholic acid glucuronide - -H(+) - C30H48O11	3679.24	2048.16	-0.8093	0.068599	0.93005
202.108	HM L-Acetylcarnitine - -H(+) - C9H17NO4	1545.81	5619.44	2.1902	0.016886	0.92929
175.04	HM Ureidosuccinic acid - -H(+) - C5H8N2O5	1784.06	3296.19	0.87711	0.0013952	0.929
120.045	HM Benzamide - -H(+) - C7H7NO	1345.26	3564.04	1.1778	0.0099362	0.92843
309.28	HM Eicosenoic acid - -H(+) - C20H38O2	10706.2	1207.16	-3.1739	0.12301	0.92517
151.061	HM Ribitol - -H(+) - C5H12O5 OR HM D-Arabitol - -H(+) - C5H12O5 OR HM L-Arabitol - -H(+) - C5H12O5 OR HM D-Xylitol - -H(+) - C5H12O5	1949.86	5799.19	1.4382	0.020577	0.92329
835.531	HM PI(16:0/18:1(11Z)) - -H(+) - C43H81O13P OR HM PI(16:0/18:1(9Z)) - -H(+) - C43H81O13P OR HM PI(16:1(9Z)/18:0) - -H(+) - C43H81O13P OR HM PI(18:0/16:1(9Z)) - -H(+) - C43H81O13P OR HM PI(18:1(11Z)/16:0) - -H(+) - C43H81O13P OR HM PI(18:1(9Z)/16:0) - -H(+) - C43H81O13P	2501.4	201.828	-3.4429	0.088439	0.92246
794.581	HM PC(15:0/22:4(7Z,10Z,13Z,16Z)) - -H(+) - C45H82NO8P OR HM PC(22:4(7Z,10Z,13Z,16Z)/15:0) - -H(+) - C45H82NO8P OR HM PE(18:0/22:4(7Z,10Z,13Z,16Z)) - -H(+) - C45H82NO8P OR HM PE(18:2(9Z,12Z)/22:2(13Z,16Z)) - -H(+) - C45H82NO8P OR HM PE(18:3(6Z,9Z,12Z)/22:1(13Z)) - -H(+) - C45H82NO8P OR HM PE(18:3(9Z,12Z,15Z)/22:1(13Z)) - -H(+) - C45H82NO8P OR HM PE(18:4(6Z,9Z,12Z,15Z)/22:0) - -H(+) - C45H82NO8P OR…	1488.76	114.549	-2.9693	0.015518	0.92231
289.104	HM N-Succinyl-L,L-2,6-diaminopimelate - -H(+) - C11H18N2O7	3518.64	8460.46	1.4527	0.0049756	0.92119
163.061	HM L-Fucose - -H(+) - C6H12O5 OR HM Rhamnose - -H(+) - C6H12O5 OR HM 1,5-Anhydrosorbitol - -H(+) - C6H12O5 OR HM Beta-D-Fucose - -H(+) - C6H12O5 OR HM L-Rhamnulose - -H(+) - C6H12O5 OR HM 2-Deoxygalactopyranose - -H(+) - C6H12O5	3196.91	6982.29	1.1971	0.0015884	0.92083
242.176	HM N-Undecanoylglycine - -H(+) - C13H25NO3	1220.91	1821.04	0.50518	0.03422	0.91981
143.035	HM 3-Hexenedioic acid - -H(+) - C6H8O4 OR HM 3-Methylglutaconic acid - -H(+) - C6H8O4 OR HM (E)-2-Methylglutaconic acid - -H(+) - C6H8O4 OR HM trans-2-Hexenedioic acid - -H(+) - C6H8O4	3430.75	5118.97	0.59262	0.014955	0.91944
194.046	BSM D-Mannonate - -H(+) - C6H11O7 OR HM Salicyluric acid - -H(+) - C9H9NO4 OR HM Dopaquinone - -H(+) - C9H9NO4 OR HM 4-Carboxyphenylglycine - -H(+) - C9H9NO4 OR HM Alpha-Hydroxyhippuric acid - -H(+) - C9H9NO4 OR HM Leucodopachrome - -H(+) - C9H9NO4 OR HM 3-Hydroxyhippuric acid - -H(+) - C9H9NO4	2292.07	4356.62	0.81628	0.010271	0.91863
240.119	HM Erythrohydrobupropion - -H(+) - C13H20ClNO	1625.88	2679.38	0.84509	0.072638	0.91709
169.014	HM Diethylthiophosphate - -H(+) - C4H11O3PS OR HM Gallic acid - -H(+) - C7H6O5	1906.48	3292.23	0.79068	0.021348	0.91545
722.512	HM PE(18:3(6Z,9Z,12Z)/P-18:1(11Z)) - -H(+) - C41H74NO7P OR HM PE(18:3(6Z,9Z,12Z)/P-18:1(9Z)) - -H(+) - C41H74NO7P OR HM PE(18:3(9Z,12Z,15Z)/P-18:1(11Z)) - -H(+) - C41H74NO7P OR HM PE(18:3(9Z,12Z,15Z)/P-18:1(9Z)) - -H(+) - C41H74NO7P OR HM PE(18:4(6Z,9Z,12Z,15Z)/P-18:0) - -H(+) - C41H74NO7P OR HM PE(20:4(5Z,8Z,11Z,14Z)/P-16:0) - -H(+) - C41H74NO7P OR HM PE(20:4(8Z,11Z,14Z,17Z)/P-16:0) - -H(+) - C4…	7068.32	748.408	-3.0734	0.11522	0.91518
234.062	BSM carboxin - -H(+) - C12H13NO2S OR HM 6-Succinoaminopurine - -H(+) - C9H9N5O3	2063.55	5638.32	1.5441	0.00016096	0.91222
215.165	HM 3-Hydroxydodecanoic acid - -H(+) - C12H24O3 OR HM 12-Hydroxydodecanoic acid - -H(+) - C12H24O3 OR HM (R)-3-Hydroxydodecanoic acid - -H(+) - C12H24O3	733.242	1887.64	1.9268	0.18953	0.91207
750.54	HM PE(O-18:1(1Z)/20:4(5Z,8Z,11Z,14Z)) - -H(+) - C43H78NO7P OR HM PE(20:3(5Z,8Z,11Z)/P-18:1(11Z)) - -H(+) - C43H78NO7P OR HM PE(20:3(5Z,8Z,11Z)/P-18:1(9Z)) - -H(+) - C43H78NO7P OR HM PE(20:3(8Z,11Z,14Z)/P-18:1(11Z)) - -H(+) - C43H78NO7P OR HM PE(20:3(8Z,11Z,14Z)/P-18:1(9Z)) - -H(+) - C43H78NO7P OR HM PE(20:4(5Z,8Z,11Z,14Z)/P-18:0) - -H(+) - C43H78NO7P OR HM PE(20:4(8Z,11Z,14Z,17Z)/P-18:0) - -H(+) …	9293.26	810.314	-3.1613	0.12034	0.91027
116.035	HM Acetylglycine - -H(+) - C4H7NO3 OR HM L-2-Amino-3-oxobutanoic acid - -H(+) - C4H7NO3 OR HM L-Aspartate-semialdehyde - -H(+) - C4H7NO3	2554.62	6298.72	1.5383	0.0017188	0.90845
201.135	HM Dimethyl-L-arginine - -H(+) - C8H18N4O2 OR HM Symmetric dimethylarginine - -H(+) - C8H18N4O2	5861.18	16017.8	1.4393	0.05835	0.90643
589.303	HM D-Urobilinogen - -H(+) - C33H42N4O6 OR HM I-Urobilin - -H(+) - C33H42N4O6	3885.43	2123.03	-0.59429	0.12211	0.90461
591.323	HM Mesobilirubinogen - -H(+) - C33H44N4O6	2626.95	1712.78	-0.34936	0.38628	0.90406
273.12	BSMo N2-Succinyl-L-arginine - -H(+) - C10H18N4O5 OR HM Chlorpheniramine - -H(+) - C16H19ClN2	4953.52	21578.8	2.7183	0.0982	0.90268
253.217	HM Hypogeic acid - -H(+) - C16H30O2 OR HM Palmitoleic acid - -H(+) - C16H30O2 OR HM Trans-Hexa-dec-2-enoic acid - -H(+) - C16H30O2 OR HM Palmitelaidic acid - -H(+) - C16H30O2	102975	16047.1	-2.5613	0.071784	0.90143
155.054	BSM 1-Naphthaldehyde - -H(+) - C11H8O OR BSM 2-Naphthaldehyde - -H(+) - C11H8O	2388.15	11740.2	2.3484	0.014238	0.90083
167.021	HM Uric acid - -H(+) - C5H4N4O3	35716	153059	2.0735	0.25622	0.90043
157.013	BSM 2-Maleylacetate - -H(+) - C6H6O5	7229.33	1893.56	-1.8491	0.0040827	0.8986
161.045	HM 2-Hydroxyadipic acid - -H(+) - C6H10O5 OR HM 3-Hydroxyadipic acid - -H(+) - C6H10O5 OR HM 3-Hydroxymethylglutaric acid - -H(+) - C6H10O5 OR HM 2(R)-Hydroxyadipic acid - -H(+) - C6H10O5 OR HM Glucosan - -H(+) - C6H10O5	10747	18313.3	0.91661	0.014044	0.89749
883.531	HM PI(16:0/22:5(4Z,7Z,10Z,13Z,16Z)) - -H(+) - C47H81O13P OR HM PI(16:0/22:5(7Z,10Z,13Z,16Z,19Z)) - -H(+) - C47H81O13P OR HM PI(16:2(9Z,12Z)/22:3(10Z,13Z,16Z)) - -H(+) - C47H81O13P OR HM PI(18:1(11Z)/20:4(5Z,8Z,11Z,14Z)) - -H(+) - C47H81O13P OR HM PI(18:1(11Z)/20:4(8Z,11Z,14Z,17Z)) - -H(+) - C47H81O13P OR HM PI(18:1(9Z)/20:4(5Z,8Z,11Z,14Z)) - -H(+) - C47H81O13P OR HM PI(18:1(9Z)/20:4(8Z,11Z,14Z,17…	1175.65	153.711	-2.7366	0.039833	0.89741
137.061	HM Tyrosol - -H(+) - C8H10O2	4678.07	5946.63	0.43322	0.0099612	0.89498
157.037	HM Allantoin - -H(+) - C4H6N4O3	2101.09	3110.09	0.55319	0.011144	0.89411
752.552	HM PE(20:2(11Z,14Z)/P-18:1(11Z)) - -H(+) - C43H80NO7P OR HM PE(20:2(11Z,14Z)/P-18:1(9Z)) - -H(+) - C43H80NO7P OR HM PE(20:3(5Z,8Z,11Z)/P-18:0) - -H(+) - C43H80NO7P OR HM PE(20:3(8Z,11Z,14Z)/P-18:0) - -H(+) - C43H80NO7P OR HM PE(P-18:0/20:3(5Z,8Z,11Z)) - -H(+) - C43H80NO7P OR HM PE(P-18:0/20:3(8Z,11Z,14Z)) - -H(+) - C43H80NO7P OR HM PE(P-18:1(11Z)/20:2(11Z,14Z)) - -H(+) - C43H80NO7P OR HM PE(P-18:…	3768.59	450.896	-3.0565	0.12148	0.88786
436.283	HM PE(P-16:0e/0:0) - -H(+) - C21H44NO6P	18665.4	492.266	-5.1691	0.12847	0.88628
833.517	HM PI(16:0/18:2(9Z,12Z)) - -H(+) - C43H79O13P OR HM PI(16:1(9Z)/18:1(11Z)) - -H(+) - C43H79O13P OR HM PI(16:1(9Z)/18:1(9Z)) - -H(+) - C43H79O13P OR HM PI(16:2(9Z,12Z)/18:0) - -H(+) - C43H79O13P OR HM PI(18:0/16:2(9Z,12Z)) - -H(+) - C43H79O13P OR HM PI(18:1(11Z)/16:1(9Z)) - -H(+) - C43H79O13P OR HM PI(18:1(9Z)/16:1(9Z)) - -H(+) - C43H79O13P OR HM PI(18:2(9Z,12Z)/16:0) - -H(+) - C43H79O13P	1714.64	46.8387	-3.3494	0.027783	0.88484
214.108	HM Propenoylcarnitine - -H(+) - C10H17NO4	1334.53	2168.41	0.66262	0.0012118	0.88409
208.061	HM Hydroxyphenylacetylglycine - -H(+) - C10H11NO4	1937.91	3660.61	0.90648	0.0020271	0.88218
728.559	HM PC(15:0/P-18:1(11Z)) - -H(+) - C41H80NO7P OR HM PC(15:0/P-18:1(9Z)) - -H(+) - C41H80NO7P OR HM PE(18:0/P-18:1(11Z)) - -H(+) - C41H80NO7P OR HM PE(18:0/P-18:1(9Z)) - -H(+) - C41H80NO7P OR HM PE(18:1(11Z)/P-18:0) - -H(+) - C41H80NO7P OR HM PE(18:1(9Z)/P-18:0) - -H(+) - C41H80NO7P OR HM PE(20:1(11Z)/P-16:0) - -H(+) - C41H80NO7P OR HM PC(P-18:1(11Z)/15:0) - -H(+) - C41H80NO7P OR HM PC(P-18:1(9Z)/1…	4723.52	685.157	-2.5124	0.078143	0.88168
585.32	HM Presqualene diphosphate - -H(+) - C30H52O7P2 OR HM All-trans-hexaprenyl diphosphate - -H(+) - C30H52O7P2	3798.2	1325.12	-1.4775	0.010249	0.88136
198.112	HM Ecgonine methyl ester - -H(+) - C10H17NO3	1185	2435.94	1.0816	0.07716	0.879
187.097	HM Azelaic acid - -H(+) - C9H16O4 OR HM Nonate - -H(+) - C9H16O4	11684.2	20149.7	0.80582	0.042613	0.87869
156.03	HM 2-Aminomuconic acid - -H(+) - C6H7NO4	1199.1	2404.15	1.1023	0.0022095	0.87797
887.561	HM PI(16:0/22:3(10Z,13Z,16Z)) - -H(+) - C47H85O13P OR HM PI(18:0/20:3(5Z,8Z,11Z)) - -H(+) - C47H85O13P OR HM PI(18:0/20:3(8Z,11Z,14Z)) - -H(+) - C47H85O13P OR HM PI(18:2(9Z,12Z)/20:1(11Z)) - -H(+) - C47H85O13P OR HM PI(20:1(11Z)/18:2(9Z,12Z)) - -H(+) - C47H85O13P OR HM PI(20:3(5Z,8Z,11Z)/18:0) - -H(+) - C47H85O13P OR HM PI(20:3(8Z,11Z,14Z)/18:0) - -H(+) - C47H85O13P OR HM PI(22:3(10Z,13Z,16Z)/16:…	3225.82	373.737	-3.2849	0.1058	0.87778
859.533	HM PI(16:0/20:3(5Z,8Z,11Z)) - -H(+) - C45H81O13P OR HM PI(16:0/20:3(8Z,11Z,14Z)) - -H(+) - C45H81O13P OR HM PI(18:0/18:3(6Z,9Z,12Z)) - -H(+) - C45H81O13P OR HM PI(18:0/18:3(9Z,12Z,15Z)) - -H(+) - C45H81O13P OR HM PI(18:1(11Z)/18:2(9Z,12Z)) - -H(+) - C45H81O13P OR HM PI(18:1(9Z)/18:2(9Z,12Z)) - -H(+) - C45H81O13P OR HM PI(18:2(9Z,12Z)/18:1(11Z)) - -H(+) - C45H81O13P OR HM PI(18:2(9Z,12Z)/18:1(9Z))…	1206.8	103.281	-3.6471	0.098067	0.87759
144.03	HM 2-Keto-glutaramic acid - -H(+) - C5H7NO4	1401.82	3266.18	1.1054	0.00078277	0.87744
465.304	HM Cholesterol sulfate - -H(+) - C27H46O4S	26101.8	4897.56	-2.3427	0.11605	0.87704
144.067	HM Isobutyrylglycine - -H(+) - C6H11NO3 OR HM N-Butyrylglycine - -H(+) - C6H11NO3 OR HM Allysine - -H(+) - C6H11NO3 OR HM 4-Acetamidobutanoic acid - -H(+) - C6H11NO3 OR HM (S)-5-Amino-3-oxohexanoate - -H(+) - C6H11NO3 OR HM 2-Keto-6-aminocaproate - -H(+) - C6H11NO3	1685.84	3256.45	1.0702	0.0015592	0.87587
764.524	HM PC(15:0/20:5(5Z,8Z,11Z,14Z,17Z)) - -H(+) - C43H76NO8P OR HM PC(20:5(5Z,8Z,11Z,14Z,17Z)/15:0) - -H(+) - C43H76NO8P OR HM PE(16:0/22:5(4Z,7Z,10Z,13Z,16Z)) - -H(+) - C43H76NO8P OR HM PE(16:0/22:5(7Z,10Z,13Z,16Z,19Z)) - -H(+) - C43H76NO8P OR HM PE(16:1(9Z)/22:4(7Z,10Z,13Z,16Z)) - -H(+) - C43H76NO8P OR HM PE(18:0/20:5(5Z,8Z,11Z,14Z,17Z)) - -H(+) - C43H76NO8P OR HM PE(18:1(11Z)/20:4(5Z,8Z,11Z,14Z)) …	1271.98	190.913	-2.0379	0.094714	0.87579
337.311	HM Erucic acid - -H(+) - C22H42O2 OR HM Cetoleic acid - -H(+) - C22H42O2	5784.65	887.721	-2.3293	0.12681	0.87528
714.507	HM PE(14:0/20:2(11Z,14Z)) - -H(+) - C39H74NO8P OR HM PE(14:1(9Z)/20:1(11Z)) - -H(+) - C39H74NO8P OR HM PE(16:0/18:2(9Z,12Z)) - -H(+) - C39H74NO8P OR HM PE(16:1(9Z)/18:1(11Z)) - -H(+) - C39H74NO8P OR HM PE(16:1(9Z)/18:1(9Z)) - -H(+) - C39H74NO8P OR HM PE(18:1(11Z)/16:1(9Z)) - -H(+) - C39H74NO8P OR HM PE(18:1(9Z)/16:1(9Z)) - -H(+) - C39H74NO8P OR HM PE(18:2(9Z,12Z)/16:0) - -H(+) - C39H74NO8P OR HM …	1436.24	202.71	-2.4524	0.014341	0.87501
689.344	BSMo Phosphatidylglycerophosphate (didodecanoyl, n-C12:0) - -H(+) - C30H60O13P2	2167.06	1140.06	-0.80645	0.16432	0.87368
176.041	HM N-Formyl-L-methionine - -H(+) - C6H11NO3S	57431.4	107026	0.94894	0.049391	0.87307
164.058	BSM S-(2-aminoethyl)-L-cysteine - -H(+) - C5H13N2O2S OR HM 7-Methylguanine - -H(+) - C6H7N5O OR HM 3-Methylguanine - -H(+) - C6H7N5O OR HM 1-Methylguanine - -H(+) - C6H7N5O OR HM N2-Methylguanine - -H(+) - C6H7N5O	2165.13	5571.3	1.4534	0.046871	0.87255
455.25	HM Sulfolithocholic acid - -H(+) - C24H40O6S	4696.34	2360	-0.9345	0.131	0.86762
508.34	HM LysoPE(0:0/20:0) - -H(+) - C25H52NO7P OR HM LysoPE(20:0/0:0) - -H(+) - C25H52NO7P OR HM LysoPC(17:0) - -H(+) - C25H52NO7P	2043.6	218.356	-2.9966	0.060559	0.86698
165.041	HM Arabinonic acid - -H(+) - C5H10O6 OR HM Ribonic acid - -H(+) - C5H10O6 OR HM 3-Methylxanthine - -H(+) - C6H6N4O2 OR HM 7-Methylxanthine - -H(+) - C6H6N4O2 OR HM 1-Methylxanthine - -H(+) - C6H6N4O2 OR HM Noradrenochrome o-semiquinone - -H(+) - C8H8NO3	31865.2	168432	2.6884	0.0013935	0.86501
185.118	HM 3-Oxodecanoic acid - -H(+) - C10H18O3	2325.3	3134.39	0.48569	0.020846	0.86497
333.281	HM Docosatrienoic acid - -H(+) - C22H38O2	2734.71	557.943	-1.8366	0.13265	0.85953
768.557	HM PC(15:0/20:3(5Z,8Z,11Z)) - -H(+) - C43H80NO8P OR HM PC(15:0/20:3(8Z,11Z,14Z)) - -H(+) - C43H80NO8P OR HM PC(20:3(5Z,8Z,11Z)/15:0) - -H(+) - C43H80NO8P OR HM PC(20:3(8Z,11Z,14Z)/15:0) - -H(+) - C43H80NO8P OR HM PE(16:1(9Z)/22:2(13Z,16Z)) - -H(+) - C43H80NO8P OR HM PE(18:0/20:3(5Z,8Z,11Z)) - -H(+) - C43H80NO8P OR HM PE(18:0/20:3(8Z,11Z,14Z)) - -H(+) - C43H80NO8P OR HM PE(18:1(11Z)/20:2(11Z,14Z))…	6831.49	723.731	-2.6373	0.12647	0.85785
128.892	BSM sodium arsenite - -H(+) - AsNaO2	597.785	1479.06	1.3934	0.039786	0.85738
697.249	HM Pentacarboxylporphyrin I - -H(+) - C37H38N4O10	1785.07	1029.09	-0.56234	0.10933	0.85471
747.268	HM O-b-D-Gal-(1->3)-O-[O-b-D-Gal-(1->4)-2-(acetylamino)-2-deoxy-b-D-Glc-(1->6)]-2-(acetylamino)-2-deoxy- D-Galactose - -H(+) - C28H48N2O21	1565.68	1214.25	-0.18381	0.3828	0.85333
280.084	HM 4-Hydroxyphenylacetylglutamine - -H(+) - C13H15NO6	1924.48	6038.98	1.7029	0.0051926	0.85316
222.077	HM N-Acetyl-L-tyrosine - -H(+) - C11H13NO4	2402.96	6110.33	1.3967	0.0024978	0.8511
138.028	BSM 3-aminopropylphosphonate - -H(+) - C3H10NO3P OR HM 5-Hydroxypyrazinamide - -H(+) - C5H5N3O2	13006.5	15354.4	0.15712	0.15197	0.84996
175.051	BSM phenylhydantoin - -H(+) - C9H8N2O2 OR HM Allantoic acid - -H(+) - C4H8N4O4	749.081	1429.04	1.0041	0.0015416	0.84978
190.971	BSM 2-Chloromaleylacetate - -H(+) - C6H5ClO5	1481.21	721.764	-1.2978	0.043178	0.84705
174.056	HM Indoleacetic acid - -H(+) - C10H9NO2 OR HM Guanidinosuccinic acid - -H(+) - C5H9N3O4 OR HM 5-Hydroxyindoleacetaldehyde - -H(+) - C10H9NO2	1717.19	4908.31	1.6275	9.5563e-05	0.84701
271.062	BSM phenyl-1-thio-beta-D-galactopyranoside - -H(+) - C12H16O5S OR HM Naringenin - -H(+) - C15H12O5 OR HM Dihydrogenistein - -H(+) - C15H12O5	19759.2	44102	1.2679	0.027193	0.84661
222.042	HM 4-(2-Amino-3-hydroxyphenyl)-2,4-dioxobutanoic acid - -H(+) - C10H9NO5	7400.31	23594.1	1.6943	0.026347	0.84588
738.539	HM PC(18:3(6Z,9Z,12Z)/P-16:0) - -H(+) - C42H78NO7P OR HM PC(18:3(9Z,12Z,15Z)/P-16:0) - -H(+) - C42H78NO7P OR HM PC(P-16:0/18:3(6Z,9Z,12Z)) - -H(+) - C42H78NO7P OR HM PC(P-16:0/18:3(9Z,12Z,15Z)) - -H(+) - C42H78NO7P	2949.17	418.468	-2.6677	0.11224	0.84529
814.576	HM PC(22:6(4Z,7Z,10Z,13Z,16Z,19Z)/P-18:1(11Z)) - -H(+) - C48H82NO7P OR HM PC(22:6(4Z,7Z,10Z,13Z,16Z,19Z)/P-18:1(9Z)) - -H(+) - C48H82NO7P OR HM PC(P-18:1(11Z)/22:6(4Z,7Z,10Z,13Z,16Z,19Z)) - -H(+) - C48H82NO7P OR HM PC(P-18:1(9Z)/22:6(4Z,7Z,10Z,13Z,16Z,19Z)) - -H(+) - C48H82NO7P	359.82	4.1414	-3.8652	0.0029911	0.84379
885.548	HM PI(16:0/22:4(10Z,13Z,16Z,19Z)) - -H(+) - C47H83O13P OR HM PI(16:0/22:4(7Z,10Z,13Z,16Z)) - -H(+) - C47H83O13P OR HM PI(18:0/20:4(5Z,8Z,11Z,14Z)) - -H(+) - C47H83O13P OR HM PI(18:0/20:4(8Z,11Z,14Z,17Z)) - -H(+) - C47H83O13P OR HM PI(18:1(11Z)/20:3(5Z,8Z,11Z)) - -H(+) - C47H83O13P OR HM PI(18:1(11Z)/20:3(8Z,11Z,14Z)) - -H(+) - C47H83O13P OR HM PI(18:1(9Z)/20:3(5Z,8Z,11Z)) - -H(+) - C47H83O13P OR …	5832.91	892.939	-2.9476	0.088638	0.84303
158.06	HM Indoleacetaldehyde - -H(+) - C10H9NO	18111.3	42513	1.3446	0.044	0.8415
128.072	HM Pipecolic acid - -H(+) - C6H11NO2 OR HM L-Pipecolic acid - -H(+) - C6H11NO2 OR HM N4-Acetylaminobutanal - -H(+) - C6H11NO2 OR HM D-Pipecolic acid - -H(+) - C6H11NO2	1344.98	2624.6	1.0051	0.0067167	0.84005
179.056	HM D-Glucose - -H(+) - C6H12O6 OR HM D-Galactose - -H(+) - C6H12O6 OR HM D-Mannose - -H(+) - C6H12O6 OR HM Myoinositol - -H(+) - C6H12O6 OR HM 3-Deoxyarabinohexonic acid - -H(+) - C6H12O6 OR HM Beta-D-Glucose - -H(+) - C6H12O6 OR HM D-Fructose - -H(+) - C6H12O6 OR HM Allose - -H(+) - C6H12O6 OR HM L-Sorbose - -H(+) - C6H12O6 OR HM Paraxanthine - -H(+) - C7H8N4O2 OR HM Theophylline - -H(+) - C7H8N…	94914.4	238562	1.4713	0.0065153	0.83922
152.071	HM Dopamine - -H(+) - C8H11NO2 OR HM p-Octopamine - -H(+) - C8H11NO2 OR HM Vanillylamine - -H(+) - C8H11NO2	2988.31	4280.12	0.47227	0.024743	0.83902
221.082	HM Monoisobutyl phthalic acid - -H(+) - C12H14O4 OR HM Monobutylphthalate - -H(+) - C12H14O4	4613.8	5278.77	0.15947	0.15731	0.83636
263.022	HM 3-Methoxy-4-hydroxyphenylethyleneglycol sulfate - -H(+) - C9H12O7S OR HM 3-Methoxy-4-Hydroxyphenylglycol sulfate - -H(+) - C9H12O7S	2139.32	3870.11	0.97708	0.0037452	0.83509
93.0345	HM Phenol - -H(+) - C6H6O	9990.67	23871.5	1.3419	0.00036687	0.83455
259.022	HM Fructose 6-phosphate - -H(+) - C6H13O9P OR HM Myo-inositol 1-phosphate - -H(+) - C6H13O9P OR HM Galactose 1-phosphate - -H(+) - C6H13O9P OR HM Dolichyl phosphate D-mannose - -H(+) - C6H13O9P OR HM Fructose 1-phosphate - -H(+) - C6H13O9P OR HM Mannose 6-phosphate - -H(+) - C6H13O9P OR HM D-Myo-inositol 4-phosphate - -H(+) - C6H13O9P OR HM Glucose 6-phosphate - -H(+) - C6H13O9P OR HM Glucose 1-p…	18686.7	5284.07	-1.9291	0.10973	0.83087
152.083	HM N-Acetylhistamine - -H(+) - C7H11N3O	995.855	2012.9	0.88751	0.0059949	0.83016
152.002	BSMo 3-Sulfino-L-alanine - -H(+) - C3H7NO4S	2235.36	4424.28	1.1252	0.0010699	0.82513
876.652	HM PE(22:4(7Z,10Z,13Z,16Z)/24:1(15Z)) - -H(+) - C51H92NO8P OR HM PE(22:5(4Z,7Z,10Z,13Z,16Z)/24:0) - -H(+) - C51H92NO8P OR HM PE(22:5(7Z,10Z,13Z,16Z,19Z)/24:0) - -H(+) - C51H92NO8P OR HM PE(24:0/22:5(4Z,7Z,10Z,13Z,16Z)) - -H(+) - C51H92NO8P OR HM PE(24:0/22:5(7Z,10Z,13Z,16Z,19Z)) - -H(+) - C51H92NO8P OR HM PE(24:1(15Z)/22:4(7Z,10Z,13Z,16Z)) - -H(+) - C51H92NO8P	1285.63	507.235	-1.3799	0.0093029	0.82393
92.0505	HM Aniline - -H(+) - C6H7N	1381.36	2887.98	1.0432	0.028242	0.81559
178.087	HM 2(N)-Methyl-norsalsolinol - -H(+) - C10H13NO2 OR HM (R)-Salsolinol - -H(+) - C10H13NO2	2784.59	3485.57	0.31906	0.063937	0.81493
586.213	HM N-Acetyl-D-glucosaminyldiphosphodolichol - -H(+) - C23H43NO12P2	2437.85	2130.79	-0.19242	0.54564	0.81425
624.292	HM Leukotriene C4 - -H(+) - C30H47N3O9S OR HM 11-trans-Leukotriene C4 - -H(+) - C30H47N3O9S	2448.59	1410.05	-0.74563	0.064435	0.81411
544.258	HM N-[(3a,5b,7a,12a)-3,12-dihydroxy-24-oxo-7-(sulfooxy)cholan-24-yl]-Glycine - -H(+) - C26H43NO9S OR HM N-[(3a,5b,7a,12a)-3,7-dihydroxy-24-oxo-12-(sulfooxy)cholan-24-yl]-Glycine - -H(+) - C26H43NO9S	5096.46	2797.12	-0.79651	0.081741	0.81246
472.242	HM LysoPE(0:0/18:4(6Z,9Z,12Z,15Z)) - -H(+) - C23H40NO7P OR HM LysoPE(18:4(6Z,9Z,12Z,15Z)/0:0) - -H(+) - C23H40NO7P	6794.54	2641.32	-1.2614	0.089506	0.81223
232.028	HM Dopamine 4-sulfate - -H(+) - C8H11NO5S OR HM Dopamine 3-O-sulfate - -H(+) - C8H11NO5S	11487.5	24726.2	1.1271	0.01129	0.81217
371.262	HM Cervonoyl ethanolamide - -H(+) - C24H36O3	1653	390.152	-1.7284	0.048307	0.81136
714.549	HM PC(14:0/P-18:1(11Z)) - -H(+) - C40H78NO7P OR HM PC(14:0/P-18:1(9Z)) - -H(+) - C40H78NO7P OR HM PC(14:1(9Z)/P-18:0) - -H(+) - C40H78NO7P OR HM PC(16:1(9Z)/P-16:0) - -H(+) - C40H78NO7P OR HM PC(P-16:0/16:1(9Z)) - -H(+) - C40H78NO7P OR HM PC(P-18:0/14:1(9Z)) - -H(+) - C40H78NO7P OR HM PC(P-18:1(11Z)/14:0) - -H(+) - C40H78NO7P OR HM PC(P-18:1(9Z)/14:0) - -H(+) - C40H78NO7P OR HM PC(o-16:1(9Z)/16:1…	1694.3	419.684	-2.0043	0.070667	0.80981
682.301	HM Chitin - -H(+) - C28H49N3O16	2174.26	1238.03	-0.7839	0.060462	0.80919
123.025	BSM Pyrazinic acid - -H(+) - C5H4N2O2	1062.43	1629.4	-0.70513	0.59567	0.80852
207.049	HM Dihydrolipoate - -H(+) - C8H16O2S2	2825.81	6156.44	1.3356	0.011031	0.80773
189.04	HM 3-Dehydroquinate - -H(+) - C7H10O6	3200.56	10102.7	1.527	0.00055144	0.80463
164.044	BSM 3-(3-hydroxyphenyl)propionate - -H(+) - C9H9O3	2684.48	5821.06	1.1458	0.030759	0.80437
740.532	HM PC(15:0/18:3(6Z,9Z,12Z)) - -H(+) - C41H76NO8P OR HM PC(15:0/18:3(9Z,12Z,15Z)) - -H(+) - C41H76NO8P OR HM PC(18:3(6Z,9Z,12Z)/15:0) - -H(+) - C41H76NO8P OR HM PC(18:3(9Z,12Z,15Z)/15:0) - -H(+) - C41H76NO8P OR HM PE(14:1(9Z)/22:2(13Z,16Z)) - -H(+) - C41H76NO8P OR HM PE(16:0/20:3(5Z,8Z,11Z)) - -H(+) - C41H76NO8P OR HM PE(16:0/20:3(8Z,11Z,14Z)) - -H(+) - C41H76NO8P OR HM PE(16:1(9Z)/20:2(11Z,14Z)) …	1711.9	296.242	-2.3805	0.089432	0.80337
230.103	HM Isovalerylglutamic acid - -H(+) - C10H17NO5 OR HM Suberylglycine - -H(+) - C10H17NO5	2209.19	6684.29	1.8795	0.0023968	0.80331
457.226	HM 3-Sulfodeoxycholic acid - -H(+) - C23H38O7S	4801	2782.84	-0.54931	0.20428	0.80127
123.045	HM 4-Methylcatechol - -H(+) - C7H8O2 OR HM Guaiacol - -H(+) - C7H8O2 OR HM 4-Hydroxybenzyl alcohol - -H(+) - C7H8O2	4465.93	6279.81	0.46133	0.042632	0.80005
77.04	HM Benzene - -H(+) - C6H6	410.289	1280.25	1.5592	0.02033	0.79944
407.28	HM 3a,7a,12b-Trihydroxy-5b-cholanoic acid - -H(+) - C24H40O5 OR HM 3a,4b,7a-Trihydroxy-5b-cholanoic acid - -H(+) - C24H40O5 OR HM 1b,3a,12a-Trihydroxy-5b-cholanoic acid - -H(+) - C24H40O5 OR HM 3a,4b,12a-Trihydroxy-5b-cholanoic acid - -H(+) - C24H40O5 OR HM 3a,6a,7b-Trihydroxy-5b-cholanoic acid - -H(+) - C24H40O5 OR HM 1,3,12-Trihydroxycholan-24-oic acid - -H(+) - C24H40O5 OR HM 3b,7a,12a-Trihydr…	1087.43	1533.59	0.52955	0.11889	0.7975
830.563	HM PC(18:1(11Z)/22:6(4Z,7Z,10Z,13Z,16Z,19Z)) - -H(+) - C48H82NO8P OR HM PC(18:1(9Z)/22:6(4Z,7Z,10Z,13Z,16Z,19Z)) - -H(+) - C48H82NO8P OR HM PC(18:2(9Z,12Z)/22:5(4Z,7Z,10Z,13Z,16Z)) - -H(+) - C48H82NO8P OR HM PC(18:2(9Z,12Z)/22:5(7Z,10Z,13Z,16Z,19Z)) - -H(+) - C48H82NO8P OR HM PC(18:3(6Z,9Z,12Z)/22:4(7Z,10Z,13Z,16Z)) - -H(+) - C48H82NO8P OR HM PC(18:3(9Z,12Z,15Z)/22:4(7Z,10Z,13Z,16Z)) - -H(+) - C4…	375.604	1	-2.161	0.12366	0.79464
125.061	BSM N3-methylcytosine - -H(+) - C5H8N3O OR BSM methyl-1,4-benzoquinol - -H(+) - C7H10O2	5582.16	6684.72	0.21583	0.012978	0.79303
240.101	HM 5-Methyldeoxycytidine - -H(+) - C10H15N3O4	2732.68	5157.94	0.91847	0.027415	0.79171
528.263	HM N-[(3a,5b,7b)-7-hydroxy-24-oxo-3-(sulfooxy)cholan-24-yl]-Glycine - -H(+) - C26H43NO8S OR HM N-[(3a,5b,7a)-3-hydroxy-24-oxo-7-(sulfooxy)cholan-24-yl]-Glycine - -H(+) - C26H43NO8S OR HM Glycochenodeoxycholate-3-sulfate - -H(+) - C26H43NO8S	6052.49	4356.02	-0.25314	0.27095	0.79161
205.035	HM 2-Methylcitric acid - -H(+) - C7H10O7 OR HM Lipoic acid - -H(+) - C8H14O2S2 OR HM Homocitric acid - -H(+) - C7H10O7 OR HM Methylisocitric acid - -H(+) - C7H10O7	1565.51	5675.21	1.814	0.0026004	0.79132
759.289	HM Bilirubin glucuronide - -H(+) - C39H44N4O12	1353.08	936.959	-0.55105	0.094006	0.78922
353.342	HM Tricosanoic acid - -H(+) - C23H46O2	1596.27	1251.57	-0.3069	0.13267	0.7793
150.056	HM Acetaminophen - -H(+) - C8H9NO2 OR HM 2-Phenylglycine - -H(+) - C8H9NO2 OR HM Dopamine quinone - -H(+) - C8H9NO2 OR HM Leukoaminochrome - -H(+) - C8H9NO2	2568.25	4349.09	0.90424	0.0028355	0.77843
182.046	HM 4-Pyridoxic acid - -H(+) - C8H9NO4	6257.18	12185.9	1.0986	0.0089517	0.77696
339.327	HM Behenic acid - -H(+) - C22H44O2	5083.15	3367.67	-0.49969	0.20948	0.77647
168.066	HM Norepinephrine - -H(+) - C8H11NO3 OR HM Pyridoxine - -H(+) - C8H11NO3 OR HM 6-Hydroxydopamine - -H(+) - C8H11NO3 OR HM 5-Hydroxydopamine - -H(+) - C8H11NO3	2020.55	3643.03	0.98982	0.0074236	0.7764
293.114	HM Glutamylphenylalanine - -H(+) - C14H18N2O5 OR HM Aspartame - -H(+) - C14H18N2O5	7428.12	20544.6	1.5583	0.17809	0.77585
265.107	BSM 5'-amino-5'-deoxyadenosine - -H(+) - C10H14N6O3	5137.31	7363.38	0.49133	0.058314	0.77322
626.246	HM Tri-N-acetylchitotriose - -H(+) - C24H41N3O16	2264.44	1569.89	-0.40476	0.0671	0.77086
346.055	HM Adenosine monophosphate - -H(+) - C10H14N5O7P OR HM 2'-Deoxyguanosine 5'-monophosphate - -H(+) - C10H14N5O7P OR HM 3'-AMP - -H(+) - C10H14N5O7P OR HM Adenosine 2'-phosphate - -H(+) - C10H14N5O7P	9836.98	5261.72	-0.89974	8.4267e-05	0.77013
213.017	HM Deoxyribose 5-phosphate - -H(+) - C5H11O7P OR HM 1-Deoxy-D-xylulose 5-phosphate - -H(+) - C5H11O7P OR HM Deoxyribose 1-phosphate - -H(+) - C5H11O7P	2078.07	2756.35	0.57837	0.013624	0.76906
173.071	HM Demethylated antipyrine - -H(+) - C10H10N2O	2525.15	7974.56	1.7023	1.7342e-05	0.76793
397.991	HM Monoiodothyronine - -H(+) - C15H14INO4	8910.23	16366	0.83427	0.047066	0.76311
536.505	HM N-Palmitoylsphingosine - -H(+) - C34H67NO3 OR HM Ceramide (d18:1/16:0) - -H(+) - C34H67NO3	5763.93	1407.95	-1.9344	0.13043	0.76181
123.056	HM Methylimidazole acetaldehyde - -H(+) - C6H8N2O	1159.41	2293.85	1.0305	0.0051171	0.76152
235.071	HM N'-Formylkynurenine - -H(+) - C11H12N2O4	2259.55	3477.85	0.69816	0.0095234	0.76041
275.124	HM Saccharopine - -H(+) - C11H20N2O6	4377.59	7140.52	0.83814	0.020664	0.75975
153.056	HM Hydroxytyrosol - -H(+) - C8H10O3	3652.69	4258.41	0.30029	0.057202	0.75848
184.098	HM Pseudoecgonine - -H(+) - C9H15NO3 OR HM Ecgonine - -H(+) - C9H15NO3	1242.94	1689.44	0.65877	0.025253	0.75739
197.046	HM Vanillylmandelic acid - -H(+) - C9H10O5 OR HM Syringic acid - -H(+) - C9H10O5 OR HM 3-(3,4-Dihydroxyphenyl)lactic acid - -H(+) - C9H10O5	3946.44	5440.1	0.48625	0.0016521	0.75511
151.026	HM Xanthine - -H(+) - C5H4N4O2 OR HM Oxypurinol - -H(+) - C5H4N4O2 OR HM 6,8-Dihydroxypurine - -H(+) - C5H4N4O2	246410	1405911	2.3016	0.0015844	0.75341
108.046	HM 4-Aminophenol - -H(+) - C6H7NO	3432.13	6942.7	1.0559	0.0052631	0.75005
248.023	HM Norepinephrine sulfate - -H(+) - C8H11NO6S	1347.45	3127.99	1.2376	0.010682	0.75004
517.178	HM Poly-g-D-glutamate - -H(+) - C20H30N4O12	6519.67	5562.12	-0.093526	0.7447	0.74589
59.0135	HM Acetic acid - -H(+) - C2H4O2 OR HM Glycolaldehyde - -H(+) - C2H4O2	4432.01	6035.97	0.48229	0.041027	0.74572
480.239	HM N-Acetyl-leukotriene E4 - -H(+) - C25H39NO6S	2618.09	1818.76	-0.42858	0.26837	0.74289
168.078	HM 1-Methylhistidine - -H(+) - C7H11N3O2 OR HM 3-Methylhistidine - -H(+) - C7H11N3O2 OR HM 4-Aminobiphenyl - -H(+) - C12H11N	3105.36	6380.43	1.0402	0.052467	0.7412
561.246	HM Protoporphyrin IX - -H(+) - C34H34N4O4	4759.94	3151.93	-0.3685	0.28853	0.73783
305.96	HM Iodotyrosine - -H(+) - C9H10INO3	2695.98	6636.7	1.326	0.02006	0.7371
375.291	HM Allolithocholic acid - -H(+) - C24H40O3 OR HM Isoallolithocholic acid - -H(+) - C24H40O3 OR HM Isolithocholic acid - -H(+) - C24H40O3 OR HM Lithocholic acid - -H(+) - C24H40O3 OR HM 12b-Hydroxy-5b-cholanoic acid - -H(+) - C24H40O3 OR HM 7a-Hydroxy-5b-cholanic acid - -H(+) - C24H40O3	1652.63	348.168	-2.5446	0.17284	0.73516
252.087	HM N-Acetylvanilalanine - -H(+) - C12H15NO5	3644.89	7189.39	1.1472	0.0032345	0.73401
122.025	HM Nicotinic acid - -H(+) - C6H5NO2 OR HM Picolinic acid - -H(+) - C6H5NO2	2337.94	7887.25	2.0627	0.045783	0.73256
101.024	HM 2-Ketobutyric acid - -H(+) - C4H6O3 OR HM Acetoacetic acid - -H(+) - C4H6O3 OR HM 2-Methyl-3-oxopropanoic acid - -H(+) - C4H6O3 OR HM Succinic acid semialdehyde - -H(+) - C4H6O3 OR HM (S)-Methylmalonic acid semialdehyde - -H(+) - C4H6O3 OR HM 4-Hydroxycrotonic acid - -H(+) - C4H6O3	4700.23	6067.44	0.29391	0.13924	0.73179
766.571	HM PC(18:2(9Z,12Z)/P-18:1(11Z)) - -H(+) - C44H82NO7P OR HM PC(18:2(9Z,12Z)/P-18:1(9Z)) - -H(+) - C44H82NO7P OR HM PC(18:3(6Z,9Z,12Z)/P-18:0) - -H(+) - C44H82NO7P OR HM PC(18:3(9Z,12Z,15Z)/P-18:0) - -H(+) - C44H82NO7P OR HM PC(20:3(5Z,8Z,11Z)/P-16:0) - -H(+) - C44H82NO7P OR HM PC(20:3(8Z,11Z,14Z)/P-16:0) - -H(+) - C44H82NO7P OR HM PC(P-16:0/20:3(5Z,8Z,11Z)) - -H(+) - C44H82NO7P OR HM PC(P-16:0/20:…	841.832	318.408	-1.9289	0.012966	0.73109
224.057	BSMo 4-amino-4-deoxychorismate - -H(+) - C10H11NO5	3169.01	8469.35	1.4178	0.0015261	0.7302
252.049	BSM N-delta-(phosphonoacetyl)-L-ornithine - -H(+) - C7H14N2O6P	8060.41	16800.9	1.0932	0.055206	0.7302
134.047	BSMo 4-Hydroxy-L-threonine - -H(+) - C4H9NO4 OR HM Adenine - -H(+) - C5H5N5	39504.9	43942.4	0.1183	0.12067	0.72744
198.088	BSM gamma-Glutamyl-beta-aminopropiononitrile - -H(+) - C8H13N3O3	2994.58	4503.07	0.5395	0.005614	0.72594
241.217	HM Pentadecanoic acid - -H(+) - C15H30O2	36479.9	13693.5	-1.3111	0.0057525	0.72392
857.516	HM PI(16:0/20:4(5Z,8Z,11Z,14Z)) - -H(+) - C45H79O13P OR HM PI(16:0/20:4(8Z,11Z,14Z,17Z)) - -H(+) - C45H79O13P OR HM PI(18:1(11Z)/18:3(6Z,9Z,12Z)) - -H(+) - C45H79O13P OR HM PI(18:1(11Z)/18:3(9Z,12Z,15Z)) - -H(+) - C45H79O13P OR HM PI(18:1(9Z)/18:3(6Z,9Z,12Z)) - -H(+) - C45H79O13P OR HM PI(18:1(9Z)/18:3(9Z,12Z,15Z)) - -H(+) - C45H79O13P OR HM PI(18:2(9Z,12Z)/18:2(9Z,12Z)) - -H(+) - C45H79O13P OR H…	1062.72	231.674	-2.9462	0.12172	0.72369
359.296	HM Tetracosatetraenoic acid (24:4n-6) - -H(+) - C24H40O2	942.125	224.834	-2.1411	0.11611	0.72301
124.008	HM Taurine - -H(+) - C2H7NO3S	374491	519855	0.53084	0.2621	0.72297
135.045	HM Phenylacetic acid - -H(+) - C8H8O2 OR HM 4-Hydroxyphenylacetaldehyde - -H(+) - C8H8O2	32862	65618.5	1.1017	0.019736	0.72286
246.098	HM Malonylcarnitine - -H(+) - C10H17NO6	2482.16	6979.37	1.7105	0.0014845	0.71798
172.062	HM N-Acetyl-L-glutamate 5-semialdehyde - -H(+) - C7H11NO4	1964.79	4457.33	1.0994	0.00069488	0.71763
117.055	HM 3-Hydroxy-2-methyl-[R-(R,S)]-butanoic acid - -H(+) - C5H10O3 OR HM 2-Methyl-3-hydroxybutyric acid - -H(+) - C5H10O3 OR HM 2-Ethylhydracrylic acid - -H(+) - C5H10O3 OR HM 2-Hydroxy-3-methylbutyric acid - -H(+) - C5H10O3 OR HM 3-Hydroxy-2-methyl-[S-(R,R)]-butanoic acid - -H(+) - C5H10O3 OR HM 3-Hydroxyvaleric acid - -H(+) - C5H10O3 OR HM Erythronilic acid - -H(+) - C5H10O3 OR HM 3-Hydroxyisovale…	2827.42	8480.15	1.6973	0.044617	0.71507
553.929	HM 3-Phosphoadenylylselenate - -H(+) - C10H15N5O13P2Se	1373.58	1813.91	0.25025	0.20972	0.7123
239.238	HM Palmitaldehyde - -H(+) - C16H32O	5702.31	845.223	-2.0442	0.13663	0.71221
557.25	HM Atorvastatin - -H(+) - C33H35FN2O5	4245.14	3193.58	-0.39162	0.2304	0.71174
704.576	HM SM(d18:0/16:0) - -H(+) - C39H82N2O6P	295.953	575.061	1.2641	0.058808	0.70879
583.252	HM Bilirubin - -H(+) - C33H36N4O6 OR HM 4E,15Z-Bilirubin IXa - -H(+) - C33H36N4O6	3747.33	2693.64	-0.45359	0.08123	0.70742
145.014	HM Oxoglutaric acid - -H(+) - C5H6O5	2845.98	966.12	-1.6426	0.076967	0.70563
625.218	BSM Tetrahydropteroyltri-L-glutamic acid - -H(+) - C24H34N8O12	2014.98	1629.8	-0.081392	0.75288	0.70515
242.08	HM Cytidine - -H(+) - C9H13N3O5	178833	25524.1	-2.6927	0.054194	0.7045
253.01	BSMo Shikimate 5-phosphate - -H(+) - C7H11O8P	3796.1	1537.1	-1.2829	0.0036939	0.70435
597.392	HM 7-Methylhypoxanthine - -H(+) - C40H54O4	882.931	355.376	-1.322	0.056909	0.70407
109.041	HM Imidazole-4-acetaldehyde - -H(+) - C5H6N2O	3644.31	7650.89	1.0139	0.019819	0.7026
740.564	HM PC(16:1(9Z)/P-18:1(11Z)) - -H(+) - C42H80NO7P OR HM PC(16:1(9Z)/P-18:1(9Z)) - -H(+) - C42H80NO7P OR HM PC(18:2(9Z,12Z)/P-16:0) - -H(+) - C42H80NO7P OR HM PC(P-16:0/18:2(9Z,12Z)) - -H(+) - C42H80NO7P OR HM PC(P-18:1(11Z)/16:1(9Z)) - -H(+) - C42H80NO7P OR HM PC(P-18:1(9Z)/16:1(9Z)) - -H(+) - C42H80NO7P OR HM PC(o-16:1(9Z)/18:2(9Z,12Z)) - -H(+) - C42H80NO7P	588.3	138.177	-1.2776	0.19324	0.70209
163.076	HM 2-Phenylbutyric acid - -H(+) - C10H12O2 OR HM Benzenebutanoic acid - -H(+) - C10H12O2 OR HM 3-Phenylbutyric acid - -H(+) - C10H12O2 OR HM Isoeugenol - -H(+) - C10H12O2 OR HM Eugenol - -H(+) - C10H12O2	3450.48	4054.82	0.16521	0.080157	0.70033
310.113	HM 1,7-Dimethylguanosine - -H(+) - C12H17N5O5 OR HM N2,N2-Dimethylguanosine - -H(+) - C12H17N5O5	9030.74	6136.04	-0.40175	0.25126	0.69798
816.656	HM PC(14:0/24:0) - -H(+) - C46H92NO8P OR HM PC(16:0/22:0) - -H(+) - C46H92NO8P OR HM PC(18:0/20:0) - -H(+) - C46H92NO8P OR HM PC(20:0/18:0) - -H(+) - C46H92NO8P OR HM PC(22:0/16:0) - -H(+) - C46H92NO8P OR HM PC(24:0/14:0) - -H(+) - C46H92NO8P	2350.57	497.646	-2.2041	0.088355	0.69792
111.045	HM trans-1,2-Dihydrobenzene-1,2-diol - -H(+) - C6H8O2	4206.18	4946.8	0.25122	0.0074146	0.6976
176.936	BSMo Diphosphate - -H(+) - H4O7P2	35293	16777.2	-1.0685	0.00011262	0.69719
139.051	HM 1,3-Dimethyluracil - -H(+) - C6H8N2O2 OR HM Imidazolepropionic acid - -H(+) - C6H8N2O2 OR HM Methylimidazoleacetic acid - -H(+) - C6H8N2O2 OR HM Pi-Methylimidazoleacetic acid - -H(+) - C6H8N2O2	1861.71	2997.68	0.6571	0.010139	0.69424
321.029	BSM ribavirin-5'-monophosphate - -H(+) - C8H11N4O8P	1154.25	1775.31	0.67443	0.046888	0.69249
183.066	HM Vanylglycol - -H(+) - C9H12O4 OR HM Phosphorylcholine - -H(+) - C5H15NO4P	3992.91	4878.19	0.23089	0.035972	0.69147
459.237	BSM fumagillin - -H(+) - C26H36O7	4089.98	2718.41	-0.38998	0.25906	0.69102
85.0294	HM Gamma-Butyrolactone - -H(+) - C4H6O2 OR HM Oxolan-3-one - -H(+) - C4H6O2 OR HM Diacetyl - -H(+) - C4H6O2 OR HM But-2-enoic acid - -H(+) - C4H6O2	3842.73	6890.8	0.88361	0.0027045	0.68995
133.014	HM L-Malic acid - -H(+) - C4H6O5 OR HM Malic acid - -H(+) - C4H6O5	52542.6	6167.43	-2.9508	0.059575	0.68976
775.232	HM Hyaluronan - -H(+) - C28H44N2O23	941.209	531.984	-0.64763	0.041243	0.6895
259.076	BSMo d-biotin d-sulfoxide - -H(+) - C10H16N2O4S	13716.9	57316.4	2.2258	0.0006632	0.68898
149.008	HM Tartaric acid - -H(+) - C4H6O6	812.368	1127.95	0.6321	0.013325	0.68764
219.063	BSM D,L-cyclohexanephosphinothricin - -H(+) - C8H15NO4P OR HM L-beta-aspartyl-L-serine - -H(+) - C7H12N2O6	5210.07	3857.02	-0.30745	0.19859	0.68692
438.228	HM Leukotriene E4 - -H(+) - C23H37NO5S	2395.67	1760.05	-0.25718	0.3613	0.68666
250.093	HM Deoxyadenosine - -H(+) - C10H13N5O3 OR HM 5'-Deoxyadenosine - -H(+) - C10H13N5O3 OR HM Muramic acid - -H(+) - C9H17NO7	2656.05	4714.19	0.91254	0.0055737	0.68524
236.077	HM Sepiapterin - -H(+) - C9H11N5O3 OR HM Biopterin - -H(+) - C9H11N5O3 OR HM D-Biopterin - -H(+) - C9H11N5O3 OR HM Orinapterin - -H(+) - C9H11N5O3 OR HM Dyspropterin - -H(+) - C9H11N5O3 OR HM Primapterin - -H(+) - C9H11N5O3 OR HM 8-[(aminomethyl)sulfanyl]-6-sulfanyloctanoic acid - -H(+) - C9H19NO2S2	1989.24	4211.51	1.2732	0.0027154	0.68466
119.05	BSM serine hydroxamate - -H(+) - C3H8N2O3 OR HM 4-Hydroxystyrene - -H(+) - C8H8O OR HM Phenylacetaldehyde - -H(+) - C8H8O	10619	20977.9	1.1735	0.049169	0.68425
219.086	HM 1-Hydroxypyrene - -H(+) - C16H12O	2007.59	3043.37	0.59436	0.019599	0.68304
720.277	BSM Trypanothione - -H(+) - C27H47N9O10S2 OR BSM Trypanothione disulfide - -H(+) - C27H47N9O10S2	1248.92	741.835	-0.72163	0.051957	0.67965
210.077	HM 3-Methoxytyrosine - -H(+) - C10H13NO4 OR HM Methyldopa - -H(+) - C10H13NO4	3891.3	7585.72	1.1252	0.010449	0.67877
395.191	HM Pregnenolone sulfate - -H(+) - C21H32O5S	5519.78	4340.26	-0.27795	0.29397	0.67858
235.097	HM S-aminomethyldihydrolipoamide - -H(+) - C9H20N2OS2	3163.82	3632.83	0.20615	0.19886	0.67455
743.077	HM NADP - -H(+) - C21H29N7O17P3	1076.66	356.277	-1.2509	0.03876	0.67452
642.31	HM S-(11-hydroxy-9-deoxy-delta12-PGD2)-glutathione - -H(+) - C30H49N3O10S OR HM S-(9-hydroxy-PGA1)-glutathione - -H(+) - C30H49N3O10S OR HM S-(PGA1)-glutathione - -H(+) - C30H49N3O10S	2698.13	1527.06	-0.73615	0.086184	0.67315
186.06	HM Indoleacrylic acid - -H(+) - C11H9NO2	2225.5	4427.6	1.1963	0.0053259	0.6699
191.056	HM Quinic acid - -H(+) - C7H12O6	137868	461442	1.7172	0.0035353	0.66928
209.03	HM Galactaric acid - -H(+) - C6H10O8 OR HM Glucaric acid - -H(+) - C6H10O8	18790.9	3411.31	-2.4374	0.02738	0.66868
834.607	HM PC(18:0/22:5(4Z,7Z,10Z,13Z,16Z)) - -H(+) - C48H86NO8P OR HM PC(18:0/22:5(7Z,10Z,13Z,16Z,19Z)) - -H(+) - C48H86NO8P OR HM PC(18:1(11Z)/22:4(7Z,10Z,13Z,16Z)) - -H(+) - C48H86NO8P OR HM PC(18:1(9Z)/22:4(7Z,10Z,13Z,16Z)) - -H(+) - C48H86NO8P OR HM PC(18:3(6Z,9Z,12Z)/22:2(13Z,16Z)) - -H(+) - C48H86NO8P OR HM PC(18:3(9Z,12Z,15Z)/22:2(13Z,16Z)) - -H(+) - C48H86NO8P OR HM PC(18:4(6Z,9Z,12Z,15Z)/22:1(1…	332.491	101.946	-1.881	0.093241	0.66785
227.202	HM Myristic acid - -H(+) - C14H28O2 OR HM 2,6,10-Trimethylundecanoic acid - -H(+) - C14H28O2	40085.6	17445.8	-1.1678	0.022386	0.66688
188.036	HM Kynurenic acid - -H(+) - C10H7NO3 OR BSMo lipoate (protein bound) - -H(+) - C8H13OS2	2393.57	5670.1	1.2584	0.00061945	0.66385
157.062	BSM (2-Naphthyl)methanol - -H(+) - C11H10O OR BSM 1-Hydroxymethylnaphthalene - -H(+) - C11H10O	1648.62	3081.5	0.89297	0.0057627	0.66385
230.068	HM N2-Succinyl-L-glutamic acid 5-semialdehyde - -H(+) - C9H13NO6	3118.95	12354.2	1.5481	0.061906	0.66336
387.118	BSMo fructoselysine Phosphate - -H(+) - C12H25N2O10P	3397.83	5892.25	0.8187	0.01908	0.66284
263.099	HM Acetyl-N-formyl-5-methoxykynurenamine - -H(+) - C13H16N2O4 OR HM Alpha-N-Phenylacetyl-L-glutamine - -H(+) - C13H16N2O4	3467.27	6461.26	0.97838	0.0049488	0.65836
261.073	HM L-beta-aspartyl-L-glutamic acid - -H(+) - C9H14N2O7	10125.4	17694	0.96194	0.01342	0.64956
127.04	BSM 2-dehydropantoyl lactone - -H(+) - C6H8O3 OR BSM 2-Hydroxy-cis-hex-2,4-dienoate - -H(+) - C6H8O3	3535.8	4180.95	0.3285	0.040929	0.64768
204.052	HM Lipoamide - -H(+) - C8H15NOS2	2342.74	5167.74	1.1662	0.00058796	0.64746
209.067	BSM thiolactomycin - -H(+) - C11H14O2S OR HM 1,3,7-Trimethyluric acid - -H(+) - C8H10N4O3 OR HM Sedoheptulose - -H(+) - C7H14O7	6532.11	22386.3	1.9472	0.0026104	0.6467
221.066	HM Ethyl glucuronide - -H(+) - C8H14O7 OR HM Salsolinol 1-carboxylate - -H(+) - C11H12NO4	5252.16	9185.54	0.86032	0.016792	0.6438
149.097	HM Thymol - -H(+) - C10H14O OR HM Perillyl aldehyde - -H(+) - C10H14O OR HM (+)-(S)-Carvone - -H(+) - C10H14O	1964.98	2231.36	0.12721	0.46364	0.64351
620.605	HM Ceramide (d18:1/22:0) - -H(+) - C40H79NO3 OR HM Cer(d18:0/22:1(13Z)) - -H(+) - C40H79NO3	368.64	838.962	1.0308	0.12195	0.64346
186.078	HM 2-Keto-6-acetamidocaproate - -H(+) - C8H13NO4	2824.78	3193.04	0.26512	0.066798	0.63892
289.07	HM Epicatechin - -H(+) - C15H14O6 OR HM Catechin - -H(+) - C15H14O6	4390.63	23184.3	2.5538	0.012167	0.63757
134.06	HM N-Acetylarylamine - -H(+) - C8H9NO OR HM 2-Phenylacetamide - -H(+) - C8H9NO	3623.23	6163.15	0.77752	0.0030388	0.63704
124.991	HM 2-Hydroxyethanesulfonate - -H(+) - C2H6O4S	2096.33	3284.05	0.81809	0.059275	0.6346
269.248	HM Heptadecanoic acid - -H(+) - C17H34O2	24487.9	12960.3	-0.93397	0.020646	0.633
297.243	HM 3-Oxooctadecanoic acid - -H(+) - C18H34O3	4945.49	3174.35	-0.61517	0.023173	0.63292
89.0245	HM L-Lactic acid - -H(+) - C3H6O3 OR HM Hydroxypropionic acid - -H(+) - C3H6O3 OR HM Glyceraldehyde - -H(+) - C3H6O3 OR HM D-Lactic acid - -H(+) - C3H6O3 OR HM Dihydroxyacetone - -H(+) - C3H6O3	21202.3	6112.71	-1.6924	0.011745	0.63039
219.076	HM 5-Hydroxy-L-tryptophan - -H(+) - C11H12N2O3	2237.37	3687.78	0.71222	0.0089219	0.62941
214.048	HM Glycerylphosphorylethanolamine - -H(+) - C5H14NO6P	84230.9	2628.37	-4.8262	0.051078	0.62749
249.007	HM 3,4-Dihydroxyphenylglycol O-sulfate - -H(+) - C8H10O7S	3075.96	11615	1.908	0.0014267	0.62713
126.056	HM D-1-Piperideine-2-carboxylic acid - -H(+) - C6H9NO2 OR HM (S)-2,3,4,5-Tetrahydropiperidine-2-carboxylate - -H(+) - C6H9NO2	1888.19	3757.57	0.96087	0.00036647	0.62631
173.045	BSM L-azaserine - -H(+) - C5H8N3O4 OR HM Shikimic acid - -H(+) - C7H10O5 OR HM 2-Isopropyl-3-oxosuccinate - -H(+) - C7H10O5	8012.03	11774.3	0.68429	0.042646	0.62285
207.066	HM (R)-2-Benzylsuccinate - -H(+) - C11H12O4	6842.97	11531.1	0.77998	0.032401	0.62262
432.205	HM Dextrorphan O-glucuronide - -H(+) - C23H31NO7	5326.86	3138.48	-0.66988	0.1805	0.62046
256.153	HM 2-Hexenoylcarnitine - -H(+) - C13H23NO4	435.32	740.589	0.9859	0.010909	0.61996
699.266	HM Pentacarboxyl porphyrinogen III - -H(+) - C37H40N4O10	1381.06	1053.71	-0.33437	0.37825	0.61808
375.182	HM 18-Oxocortisol - -H(+) - C21H28O6	9157.53	5721.67	-0.56288	0.11259	0.61696
170.046	HM Tetrahydrodipicolinate - -H(+) - C7H9NO4	2073.15	3546.92	0.95756	0.0031157	0.61529
229.012	HM D-Ribulose 5-phosphate - -H(+) - C5H11O8P OR HM Xylulose 5-phosphate - -H(+) - C5H11O8P OR HM Ribose 1-phosphate - -H(+) - C5H11O8P OR HM D-Ribose 5-phosphate - -H(+) - C5H11O8P OR HM D-Xylulose 1-phosphate - -H(+) - C5H11O8P OR HM D-Arabinose 5-phosphate - -H(+) - C5H11O8P OR HM Beta-L-arabinose 1-phosphate - -H(+) - C5H11O8P	6293.38	2023.8	-1.5243	0.0073361	0.61342
162.056	HM 4-(3-Pyridyl)-3-butenoic acid - -H(+) - C9H9NO2 OR HM S-(2-carboxypropyl)-Cysteamine - -H(+) - C6H13NO2S OR HM 3-Methyldioxyindole - -H(+) - C9H9NO2	3225.68	8001.26	1.452	0.0025599	0.61121
311.133	BSM Porphyrin-ring - -H(+) - C20H16N4 OR HM Olanzapine - -H(+) - C17H20N4S	5568.89	13021.3	1.5349	0.10323	0.61012
188.102	HM Homocitrulline - -H(+) - C7H15N3O3	1643.37	2947.47	0.90712	0.044589	0.60956
157.087	HM cis-4-Hydroxycyclohexylacetic acid - -H(+) - C8H14O3 OR HM trans-4-Hydroxycyclohexylacetic acid - -H(+) - C8H14O3 OR HM 3-Oxooctanoic acid - -H(+) - C8H14O3 OR HM Alpha-Ketooctanoic acid - -H(+) - C8H14O3	3862.07	4396.77	0.16455	0.096213	0.60569
159.03	HM Oxoadipic acid - -H(+) - C6H8O5 OR HM 3-Oxoadipic acid - -H(+) - C6H8O5	1404.44	2615.29	0.8401	0.0062117	0.60415
157.05	HM Succinylacetone - -H(+) - C7H10O4 OR HM Isopropylmaleate - -H(+) - C7H10O4	2878.34	3891.76	0.43368	0.011188	0.60333
540.315	HM LysoPC(20:5(5Z,8Z,11Z,14Z,17Z)) - -H(+) - C28H48NO7P	1282.79	929.395	-0.52829	0.0064039	0.60114
241.119	BSM menaquinone-1 - -H(+) - C16H18O2	37655.8	177931	2.4745	0.016123	0.59895
135.031	HM Hypoxanthine - -H(+) - C5H4N4O OR HM Erythronic acid - -H(+) - C4H8O5 OR HM Threonic acid - -H(+) - C4H8O5	184545	17722.7	-3.2622	0.037893	0.59788
215.067	BSM N3-(4-methoxyfumaroyl)-L-2,3-diaminopropanoate - -H(+) - C8H12N2O5	18484.2	48271.6	1.5809	0.0014985	0.59414
172.076	HM 2-Oxoarginine - -H(+) - C6H11N3O3	86147.3	182460	1.2364	0.071857	0.5926
464.185	HM Biotripyrrin-a - -H(+) - C25H27N3O6 OR HM Biotripyrrin-b - -H(+) - C25H27N3O6	7145.88	3713.62	-0.80178	0.11567	0.59208
495.253	HM Leukotriene D4 - -H(+) - C25H40N2O6S	3874.7	3297.98	-0.16656	0.57836	0.59079
311.099	HM Galactose-beta-1,4-xylose - -H(+) - C11H20O10	4232.45	6688.13	0.83479	0.027935	0.59005
167.044	HM 2,3-Diaminosalicylic acid - -H(+) - C7H8N2O3	35657.7	5900.22	-2.3488	0.01863	0.58936
447.204	HM 2-Methoxyestrone 3-glucuronide - -H(+) - C24H32O8 OR HM 17-beta-estradiol-3-glucuronide - -H(+) - C24H32O8 OR HM 17-beta-estradiol glucuronide - -H(+) - C24H32O8 OR HM 17-alpha-estradiol-3-glucuronide - -H(+) - C24H32O8 OR HM Estradiol-17alpha 3-D-glucuronoside - -H(+) - C24H32O8	6478.56	5438.29	-0.21767	0.49292	0.58907
311.295	HM 3D,7D,11D-Phytanic acid - -H(+) - C20H40O2 OR HM 3L,7D,11D-Phytanic acid - -H(+) - C20H40O2 OR HM Phytanic acid - -H(+) - C20H40O2 OR HM Arachidic acid - -H(+) - C20H40O2	11182.3	7821.56	-0.43607	0.11119	0.58773
151.076	BSM cumene hydroperoxide - -H(+) - C9H12O2	4839.28	6180.78	0.28215	0.12122	0.58717
136.049	HM Isoniazid - -H(+) - C6H7N3O	5143.32	10671.1	1.2971	0.033874	0.58662
324.096	HM N-Glycolylneuraminic acid - -H(+) - C11H19NO10	6730.06	9712.43	0.66092	0.035335	0.58623
162.022	HM Acetylcysteine - -H(+) - C5H9NO3S	3874.01	5823.86	0.5497	0.013231	0.58347
115.04	HM Alpha-ketoisovaleric acid - -H(+) - C5H8O3 OR HM Methylacetoacetic acid - -H(+) - C5H8O3 OR HM Levulinic acid - -H(+) - C5H8O3 OR HM 2-Oxovaleric acid - -H(+) - C5H8O3 OR HM 2-Methylacetoacetic acid - -H(+) - C5H8O3 OR HM Glutarate semialdehyde - -H(+) - C5H8O3	13609	14522.5	0.090502	0.25539	0.58289
218.032	BSMo 4-Amino-2-methyl-5-phosphomethylpyrimidine - -H(+) - C6H10N3O4P	11830.5	25369.5	1.2089	0.069394	0.58256
454.222	HM 20-Hydroxy-leukotriene E4 - -H(+) - C23H37NO6S	4226	2763.69	-0.4054	0.29023	0.58069
257.078	HM Ribothymidine - -H(+) - C10H14N2O6 OR HM Imidazoleacetic acid riboside - -H(+) - C10H14N2O6 OR HM O-Desmethylangolensin - -H(+) - C15H14O4 OR HM 3-Methyluridine - -H(+) - C10H14N2O6	27483.7	82151.4	1.6444	0.00086987	0.58046
253.051	HM Daidzein - -H(+) - C15H10O4 OR HM 5-L-Glutamyl-taurine - -H(+) - C7H14N2O6S	24952.8	71081.3	1.6865	0.0016221	0.57977
149.046	BSM 4-methylanthranilate - -H(+) - C8H8NO2 OR BSM 5-methylanthranilate - -H(+) - C8H8NO2 OR BSM 3-methylanthranilate - -H(+) - C8H8NO2 OR HM D-Xylose - -H(+) - C5H10O5 OR HM D-Ribose - -H(+) - C5H10O5 OR HM 2-Deoxyribonic acid - -H(+) - C5H10O5 OR HM D-Ribulose - -H(+) - C5H10O5 OR HM L-Arabinose - -H(+) - C5H10O5 OR HM L-Threo-2-pentulose - -H(+) - C5H10O5 OR HM D-Xylulose - -H(+) - C5H10O5 OR H…	13512.1	24153.3	1.0665	0.012446	0.57854
266.089	HM Adenosine - -H(+) - C10H13N5O4 OR HM Deoxyguanosine - -H(+) - C10H13N5O4 OR HM Neuraminic acid - -H(+) - C9H17NO8	3516.4	5699.58	0.73653	0.018269	0.57804
257.239	HM Decanoylcholine - -H(+) - C15H32NO2	7815.93	4170.64	-0.89097	0.047601	0.57765
105.039	HM Benzaldehyde - -H(+) - C7H6O	3373.93	424.748	-2.9611	0.027513	0.57646
383.119	BSMo Acetyl-maltose - -H(+) - C14H24O12	9300.42	11459.2	0.4574	0.22308	0.57516
115.004	HM Fumaric acid - -H(+) - C4H4O4 OR HM Maleic acid - -H(+) - C4H4O4	10285.1	2237.04	-2.1482	0.039863	0.57362
96.96	BSMo Sulfate - -H(+) - H2O4S	506393	795639	0.6205	0.0041318	0.57209
760.491	HM PE(16:1(9Z)/22:6(4Z,7Z,10Z,13Z,16Z,19Z)) - -H(+) - C43H72NO8P OR HM PE(18:2(9Z,12Z)/20:5(5Z,8Z,11Z,14Z,17Z)) - -H(+) - C43H72NO8P OR HM PE(18:3(6Z,9Z,12Z)/20:4(5Z,8Z,11Z,14Z)) - -H(+) - C43H72NO8P OR HM PE(18:3(6Z,9Z,12Z)/20:4(8Z,11Z,14Z,17Z)) - -H(+) - C43H72NO8P OR HM PE(18:3(9Z,12Z,15Z)/20:4(5Z,8Z,11Z,14Z)) - -H(+) - C43H72NO8P OR HM PE(18:3(9Z,12Z,15Z)/20:4(8Z,11Z,14Z,17Z)) - -H(+) - C43H7…	266.481	493.917	0.94885	0.33987	0.57145
95.0138	BSM Protoanemonin - -H(+) - C5H4O2	1598.27	1936.39	0.32913	0.071069	0.56993
411.237	HM LysoPC(10:0) - -H(+) - C18H39NO7P	4091.85	3749.34	0.085777	0.68536	0.56819
75.0087	HM Glycolic acid - -H(+) - C2H4O3	1898.91	2456.18	0.55278	0.12195	0.56513
487.237	HM 7-Sulfocholic acid - -H(+) - C24H40O8S	5393.12	4199.45	-0.18636	0.48196	0.56119
283.058	HM Biochanin A - -H(+) - C16H12O5 OR HM Glycitein - -H(+) - C16H12O5	10108.9	18579.7	0.99308	0.011431	0.55747
167.082	HM Pyridoxamine - -H(+) - C8H12N2O2	1942.12	3807.38	1.0092	0.0095961	0.55733
86.0253	HM 2-Aminoacrylic acid - -H(+) - C3H5NO2	1555.85	2447.74	0.87605	0.019209	0.55731
213.124	HM Dethiobiotin - -H(+) - C10H18N2O3	4103.03	2986	-0.32458	0.26292	0.55697
814.662	HM PE(24:0/P-18:0) - -H(+) - C47H94NO7P OR HM PE(P-18:0/24:0) - -H(+) - C47H94NO7P	1061.83	786.691	-0.21803	0.58756	0.5559
83.0501	HM Methyl propenyl ketone - -H(+) - C5H8O OR HM 3-Methyl-2-butenal - -H(+) - C5H8O	2550.08	3199.44	0.38945	0.057218	0.55345
375.132	HM Riboflavin - -H(+) - C17H20N4O6	6451.54	9197	0.63885	0.10083	0.55275
716.253	HM 5-Methyltetrahydropteroyltri-L-glutamate - -H(+) - C30H39N9O12	1225.14	756.209	-0.52267	0.13357	0.5519
110.025	HM Pyrrole-2-carboxylic acid - -H(+) - C5H5NO2	4863.06	8588.56	0.82311	0.011432	0.5514
202.083	HM 3-Indolebutyric acid - -H(+) - C12H13NO2	7170.39	3493.66	-1.1605	0.026945	0.5487
854.662	HM PE(20:1(11Z)/24:1(15Z)) - -H(+) - C49H94NO8P OR HM PE(20:2(11Z,14Z)/24:0) - -H(+) - C49H94NO8P OR HM PE(22:0/22:2(13Z,16Z)) - -H(+) - C49H94NO8P OR HM PE(22:1(13Z)/22:1(13Z)) - -H(+) - C49H94NO8P OR HM PE(22:2(13Z,16Z)/22:0) - -H(+) - C49H94NO8P OR HM PE(24:0/20:2(11Z,14Z)) - -H(+) - C49H94NO8P OR HM PE(24:1(15Z)/20:1(11Z)) - -H(+) - C49H94NO8P	2193.52	1484.34	-0.57647	0.05314	0.54687
256.094	HM Glycerophosphocholine - -H(+) - C8H20NO6P OR HM 5-Methylcytidine - -H(+) - C10H15N3O5	32049.3	96387	1.6685	0.0021076	0.54648
146.024	HM Indole-5,6-quinone - -H(+) - C8H5NO2	17496.9	14075.7	-0.2904	0.013605	0.54615
243.062	HM Uridine - -H(+) - C9H12N2O6 OR HM Pseudouridine - -H(+) - C9H12N2O6 OR HM 3,3',4'5-Tetrahydroxystilbene - -H(+) - C14H12O4	17271.7	37504	1.2779	0.0043335	0.54478
389.167	BSM S-hexyl glutathione - -H(+) - C16H28N3O6S OR BSMo L-alanine-D-glutamate-meso-2,6-diaminoheptanedioate - -H(+) - C15H26N4O8	11734.1	8496.4	-0.33981	0.24145	0.54453
935.329	HM Bilirubin diglucuronide - -H(+) - C45H52N4O18	411.336	208.401	-0.92907	0.034758	0.54261
252.073	HM L-Threoneopterin - -H(+) - C9H11N5O4 OR HM Neopterin - -H(+) - C9H11N5O4 OR HM Umanopterin - -H(+) - C9H11N5O4 OR HM Hydroxysepiapterin - -H(+) - C9H11N5O4	1923.75	3069.69	0.68432	0.029933	0.54183
101.039	BSM D-cycloserine - -H(+) - C3H6N2O2 OR BSM L-cycloserine - -H(+) - C3H6N2O2	2446.7	2752.17	0.04903	0.75817	0.53955
248.077	HM S-Acetyldihydrolipoamide - -H(+) - C10H19NO2S2 OR HM S-Acetyldihydrolipoamide-E - -H(+) - C10H19NO2S2	2088.77	3986.85	1.1553	0.004641	0.53831
279.098	HM L-Aspartyl-L-phenylalanine - -H(+) - C13H16N2O5 OR HM L-beta-aspartyl-L-phenylalanine - -H(+) - C13H16N2O5	13355.2	9315.75	-0.20166	0.52336	0.53708
255.233	HM Palmitic acid - -H(+) - C16H32O2 OR HM Trimethyltridecanoic acid - -H(+) - C16H32O2	578932	260219	-1.1013	0.056694	0.53643
105.019	HM Glyceric acid - -H(+) - C3H6O4 OR HM L-Glyceric acid - -H(+) - C3H6O4	6262.79	2168.15	-1.3621	0.089366	0.53597
106.99	BSM thiourea dioxide - -H(+) - CH4N2O2S	911.229	1373.3	0.51888	0.0034623	0.53539
190.087	HM 5-Methoxytryptophol - -H(+) - C11H13NO2	1640.79	1863.49	0.25727	0.2369	0.53276
140.011	HM O-Phosphoethanolamine - -H(+) - C2H8NO4P	5507.47	5140.52	-0.061033	0.66577	0.53164
333.059	HM 1-(sn-Glycero-3-phospho)-1D-myo-inositol - -H(+) - C9H19O11P	11868.6	3503.97	-1.6171	0.12295	0.53014
159.114	HM N(6)-Methyllysine - -H(+) - C7H16N2O2 OR HM Isoputreanine - -H(+) - C7H16N2O2	1590.08	2450.01	0.62164	0.063029	0.5299
485.274	HM PA(20:4(5Z,8Z,11Z,14Z)e/2:0) - -H(+) - C25H43O7P	4416.34	2934.21	-0.50133	0.13993	0.52962
424.143	HM Hyaluronic acid - -H(+) - C16H27NO12	3865.58	6236.02	0.74829	0.072098	0.52573
460.204	BSMo L-alanine-D-glutamate-meso-2,6-diaminoheptanedioate-D-alanine - -H(+) - C18H31N5O9	6545.98	4651.2	-0.35126	0.30282	0.52547
104.035	HM L-Serine - -H(+) - C3H7NO3 OR HM D-Serine - -H(+) - C3H7NO3	82026.2	1838.44	-5.3509	0.017212	0.52463
218.067	BSMo O-Succinyl-L-homoserine - -H(+) - C8H13NO6	1916.16	7725.74	1.9417	0.00036588	0.52376
425.08	HM Cysteineglutathione disulfide - -H(+) - C13H22N4O8S2	7707.01	2939.38	-1.401	0.1147	0.51718
127.051	HM Dihydrothymine - -H(+) - C5H8N2O2	33461.6	5638.25	-2.4286	0.019755	0.51464
258.038	HM Glucosamine-1P - -H(+) - C6H14NO8P OR HM Glucosamine 6-phosphate - -H(+) - C6H14NO8P	8053.81	1943.33	-1.8584	0.099029	0.51238
361.165	HM Thyrotropin-releasing factor - -H(+) - C16H22N6O4 OR HM 12-Oxo-20-carboxy-leukotriene B4 - -H(+) - C20H26O6	8055.52	5832.59	-0.26272	0.26031	0.50942
594.241	HM Taurocholic acid 3-sulfate - -H(+) - C26H45NO10S2	8693.36	10114.3	0.25863	0.39087	0.50838
557.24	HM Atorvastatin - -H(+) - C33H35FN2O5	3310.59	2820.29	-0.17138	0.54201	0.50683
344.11	HM Omeprazole - -H(+) - C17H19N3O3S OR HM (S)-Esomeprazole - -H(+) - C17H19N3O3S	4630.68	8601.73	1.0976	0.020815	0.50614
131.035	BSM Pteridine - -H(+) - C6H4N4 OR HM Monoethyl malonic acid - -H(+) - C5H8O4 OR HM Ethylmalonic acid - -H(+) - C5H8O4 OR HM Glutaric acid - -H(+) - C5H8O4 OR HM Methylsuccinic acid - -H(+) - C5H8O4 OR HM Dimethylmalonic acid - -H(+) - C5H8O4 OR HM 2-Acetolactate - -H(+) - C5H8O4 OR HM (S)-2-Acetolactate - -H(+) - C5H8O4	3011	4749.54	0.65638	0.0011084	0.50554
645.494	HM SM(d18:1/12:0) - -H(+) - C35H71N2O6P	283.485	1	-7.8886	0.10346	0.50527
283.264	HM Stearic acid - -H(+) - C18H36O2	562407	351596	-0.6949	0.11162	0.49952
872.621	HM PE(22:6(4Z,7Z,10Z,13Z,16Z,19Z)/24:1(15Z)) - -H(+) - C51H88NO8P OR HM PE(24:1(15Z)/22:6(4Z,7Z,10Z,13Z,16Z,19Z)) - -H(+) - C51H88NO8P	502.05	213.163	-1.05	0.035982	0.4975
263.072	BSM p-aminobenzoyl glutamate - -H(+) - C12H12N2O5 OR HM N-Acetylcystathionine - -H(+) - C9H16N2O5S	4627.54	7254.33	0.76455	0.046611	0.4925
206.046	HM 4-(2-Aminophenyl)-2,4-dioxobutanoic acid - -H(+) - C10H9NO4	8765.76	23704.5	1.4365	0.0018639	0.49054
141.02	HM trans-trans-Muconic acid - -H(+) - C6H6O4 OR HM Sumiki's acid - -H(+) - C6H6O4 OR HM cis,cis-Muconic acid - -H(+) - C6H6O4	25102.6	26012.4	0.039857	0.37567	0.48941
169.05	HM 3,4-Dihydroxyphenylglycol - -H(+) - C8H10O4	5052.99	5425.88	0.082591	0.083299	0.48908
239.103	HM O2'-4a-cyclic-tetrahydrobiopterin - -H(+) - C9H14N5O3	6731.38	8192.67	0.4056	0.14859	0.48897
189.049	HM L-beta-aspartyl-L-glycine - -H(+) - C6H10N2O5	11195.2	24169	1.1205	0.037637	0.48838
211.061	HM Vanillactic acid - -H(+) - C10H12O5	6822.66	15186.6	1.1662	0.0017981	0.48684
302.136	HM Scopolamine - -H(+) - C17H21NO4	21390.7	14769.6	-0.37659	0.26998	0.48529
161.057	HM Safrole - -H(+) - C10H10O2	5603.64	2709.92	-1.0392	0.040089	0.4818
466.195	HM 20-COOH-leukotriene E4 - -H(+) - C23H33NO7S	5060.14	4278.49	-0.14407	0.63197	0.48178
199.02	BSM thiabendazole - -H(+) - C10H6N3S OR HM 4-Fumarylacetoacetic acid - -H(+) - C8H8O6 OR HM Maleylacetoacetic acid - -H(+) - C8H8O6	2431.73	1596.08	-0.40431	0.16312	0.47917
74.0246	HM Glycine - -H(+) - C2H5NO2	13678	3042.78	-2.0901	0.0087039	0.47461
61.008	HM Dimethylsulfide - -H(+) - C2H6S	873.195	568.737	-0.99718	0.35396	0.47459
165.075	BSM L-rhamnitol - -H(+) - C6H14O5	57779.6	132847	1.3541	0.11526	0.4745
746.57	HM PC(15:0/18:0) - -H(+) - C41H82NO8P OR HM PC(18:0/15:0) - -H(+) - C41H82NO8P OR HM PE(14:0/22:0) - -H(+) - C41H82NO8P OR HM PE(16:0/20:0) - -H(+) - C41H82NO8P OR HM PE(18:0/18:0) - -H(+) - C41H82NO8P OR HM PE(20:0/16:0) - -H(+) - C41H82NO8P OR HM PE(22:0/14:0) - -H(+) - C41H82NO8P	758.518	271.495	-1.3321	0.15347	0.47437
184.991	HM 8-Chloroxanthine - -H(+) - C5H3ClN4O2	933.329	1319.82	0.52647	0.03815	0.47281
514.215	HM Alpha-Trisaccharide - -H(+) - C20H37NO14	4381.19	3778.22	0.039547	0.88291	0.47206
325.114	HM 6,7-Dimethyl-8-(1-D-ribityl)lumazine - -H(+) - C13H18N4O6 OR HM 2-O-a-L-Fucopyranosyl-galactose - -H(+) - C12H22O10 OR HM 3-O-a-L-Fucopyranosyl-D-glucose - -H(+) - C12H22O10	5603.16	8620.14	0.64822	0.057783	0.47157
948.477	BSMo CDP-1,2-dihexadec-9-enoylglycerol - -H(+) - C44H77N3O15P2	2429.87	1519.42	-0.60985	0.25816	0.46999
225.088	HM Porphobilinogen - -H(+) - C10H14N2O4	10921.4	18848.5	0.84884	0.015553	0.46328
255.098	HM 1-(beta-D-Ribofuranosyl)-1,4-dihydronicotinamide - -H(+) - C11H16N2O5	4334.8	8576.5	0.9987	0.025639	0.45966
567.314	HM (3a,5b,7a)-23-Carboxy-7-hydroxy-24-norcholan-3-yl-b-D-Glucopyranosiduronic acid - -H(+) - C30H48O10 OR HM Deoxycholic acid 3-glucuronide - -H(+) - C30H48O10	2237.51	2003.26	-0.15312	0.46168	0.45944
116.072	HM Betaine - -H(+) - C5H11NO2 OR HM L-Valine - -H(+) - C5H11NO2 OR HM Vaporole - -H(+) - C5H11NO2 OR HM N-Methyl-a-aminoisobutyric acid - -H(+) - C5H11NO2 OR HM 5-Aminopentanoic acid - -H(+) - C5H11NO2	333362	836915	1.4875	0.066983	0.45661
183.017	BSMo 3,4-dihydroxy-2-butanone 4-phosphate - -H(+) - C4H9O6P OR HM 3,4-Dihydroxymandelic acid - -H(+) - C8H8O5 OR HM 4-O-Methylgallic acid - -H(+) - C8H8O5	1810.37	907.889	-1.0711	0.0035904	0.45563
433.221	BSMo Glutathionylspermidine - -H(+) - C17H34N6O5S	3989.79	3403.4	-0.12699	0.64034	0.4547
295.264	HM Nonadeca-10(Z)-enoic acid - -H(+) - C19H36O2	1951.12	1002.3	-1.0421	0.058432	0.45194
482.296	HM Lithocholyltaurine - -H(+) - C26H45NO5S	907.542	463.945	-0.93959	0.027994	0.44393
589.214	HM 2-Hydroxyestrone-1-S-glutathione - -H(+) - C28H36N3O9S OR HM 2-Hydroxyestrone-4-S-glutathione - -H(+) - C28H36N3O9S OR HM 4-Hydroxyestrone-2-S-glutathione - -H(+) - C28H36N3O9S	2728.87	2564.61	-0.015611	0.9293	0.44015
189.005	HM Oxalosuccinic acid - -H(+) - C6H6O7	12309.9	1242.49	-2.9072	0.0003359	0.43935
297.279	HM Nonadecanoic acid - -H(+) - C19H38O2 OR HM Pristanic acid - -H(+) - C19H38O2 OR HM Tuberculostearic acid - -H(+) - C19H38O2	4786.09	2532.88	-0.77804	0.072417	0.4385
287.125	HM Sodium lauryl sulfate - -H(+) - C12H25NaO4S	13809.9	28990.6	1.0564	0.0065289	0.43768
742.623	HM N-Glycoloylganglioside GM2 - -H(+) - C43H85NO8	1	92.3691	0.10966	0.94406	0.43707
229.083	HM Naproxen - -H(+) - C14H14O3 OR HM Aspartyl-L-proline - -H(+) - C9H14N2O5	19493.1	47250.4	1.411	0.001866	0.43629
145.062	HM L-Glutamine - -H(+) - C5H10N2O3 OR HM Ureidoisobutyric acid - -H(+) - C5H10N2O3 OR HM D-Glutamine - -H(+) - C5H10N2O3 OR HM Alanylglycine - -H(+) - C5H10N2O3	304724	5135.87	-5.7231	0.02266	0.43548
183.03	HM 3,4-Dihydroxymandelic acid - -H(+) - C8H8O5 OR HM 4-O-Methylgallic acid - -H(+) - C8H8O5	3067.19	4055.99	0.41106	0.0073794	0.43471
226.037	HM 5-(2'-Carboxyethyl)-4,6-Dihydroxypicolinate - -H(+) - C9H9NO6	3610.8	6482.19	0.83143	0.013949	0.43289
153.029	HM Diethylphosphate - -H(+) - C4H11O4P	9100.23	18402.8	1.0075	0.010785	0.43088
264.107	HM Thiamine - -H(+) - C12H17N4OS	2448.2	4439.96	0.95264	0.0058063	0.42899
225.186	HM 5-Tetradecenoic acid - -H(+) - C14H26O2 OR HM 5Z-Tetradecenoic acid - -H(+) - C14H26O2 OR HM Myristoleic acid - -H(+) - C14H26O2 OR HM Tsuzuic acid - -H(+) - C14H26O2 OR HM trans-Tetra-dec-2-enoic acid - -H(+) - C14H26O2	3944.44	1563.97	-1.1662	0.042208	0.4273
323.028	HM Uridine 5'-monophosphate - -H(+) - C9H13N2O9P OR HM Pseudouridine 5'-phosphate - -H(+) - C9H13N2O9P OR HM Uridine 2'-phosphate - -H(+) - C9H13N2O9P	4975.76	2906.7	-0.63995	0.010952	0.42674
247.058	HM L-beta-aspartyl-L-aspartic acid - -H(+) - C8H12N2O7	4505.16	7874.01	0.94281	0.013126	0.42545
173.057	HM Formiminoglutamic acid - -H(+) - C6H10N2O4 OR HM N-Acetylasparagine - -H(+) - C6H10N2O4	12302.9	40293.4	1.8247	0.0099671	0.42298
308.099	HM N-Acetylneuraminic acid - -H(+) - C11H19NO9 OR HM N-Acetyl-a-neuraminic acid - -H(+) - C11H19NO9	12397	6561.29	-0.9005	0.19007	0.42109
137.027	BSMo butanesulfonate - -H(+) - C4H10O3S OR HM 4-Hydroxybenzoic acid - -H(+) - C7H6O3 OR HM Salicylic acid - -H(+) - C7H6O3 OR HM 3-Hydroxybenzoic acid - -H(+) - C7H6O3 OR HM Gentisate aldehyde - -H(+) - C7H6O3	185255	194102	0.078817	0.0029534	0.4208
84.0455	HM 2-Pyrrolidinone - -H(+) - C4H7NO	1348.49	2685.12	0.91161	0.007312	0.41929
312.105	HM Tyramine glucuronide - -H(+) - C14H19NO7	2626.5	4147.04	0.88833	0.12597	0.41807
283.129	HM 16-Oxoestrone - -H(+) - C18H20O3 OR HM Estrone-2,3-quinone - -H(+) - C18H20O3 OR HM Estrone-3,4-quinone - -H(+) - C18H20O3	4093.83	6948.2	0.87583	0.025659	0.41628
498.288	HM Tauroursodeoxycholic acid - -H(+) - C26H45NO6S OR HM Taurodeoxycholic acid - -H(+) - C26H45NO6S OR HM Taurochenodesoxycholic acid - -H(+) - C26H45NO6S	3199.73	2852.13	-0.14931	0.53395	0.40948
145.098	HM L-Lysine - -H(+) - C6H14N2O2 OR HM D-Lysine - -H(+) - C6H14N2O2 OR HM (3S)-3,6-Diaminohexanoate - -H(+) - C6H14N2O2 OR HM (3S,5S)-3,5-Diaminohexanoate - -H(+) - C6H14N2O2	674635	1543937	1.164	0.049343	0.40659
442.015	HM Guanosine diphosphate - -H(+) - C10H15N5O11P2	2381.02	1847.06	-0.35955	0.03326	0.40231
217.108	HM 3-Hydroxysebacic acid - -H(+) - C10H18O5 OR HM 2-Hydroxydecanedioic acid - -H(+) - C10H18O5	5410.46	6945.37	0.38703	0.066335	0.40175
535.212	HM Aldosterone 18-glucuronide - -H(+) - C27H36O11	3815.9	3663.75	-0.045722	0.87932	0.40012
261.041	HM Mannitol 1-phosphate - -H(+) - C6H15O9P OR HM Sorbitol-6-phosphate - -H(+) - C6H15O9P	14619.8	3894.74	-1.8033	0.013199	0.39974
152.995	BSMo Propanoyl phosphate - -H(+) - C3H7O5P	10445.4	5105.56	-1.0129	0.0095876	0.39657
193.035	BSMo 7-deaza-7-carboxyguanine - -H(+) - C7H6N4O3 OR HM D-Glucuronic acid - -H(+) - C6H10O7 OR HM Galacturonic acid - -H(+) - C6H10O7 OR HM Iduronic acid - -H(+) - C6H10O7 OR HM Pectic acid - -H(+) - C6H10O7 OR HM Pectin - -H(+) - C6H10O7 OR HM 3-Dehydro-L-gulonate - -H(+) - C6H10O7 OR HM 5-Keto-D-gluconate - -H(+) - C6H10O7 OR HM 2-Keto-L-gluconate - -H(+) - C6H10O7	10911.8	5649.55	-0.77713	0.076666	0.3962
299.259	HM (R)-3-Hydroxy-Octadecanoic acid - -H(+) - C18H36O3	2210.45	1632.4	-0.49217	0.10684	0.39556
113.036	HM Dihydrouracil - -H(+) - C4H6N2O2 OR HM N-Methylhydantoin - -H(+) - C4H6N2O2	26445.1	7080.79	-1.7442	0.034712	0.3938
258.098	HM Fumarycarnitine - -H(+) - C11H17NO6	3368.35	7076.39	1.2902	0.0026225	0.3934
178.072	HM Glucosamine - -H(+) - C6H13NO5 OR HM Fructosamine - -H(+) - C6H13NO5 OR HM 7-Aminomethyl-7-carbaguanine - -H(+) - C7H9N5O	4751.96	8142.38	0.7731	0.090825	0.38981
171.041	HM Hydantoin-5-propionic acid - -H(+) - C6H8N2O4 OR HM Menadione - -H(+) - C11H8O2	6339.57	7975.8	0.50843	0.091512	0.38809
259.009	HM 5-Methylthioribose 1-phosphate - -H(+) - C6H13O7PS OR HM 5-Methylthioribulose 1-phosphate - -H(+) - C6H13O7PS	3395.56	6928.18	1.3131	0.0070823	0.38714
339.096	HM 3'-Ketolactose - -H(+) - C12H20O11	9636.69	20041.6	1.2625	0.0063996	0.38672
438.164	HM 18-Carboxy-dinor-LTE4 - -H(+) - C21H29NO7S	3879.06	3480.25	0.024047	0.93363	0.38499
160.04	HM 2-Indolecarboxylic acid - -H(+) - C9H7NO2 OR HM Indole-3-carboxylic acid - -H(+) - C9H7NO2 OR HM 4,6-Dihydroxyquinoline - -H(+) - C9H7NO2	10024.4	4890.76	-0.96717	0.011831	0.38126
443.004	BSMo XDP - -H(+) - C10H14N4O12P2	2250.7	1192.87	-0.78541	0.039737	0.3797
343.126	HM Maltitol - -H(+) - C12H24O11 OR HM Melibiitol - -H(+) - C12H24O11	7361.7	10969.7	0.72249	0.070442	0.37911
358.127	HM Rabeprazole - -H(+) - C18H21N3O3S	4935.04	8619.95	0.9386	0.041544	0.37853
151.984	HM Thiocysteine - -H(+) - C3H7NO2S2	1022.19	1440.97	0.43622	0.2552	0.37759
325.311	HM Homophytanic acid - -H(+) - C21H42O2 OR HM Heneicosanoic acid - -H(+) - C21H42O2	1501.03	1014.25	-0.56792	0.042522	0.37733
189.077	HM 3-Hydroxysuberic acid - -H(+) - C8H14O5	4684.04	5412.1	0.2578	0.079716	0.37719
274.104	HM Norophthalmic acid - -H(+) - C10H17N3O6 OR HM Gamma-Glutamylglutamine - -H(+) - C10H17N3O6	18167.9	27467	0.66259	0.033657	0.37707
998.356	HM Lacto-N-difucopentaose II - -H(+) - C38H65NO29 OR HM Lacto-N-difucohexaose - -H(+) - C38H65NO29	310.295	133.599	-0.55082	0.45615	0.37495
782.502	HM PS(16:0/20:4(5Z,8Z,11Z,14Z)) - -H(+) - C42H74NO10P OR HM PS(16:1(9Z)/20:3(8Z,11Z,14Z)) - -H(+) - C42H74NO10P OR HM PS(18:1(9Z)/18:3(9Z,12Z,15Z)) - -H(+) - C42H74NO10P OR HM PS(18:2(9Z,12Z)/18:2(9Z,12Z)) - -H(+) - C42H74NO10P OR HM PS(18:3(9Z,12Z,15Z)/18:1(9Z)) - -H(+) - C42H74NO10P OR HM PS(20:3(8Z,11Z,14Z)/16:1(9Z)) - -H(+) - C42H74NO10P OR HM PS(20:4(5Z,8Z,11Z,14Z)/16:0) - -H(+) - C42H74NO10P	134.945	236.291	0.78825	0.16826	0.3748
382.101	HM Succinyladenosine - -H(+) - C14H17N5O8	4843.13	7980.46	0.78189	0.022128	0.37361
544.225	HM Dihydrozeatin-9-N-glucoside-O-glucoside - -H(+) - C22H35N5O11	3966.5	3362.27	-0.27911	0.24282	0.37357
171.078	HM Glycylproline - -H(+) - C7H12N2O3 OR HM L-prolyl-L-glycine - -H(+) - C7H12N2O3	10155.6	6629.65	-0.53348	0.11538	0.37333
131.046	HM Ureidopropionic acid - -H(+) - C4H8N2O3 OR HM L-Asparagine - -H(+) - C4H8N2O3 OR HM Cinnamaldehyde - -H(+) - C9H8O OR HM Glycyl-glycine - -H(+) - C4H8N2O3 OR HM N-Carbamoylsarcosine - -H(+) - C4H8N2O3	99466.1	2595.2	-5.1901	0.0099027	0.37307
850.635	HM PE(20:3(5Z,8Z,11Z)/24:1(15Z)) - -H(+) - C49H90NO8P OR HM PE(20:3(8Z,11Z,14Z)/24:1(15Z)) - -H(+) - C49H90NO8P OR HM PE(20:4(5Z,8Z,11Z,14Z)/24:0) - -H(+) - C49H90NO8P OR HM PE(20:4(8Z,11Z,14Z,17Z)/24:0) - -H(+) - C49H90NO8P OR HM PE(22:0/22:4(7Z,10Z,13Z,16Z)) - -H(+) - C49H90NO8P OR HM PE(22:2(13Z,16Z)/22:2(13Z,16Z)) - -H(+) - C49H90NO8P OR HM PE(22:4(7Z,10Z,13Z,16Z)/22:0) - -H(+) - C49H90NO8P O…	710.349	424.416	-0.91727	0.0070885	0.37169
381.373	HM Pentacosanoic acid - -H(+) - C25H50O2	1435.16	1141.26	-0.31616	0.024231	0.36906
111.02	HM Uracil - -H(+) - C4H4N2O2	28423.7	9260.02	-1.2864	0.063255	0.36872
164.072	HM L-Phenylalanine - -H(+) - C9H11NO2 OR HM 3-Pyridinebutanoic acid - -H(+) - C9H11NO2 OR HM Benzocaine - -H(+) - C9H11NO2 OR HM Norsalsolinol - -H(+) - C9H11NO2	710627	1.7313e+06	1.4278	0.1212	0.36497
225.064	HM 5-Acetylamino-6-formylamino-3-methyluracil - -H(+) - C8H10N4O4	29074.1	3197.67	-3.2041	0.013047	0.36403
197.154	HM 5-Dodecenoic acid - -H(+) - C12H22O2 OR HM trans-Dodec-2-enoic acid - -H(+) - C12H22O2	1030.06	1409	0.56007	0.13966	0.35962
220.028	BSM N-(quinolin-8-yl)methanesulfonamide - -H(+) - C10H9N2O2S OR HM S-(3-oxo-3-carboxy-n-propyl)cysteine - -H(+) - C7H11NO5S	3922.97	2378.56	-0.5991	0.29505	0.35943
329.026	HM Inosine 2',3'-cyclic phosphate - -H(+) - C10H11N4O7P	16137.3	33254.1	0.92711	0.040156	0.35861
726.582	HM Glucosylceramide (d18:1/18:0) - -H(+) - C42H81NO8 OR HM CerP(d18:1/24:1(15Z)) - -H(+) - C42H82NO6P OR HM Galactosylceramide (d18:1/18:0) - -H(+) - C42H81NO8	255.822	578.196	0.47646	0.499	0.35639
351.216	HM Prostaglandin E2 - -H(+) - C20H32O5 OR HM (13E)-11a-Hydroxy-9,15-dioxoprost-13-enoic acid - -H(+) - C20H32O5 OR HM Prostaglandin I2 - -H(+) - C20H32O5 OR HM Prostaglandin H2 - -H(+) - C20H32O5 OR HM Prostaglandin D2 - -H(+) - C20H32O5 OR HM Thromboxane A2 - -H(+) - C20H32O5 OR HM 20-Hydroxy-leukotriene B4 - -H(+) - C20H32O5 OR HM Prostaglandin F3a - -H(+) - C20H32O5 OR HM 8-iso-PGF3a - -H(+) -…	4219.29	5115.86	0.33077	0.19423	0.35517
272.027	BSM alpha-D-glucose 1-methylene-phosphonate - -H(+) - C7H14O9P	26543.4	43508.7	0.79158	0.073295	0.35348
301.151	HM Neuromedin B (1-3) - -H(+) - C12H22N4O5	14275.9	6606.01	-1.0205	0.061847	0.35314
407.216	BSMo 1-hexadec-9-enoyl-sn-glycerol 3-phosphate - -H(+) - C19H37O7P1 OR BSMo 2-hexadec-9-enoyl-sn-glycerol 3-phosphate - -H(+) - C19H37O7P1	4372	4121.42	0.050967	0.81702	0.35014
199.097	HM cis-4-Decenedioic acid - -H(+) - C10H16O4 OR HM cis-4-Decenedioic acid - -H(+) - C10H16O4 OR HM cis-5-Decenedioic acid - -H(+) - C10H16O4	20153.8	21184.9	0.10136	0.17972	0.34765
261.129	HM L-phenylalanyl-L-proline - -H(+) - C14H18N2O3 OR HM L-prolyl-L-phenylalanine - -H(+) - C14H18N2O3	5384.46	5148.03	0.15913	0.62989	0.34754
123.019	BSM Pyrazinic acid - -H(+) - C5H4N2O2	1630.63	1733.57	-1.2662	0.48472	0.34752
70.0296	HM Acrylamide - -H(+) - C3H5NO	1686.4	932.258	-0.69181	0.066919	0.34751
225.099	HM Carnosine - -H(+) - C9H14N4O3 OR HM (6R)-6-(L-Erythro-1,2-Dihydroxypropyl)-5,6,7,8-tetrahydro-4a-hydroxypterin - -H(+) - C9H14N4O3	8197.73	4740.54	-0.85277	0.060828	0.34739
974.354	HM 5-Methyltetrahydropteroylpentaglutamate - -H(+) - C40H53N11O18	244.449	170.052	-0.48675	0.32453	0.34662
226.084	HM Deoxycytidine - -H(+) - C9H13N3O4	2734.15	4556.68	0.81383	0.0041611	0.34121
320.095	HM S-Glutaryldihydrolipoamide - -H(+) - C13H23NO4S2	3729.22	5558.81	0.70078	0.038687	0.33853
272.955	HM Ribose-1-arsenate - -H(+) - C5H11AsO8	1095.25	930.315	-0.32786	0.13788	0.33785
276.106	HM Queuine - -H(+) - C12H15N5O3 OR HM S-(2-Methylpropionyl)-dihydrolipoamide-E - -H(+) - C12H23NO2S2	7389.94	5908.21	-0.27218	0.54054	0.33722
192.103	HM (R)-N-Methylsalsolinol - -H(+) - C11H15NO2 OR HM (S)-N-Methylsalsolinol - -H(+) - C11H15NO2 OR HM (-)-Salsoline - -H(+) - C11H15NO2 OR HM (R)-1,2-dimethyl-5,6-dihydroxy-tetrahydroisoquinoline - -H(+) - C11H15NO2	750.37	942.955	0.43959	0.084512	0.33558
772.611	HM PC(18:0/P-18:0) - -H(+) - C44H88NO7P OR HM PC(20:0/P-16:0) - -H(+) - C44H88NO7P OR HM PC(P-16:0/20:0) - -H(+) - C44H88NO7P OR HM PC(P-18:0/18:0) - -H(+) - C44H88NO7P OR HM PC(o-16:1(9Z)/20:0) - -H(+) - C44H88NO7P OR HM PC(o-18:1(9Z)/18:0) - -H(+) - C44H88NO7P	413.16	82.6848	-1.6736	0.070715	0.3355
150.018	BSM 4-nitrobenzaldehyde - -H(+) - C7H5NO3	2057.24	2604.05	0.43472	0.14399	0.33338
278.087	BSM decoyinine - -H(+) - C11H13N5O4	4096.86	6820.26	0.89294	0.12614	0.3329
71.0507	HM Tetrahydrofuran - -H(+) - C4H8O OR HM Butanone - -H(+) - C4H8O OR HM Butanal - -H(+) - C4H8O	1951.11	2106.13	0.20169	0.49427	0.33123
471.241	HM Chenodeoxycholic acid sulfate - -H(+) - C24H40O7S OR HM Chenodeoxycholic acid 3-sulfate - -H(+) - C24H40O7S OR HM Ursodeoxycholic acid 3-sulfate - -H(+) - C24H40O7S	3150.94	2800.88	-0.072428	0.7986	0.32939
381.139	HM Loratadine - -H(+) - C22H23ClN2O2	6635.98	6478.89	0.094731	0.65245	0.32887
94.9806	BSMo methanesulfonate - -H(+) - CH4O3S	257802	274740	0.088486	0.018459	0.32234
156.067	HM 3-Methylcrotonylglycine - -H(+) - C7H11NO3 OR HM Tiglylglycine - -H(+) - C7H11NO3	4577.59	10714.9	1.3318	0.068056	0.32091
118.051	HM L-Threonine - -H(+) - C4H9NO3 OR HM L-Homoserine - -H(+) - C4H9NO3 OR HM L-Allothreonine - -H(+) - C4H9NO3	80633.7	3976.25	-4.165	0.023685	0.32055
143.071	HM 4-Hydroxycyclohexylcarboxylic acid - -H(+) - C7H12O3	3932.75	3315.88	-0.19115	0.079488	0.3187
195.051	HM Galactonic acid - -H(+) - C6H12O7 OR HM Gluconic acid - -H(+) - C6H12O7 OR HM 1,3-Dimethyluric acid - -H(+) - C7H8N4O3 OR HM 3,7-Dimethyluric acid - -H(+) - C7H8N4O3 OR HM 1,9-Dimethyluric acid - -H(+) - C7H8N4O3 OR HM Gulonic acid - -H(+) - C6H12O7 OR HM 7,9-Dimethyluric acid - -H(+) - C7H8N4O3 OR HM 1,7-Dimethyluric acid - -H(+) - C7H8N4O3	189850	154084	-0.17267	0.6097	0.31815
858.693	HM PE(20:0/24:0) - -H(+) - C49H98NO8P OR HM PE(22:0/22:0) - -H(+) - C49H98NO8P OR HM PE(24:0/20:0) - -H(+) - C49H98NO8P	1395.16	1925.11	0.3333	0.11279	0.31786
203.083	HM L-Tryptophan - -H(+) - C11H12N2O2 OR HM D-Tryptophan - -H(+) - C11H12N2O2	175070	5342.46	-4.8644	0.023639	0.31583
251.202	HM 7Z,10Z-Hexadecadienoic acid - -H(+) - C16H28O2 OR HM 7,10-Hexadecadienoic acid - -H(+) - C16H28O2	2612.67	862.868	-1.428	0.07121	0.3156
241.083	HM Thymidine - -H(+) - C10H14N2O5 OR HM Equol - -H(+) - C15H14O3	5780.88	9838.76	0.87852	0.0085891	0.31378
271.096	HM 5C-aglycone - -H(+) - C16H16O4	3808.17	7211.78	0.9496	0.0065797	0.3128
398.135	HM S-Adenosylmethionine - -H(+) - C15H23N6O5S	6005.49	7761.55	0.58721	0.13026	0.31274
411.188	HM 17-Hydroxypregnenolone sulfate - -H(+) - C21H32O6S OR HM Deoxypyridinoline - -H(+) - C18H28N4O7	4684.49	4131.8	-0.022898	0.94183	0.3124
89.0639	HM 2,3-Butanediol - -H(+) - C4H10O2	289.416	479.115	0.3191	0.61782	0.31225
702.536	HM PC(15:0/P-16:0) - -H(+) - C39H78NO7P OR HM PE(16:0/P-18:0) - -H(+) - C39H78NO7P OR HM PE(18:0/P-16:0) - -H(+) - C39H78NO7P OR HM PE(P-16:0e/18:1(9Z)) - -H(+) - C39H78NO7P OR HM PC(P-16:0/15:0) - -H(+) - C39H78NO7P OR HM PE(P-16:0/18:0) - -H(+) - C39H78NO7P OR HM PE(P-18:0/16:0) - -H(+) - C39H78NO7P	1951.3	868.588	-1.1421	0.067278	0.30918
269.212	HM 3-Oxohexadecanoic acid - -H(+) - C16H30O3	3061.55	2473.46	-0.17636	0.24812	0.30728
690.507	HM PC(14:0/15:0) - -H(+) - C37H74NO8P OR HM PC(15:0/14:0) - -H(+) - C37H74NO8P OR HM PE(14:0/18:0) - -H(+) - C37H74NO8P OR HM PE(16:0/16:0) - -H(+) - C37H74NO8P OR HM PE(18:0/14:0) - -H(+) - C37H74NO8P	85.4661	1	-1.4114	0.51238	0.30553
195.986	HM Selenomethionine - -H(+) - C5H11NO2Se	1772.09	401.287	-2.2271	0.034946	0.30495
140.035	HM 2-Aminomuconic acid semialdehyde - -H(+) - C6H7NO3	5592.49	9729.34	0.85779	0.00048267	0.30362
275.101	HM 5-Amino-6-ribitylamino uracil - -H(+) - C9H16N4O6	9662.92	21777.1	1.3333	0.017599	0.30213
203.067	HM L-beta-aspartyl-L-alanine - -H(+) - C7H12N2O5 OR HM 5-L-Glutamylglycine - -H(+) - C7H12N2O5	33922.1	82026	1.3999	0.0065696	0.30066
283.11	BSM coformycin - -H(+) - C11H16N4O5	13334.5	10505.1	-0.30604	0.35563	0.29856
132.03	HM L-Aspartic acid - -H(+) - C4H7NO4 OR HM D-Aspartic acid - -H(+) - C4H7NO4 OR HM Iminodiacetate - -H(+) - C4H7NO4	179834	11549.7	-4.0033	0.037497	0.29672
365.196	HM 20-Carboxyleukotriene B4 - -H(+) - C20H30O6 OR HM 20-COOH-10,11-dihydro-LTB4 - -H(+) - C20H30O6	7128.59	8189.54	0.28485	0.18911	0.29628
71.0137	HM Pyruvaldehyde - -H(+) - C3H4O2 OR HM Malondialdehyde - -H(+) - C3H4O2	3269.08	2853.76	-0.10668	0.7611	0.29558
172.9	BSM Pyrophosphate - -H(+) - O7P2	2091.32	2737.7	0.43635	0.10614	0.29471
363.18	HM 12-oxo-10,11-dihydro-20-COOH-LTB4 - -H(+) - C20H28O6	6421.27	9045.84	0.56718	0.033144	0.29406
212.001	HM Indoxyl sulfate - -H(+) - C8H7NO4S OR HM L-Aspartyl-4-phosphate - -H(+) - C4H8NO7P	1145.49	1468.08	0.32874	0.23072	0.29291
136.04	HM Trigonelline - -H(+) - C7H7NO2 OR HM 2-Aminobenzoic acid - -H(+) - C7H7NO2 OR HM p-Aminobenzoic acid - -H(+) - C7H7NO2 OR HM 3-Pyridylacetic acid - -H(+) - C7H7NO2 OR HM m-Aminobenzoic acid - -H(+) - C7H7NO2	4081.99	3810.8	-0.20347	0.4387	0.29064
377.13	HM Galactinol dihydrate - -H(+) - C12H26O13	4908.31	7926.65	0.71595	0.013078	0.28994
800.151	HM 6-Hydroxy flavin adenine dinucleotide - -H(+) - C27H33N9O16P2	461.397	558.77	0.32927	0.21892	0.28966
167.997	HM Cysteic acid - -H(+) - C3H7NO5S	1176.65	1400.34	0.15425	0.47929	0.28896
260.125	HM Gamma glutamyl ornithine - -H(+) - C10H19N3O5 OR HM Aspartylysine - -H(+) - C10H19N3O5 OR HM Alpha-Aspartyl-lysine - -H(+) - C10H19N3O5	22546.9	22232.2	0.07851	0.77453	0.28754
369.227	HM 6-Keto-prostaglandin F1a - -H(+) - C20H34O6 OR HM Thromboxane B2 - -H(+) - C20H34O6 OR HM 20-Hydroxy-PGF2a - -H(+) - C20H34O6	7923.67	7771.56	0.14792	0.52785	0.28664
426.022	HM Adenosine 3',5'-diphosphate - -H(+) - C10H15N5O10P2 OR HM dGDP - -H(+) - C10H15N5O10P2 OR HM ADP - -H(+) - C10H15N5O10P2	9295.94	7899.09	-0.24857	0.057484	0.27991
878.119	HM Glutaconyl-CoA - -H(+) - C26H40N7O19P3S OR HM Itaconyl-CoA - -H(+) - C26H40N7O19P3S	334.639	210.984	0.067809	0.93041	0.27925
888.626	HM 3-O-Sulfogalactosylceramide (d18:1/24:1(15Z)) - -H(+) - C48H91NO11S	431.189	246.475	-0.65697	0.095704	0.27725
397.111	BSMo S-Adenosyl-4-methylthio-2-oxobutanoate - -H(+) - C15H20N5O6S	4196.47	5788.63	0.58177	0.16787	0.27656
489.991	HM dATP - -H(+) - C10H16N5O12P3	1832.73	1674.6	-0.20791	0.17861	0.27342
57.0343	HM Acetone - -H(+) - C3H6O OR HM Propanal - -H(+) - C3H6O	2970.62	3318.56	0.23653	0.3179	0.27061
168.028	HM 2-Furoylglycine - -H(+) - C7H7NO4 OR HM L-2,3-Dihydrodipicolinate - -H(+) - C7H7NO4	118474	8636.73	-3.3548	0.025253	0.26889
323.004	BSM NAIR - -H(+) - C7H9N4O9P	2833.14	2459.07	-0.19585	0.26669	0.2681
874.665	HM PC(o-22:0/22:6(4Z,7Z,10Z,13Z,16Z,19Z)) - -H(+) - C52H94NO7P OR HM PC(o-22:3(10Z,13Z,16Z)/22:3(10Z,13Z,16Z)) - -H(+) - C52H94NO7P	726.715	1104.58	0.60256	0.12041	0.26369
213.186	HM Tridecanoic acid - -H(+) - C13H26O2	4442.94	3008.03	-0.4371	0.023209	0.26175
646.617	HM Ceramide (d18:1/24:1(15Z)) - -H(+) - C42H81NO3	664.093	846.319	0.23921	0.53103	0.26079
202.018	HM Cystathionine ketimine - -H(+) - C7H9NO4S	1934.08	2387.14	0.58323	0.099913	0.2573
110.072	HM Histamine - -H(+) - C5H9N3	14507.4	35036.3	1.4771	0.081961	0.25728
214.072	HM Kinetin - -H(+) - C10H9N5O	5756.25	9423.5	0.60461	0.028938	0.25696
274.976	BSM 2-C-methyl-D-erythritol-2,4-cyclodiphosphate - -H(+) - C5H10O9P2	1316.96	936.02	-0.65137	0.1726	0.25619
792.592	HM PC(20:3(5Z,8Z,11Z)/P-18:1(11Z)) - -H(+) - C46H84NO7P OR HM PC(20:3(5Z,8Z,11Z)/P-18:1(9Z)) - -H(+) - C46H84NO7P OR HM PC(20:3(8Z,11Z,14Z)/P-18:1(11Z)) - -H(+) - C46H84NO7P OR HM PC(20:3(8Z,11Z,14Z)/P-18:1(9Z)) - -H(+) - C46H84NO7P OR HM PC(20:4(5Z,8Z,11Z,14Z)/P-18:0) - -H(+) - C46H84NO7P OR HM PC(20:4(8Z,11Z,14Z,17Z)/P-18:0) - -H(+) - C46H84NO7P OR HM PC(22:4(7Z,10Z,13Z,16Z)/P-16:0) - -H(+) - C…	533.626	173.353	-1.526	0.14906	0.25443
852.292	HM Lacto-N-fucopentaose III - -H(+) - C32H55NO25 OR HM Lacto-N-fucopentaose-2 - -H(+) - C32H55NO25 OR HM Lex-lactose - -H(+) - C32H55NO25 OR HM Lacto-n-fucopentaose I - -H(+) - C32H55NO25 OR HM Lacto-N-fucopentaose V - -H(+) - C32H55NO25	457.184	358.743	-0.40404	0.26926	0.24903
981.346	HM Sialyl Lex tetra - -H(+) - C37H62N2O28 OR HM Sialyl Lea tetra - -H(+) - C37H62N2O28	252.434	215.829	-0.2627	0.38288	0.24593
861.283	BSMo sirohydrochlorin - -H(+) - C42H46N4O16	915.227	893.935	0.028801	0.9411	0.2459
830.263	BSM UDP-3-O-(3-hydroxymyristoyl)-N-acetylglucosamine - -H(+) - C31H51N3O19P2	478.175	417.354	-0.22007	0.38252	0.24577
380.12	HM N-Acetyl-9-O-lactoylneuraminic acid - -H(+) - C14H23NO11	2892.4	4023.76	0.51867	0.10587	0.24063
784.519	HM PS(16:0/20:3(8Z,11Z,14Z)) - -H(+) - C42H76NO10P OR HM PS(18:0/18:3(9Z,12Z,15Z)) - -H(+) - C42H76NO10P OR HM PS(18:1(9Z)/18:2(9Z,12Z)) - -H(+) - C42H76NO10P OR HM PS(18:2(9Z,12Z)/18:1(9Z)) - -H(+) - C42H76NO10P OR HM PS(18:3(9Z,12Z,15Z)/18:0) - -H(+) - C42H76NO10P OR HM PS(20:3(8Z,11Z,14Z)/16:0) - -H(+) - C42H76NO10P	423.834	447.276	0.020481	0.95147	0.23853
353.088	HM Biflorin - -H(+) - C16H18O9 OR HM Chlorogenic acid - -H(+) - C16H18O9	192119	497065	1.3002	0.011139	0.23814
102.056	HM Dimethylglycine - -H(+) - C4H9NO2 OR HM Gamma-Aminobutyric acid - -H(+) - C4H9NO2 OR HM L-Alpha-aminobutyric acid - -H(+) - C4H9NO2 OR HM D-Alpha-aminobutyric acid - -H(+) - C4H9NO2 OR HM 2-Aminoisobutyric acid - -H(+) - C4H9NO2 OR HM (S)-b-aminoisobutyric acid - -H(+) - C4H9NO2 OR HM (R)-b-aminoisobutyric acid - -H(+) - C4H9NO2 OR HM 3-Aminoisobutanoic acid - -H(+) - C4H9NO2	58242.6	3476.68	-3.6371	0.031124	0.23686
337.14	HM Nicotine glucuronide - -H(+) - C16H22N2O6	7067.45	11288.4	0.78428	0.012312	0.23649
155.01	HM Orotic acid - -H(+) - C5H4N2O4	1031.83	622.629	-0.93343	0.040929	0.23587
155.065	HM 3-Indoleacetonitrile - -H(+) - C10H8N2	39982.6	99505.3	1.5587	0.10044	0.23484
184.002	HM Phosphoserine - -H(+) - C3H8NO6P OR HM DL-O-Phosphoserine - -H(+) - C3H8NO6P	7178.14	894.037	-2.8362	0.014046	0.23283
804.528	HM 3-O-Sulfogalactosylceramide (d18:1/18:1(9Z)) - -H(+) - C42H79NO11S	89.161	198.068	0.50106	0.6918	0.22897
80.9638	BSMo Sulfite - -H(+) - H2O3S	3102.03	3915.45	0.33551	0.0026784	0.22746
88.0404	HM Beta-Alanine - -H(+) - C3H7NO2 OR HM L-Alanine - -H(+) - C3H7NO2 OR HM Sarcosine - -H(+) - C3H7NO2 OR HM D-Alanine - -H(+) - C3H7NO2	80943.4	33021.5	-1.2734	0.035413	0.22572
247.118	HM Histidylproline diketopiperazine - -H(+) - C12H16N4O2	2821.04	4241.21	0.85319	0.021828	0.2257
267.269	HM Stearaldehyde - -H(+) - C18H36O	1910.74	1974.02	0.27248	0.49478	0.22152
181.071	HM Galactitol - -H(+) - C6H14O6 OR HM Sorbitol - -H(+) - C6H14O6 OR HM Mannitol - -H(+) - C6H14O6 OR HM L-Iditol - -H(+) - C6H14O6	62440.7	95699.2	0.75119	0.11715	0.22113
129.092	HM Heptanoic acid - -H(+) - C7H14O2	2679.55	2745.84	0.16252	0.23839	0.22031
322.044	HM Cytidine monophosphate - -H(+) - C9H14N3O8P OR HM Cytidine 2'-phosphate - -H(+) - C9H14N3O8P	4351.42	2781.27	-0.67771	0.0015369	0.22021
180.067	HM L-Tyrosine - -H(+) - C9H11NO3 OR HM 4-Hydroxy-4-(3-pyridyl)-butanoic acid - -H(+) - C9H11NO3 OR HM L-Threo-3-Phenylserine - -H(+) - C9H11NO3 OR HM Beta-Tyrosine - -H(+) - C9H11NO3 OR HM o-Tyrosine - -H(+) - C9H11NO3	538557	993398	1.0688	0.10785	0.21796
180.989	BSM 3,4-dihydroxy-2-butanone-4-P - -H(+) - C4H7O6P	12316.9	14284.7	0.21046	0.012158	0.21404
227.104	HM Prolylhydroxyproline - -H(+) - C10H16N2O4	56966.7	103526	1.0435	0.023355	0.21329
166.953	HM Selenocysteine - -H(+) - C3H6NO2Se	2966.66	2978.14	-0.023069	0.84895	0.21306
268.003	BSM alpha-(2,6-anhydro-3-deoxy-D-arabino-heptulopyranosid)onate 7-phosphate - -H(+) - C7H10O9P OR BSM beta-(2,6-anhydro-3-deoxy-D-arabino-heptulopyranosid)onate 7-phosphate - -H(+) - C7H10O9P	8508.34	6416.41	-0.26716	0.44532	0.21163
220.082	HM N-Acetylgalactosamine - -H(+) - C8H15NO6 OR HM N-Acetyl-D-glucosamine - -H(+) - C8H15NO6 OR HM 2'-Deoxysepiapterin - -H(+) - C9H11N5O2 OR HM Beta-N-Acetylglucosamine - -H(+) - C8H15NO6 OR HM N-Acetyl-b-D-galactosamine - -H(+) - C8H15NO6 OR HM N-Acetylmannosamine - -H(+) - C8H15NO6 OR HM N-Acetyl-D-mannosamine - -H(+) - C8H15NO6	2524.81	4218.7	0.96269	0.033926	0.21086
475.231	HM Retinoyl b-glucuronide - -H(+) - C26H36O8	5933.29	5526.34	0.04197	0.91761	0.20974
174.088	HM Citrulline - -H(+) - C6H13N3O3 OR HM Argininic acid - -H(+) - C6H13N3O3	2543.44	2110.66	-0.027494	0.92204	0.20309
296.111	HM Phenethylamine glucuronide - -H(+) - C14H19NO6	12023.6	11844	0.051984	0.87149	0.20183
380.153	HM Cis-zeatin-7-N-glucoside - -H(+) - C16H23N5O6 OR HM Cis-zeatin-9-N-glucoside - -H(+) - C16H23N5O6 OR HM Cis-zeatin-O-glucoside - -H(+) - C16H23N5O6	6053.02	6089.65	0.14191	0.62574	0.20174
60.9765	BSM Nitrate - -H(+) - NO3	1037.21	1463.97	-0.074462	0.89215	0.20067
434.048	BSM aztreonam - -H(+) - C13H17N5O8S2	3118.07	7361.14	1.3166	0.015019	0.19865
804.485	HM PS(16:1(9Z)/22:6(4Z,7Z,10Z,13Z,16Z,19Z)) - -H(+) - C44H72NO10P OR HM PS(18:3(9Z,12Z,15Z)/20:4(5Z,8Z,11Z,14Z)) - -H(+) - C44H72NO10P OR HM PS(20:4(5Z,8Z,11Z,14Z)/18:3(9Z,12Z,15Z)) - -H(+) - C44H72NO10P OR HM PS(22:6(4Z,7Z,10Z,13Z,16Z,19Z)/16:1(9Z)) - -H(+) - C44H72NO10P	202.026	252.169	0.26737	0.77889	0.19686
171.006	HM Glycerol 3-phosphate - -H(+) - C3H9O6P OR HM Beta-Glycerophosphoric acid - -H(+) - C3H9O6P	11208.8	1562.77	-2.6493	0.049155	0.195
170.057	BSM 6-diazo-5-oxo-L-norleucine - -H(+) - C6H9N3O3	1770.43	2300.2	0.43643	0.019028	0.1928
239.057	BSMo 2-Succinyl-6-hydroxy-2,4-cyclohexadiene-1-carboxylate - -H(+) - C11H12O6	5409.31	7354.68	0.57717	0.015303	0.19088
535.146	HM 1,4-beta-D-Glucan - -H(+) - C18H32O18	1828.88	2116.89	0.283	0.33087	0.18926
139.007	BSM cis-4-Carboxymethylenebut-2-en-4-olide - -H(+) - C6H4O4 OR BSM trans-4-Carboxymethylenebut-2-en-4-olide - -H(+) - C6H4O4	93396.4	101528	0.21595	0.14554	0.1874
146.046	HM L-Glutamic acid - -H(+) - C5H9NO4 OR HM N-Methyl-D-aspartic acid - -H(+) - C5H9NO4 OR HM N-Acetylserine - -H(+) - C5H9NO4 OR HM O-Acetylserine - -H(+) - C5H9NO4 OR HM D-Glutamic acid - -H(+) - C5H9NO4 OR HM L-4-Hydroxyglutamate semialdehyde - -H(+) - C5H9NO4	515992	40833.1	-3.5082	0.041389	0.18731
828.647	HM PC(15:0/24:1(15Z)) - -H(+) - C47H92NO8P OR HM PC(24:1(15Z)/15:0) - -H(+) - C47H92NO8P OR HM PE(18:0/24:1(15Z)) - -H(+) - C47H92NO8P OR HM PE(18:1(11Z)/24:0) - -H(+) - C47H92NO8P OR HM PE(18:1(9Z)/24:0) - -H(+) - C47H92NO8P OR HM PE(20:0/22:1(13Z)) - -H(+) - C47H92NO8P OR HM PE(20:1(11Z)/22:0) - -H(+) - C47H92NO8P OR HM PE(22:0/20:1(11Z)) - -H(+) - C47H92NO8P OR HM PE(22:1(13Z)/20:0) - -H(+) - …	1096.77	1102.29	0.087911	0.8527	0.18687
114.056	HM L-Proline - -H(+) - C5H9NO2 OR HM D-Proline - -H(+) - C5H9NO2 OR HM Acetamidopropanal - -H(+) - C5H9NO2	164776	9279.26	-4.0868	0.037221	0.18377
154.062	HM L-Histidine - -H(+) - C6H9N3O2	699889	1.89878e+06	1.743	0.10176	0.18229
312.17	HM 4-Oxo-13-cis-retinoate - -H(+) - C20H25O3	3395.79	4915.62	0.67046	0.15486	0.17939
221.012	BSM 6-seleno-octanoate - -H(+) - C8H14O2Se OR BSM 8-seleno-octanoate - -H(+) - C8H14O2Se	4180.39	4988.13	0.39708	0.22357	0.17939
348.087	BSM S-(Formylmethyl)glutathione - -H(+) - C12H19N3O7S	3174.94	3337.8	0.1519	0.57884	0.17888
271.228	HM (R)-3-Hydroxy-hexadecanoic acid - -H(+) - C16H32O3	2204.59	1588.84	-0.45506	0.062784	0.17866
72.0455	HM 3-Aminopropionaldehyde - -H(+) - C3H7NO OR HM N,N-Dimethylformamide - -H(+) - C3H7NO OR HM Aminoacetone - -H(+) - C3H7NO	771.415	1397.61	0.37378	0.45012	0.17591
60.9812	BSM Nitrate - -H(+) - NO3	3296.88	1352.89	-1.1637	0.016632	0.1702
272.088	HM L-Thyronine - -H(+) - C15H15NO4	12078.4	12149.9	0.26503	0.45368	0.16927
103.055	HM 2,3-Diaminopropionic acid - -H(+) - C3H8N2O2	1640.69	3523.4	1.1655	0.091945	0.16179
251.078	HM Deoxyinosine - -H(+) - C10H12N4O4	7839.93	10166.5	0.35784	0.20575	0.16141
189.088	HM Diaminopimelic acid - -H(+) - C7H14N2O4	2675.1	4652.69	1.0763	0.19603	0.1553
296.003	BSM phenyl-thiazolylurea-sulfonamides - -H(+) - C10H9N4O3S2	3184.25	4773.57	0.71348	0.13252	0.15302
245.114	HM L-beta-aspartyl-L-leucine - -H(+) - C10H18N2O5 OR HM L-gamma-glutamyl-L-valine - -H(+) - C10H18N2O5	21720	34774.8	0.82505	0.094705	0.1499
150.04	HM Guanine - -H(+) - C5H5N5O OR HM 2-Hydroxyadenine - -H(+) - C5H5N5O OR HM 8-Hydroxyadenine - -H(+) - C5H5N5O	5802.6	8479.02	0.6212	0.10323	0.14886
239.017	HM L-Cystine - -H(+) - C6H12N2O4S2	14895.4	6310.15	-0.28463	0.74553	0.14699
194.989	BSM 4,5-dihydroxyisophthalate - -H(+) - C8H4O6	5816.78	6074.45	0.11968	0.39258	0.14197
730.599	HM SM(d18:1/18:0) - -H(+) - C41H84N2O6P	624.576	352.916	-0.67207	0.16205	0.14165
188.068	HM 3-Indolepropionic acid - -H(+) - C11H11NO2	6258.04	6882.67	0.20476	0.52624	0.13902
273.17	HM 3-Hydroxytetradecanedioic acid - -H(+) - C14H26O5	3477.9	3457.64	0.071788	0.57011	0.13829
142.087	HM Proline betaine - -H(+) - C7H13NO2	999.313	1082.38	0.012338	0.94279	0.1358
226.072	BSM L-Arogenate - -H(+) - C10H13NO5	4740.64	4822.28	0.072864	0.66525	0.13495
309.106	HM Gamma-Glutamyltyrosine - -H(+) - C14H18N2O6	15270.9	16574.4	0.18943	0.58605	0.13311
133.029	BSM phenylglyoxal - -H(+) - C8H6O2 OR HM (S)-Ureidoglycolic acid - -H(+) - C3H6N2O4	5626.33	6154.77	0.14586	0.69604	0.13138
163.021	BSM S-carbamylcysteine - -H(+) - C4H8N2O3S	12898.4	7614.88	-0.88917	0.073591	0.13123
73.0772	HM 1,3-Diaminopropane - -H(+) - C3H10N2 OR HM 1,2 Diaminopropane - -H(+) - C3H10N2	278.78	319.368	0.070693	0.68437	0.12936
917.229	BSMo Siroheme - -H(+) - C42H46FeN4O16	130.096	144.817	-0.77838	0.45671	0.12855
587.848	BSM 5-iodo-dCTP - -H(+) - C9H11IN3O13P3	1536.46	1385.06	-0.21068	0.27707	0.12828
642.955	HM Phosphatidylinositol-3,4,5-trisphosphate - -H(+) - C12H24O22P4	933.546	1333.58	0.54157	0.043357	0.1262
267.072	HM Inosine - -H(+) - C10H12N4O5 OR HM 3-Deoxy-D-glycero-D-galacto-2-nonulosonic acid - -H(+) - C9H16O9 OR HM Allopurinol riboside - -H(+) - C10H12N4O5 OR HM Arabinosylhypoxanthine - -H(+) - C10H12N4O5	25937.1	22865.7	-0.31721	0.21599	0.12552
175.025	HM Ascorbic acid - -H(+) - C6H8O6 OR HM D-Glucurono-6,3-lactone - -H(+) - C6H8O6	2054.5	2683.78	0.39103	0.13686	0.12496
187.109	HM N6-Acetyl-L-lysine - -H(+) - C8H16N2O3 OR HM N-Alpha-acetyllysine - -H(+) - C8H16N2O3 OR HM Glycyl-L-leucine - -H(+) - C8H16N2O3	21891	36838.9	0.84755	0.075531	0.12321
245.043	BSMo Glycerophosphoglycerol - -H(+) - C6H15O8P	28875	67391.6	1.4963	0.014429	0.12268
233.091	HM 5-Methoxytryptophan - -H(+) - C12H14N2O3	4890.34	7340.86	0.58765	0.068325	0.12165
367.212	HM 19-Hydroxy-PGE2 - -H(+) - C20H32O6 OR HM 6,15-Diketo,13,14-dihydro-PGF1a - -H(+) - C20H32O6 OR HM Prostaglandin G2 - -H(+) - C20H32O6 OR HM 20-Hydroxy-PGE2 - -H(+) - C20H32O6 OR HM 6-Ketoprostaglandin E1 - -H(+) - C20H32O6 OR HM 11-Dehydro-thromboxane B2 - -H(+) - C20H32O6 OR HM Thromboxane B3 - -H(+) - C20H32O6 OR HM 5(6)-Epoxy Prostaglandin E1 - -H(+) - C20H32O6	7336.33	9021.98	0.34693	0.083986	0.11963
194.996	BSM 4,5-dihydroxyisophthalate - -H(+) - C8H4O6	2323.62	3554.95	0.48953	0.025512	0.119
328.151	HM (S)-Reticuline - -H(+) - C19H23NO4	11935.3	20698.7	1.0067	0.035902	0.11894
83.0238	HM Imidazolone - -H(+) - C3H4N2O	686.873	755.289	0.49447	0.40654	0.11779
196.096	HM Metanephrine - -H(+) - C10H15NO3	2146.75	2935.53	0.52234	0.074215	0.11764
141.091	HM 2-Octenoic acid - -H(+) - C8H14O2 OR HM trans-2-Octenoic acid - -H(+) - C8H14O2	1539.22	1666.58	0.31121	0.29759	0.11697
410.126	HM 13E-Tetranor-16-carboxy-LTE4 - -H(+) - C19H25NO7S	3208.63	4267.08	0.43167	0.12769	0.11481
512.268	HM Sulfolithocholylglycine - -H(+) - C26H43NO7S	7706.17	8021.93	0.12696	0.61465	0.11208
171.139	HM Capric acid - -H(+) - C10H20O2	5171.96	5265.9	-0.041823	0.50369	0.10592
157.026	HM 4,5-Dihydroorotic acid - -H(+) - C5H6N2O4 OR HM L-Dihydroorotic acid - -H(+) - C5H6N2O4	1030.94	906.583	-0.25109	0.095136	0.10418
128.035	HM Pyroglutamic acid - -H(+) - C5H7NO3 OR HM Pyrrolidonecarboxylic acid - -H(+) - C5H7NO3 OR HM Pyrroline hydroxycarboxylic acid - -H(+) - C5H7NO3 OR HM N-Acryloylglycine - -H(+) - C5H7NO3 OR HM 1-Pyrroline-4-hydroxy-2-carboxylate - -H(+) - C5H7NO3	102477	194096	1.0103	0.1196	0.10321
514.285	HM Taurocholic acid - -H(+) - C26H45NO7S OR HM Tauroursocholic acid - -H(+) - C26H45NO7S OR HM Taurallocholic acid - -H(+) - C26H45NO7S OR HM Tauro-b-muricholic acid - -H(+) - C26H45NO7S OR HM Taurohyocholate - -H(+) - C26H45NO7S	1.11558e+06	1.15823e+06	0.067074	0.46386	0.10307
259.046	BSM 2-amino-2-deoxyglucitol-6-phosphate - -H(+) - C6H15NO8P	4694.03	4779.39	-0.0065716	0.96671	0.10265
199.969	HM Cysteine-S-sulfate - -H(+) - C3H7NO5S2	659.159	2852.66	2.0839	0.10172	0.10258
161.024	HM 3 Hydroxycoumarin - -H(+) - C9H6O3 OR HM 1,2-Dihydroxy-3-keto-5-methylthiopentene - -H(+) - C6H10O3S	4270.62	6132.94	0.56127	0.050089	0.10197
157.123	HM Oenanthic ether - -H(+) - C9H18O2 OR HM Pelargonic acid - -H(+) - C9H18O2	12830.9	10405.5	-0.21925	0.038886	0.10032
78.959	BSM phosphonate - -H(+) - HO3P	120320	108779	-0.042676	0.78165	0.10029
918.231	HM trans-D-Decenoyl-CoA - -H(+) - C31H52N7O17P3S OR HM trans-3-Decenoyl-CoA - -H(+) - C31H52N7O17P3S OR HM 4-cis-Decenoyl-CoA - -H(+) - C31H52N7O17P3S OR HM (2E)-Decenoyl-CoA - -H(+) - C31H52N7O17P3S	153.284	165.622	-0.40985	0.51205	0.099895
720.498	HM PE(18:4(6Z,9Z,12Z,15Z)/P-18:1(11Z)) - -H(+) - C41H72NO7P OR HM PE(18:4(6Z,9Z,12Z,15Z)/P-18:1(9Z)) - -H(+) - C41H72NO7P OR HM PE(20:5(5Z,8Z,11Z,14Z,17Z)/P-16:0) - -H(+) - C41H72NO7P OR HM PE(P-16:0/20:5(5Z,8Z,11Z,14Z,17Z)) - -H(+) - C41H72NO7P OR HM PE(P-18:1(11Z)/18:4(6Z,9Z,12Z,15Z)) - -H(+) - C41H72NO7P OR HM PE(P-18:1(9Z)/18:4(6Z,9Z,12Z,15Z)) - -H(+) - C41H72NO7P	1511.8	838.627	-0.96521	0.19228	0.098656
59.0499	HM Propyl alcohol - -H(+) - C3H8O OR HM Isopropyl alcohol - -H(+) - C3H8O	1487.68	1996.89	0.13258	0.71841	0.097815
94.9896	BSM methylphosphonate - -H(+) - CH5O3P	20874.9	19335.2	-0.17652	0.42291	0.093687
884.151	HM Phenylacetyl-CoA - -H(+) - C29H42N7O17P3S OR HM Salicyl CoA - -H(+) - C29H42N7O17P3S	294.838	188.863	-0.92046	0.044034	0.092728
120.012	HM L-Cysteine - -H(+) - C3H7NO2S OR HM D-Cysteine - -H(+) - C3H7NO2S	2246.3	2037.63	0.13656	0.78479	0.092023
382.135	HM N-Acetyllactosamine - -H(+) - C14H25NO11 OR HM Beta-1,4-mannose-N-acetylglucosamine - -H(+) - C14H25NO11 OR HM Lacto-N-biose I - -H(+) - C14H25NO11 OR HM Poly-N-acetyllactosamine - -H(+) - C14H25NO11	5401.16	6227.81	0.33523	0.34789	0.086935
134.024	HM Homocysteine - -H(+) - C4H9NO2S OR HM Methylcysteine - -H(+) - C4H9NO2S	2548.16	2840.57	0.035425	0.8163	0.086685
213.088	HM (+)-(1R,2R)-1,2-Diphenylethane-1,2-diol - -H(+) - C14H14O2	6931.59	10178.4	0.66679	0.024846	0.084727
412.154	BSM S-adenosyl-L-ethionine - -H(+) - C16H25N6O5S	6421.38	10149	0.79638	0.045693	0.083228
311.112	HM Nivalenol - -H(+) - C15H20O7	5634.23	6608.24	0.34795	0.10531	0.08269
894.225	BSM gamma-butyrobetainyl-CoA - -H(+) - C28H50N8O17P3S	19.0388	94.6255	-0.74839	0.69356	0.082088
91.0397	HM Glycerol - -H(+) - C3H8O3	1105.35	1189.76	0.18416	0.4802	0.081119
72.9928	HM Glyoxylic acid - -H(+) - C2H2O3	1498.68	1574.47	0.099815	0.56069	0.078576
665.215	HM Glycogen - -H(+) - C24H42O21 OR HM Maltotetraose - -H(+) - C24H42O21 OR HM Stachyose - -H(+) - C24H42O21	55699.2	55091.8	0.057247	0.82252	0.076909
68.9953	HM Propynoic acid - -H(+) - C3H2O2	3446.25	3217.9	-0.0059239	0.96158	0.075858
307.151	BSMo fructoselysine - -H(+) - C12H24N2O7 OR BSMo psicoselysine - -H(+) - C12H24N2O7	11303.4	13208.3	0.34672	0.25027	0.075852
148.044	HM L-Methionine - -H(+) - C5H11NO2S OR HM 5,6-Dihydroxyindole - -H(+) - C8H7NO2	96413.8	138962	0.76712	0.16609	0.073863
482.963	HM Uridine triphosphate - -H(+) - C9H15N2O15P3	1254	1590.91	0.32217	0.054886	0.073166
827.266	HM Amylopectin - -H(+) - C30H52O26 OR HM Maltopentaose - -H(+) - C30H52O26	3366.54	3233.75	-0.07627	0.76594	0.072958
103.004	HM Malonic acid - -H(+) - C3H4O4 OR HM Hydroxypyruvic acid - -H(+) - C3H4O4 OR HM Tartronate semialdehyde - -H(+) - C3H4O4	864.059	917.437	0.010677	0.95157	0.071504
367.125	HM Curcumin - -H(+) - C21H20O6	6757.06	10580.2	0.85157	0.124	0.065755
830.673	HM PC(15:0/24:0) - -H(+) - C47H94NO8P OR HM PE(18:0/24:0) - -H(+) - C47H94NO8P OR HM PE(20:0/22:0) - -H(+) - C47H94NO8P OR HM PE(22:0/20:0) - -H(+) - C47H94NO8P OR HM PE(24:0/18:0) - -H(+) - C47H94NO8P	1147.42	819.65	-0.65322	0.027281	0.065595
97.0659	HM Cyclohexanone - -H(+) - C6H10O	1894.91	2024.32	0.079012	0.42375	0.064625
391.283	HM 3b,12a-Dihydroxy-5a-cholanoic acid - -H(+) - C24H40O4 OR HM 3b,7a-Dihydroxy-5b-cholanoic acid - -H(+) - C24H40O4 OR HM 3a,7a-Dihydroxycholanoic acid - -H(+) - C24H40O4 OR HM 3a,12b-Dihydroxy-5b-cholanoic acid - -H(+) - C24H40O4 OR HM 3b,12a-Dihydroxy-5b-cholanoic acid - -H(+) - C24H40O4 OR HM Allodeoxycholic acid - -H(+) - C24H40O4 OR HM Allochenodeoxycholic acid - -H(+) - C24H40O4 OR HM Cheno…	424.487	300.694	-0.42796	0.33587	0.064464
631.214	HM 3'-Sialyllactosamine - -H(+) - C23H40N2O18	1979.33	1997.65	0.097427	0.66064	0.063624
388.064	HM N-Acetylneuraminic acid 9-phosphate - -H(+) - C11H20NO12P OR HM N-Acetylneuraminate 9-phosphate - -H(+) - C11H20NO12P OR HM Acetyl adenylate - -H(+) - C12H16N5O8P	2228.1	2443.01	0.1995	0.40467	0.061114
306.073	HM Glutathione - -H(+) - C10H17N3O6S	5064.54	5090.64	-0.26545	0.61548	0.060988
285.095	BSM 2-acylglycerophosphocholine - -H(+) - C9H21NO7P OR BSM Benzo[a]pyrene-7,8-diol - -H(+) - C20H14O2 OR HM Salicin - -H(+) - C13H18O7 OR HM 4-Hydroxy tolbutamide - -H(+) - C12H18N2O4S	4073.25	4516.79	0.22681	0.15819	0.060778
818.614	HM PC(22:4(7Z,10Z,13Z,16Z)/P-18:1(11Z)) - -H(+) - C48H86NO7P OR HM PC(22:4(7Z,10Z,13Z,16Z)/P-18:1(9Z)) - -H(+) - C48H86NO7P OR HM PC(22:5(4Z,7Z,10Z,13Z,16Z)/P-18:0) - -H(+) - C48H86NO7P OR HM PC(22:5(7Z,10Z,13Z,16Z,19Z)/P-18:0) - -H(+) - C48H86NO7P OR HM PC(P-18:0/22:5(4Z,7Z,10Z,13Z,16Z)) - -H(+) - C48H86NO7P OR HM PC(P-18:0/22:5(7Z,10Z,13Z,16Z,19Z)) - -H(+) - C48H86NO7P OR HM PC(P-18:1(11Z)/22:4…	385.141	286.616	-0.56586	0.47661	0.059962
168.989	HM D-Glyceraldehyde 3-phosphate - -H(+) - C3H7O6P OR HM Dihydroxyacetone phosphate - -H(+) - C3H7O6P	3690.51	3275.03	-0.08515	0.55732	0.057384
382.123	BSM S-tubercidinylhomocysteine - -H(+) - C15H21N5O5S	6861.91	7567.18	0.2497	0.42327	0.056836
956.315	HM Pentaglutamyl folate - -H(+) - C39H47N11O18	243.783	123.714	-1.2167	0.17647	0.05681
485.198	HM Glucosylgalactosyl hydroxylysine - -H(+) - C18H34N2O13	4399.64	4985.08	0.14839	0.52538	0.055255
353.171	BSMo 1-dodecanoyl-sn-glycerol 3-phosphate - -H(+) - C15H31O7P1 OR BSMo 2-dodecanoyl-sn-glycerol 3-phosphate - -H(+) - C15H31O7P1	4626.67	5937.53	0.58776	0.071223	0.053358
225.05	HM 3-Nitrotyrosine - -H(+) - C9H10N2O5	8475.85	8195.62	0.090139	0.68738	0.049509
243.197	HM 2-Hydroxymyristic acid - -H(+) - C14H28O3 OR HM (R)-3-Hydroxy-tetradecanoic acid - -H(+) - C14H28O3	617.19	678.123	0.15055	0.68513	0.048332
161.008	HM 4-Hydroxy-2-oxoglutaric acid - -H(+) - C5H6O6	869.692	1065.9	0.36132	0.18347	0.047456
885.289	HM Cytochrome C - -H(+) - C42H54FeN8O6S2	205.449	293.071	-0.17347	0.81454	0.047096
567.274	HM Leukotriene F4 - -H(+) - C28H44N2O8S	3500.01	2875.95	-0.16115	0.48369	0.046836
284.125	HM Glycylprolylhydroxyproline - -H(+) - C12H19N3O5	20014.2	23250.7	0.37835	0.23677	0.046289
131.083	HM Ornithine - -H(+) - C5H12N2O2 OR HM D-Ornithine - -H(+) - C5H12N2O2	193203	269678	0.54586	0.15261	0.045158
129.103	HM N-Acetylputrescine - -H(+) - C6H14N2O	978.554	988.004	0.044384	0.78613	0.045153
173.105	HM L-Arginine - -H(+) - C6H14N4O2 OR HM D-Arginine - -H(+) - C6H14N4O2 OR HM N-Methyltryptamine - -H(+) - C11H14N2	671100	724023	0.22254	0.53318	0.044877
58.0301	HM N-Methylformamide - -H(+) - C2H5NO OR HM Acetaldehyde oxime - -H(+) - C2H5NO	1081.15	1071.83	-0.085172	0.76347	0.043723
271.082	BSMo Arbutin - -H(+) - C12H16O7	6286.19	8527.36	0.43129	0.104	0.043196
324.118	BSM 5'-n-propylthioadenosine - -H(+) - C13H19N5O3S	8865.81	9162.24	0.17591	0.47227	0.040645
216.033	HM Tyramine-O-sulfate - -H(+) - C8H11NO4S	4163.95	4986.54	0.42593	0.19774	0.040135
255.108	HM 2-(3-Carboxy-3-aminopropyl)-L-histidine - -H(+) - C10H16N4O4	5368.91	8936.19	0.95363	0.15573	0.039976
223.17	HM 5,8-Tetradecadienoic acid - -H(+) - C14H24O2	796.986	499.38	-0.63435	0.011078	0.038759
204.031	HM Xanthurenic acid - -H(+) - C10H7NO4	2157.1	2963.48	0.38528	0.057224	0.03753
291.094	HM Canavaninosuccinate - -H(+) - C9H16N4O7	9262.47	11860.1	0.46298	0.1059	0.037185
365.074	HM Xanthurenate-8-O-beta-D-glucoside - -H(+) - C16H16NO9	2911.07	3038.76	0.13113	0.60494	0.037069
319.227	HM 5,6-Epoxy-8,11,14-eicosatrienoic acid - -H(+) - C20H32O3 OR HM 8,9-Epoxyeicosatrienoic acid - -H(+) - C20H32O3 OR HM 14R,15S-EpETrE - -H(+) - C20H32O3 OR HM Hydroxyeicosatetraenoic acid - -H(+) - C20H32O3 OR HM 15(S)-HETE - -H(+) - C20H32O3 OR HM 14,15-Epoxy-5,8,11-eicosatrienoic acid - -H(+) - C20H32O3 OR HM 11,12-Epoxyeicosatrienoic acid - -H(+) - C20H32O3 OR HM 8-HETE - -H(+) - C20H32O3 OR …	2017.44	1876.81	0.059378	0.73115	0.036936
383.161	HM 3b,16a-Dihydroxyandrostenone sulfate - -H(+) - C19H28O6S	5418.79	5879.9	0.28695	0.25038	0.036417
185.155	HM Undecanoic acid - -H(+) - C11H22O2 OR HM 4,6-Dimethylnonanoic acid - -H(+) - C11H22O2	3239.05	2699.99	-0.23516	0.003618	0.034918
387.153	HM Cetirizine - -H(+) - C21H25ClN2O3	6111.31	7520.97	0.36788	0.2222	0.033789
573.205	HM Tetrahydrofolyl-[Glu](2) - -H(+) - C24H30N8O9	2373.76	2454.92	0.054273	0.80865	0.033448
174.107	HM Debrisoquine - -H(+) - C10H13N3	39857.7	45240.9	0.22635	0.47114	0.032856
151.113	HM (-)-trans-Carveol - -H(+) - C10H16O OR HM Perillyl alcohol - -H(+) - C10H16O OR HM Alpha-Pinene-oxide - -H(+) - C10H16O	995.633	1044.46	0.18304	0.36866	0.031995
73.0651	HM 1-Butanol - -H(+) - C4H10O OR HM Isobutanol - -H(+) - C4H10O OR HM 2-Butanol - -H(+) - C4H10O	462.086	427.039	0.05474	0.77952	0.031953
277.119	HM Pantetheine - -H(+) - C11H22N2O4S OR HM N1-(alpha-D-ribosyl)-5,6-dimethyl-benzimidazole - -H(+) - C14H18N2O4 OR HM L-phenylalanyl-L-hydroxyproline - -H(+) - C14H18N2O4	3699.55	4022.96	0.18807	0.41247	0.030732
274.14	HM Epsilon-(gamma-Glutamyl)-lysine - -H(+) - C11H21N3O5 OR HM L-a-glutamyl-L-Lysine - -H(+) - C11H21N3O5	24991.9	28645.8	0.83656	0.47617	0.030714
377.196	HM 18-Hydroxycortisol - -H(+) - C21H30O6 OR HM Pentosidine - -H(+) - C17H26N6O4	5661.15	6604.96	0.3229	0.11921	0.03055
73.0293	HM Propionic acid - -H(+) - C3H6O2 OR HM Lactaldehyde - -H(+) - C3H6O2 OR HM 3-Hydroxypropanal - -H(+) - C3H6O2 OR HM D-Lactaldehyde - -H(+) - C3H6O2 OR HM Hydroxyacetone - -H(+) - C3H6O2	1750.42	2494.37	0.41052	0.080005	0.030258
708.206	BSM pteroyl-gamma-glutamyl-gamma-glutamylglutamate - -H(+) - C30H31N9O12	1851.08	1783.95	0.065399	0.79347	0.030174
273.073	HM Phloretin - -H(+) - C15H14O5	4654.19	6399.63	0.58185	0.13837	0.029701
281.087	HM 1-Methylinosine - -H(+) - C11H14N4O5	8307.21	12572.2	0.68764	0.07832	0.029252
505.988	HM Adenosine triphosphate - -H(+) - C10H16N5O13P3 OR HM dGTP - -H(+) - C10H16N5O13P3	1258.56	1152.29	-0.20226	0.34479	0.028571
166.977	HM Phosphoenolpyruvic acid - -H(+) - C3H5O6P	1682.57	1064.58	-0.51329	0.11998	0.028396
87.024	BSM tetrahydrothiophene - -H(+) - C4H8S	2097.98	2121.46	-0.14558	0.67126	0.027973
490.977	HM 2'-Deoxyinosine triphosphate - -H(+) - C10H15N4O13P3	1377.31	1920.33	0.48258	0.092116	0.027697
998.284	HM (2E)-Hexadecenoyl-CoA - -H(+) - C37H60N7O17P3S OR HM (4R,8R,12R)-Trimethyl-2E-tridecenoyl-CoA - -H(+) - C37H60N7O17P3S	155.833	157.309	0.26346	0.68991	0.027365
147.048	HM Cinnamic acid - -H(+) - C9H8O2 OR HM trans-Cinnamic acid - -H(+) - C9H8O2	38614	38952	0.10528	0.80424	0.023903
275.073	HM Biotin sulfone - -H(+) - C10H16N2O5S	5991.12	8070.91	0.62058	0.048707	0.022712
75.0416	HM Propylene glycol - -H(+) - C3H8O2 OR HM (S)-Propane-1,2-diol - -H(+) - C3H8O2	878.047	878.023	-0.29122	0.51243	0.021547
99.0452	HM Senecioic acid - -H(+) - C5H8O2 OR HM Tiglic acid - -H(+) - C5H8O2 OR HM 2-Ethylacrylic acid - -H(+) - C5H8O2 OR HM 3-Methylbutyrolactone - -H(+) - C5H8O2	8208.71	4653.1	-1.09	0.25911	0.02048
698.218	HM Pteroyltriglutamic acid - -H(+) - C29H33N9O12	3242.91	3502.71	0.044069	0.49783	0.019882
96.9696	HM Phosphoric acid - -H(+) - H3O4P	1.01382e+06	1.05533e+06	0.061409	0.63792	0.019549
369.175	HM Androsterone sulfate - -H(+) - C19H30O5S OR HM 5a-Dihydrotestosterone sulfate - -H(+) - C19H30O5S OR HM Etiocholanolone sulfate - -H(+) - C19H30O5S	4737.6	8251.88	0.91917	0.020797	0.019362
495.12	BSM 1-Nitro-7-hydroxy-8-glutathionyl-7,8-dihydronaphthalene - -H(+) - C20H24N4O9S OR BSM 1-Nitro-7-glutathionyl-8-hydroxy-7,8-dihydronaphthalene - -H(+) - C20H24N4O9S OR BSM 1-Nitro-5-hydroxy-6-glutathionyl-5,6-dihydronaphthalene - -H(+) - C20H24N4O9S OR BSM 1-Nitro-5-glutathionyl-6-hydroxy-5,6-dihydronaphthalene - -H(+) - C20H24N4O9S	2339.99	2389.3	0.061066	0.83516	0.017281
609.184	HM Hesperidin - -H(+) - C28H34O15	1411.17	1745.24	0.28027	0.34992	0.017101
414.996	BSM P1-uridyl-P2-methyl diphosphate - -H(+) - C10H14N2O12P2	4036.53	5589.45	0.54382	0.12088	0.016698
264.952	HM Glyceric acid 1,3-biphosphate - -H(+) - C3H8O10P2 OR HM 2,3-Diphosphoglyceric acid - -H(+) - C3H8O10P2	1244.31	1172.49	-0.11685	0.36057	0.015776
164.038	HM Methionine sulfoxide - -H(+) - C5H11NO3S OR HM 4-Pyridoxolactone - -H(+) - C8H7NO3 OR HM Formylanthranilic acid - -H(+) - C8H7NO3 OR HM 5-Pyridoxolactone - -H(+) - C8H7NO3 OR HM Noradrenochrome - -H(+) - C8H7NO3	4800.7	6823.62	0.62222	0.041058	0.015582
155.002	HM 2,5-Furandicarboxylic acid - -H(+) - C6H4O5	1878.12	2333.28	0.30458	0.11568	0.014587
231.098	HM N2-Succinyl-L-ornithine - -H(+) - C9H16N2O5 OR HM 4-(Glutamylamino) butanoate - -H(+) - C9H16N2O5	6992.03	9843.19	0.54301	0.098855	0.014278
61.988	BSMo Nitrate - -H(+) - HNO3	53856.6	58228.2	0.12721	0.35905	0.014248
782.628	HM CerP(d18:1/26:1(17Z)) - -H(+) - C46H90NO6P	221.544	144.918	-0.35986	0.77439	0.013575
233.078	HM L-beta-aspartyl-L-threonine - -H(+) - C8H14N2O6	9478.44	11884.6	0.35806	0.072882	0.013505
366.201	HM 20-dihydroxyleukotriene B4 - -H(+) - C20H31O6	2804.21	3171.83	0.33953	0.22717	0.013368
216.097	HM N-a-Acetylcitrulline - -H(+) - C8H15N3O4	4004.45	5122.37	0.30511	0.15004	0.012953
167.954	BSM Selenocysteine - -H(+) - C3H7NO2Se	1033.59	917.588	-0.12575	0.546	0.01275
108.996	BSMo ethanesulfonate - -H(+) - C2H6O3S	855.654	1063.3	0.21728	0.33736	0.011632
118.98	HM 3-Mercaptopyruvic acid - -H(+) - C3H4O3S	912.581	1053.06	0.16038	0.18721	0.011543
117.02	HM Methylmalonic acid - -H(+) - C4H6O4 OR HM Succinic acid - -H(+) - C4H6O4 OR HM Erythrono-1,4-lactone - -H(+) - C4H6O4 OR HM Threonolactone - -H(+) - C4H6O4	3093.14	5090.38	0.80998	0.18892	0.01129
199.17	HM Dodecanoic acid - -H(+) - C12H24O2	7680.03	6458	-0.20873	0.066125	0.011276
286.104	HM N-Ribosylhistidine - -H(+) - C11H17N3O6 OR HM (R,S)-Norlaudanosoline - -H(+) - C16H17NO4	9070.57	11630.5	0.49604	0.20669	0.01062
382.163	HM Quetiapine - -H(+) - C21H25N3O2S	5880.81	7136.83	0.38953	0.22783	0.0106
989.319	HM Maltohexaose - -H(+) - C36H62O31	814.925	692.539	-0.2218	0.34967	0.010466
164.019	BSM 2-methylphosphinoyl-2-hydroxyaceticacid - -H(+) - C5H10O4P	1473.95	1219.45	-0.13509	0.46841	0.01042
190.017	BSM 2,5-diketo-D-gluconate - -H(+) - C6H7O7	3471.54	4393.42	0.25067	0.090173	0.010168
215.033	BSMo 2-C-methyl-D-erythritol 4-phosphate - -H(+) - C5H13O7P	31593.9	44952	0.58615	0.11443	0.0094312
615.171	HM Heme - -H(+) - C34H32FeN4O4	1944.47	1956.65	0.073878	0.74991	0.0082837
239.114	HM Anserine - -H(+) - C10H16N4O3 OR HM Homocarnosine - -H(+) - C10H16N4O3 OR HM Balenine - -H(+) - C10H16N4O3	7752.34	9233.57	0.305	0.52311	0.0071268
302.144	HM Scopolamine - -H(+) - C17H21NO4	15019.6	17863.9	0.29491	0.55524	0.0065269
100.04	BSM azetidine-2-carboxylate - -H(+) - C4H7NO2 OR BSM 1-Aminocyclopropane-1-carboxylic acid - -H(+) - C4H7NO2	2148.91	3099.64	0.79157	0.086546	0.0059991
758.495	HM PS(16:0/18:2(9Z,12Z)) - -H(+) - C40H74NO10P OR HM PS(16:1(9Z)/18:1(9Z)) - -H(+) - C40H74NO10P OR HM PS(18:1(9Z)/16:1(9Z)) - -H(+) - C40H74NO10P OR HM PS(18:2(9Z,12Z)/16:0) - -H(+) - C40H74NO10P	550.654	435.175	-0.36333	0.47409	0.0054047
609.148	HM Rutin - -H(+) - C27H30O16	1409.11	1809.02	0.65504	0.14762	0.0044979
345.132	HM Gibberellin A3 - -H(+) - C19H22O6	5562.07	7057.98	0.46584	0.12128	0.0040491
173.093	HM N-Acetylornithine - -H(+) - C7H14N2O3	7269.41	9493.9	0.46407	0.090363	0.0040012
224.936	BSM 2,5-Dichloro-4-oxohex-2-enedioate - -H(+) - C6H4Cl2O5	19944.4	18148.8	-0.11094	0.23498	0.0037872
802.63	HM PC(15:0/22:0) - -H(+) - C45H90NO8P OR HM PC(22:0/15:0) - -H(+) - C45H90NO8P OR HM PE(16:0/24:0) - -H(+) - C45H90NO8P OR HM PE(18:0/22:0) - -H(+) - C45H90NO8P OR HM PE(20:0/20:0) - -H(+) - C45H90NO8P OR HM PE(22:0/18:0) - -H(+) - C45H90NO8P OR HM PE(24:0/16:0) - -H(+) - C45H90NO8P	486.041	435.082	-0.14588	0.78239	0.0037703
167.06	HM Beta-Carboline - -H(+) - C11H8N2	1586.43	1703.26	0.28376	0.49927	0.0034274
579.172	HM Naringin - -H(+) - C27H32O14	1630.98	1694.11	0.12747	0.70904	0.0030616
325.183	HM Isoacitretin - -H(+) - C21H26O3	6538.02	7202.98	0.14818	0.091264	0.0027051
74.0591	HM Trimethylamine N-oxide - -H(+) - C3H9NO OR HM 1-Amino-propan-2-ol - -H(+) - C3H9NO	571.048	527.893	-1.3203	0.42751	0.0024609
129.019	HM Glutaconic acid - -H(+) - C5H6O4 OR HM Citraconic acid - -H(+) - C5H6O4 OR HM Mesaconic acid - -H(+) - C5H6O4 OR HM Itaconic acid - -H(+) - C5H6O4 OR HM Gamma-delta-Dioxovaleric acid - -H(+) - C5H6O4	8379.82	9747.3	0.41954	0.146	0.0023868
352.119	HM Protopine - -H(+) - C20H19NO5	4521.07	5057.22	0.22732	0.44397	0.0020854
200.972	BSM 1-chloro-2,4-dinitrobenzene - -H(+) - C6H3ClN2O4	958.838	767.479	-0.31899	0.11004	0.0020629
67.0187	HM 3-Butyn-1-al - -H(+) - C4H4O	726.562	904.304	0.016862	0.95952	0.0018973
87.0323	BSM tetrahydrothiophene - -H(+) - C4H8S	650.517	537.194	-0.094033	0.76067	0.0016119
280.103	HM 1-Methyladenosine - -H(+) - C11H15N5O4 OR HM N6-Methyladenosine - -H(+) - C11H15N5O4 OR HM 2'-O-Methyladenosine - -H(+) - C11H15N5O4 OR HM 3'-O-Methyladenosine - -H(+) - C11H15N5O4	4603.56	6247.29	0.66376	0.053595	0.0013592
183.008	BSMo 3,4-dihydroxy-2-butanone 4-phosphate - -H(+) - C4H9O6P	1843.78	1887.78	-0.0087427	0.92413	0.0010721
121.041	HM Niacinamide - -H(+) - C6H6N2O	2577.83	2960.99	0.14772	0.53462	0.00063637
456.176	BSMo minocycline - -H(+) - C23H27N3O7	4907.83	5683.9	0.2302	0.40918	0.00044502
275.088	HM Gamma Glutamylglutamic acid - -H(+) - C10H16N2O7	11657.8	14002.2	0.515	0.20662	0.00042785
201.088	BSM 4-methylene DAP - -H(+) - C8H14N2O4	4100.17	5705.98	0.54629	0.073907	0.00042157
336.09	HM S-(Hydroxymethyl)glutathione - -H(+) - C11H19N3O7S	2816.68	3783.7	0.64232	0.026108	0.00039247
314.135	HM (S)-3-Hydroxy-N-methylcoclaurine - -H(+) - C18H21NO4	10422.1	13110	0.48144	0.12349	0.0001824
216.981	BSM Nitrophenylphosphate - -H(+) - C6H5NO6P OR HM 5-Sulfosalicylic acid - -H(+) - C7H6O6S	1875.7	1998.34	0.020421	0.96618	3.6346e-05
321.116	HM D-Pantothenoyl-L-cysteine - -H(+) - C12H22N2O6S	5876.66	6560.82	0.25771	0.40315	2.8745e-05
72.0091	BSMo dehydroglycine - -H(+) - C2H3NO2	1880.26	2567.4	0.31744	0.40679	1.3914e-05
217.083	HM Glutamylalanine - -H(+) - C8H14N2O5 OR HM 5-L-Glutamyl-L-alanine - -H(+) - C8H14N2O5	7223.58	10035.7	0.58711	0.10212	1.1059e-05
237.075	HM 3,4,5-Trimethoxycinnamic acid - -H(+) - C12H14O5 OR HM Trans-2, 3, 4-Trimethoxycinnamate - -H(+) - C12H14O5	23300	26029.4	0.23036	0.38548	4.3772e-06
