# Supplementary material for: The outer mucus layer hosts a distinct intestinal microbial niche
Source: Nat Commun. 2015 Sep 22;6:8292. doi: 10.1038/ncomms9292 (PMC4595636; doi:10.1038/ncomms9292)
Supplement: Supplementary Data 6 — The table shows the raw data comparing ion intensities in extraction from germ-free colonic contents before and after E. coli growth. Average intensity is calculated from three biological replicates. The intensities of ions from interval time points are not shown. The orange colored wells indicate the standing rows show a statistical significance. The blue colored wells indicate the standing rows show a goodness of R2 fit greater than 0.8. [file ncomms9292-s7.xlsx]

## Sheet: Sheet1
Supplementary Data 6: The table shows the raw data comparing ion intensities in extraction from germ-free colonic contents before and after E. coli growth. Average intensity is calculated from three biological replicates. The intensities of ions from interval time points are not shown. The orange colored wells indicate the standing rows show a statistical significance. The blue colored wells indi…
ion m/z	ion annotation	Average intensity of ions in contents before E. coli inoculation	Average intensity of ions in contents after E. coli growrh	log2Foldchange	P-value	R2 expotential fit
153.019	HM Gentisic acid - -H(+) - C7H6O4 OR HM 2-Pyrocatechuic acid - -H(+) - C7H6O4 OR HM Protocatechuic acid - -H(+) - C7H6O4 OR HM 3,5-Dihydroxyphenylbenzoic acid - -H(+) - C7H6O4	5813.2	50630.1	3.0463	0.046718	0.99758
175.061	HM 2-Isopropylmalic acid - -H(+) - C7H12O5 OR HM 2,3-Dimethyl-3-hydroxyglutaric acid - -H(+) - C7H12O5 OR HM 3-Isopropylmalate - -H(+) - C7H12O5	5390.88	130758	4.576	0.0015758	0.99673
883.531	HM PI(16:0/22:5(4Z,7Z,10Z,13Z,16Z)) - -H(+) - C47H81O13P OR HM PI(16:0/22:5(7Z,10Z,13Z,16Z,19Z)) - -H(+) - C47H81O13P OR HM PI(16:2(9Z,12Z)/22:3(10Z,13Z,16Z)) - -H(+) - C47H81O13P OR HM PI(18:1(11Z)/20:4(5Z,8Z,11Z,14Z)) - -H(+) - C47H81O13P OR HM PI(18:1(11Z)/20:4(8Z,11Z,14Z,17Z)) - -H(+) - C47H81O13P OR HM PI(18:1(9Z)/20:4(5Z,8Z,11Z,14Z)) - -H(+) - C47H81O13P OR HM PI(18:1(9Z)/20:4(8Z,11Z,14Z,17…	1	21.4305	-0.43112	0.81651	0.99559
174.04	BSMo 7-cyano-7-carbaguanine - -H(+) - C7H5N5O OR HM N-Acetyl-L-aspartic acid - -H(+) - C6H9NO5 OR HM N-Formyl-L-glutamic acid - -H(+) - C6H9NO5	4885.77	12355.4	1.3085	0.0047394	0.99387
130.051	HM Hydroxyproline - -H(+) - C5H9NO3 OR HM N-Acetyl-L-alanine - -H(+) - C5H9NO3 OR HM Propionylglycine - -H(+) - C5H9NO3 OR HM 5-Aminolevulinic acid - -H(+) - C5H9NO3 OR HM L-Glutamic-gamma-semialdehyde - -H(+) - C5H9NO3 OR HM 3-Hydroxy-L-proline - -H(+) - C5H9NO3 OR HM 4-Hydroxy-L-proline - -H(+) - C5H9NO3 OR HM 5-Amino-2-oxopentanoic acid - -H(+) - C5H9NO3	25492.3	59887.9	1.2892	0.0095182	0.99191
329.233	HM 9,12,13-TriHOME - -H(+) - C18H34O5 OR HM 9,10,13-TriHOME - -H(+) - C18H34O5	9675.47	31801.7	1.6834	0.0023377	0.99141
121.029	HM Benzoic acid - -H(+) - C7H6O2 OR HM 4-Hydroxybenzaldehyde - -H(+) - C7H6O2	10436.7	19901.9	0.94258	0.0034622	0.99081
222.042	HM 4-(2-Amino-3-hydroxyphenyl)-2,4-dioxobutanoic acid - -H(+) - C10H9NO5	12607.7	18578.4	0.54222	0.0003749	0.99075
253.093	HM Galactosylglycerol - -H(+) - C9H18O8	28460.1	243673	3.0732	0.0014522	0.98973
253.051	HM Daidzein - -H(+) - C15H10O4 OR HM 5-L-Glutamyl-taurine - -H(+) - C7H14N2O6S	77659.7	168719	1.0914	0.0046374	0.98788
147.066	HM Mevalonic acid - -H(+) - C6H12O4 OR HM (R) 2,3-Dihydroxy-3-methylvalerate - -H(+) - C6H12O4	4075.47	38085.7	3.2473	0.053273	0.98725
218.103	HM Pantothenic acid - -H(+) - C9H17NO5 OR HM Cis-zeatin - -H(+) - C10H13N5O	9820.83	61271.6	2.7737	0.063469	0.98721
166.018	HM Quinolinic acid - -H(+) - C7H5NO4 OR HM Homocysteinesulfinic acid - -H(+) - C4H9NO4S	18883.4	22868.2	0.28671	0.025638	0.98716
117.055	HM 3-Hydroxy-2-methyl-[R-(R,S)]-butanoic acid - -H(+) - C5H10O3 OR HM 2-Methyl-3-hydroxybutyric acid - -H(+) - C5H10O3 OR HM 2-Ethylhydracrylic acid - -H(+) - C5H10O3 OR HM 2-Hydroxy-3-methylbutyric acid - -H(+) - C5H10O3 OR HM 3-Hydroxy-2-methyl-[S-(R,R)]-butanoic acid - -H(+) - C5H10O3 OR HM 3-Hydroxyvaleric acid - -H(+) - C5H10O3 OR HM Erythronilic acid - -H(+) - C5H10O3 OR HM 3-Hydroxyisovale…	2452.64	8200.52	1.7887	9.8197e-05	0.98709
240.052	BSMo 2,3-dihydroxybenzoylserine - -H(+) - C10H11NO6	8600.02	47127.1	2.329	0.040581	0.98694
289.07	HM Epicatechin - -H(+) - C15H14O6 OR HM Catechin - -H(+) - C15H14O6	18555.4	105691	2.6086	0.0082481	0.98406
147.03	HM Citramalic acid - -H(+) - C5H8O5 OR HM 3-Hydroxyglutaric acid - -H(+) - C5H8O5 OR HM D-2-Hydroxyglutaric acid - -H(+) - C5H8O5 OR HM L-2-Hydroxyglutaric acid - -H(+) - C5H8O5 OR HM Ribonolactone - -H(+) - C5H8O5 OR HM D-Xylono-1,5-lactone - -H(+) - C5H8O5	5821.29	30377.4	2.4485	0.005204	0.979
160.061	HM Aminoadipic acid - -H(+) - C6H11NO4	9359.8	14121.7	0.60748	0.00059789	0.97745
190.054	HM 5-Hydroxyindoleacetic acid - -H(+) - C10H9NO3 OR HM N-Acetyl-L-methionine - -H(+) - C7H13NO3S	24498.3	56250.6	1.112	0.026544	0.97646
215.165	HM 3-Hydroxydodecanoic acid - -H(+) - C12H24O3 OR HM 12-Hydroxydodecanoic acid - -H(+) - C12H24O3 OR HM (R)-3-Hydroxydodecanoic acid - -H(+) - C12H24O3	587.215	1831.67	1.4892	0.0009377	0.9758
149.028	HM Phenylglyoxylic acid - -H(+) - C8H6O3	1867.05	5061.26	1.4536	0.0011042	0.97495
143.108	HM Caprylic acid - -H(+) - C8H16O2 OR HM Valproic acid - -H(+) - C8H16O2	3049.81	5584.7	0.90427	0.00027738	0.97369
283.058	HM Biochanin A - -H(+) - C16H12O5 OR HM Glycitein - -H(+) - C16H12O5	48291.4	80215.4	0.75622	0.014975	0.97313
129.056	HM 2-Methyl-3-ketovaleric acid - -H(+) - C6H10O3 OR HM 3-Methyl-2-oxovaleric acid - -H(+) - C6H10O3 OR HM Ketoleucine - -H(+) - C6H10O3 OR HM 2-Ketohexanoic acid - -H(+) - C6H10O3 OR HM Mevalonolactone - -H(+) - C6H10O3 OR HM 3-Oxohexanoic acid - -H(+) - C6H10O3 OR HM Adipate semialdehyde - -H(+) - C6H10O3	3462.74	6645.79	0.92117	0.00037756	0.97229
103.04	HM 2-Hydroxybutyric acid - -H(+) - C4H8O3 OR HM (R)-3-Hydroxybutyric acid - -H(+) - C4H8O3 OR HM (S)-3-Hydroxyisobutyric acid - -H(+) - C4H8O3 OR HM (R)-3-Hydroxyisobutyric acid - -H(+) - C4H8O3 OR HM 3-Hydroxybutyric acid - -H(+) - C4H8O3 OR HM (S)-3-Hydroxybutyric acid - -H(+) - C4H8O3 OR HM 4-Hydroxybutyric acid - -H(+) - C4H8O3 OR HM Alpha-Hydroxyisobutyric acid - -H(+) - C4H8O3	848.002	2614.02	1.6554	0.014248	0.97229
144.045	BSM 8-hydroxyquinoline - -H(+) - C9H7NO	9499.14	14288.9	0.60275	0.010201	0.97109
158.06	HM Indoleacetaldehyde - -H(+) - C10H9NO	8988.33	12149.1	0.44982	0.0066733	0.97101
172.098	HM Hexanoylglycine - -H(+) - C8H15NO3 OR HM Isovalerylalanine - -H(+) - C8H15NO3 OR HM Isovalerylsarcosine - -H(+) - C8H15NO3 OR HM N-Acetylleucine - -H(+) - C8H15NO3	6473.84	13517.9	1.1578	0.03295	0.97047
151.026	HM Xanthine - -H(+) - C5H4N4O2 OR HM Oxypurinol - -H(+) - C5H4N4O2 OR HM 6,8-Dihydroxypurine - -H(+) - C5H4N4O2	18926.7	30918.8	0.97262	0.17448	0.96985
328.045	HM Cyclic AMP - -H(+) - C10H12N5O6P OR HM Adenosine 2',3'-cyclic phosphate - -H(+) - C10H12N5O6P	3371.21	9485.49	1.5269	0.033717	0.96411
181.05	HM Homovanillic acid - -H(+) - C9H10O4 OR HM Isohomovanillic acid - -H(+) - C9H10O4 OR HM 3,4-Dihydroxyhydrocinnamic acid - -H(+) - C9H10O4 OR HM Hydroxyphenyllactic acid - -H(+) - C9H10O4 OR HM 3-(3-hydroxyphenyl)-3-hydroxypropanoic acid - -H(+) - C9H10O4 OR HM 3-Methoxy-4-hydroxyphenylglycolaldehyde - -H(+) - C9H10O4	7174.29	18774.8	1.4198	0.0032567	0.96357
199.969	HM Cysteine-S-sulfate - -H(+) - C3H7NO5S2	9819.94	44501.9	2.2475	0.0049806	0.96284
200.972	BSM 1-chloro-2,4-dinitrobenzene - -H(+) - C6H3ClN2O4	958.029	2234.91	1.3882	0.017875	0.96275
178.051	BSM 2-deoxygluconate - -H(+) - C6H11O6 OR HM Hippuric acid - -H(+) - C9H9NO3 OR HM 3-Succinoylpyridine - -H(+) - C9H9NO3 OR HM Adrenochrome - -H(+) - C9H9NO3	8136.66	18932.6	1.2282	0.02675	0.96194
280.084	HM 4-Hydroxyphenylacetylglutamine - -H(+) - C13H15NO6	11304.1	13683.1	0.27088	0.00046346	0.96077
109.03	HM Pyrocatechol - -H(+) - C6H6O2 OR HM Hydroquinone - -H(+) - C6H6O2	9421.43	22736.1	1.3022	0.050827	0.9595
112.937	BSMo Thiosulfate - -H(+) - H2O3S2	5443.63	14362.5	1.4641	0.014362	0.95934
227.104	HM Prolylhydroxyproline - -H(+) - C10H16N2O4	351135	438601	0.32442	0.00097502	0.95875
131.071	HM 2-Hydroxy-3-methylpentanoic acid - -H(+) - C6H12O3 OR HM (5R)-5-Hydroxyhexanoic acid - -H(+) - C6H12O3 OR HM 5-Hydroxyhexanoic acid - -H(+) - C6H12O3 OR HM D-Leucic acid - -H(+) - C6H12O3 OR HM Leucinic acid - -H(+) - C6H12O3 OR HM Hydroxyisocaproic acid - -H(+) - C6H12O3 OR HM 2-Hydroxycaproic acid - -H(+) - C6H12O3 OR HM 2-Ethyl-2-Hydroxybutyric acid - -H(+) - C6H12O3 OR HM (R)-3-Hydroxyhexa…	2437.14	7040.43	1.5892	0.01842	0.9543
241.119	BSM menaquinone-1 - -H(+) - C16H18O2	279021	365659	0.33443	0.0077338	0.95096
174.056	HM Indoleacetic acid - -H(+) - C10H9NO2 OR HM Guanidinosuccinic acid - -H(+) - C5H9N3O4 OR HM 5-Hydroxyindoleacetaldehyde - -H(+) - C10H9NO2	4969.65	7469.8	0.59708	0.0064186	0.95036
158.082	HM 2-Methylbutyrylglycine - -H(+) - C7H13NO3 OR HM Isovalerylglycine - -H(+) - C7H13NO3 OR HM Valerylglycine - -H(+) - C7H13NO3 OR HM N-Acetylvaline - -H(+) - C7H13NO3 OR HM 3-Dehydrocarnitine - -H(+) - C7H13NO3 OR HM 5-Acetamidovalerate - -H(+) - C7H13NO3	5676.86	8022.88	0.52151	0.0090231	0.9497
155.046	BSM 1-Naphthaldehyde - -H(+) - C11H8O OR BSM 2-Naphthaldehyde - -H(+) - C11H8O OR HM 5-Hydroxymethyl-4-methyluracil - -H(+) - C6H8N2O3 OR HM 4-Imidazolone-5-propionic acid - -H(+) - C6H8N2O3 OR HM Imidazolelactic acid - -H(+) - C6H8N2O3	4722.16	8990.69	1.0399	0.050476	0.94928
202.108	HM L-Acetylcarnitine - -H(+) - C9H17NO4	7120.16	12267.7	0.81048	0.0029634	0.94893
668.136	BSMo Enterobactin - -H(+) - C30H27N3O15	2154.06	6297.04	1.4718	0.074934	0.94681
187.073	HM N-Acetylglutamine - -H(+) - C7H12N2O4 OR HM L-glycyl-L-hydroxyproline - -H(+) - C7H12N2O4	15734.5	18237.5	0.1801	0.044913	0.94499
235.082	HM Salsoline-1-carboxylate - -H(+) - C12H14NO4	19217.2	27116	0.51994	0.014355	0.94427
159.077	HM D-Alanyl-D-alanine - -H(+) - C6H12N2O3	2995.52	9039.56	1.7278	0.069682	0.94151
215.067	BSM N3-(4-methoxyfumaroyl)-L-2,3-diaminopropanoate - -H(+) - C8H12N2O5	80649.4	101456	0.32058	0.00020541	0.94109
266.069	BSM formycin B - -H(+) - C10H11N4O5 OR BSMo S-Ribosyl-L-homocysteine - -H(+) - C9H17NO6S	9609.11	11538	0.28289	0.0037455	0.93957
234.062	BSM carboxin - -H(+) - C12H13NO2S OR HM 6-Succinoaminopurine - -H(+) - C9H9N5O3	5549.2	10560.4	0.97557	0.00017981	0.93766
205.035	HM 2-Methylcitric acid - -H(+) - C7H10O7 OR HM Lipoic acid - -H(+) - C8H14O2S2 OR HM Homocitric acid - -H(+) - C7H10O7 OR HM Methylisocitric acid - -H(+) - C7H10O7	8387.05	5733.82	-0.54726	0.0067949	0.93392
182.046	HM 4-Pyridoxic acid - -H(+) - C8H9NO4	28944.7	33278.1	0.22063	0.0019435	0.93377
143.046	HM Naphthalene epoxide - -H(+) - C10H8O OR HM 1-Naphthol - -H(+) - C10H8O OR HM 2-Naphthol - -H(+) - C10H8O	2223.86	5420.53	1.289	0.026138	0.93308
207.066	HM (R)-2-Benzylsuccinate - -H(+) - C11H12O4	9588.69	11348.5	0.26841	0.0036463	0.9306
256.094	HM Glycerophosphocholine - -H(+) - C8H20NO6P OR HM 5-Methylcytidine - -H(+) - C10H15N3O5	270513	310538	0.203	0.003833	0.92693
210.077	HM 3-Methoxytyrosine - -H(+) - C10H13NO4 OR HM Methyldopa - -H(+) - C10H13NO4	22871.3	27035.3	0.24673	0.0079746	0.92623
124.008	HM Taurine - -H(+) - C2H7NO3S	25177.8	32511.3	0.32972	0.0089669	0.92596
263.072	BSM p-aminobenzoyl glutamate - -H(+) - C12H12N2O5 OR HM N-Acetylcystathionine - -H(+) - C9H16N2O5S	19943.2	26322.9	0.41309	0.0021799	0.92548
274.094	BSMo 1,6-anhydrous-N-Acetylmuramate - -H(+) - C11H17NO7 OR HM Ethenodeoxyadenosine - -H(+) - C12H13N5O3	16844.2	23994.2	0.47476	0.0048499	0.92381
218.067	BSMo O-Succinyl-L-homoserine - -H(+) - C8H13NO6	11737.2	13674	0.2558	0.0050551	0.92258
116.035	HM Acetylglycine - -H(+) - C4H7NO3 OR HM L-2-Amino-3-oxobutanoic acid - -H(+) - C4H7NO3 OR HM L-Aspartate-semialdehyde - -H(+) - C4H7NO3	3014.64	4668.3	0.54828	0.0076696	0.92252
229.083	HM Naproxen - -H(+) - C14H14O3 OR HM Aspartyl-L-proline - -H(+) - C9H14N2O5	77117.9	90724.5	0.25816	0.0014113	0.92081
179.035	HM 4-Hydroxyphenylpyruvic acid - -H(+) - C9H8O4 OR HM 5-Methylthioribose - -H(+) - C6H12O4S OR HM Aspirin - -H(+) - C9H8O4 OR HM Caffeic acid - -H(+) - C9H8O4 OR HM Monomethyl phthalate - -H(+) - C9H8O4 OR HM 3,4-Dihydroxy-trans-cinnamate - -H(+) - C9H8O4 OR HM 2-Hydroxy-3-(4-hydroxyphenyl)propenoic acid - -H(+) - C9H8O4 OR HM 3-Hydroxyphenylpyruvic acid - -H(+) - C9H8O4	121623	165242	0.45931	0.0039445	0.92062
246.098	HM Malonylcarnitine - -H(+) - C10H17NO6	16754.9	21122.3	0.33375	0.00083885	0.91957
168.066	HM Norepinephrine - -H(+) - C8H11NO3 OR HM Pyridoxine - -H(+) - C8H11NO3 OR HM 6-Hydroxydopamine - -H(+) - C8H11NO3 OR HM 5-Hydroxydopamine - -H(+) - C8H11NO3	8835.41	11433.3	0.36854	0.000333	0.91325
181.037	HM 3-Methyluric acid - -H(+) - C6H6N4O3 OR HM 9-Methyluric acid - -H(+) - C6H6N4O3 OR HM 1-Methyluric acid - -H(+) - C6H6N4O3 OR HM 7-Methyluric acid - -H(+) - C6H6N4O3	2794.21	3667.61	0.30946	0.10321	0.91232
156.03	HM 2-Aminomuconic acid - -H(+) - C6H7NO4	2550.95	3889.81	0.53095	0.0016284	0.91192
407.28	HM 3a,7a,12b-Trihydroxy-5b-cholanoic acid - -H(+) - C24H40O5 OR HM 3a,4b,7a-Trihydroxy-5b-cholanoic acid - -H(+) - C24H40O5 OR HM 1b,3a,12a-Trihydroxy-5b-cholanoic acid - -H(+) - C24H40O5 OR HM 3a,4b,12a-Trihydroxy-5b-cholanoic acid - -H(+) - C24H40O5 OR HM 3a,6a,7b-Trihydroxy-5b-cholanoic acid - -H(+) - C24H40O5 OR HM 1,3,12-Trihydroxycholan-24-oic acid - -H(+) - C24H40O5 OR HM 3b,7a,12a-Trihydr…	1035.01	3885.68	1.7287	0.00015335	0.91029
320.095	HM S-Glutaryldihydrolipoamide - -H(+) - C13H23NO4S2	17531.2	22190.5	0.3538	0.019342	0.90895
197.154	HM 5-Dodecenoic acid - -H(+) - C12H22O2 OR HM trans-Dodec-2-enoic acid - -H(+) - C12H22O2	1017.67	1588.68	0.73618	0.033679	0.90885
155.002	HM 2,5-Furandicarboxylic acid - -H(+) - C6H4O5	2807.26	7504.36	1.9772	0.1224	0.9084
211.061	HM Vanillactic acid - -H(+) - C10H12O5	12657.2	17053.9	0.45414	0.0033353	0.90677
127.051	HM Dihydrothymine - -H(+) - C5H8N2O2	41371.8	19643.2	-1.0481	0.00012372	0.90582
193.072	HM Caffeine - -H(+) - C8H10N4O2	117752	179797	0.62511	0.0055761	0.9048
172.043	HM Quinaldic acid - -H(+) - C10H7NO2	4586.89	6105.48	0.44391	0.025497	0.90477
183.017	BSMo 3,4-dihydroxy-2-butanone 4-phosphate - -H(+) - C4H9O6P OR HM 3,4-Dihydroxymandelic acid - -H(+) - C8H8O5 OR HM 4-O-Methylgallic acid - -H(+) - C8H8O5	2234.88	1040.87	-1.047	0.00050633	0.90345
149.046	BSM 4-methylanthranilate - -H(+) - C8H8NO2 OR BSM 5-methylanthranilate - -H(+) - C8H8NO2 OR BSM 3-methylanthranilate - -H(+) - C8H8NO2 OR HM D-Xylose - -H(+) - C5H10O5 OR HM D-Ribose - -H(+) - C5H10O5 OR HM 2-Deoxyribonic acid - -H(+) - C5H10O5 OR HM D-Ribulose - -H(+) - C5H10O5 OR HM L-Arabinose - -H(+) - C5H10O5 OR HM L-Threo-2-pentulose - -H(+) - C5H10O5 OR HM D-Xylulose - -H(+) - C5H10O5 OR H…	48179.4	54197.1	0.16453	0.022072	0.90323
151.076	BSM cumene hydroperoxide - -H(+) - C9H12O2	5744.32	6587.16	0.16233	0.02586	0.90253
258.098	HM Fumarycarnitine - -H(+) - C11H17NO6	20896.8	25335.2	0.25892	0.0099733	0.89991
259.076	BSMo d-biotin d-sulfoxide - -H(+) - C10H16N2O4S	90385.4	184994	1.0072	0.00038274	0.89772
87.0452	HM Butyric acid - -H(+) - C4H8O2 OR HM Isobutyric acid - -H(+) - C4H8O2 OR HM Acetoin - -H(+) - C4H8O2	1489.68	2231.91	0.70944	0.072912	0.88867
287.125	HM Sodium lauryl sulfate - -H(+) - C12H25NaO4S	77054.6	99003.6	0.33976	0.0015051	0.88759
131.083	HM Ornithine - -H(+) - C5H12N2O2 OR HM D-Ornithine - -H(+) - C5H12N2O2	77073.8	32793.7	-1.257	0.016184	0.8847
255.098	HM 1-(beta-D-Ribofuranosyl)-1,4-dihydronicotinamide - -H(+) - C11H16N2O5	19391.6	25937.5	0.3843	0.012846	0.88418
163.04	HM Phenylpyruvic acid - -H(+) - C9H8O3 OR HM m-Coumaric acid - -H(+) - C9H8O3 OR HM 4-Hydroxycinnamic acid - -H(+) - C9H8O3 OR HM 2-Hydroxycinnamic acid - -H(+) - C9H8O3 OR HM Enol-phenylpyruvate - -H(+) - C9H8O3	10937.9	14798.6	0.43411	0.00014937	0.88338
188.102	HM Homocitrulline - -H(+) - C7H15N3O3	4690.96	6029.23	0.40345	0.020733	0.88272
155.035	BSMo 2,3-Dihydro-2,3-dihydroxybenzoate - -H(+) - C7H8O4	5804.69	8214.72	0.4684	0.012091	0.88198
293.176	HM Gingerol - -H(+) - C17H26O4	6531.02	8659.11	0.4713	0.019979	0.88093
145.05	HM 2-Methylglutaric acid - -H(+) - C6H10O4 OR HM Adipic acid - -H(+) - C6H10O4 OR HM Methylglutaric acid - -H(+) - C6H10O4 OR HM Monomethyl glutaric acid - -H(+) - C6H10O4 OR HM 2,2-Dimethylsuccinic acid - -H(+) - C6H10O4 OR HM Solerol - -H(+) - C6H10O4 OR HM (S)-2-Aceto-2-hydroxybutanoic acid - -H(+) - C6H10O4	6926.74	11498.9	0.93661	0.065911	0.88028
137.061	HM Tyrosol - -H(+) - C8H10O2	6473.41	7822.13	0.29153	0.0017789	0.87712
165.055	HM 3-(3-Hydroxyphenyl)propanoic acid - -H(+) - C9H10O3 OR HM L-3-Phenyllactic acid - -H(+) - C9H10O3 OR HM Phenyllactic acid - -H(+) - C9H10O3 OR HM 4-Methoxyphenylacetic acid - -H(+) - C9H10O3 OR HM Desaminotyrosine - -H(+) - C9H10O3 OR HM 3-Phenoxypropionic acid - -H(+) - C9H10O3 OR HM Homovanillin - -H(+) - C9H10O3	11892.3	17310.7	0.57088	0.013074	0.87631
206.046	HM 4-(2-Aminophenyl)-2,4-dioxobutanoic acid - -H(+) - C10H9NO4	37245.4	30750.7	-0.2417	0.083547	0.87585
310.113	HM 1,7-Dimethylguanosine - -H(+) - C12H17N5O5 OR HM N2,N2-Dimethylguanosine - -H(+) - C12H17N5O5	42688.1	30237	-0.4824	0.0012961	0.8739
136.049	HM Isoniazid - -H(+) - C6H7N3O	11734.7	13890.9	0.21856	0.0040334	0.87383
645.494	HM SM(d18:1/12:0) - -H(+) - C35H71N2O6P	485.473	748.681	0.30277	0.3625	0.8728
255.073	HM Nicotinate D-ribonucleoside - -H(+) - C11H14NO6	12122.4	15146.2	0.33475	0.0015543	0.87267
339.096	HM 3'-Ketolactose - -H(+) - C12H20O11	53436.4	66316.1	0.24489	0.038952	0.87255
241.181	HM 3-Oxotetradecanoic acid - -H(+) - C14H26O3	1161.94	1968.02	0.85959	0.025094	0.86942
382.135	HM N-Acetyllactosamine - -H(+) - C14H25NO11 OR HM Beta-1,4-mannose-N-acetylglucosamine - -H(+) - C14H25NO11 OR HM Lacto-N-biose I - -H(+) - C14H25NO11 OR HM Poly-N-acetyllactosamine - -H(+) - C14H25NO11	24347.5	28772.2	0.2452	0.017587	0.8694
230.103	HM Isovalerylglutamic acid - -H(+) - C10H17NO5 OR HM Suberylglycine - -H(+) - C10H17NO5	15291.6	18481.3	0.29347	0.0054063	0.86831
157.026	HM 4,5-Dihydroorotic acid - -H(+) - C5H6N2O4 OR HM L-Dihydroorotic acid - -H(+) - C5H6N2O4	1095.82	1854.59	0.78484	0.0024648	0.86761
175.051	BSM phenylhydantoin - -H(+) - C9H8N2O2 OR HM Allantoic acid - -H(+) - C4H8N4O4	3496.85	4969.47	0.49047	0.05245	0.8668
271.096	HM 5C-aglycone - -H(+) - C16H16O4	21064.7	24043.6	0.16765	0.071232	0.86653
167.082	HM Pyridoxamine - -H(+) - C8H12N2O2	7600.67	9774.63	0.33758	0.0011558	0.86298
246.062	BSMo N2-Succinyl-L-glutamate - -H(+) - C9H13NO7	10818.2	14457.6	0.43189	0.00095709	0.86194
161.045	HM 2-Hydroxyadipic acid - -H(+) - C6H10O5 OR HM 3-Hydroxyadipic acid - -H(+) - C6H10O5 OR HM 3-Hydroxymethylglutaric acid - -H(+) - C6H10O5 OR HM 2(R)-Hydroxyadipic acid - -H(+) - C6H10O5 OR HM Glucosan - -H(+) - C6H10O5	39119.6	49271.8	0.37322	0.034522	0.86061
144.03	HM 2-Keto-glutaramic acid - -H(+) - C5H7NO4	3727.01	4768.46	0.40994	0.033985	0.86039
187.133	HM 3-Hydroxycapric acid - -H(+) - C10H20O3 OR HM (R)-3-Hydroxydecanoic acid - -H(+) - C10H20O3	913.379	1494.24	0.62137	0.032755	0.85943
180.038	BSM 3-(2,3-dihydroxyphenyl)propionate - -H(+) - C9H9O4	13888.3	17591.3	0.35191	0.0014238	0.85922
382.123	BSM S-tubercidinylhomocysteine - -H(+) - C15H21N5O5S	37942.3	45706.3	0.25012	0.011125	0.85841
171.006	HM Glycerol 3-phosphate - -H(+) - C3H9O6P OR HM Beta-Glycerophosphoric acid - -H(+) - C3H9O6P	2538.4	972.779	-1.3739	9.9758e-06	0.85792
142.051	HM Vinylacetylglycine - -H(+) - C6H9NO3	8008.21	9972.74	0.32029	0.00071249	0.85673
257.078	HM Ribothymidine - -H(+) - C10H14N2O6 OR HM Imidazoleacetic acid riboside - -H(+) - C10H14N2O6 OR HM O-Desmethylangolensin - -H(+) - C15H14O4 OR HM 3-Methyluridine - -H(+) - C10H14N2O6	200828	239757	0.23282	0.013371	0.85647
337.14	HM Nicotine glucuronide - -H(+) - C16H22N2O6	36516.6	41338.7	0.19455	0.0028665	0.85422
224.057	BSMo 4-amino-4-deoxychorismate - -H(+) - C10H11NO5	15820.8	18771.1	0.28329	0.0035297	0.85394
230.068	HM N2-Succinyl-L-glutamic acid 5-semialdehyde - -H(+) - C9H13NO6	11307.4	14053.3	0.28255	0.0067576	0.85319
171.139	HM Capric acid - -H(+) - C10H20O2	3714.42	4704.68	0.48088	0.21002	0.85254
263.099	HM Acetyl-N-formyl-5-methoxykynurenamine - -H(+) - C13H16N2O4 OR HM Alpha-N-Phenylacetyl-L-glutamine - -H(+) - C13H16N2O4	19889.4	24410.9	0.26143	0.0059999	0.85069
280.236	HM Petroselinic acid - -H(+) - C18H33O2	3880.77	1013.95	-1.8717	0.0062841	0.85041
337.311	HM Erucic acid - -H(+) - C22H42O2 OR HM Cetoleic acid - -H(+) - C22H42O2	2136.23	505.392	-1.9395	0.019455	0.8491
167.044	HM 2,3-Diaminosalicylic acid - -H(+) - C7H8N2O3	37375.6	9070.48	-2.0347	0.00030845	0.84838
140.035	HM 2-Aminomuconic acid semialdehyde - -H(+) - C6H7NO3	8658.81	12598.9	0.56373	0.0001927	0.84554
168.078	HM 1-Methylhistidine - -H(+) - C7H11N3O2 OR HM 3-Methylhistidine - -H(+) - C7H11N3O2 OR HM 4-Aminobiphenyl - -H(+) - C12H11N	8739.83	11282	0.42607	0.019352	0.84429
279.233	HM Linoleic acid - -H(+) - C18H32O2 OR HM Bovinic acid - -H(+) - C18H32O2 OR HM 9E,11E-Octadecadienoic acid - -H(+) - C18H32O2 OR HM 10E,12Z-Octadecadienoic acid - -H(+) - C18H32O2 OR HM Linoelaidic acid - -H(+) - C18H32O2	20358.7	4721.94	-2.0252	0.0010091	0.84268
133.051	HM 2,3-Dihydroxyvaleric acid - -H(+) - C5H10O4 OR HM 1-Deoxy-D-xylulose - -H(+) - C5H10O4 OR HM Dihydropteridine - -H(+) - C6H6N4 OR HM Deoxyribose - -H(+) - C5H10O4 OR HM (R)-2,3-Dihydroxy-isovalerate - -H(+) - C5H10O4 OR HM (R)-glycerol 1-acetate - -H(+) - C5H10O4	3076.53	5346.9	0.86311	0.010003	0.84192
167.997	HM Cysteic acid - -H(+) - C3H7NO5S	1127.9	1888.06	0.57232	0.0178	0.84088
235.071	HM N'-Formylkynurenine - -H(+) - C11H12N2O4	8648.69	11017.2	0.34215	0.0022085	0.83803
351.216	HM Prostaglandin E2 - -H(+) - C20H32O5 OR HM (13E)-11a-Hydroxy-9,15-dioxoprost-13-enoic acid - -H(+) - C20H32O5 OR HM Prostaglandin I2 - -H(+) - C20H32O5 OR HM Prostaglandin H2 - -H(+) - C20H32O5 OR HM Prostaglandin D2 - -H(+) - C20H32O5 OR HM Thromboxane A2 - -H(+) - C20H32O5 OR HM 20-Hydroxy-leukotriene B4 - -H(+) - C20H32O5 OR HM Prostaglandin F3a - -H(+) - C20H32O5 OR HM 8-iso-PGF3a - -H(+) -…	10653.5	14146.4	0.4458	0.011781	0.83766
367.125	HM Curcumin - -H(+) - C21H20O6	22871.7	26851.2	0.24475	0.015143	0.83663
191.056	HM Quinic acid - -H(+) - C7H12O6	1251220	617920	-1.0265	0.00034935	0.83522
186.06	HM Indoleacrylic acid - -H(+) - C11H9NO2	10173.6	12398.9	0.33179	0.0049183	0.83493
108.046	HM 4-Aminophenol - -H(+) - C6H7NO	13595.9	16459.6	0.3691	0.036494	0.83455
280.103	HM 1-Methyladenosine - -H(+) - C11H15N5O4 OR HM N6-Methyladenosine - -H(+) - C11H15N5O4 OR HM 2'-O-Methyladenosine - -H(+) - C11H15N5O4 OR HM 3'-O-Methyladenosine - -H(+) - C11H15N5O4	24278.3	27024.7	0.14607	0.014701	0.83438
337.238	HM 14,15-DiHETrE - -H(+) - C20H34O4 OR HM 8,9-DiHETrE - -H(+) - C20H34O4 OR HM 11,12-DiHETrE - -H(+) - C20H34O4 OR HM 5,6-DHET - -H(+) - C20H34O4 OR HM 12-Keto-tetrahydro-leukotriene B4 - -H(+) - C20H34O4	1053.47	1571.51	0.56338	0.015958	0.82825
140.011	HM O-Phosphoethanolamine - -H(+) - C2H8NO4P	4899.09	5366.11	0.1259	0.11238	0.82612
277.217	HM Alpha-Linolenic acid - -H(+) - C18H30O2 OR HM Gamma-Linolenic acid - -H(+) - C18H30O2	2257.79	816.918	-1.4145	0.0013052	0.82475
208.061	HM Hydroxyphenylacetylglycine - -H(+) - C10H11NO4	7047.08	8601.84	0.29337	1.2128e-05	0.8226
170.046	HM Tetrahydrodipicolinate - -H(+) - C7H9NO4	5380.12	7035.11	0.34337	0.01811	0.81674
145.062	HM L-Glutamine - -H(+) - C5H10N2O3 OR HM Ureidoisobutyric acid - -H(+) - C5H10N2O3 OR HM D-Glutamine - -H(+) - C5H10N2O3 OR HM Alanylglycine - -H(+) - C5H10N2O3	258075	10128.9	-4.6997	0.0006428	0.81549
321.116	HM D-Pantothenoyl-L-cysteine - -H(+) - C12H22N2O6S	23647.7	26227	0.15011	0.018642	0.81545
274.14	HM Epsilon-(gamma-Glutamyl)-lysine - -H(+) - C11H21N3O5 OR HM L-a-glutamyl-L-Lysine - -H(+) - C11H21N3O5	63658.7	56621.8	-0.12353	0.10685	0.81541
178.072	HM Glucosamine - -H(+) - C6H13NO5 OR HM Fructosamine - -H(+) - C6H13NO5 OR HM 7-Aminomethyl-7-carbaguanine - -H(+) - C7H9N5O	11325.6	13854.4	0.29922	0.036704	0.81468
181.071	HM Galactitol - -H(+) - C6H14O6 OR HM Sorbitol - -H(+) - C6H14O6 OR HM Mannitol - -H(+) - C6H14O6 OR HM L-Iditol - -H(+) - C6H14O6	157242	68052.3	-1.1739	2.6211e-05	0.81191
759.289	HM Bilirubin glucuronide - -H(+) - C39H44N4O12	7169.05	5359.98	-0.29222	0.12085	0.81181
239.114	HM Anserine - -H(+) - C10H16N4O3 OR HM Homocarnosine - -H(+) - C10H16N4O3 OR HM Balenine - -H(+) - C10H16N4O3	37714.2	45776.9	0.42411	0.090042	0.81107
512.268	HM Sulfolithocholylglycine - -H(+) - C26H43NO7S	26311.8	32668.1	0.33412	0.010361	0.80974
276.106	HM Queuine - -H(+) - C12H15N5O3 OR HM S-(2-Methylpropionyl)-dihydrolipoamide-E - -H(+) - C12H23NO2S2	12287.6	15391.1	0.26657	0.0098358	0.8074
275.124	HM Saccharopine - -H(+) - C11H20N2O6	26501.8	32380.8	0.23695	0.021504	0.80577
163.061	HM L-Fucose - -H(+) - C6H12O5 OR HM Rhamnose - -H(+) - C6H12O5 OR HM 1,5-Anhydrosorbitol - -H(+) - C6H12O5 OR HM Beta-D-Fucose - -H(+) - C6H12O5 OR HM L-Rhamnulose - -H(+) - C6H12O5 OR HM 2-Deoxygalactopyranose - -H(+) - C6H12O5	12934.6	16423.1	0.28406	0.015013	0.80466
128.072	HM Pipecolic acid - -H(+) - C6H11NO2 OR HM L-Pipecolic acid - -H(+) - C6H11NO2 OR HM N4-Acetylaminobutanal - -H(+) - C6H11NO2 OR HM D-Pipecolic acid - -H(+) - C6H11NO2	3592.25	4927.25	0.44717	0.0049843	0.80431
199.02	BSM thiabendazole - -H(+) - C10H6N3S OR HM 4-Fumarylacetoacetic acid - -H(+) - C8H8O6 OR HM Maleylacetoacetic acid - -H(+) - C8H8O6	11897.7	2120.8	-2.4471	0.002448	0.80396
206.082	HM N-Acetyl-L-phenylalanine - -H(+) - C11H13NO3 OR HM Phenylpropionylglycine - -H(+) - C11H13NO3 OR HM 3-Phenylpropionylglycine - -H(+) - C11H13NO3	11988.2	13769.2	0.20234	0.049464	0.80357
126.056	HM D-1-Piperideine-2-carboxylic acid - -H(+) - C6H9NO2 OR HM (S)-2,3,4,5-Tetrahydropiperidine-2-carboxylate - -H(+) - C6H9NO2	5805.78	6548.49	0.16547	0.10092	0.79931
133.066	HM L-Canaline - -H(+) - C4H10N2O3	2287.49	2928.21	0.32482	0.067328	0.79521
235.097	HM S-aminomethyldihydrolipoamide - -H(+) - C9H20N2OS2	6937.48	8358.54	0.22825	0.012116	0.79476
150.056	HM Acetaminophen - -H(+) - C8H9NO2 OR HM 2-Phenylglycine - -H(+) - C8H9NO2 OR HM Dopamine quinone - -H(+) - C8H9NO2 OR HM Leukoaminochrome - -H(+) - C8H9NO2	7769.95	9350.55	0.30001	0.0052755	0.79452
138.019	HM 4-Nitrophenol - -H(+) - C6H5NO3 OR HM 6-Hydroxynicotinic acid - -H(+) - C6H5NO3 OR HM 3-Hydroxypicolinic acid - -H(+) - C6H5NO3	46458.2	55735.3	0.24714	0.0011831	0.79428
248.077	HM S-Acetyldihydrolipoamide - -H(+) - C10H19NO2S2 OR HM S-Acetyldihydrolipoamide-E - -H(+) - C10H19NO2S2	8650.81	10511.8	0.2861	0.0021031	0.79226
172.062	HM N-Acetyl-L-glutamate 5-semialdehyde - -H(+) - C7H11NO4	11924.6	14593.3	0.27577	0.03571	0.79116
302.136	HM Scopolamine - -H(+) - C17H21NO4	104790	118587	0.15949	0.03846	0.78839
201.135	HM Dimethyl-L-arginine - -H(+) - C8H18N4O2 OR HM Symmetric dimethylarginine - -H(+) - C8H18N4O2	3980.59	5902.88	0.553	0.06459	0.78703
122.035	BSM Pyrazinamide - -H(+) - C5H5N3O	2594.35	2922.85	0.16495	0.074122	0.78654
151.061	HM Ribitol - -H(+) - C5H12O5 OR HM D-Arabitol - -H(+) - C5H12O5 OR HM L-Arabitol - -H(+) - C5H12O5 OR HM D-Xylitol - -H(+) - C5H12O5	9994.6	11894.1	0.23062	0.022095	0.78299
289.104	HM N-Succinyl-L,L-2,6-diaminopimelate - -H(+) - C11H18N2O7	16876.8	20005.1	0.25031	0.027641	0.78191
252.073	HM L-Threoneopterin - -H(+) - C9H11N5O4 OR HM Neopterin - -H(+) - C9H11N5O4 OR HM Umanopterin - -H(+) - C9H11N5O4 OR HM Hydroxysepiapterin - -H(+) - C9H11N5O4	10365.9	12132.5	0.1459	0.16084	0.78174
204.07	HM Indolelactic acid - -H(+) - C11H11NO3 OR HM 5-Methoxyindoleacetate - -H(+) - C11H11NO3 OR HM Cinnamoylglycine - -H(+) - C11H11NO3	7517.42	9779.05	0.34434	0.013747	0.78163
236.077	HM Sepiapterin - -H(+) - C9H11N5O3 OR HM Biopterin - -H(+) - C9H11N5O3 OR HM D-Biopterin - -H(+) - C9H11N5O3 OR HM Orinapterin - -H(+) - C9H11N5O3 OR HM Dyspropterin - -H(+) - C9H11N5O3 OR HM Primapterin - -H(+) - C9H11N5O3 OR HM 8-[(aminomethyl)sulfanyl]-6-sulfanyloctanoic acid - -H(+) - C9H19NO2S2	11975.4	14428.1	0.22998	0.058737	0.78082
145.098	HM L-Lysine - -H(+) - C6H14N2O2 OR HM D-Lysine - -H(+) - C6H14N2O2 OR HM (3S)-3,6-Diaminohexanoate - -H(+) - C6H14N2O2 OR HM (3S,5S)-3,5-Diaminohexanoate - -H(+) - C6H14N2O2	433858	306423	-0.52519	0.087586	0.78044
157.05	HM Succinylacetone - -H(+) - C7H10O4 OR HM Isopropylmaleate - -H(+) - C7H10O4	4827.02	5763.37	0.27398	0.024081	0.78022
503.163	HM Maltotriose - -H(+) - C18H32O16 OR HM Raffinose - -H(+) - C18H32O16 OR HM Levan - -H(+) - C18H32O16 OR HM 3-Galactosyllactose - -H(+) - C18H32O16 OR HM Dextrin - -H(+) - C18H32O16 OR HM 1-Kestose - -H(+) - C18H32O16 OR HM Melezitose - -H(+) - C18H32O16	1.72912e+06	843268	-0.86151	0.017074	0.77802
128.892	BSM sodium arsenite - -H(+) - AsNaO2	55.8482	302.875	1.9467	0.13342	0.77789
328.151	HM (S)-Reticuline - -H(+) - C19H23NO4	77212.4	86302.5	0.15289	0.019042	0.77567
259.022	HM Fructose 6-phosphate - -H(+) - C6H13O9P OR HM Myo-inositol 1-phosphate - -H(+) - C6H13O9P OR HM Galactose 1-phosphate - -H(+) - C6H13O9P OR HM Dolichyl phosphate D-mannose - -H(+) - C6H13O9P OR HM Fructose 1-phosphate - -H(+) - C6H13O9P OR HM Mannose 6-phosphate - -H(+) - C6H13O9P OR HM D-Myo-inositol 4-phosphate - -H(+) - C6H13O9P OR HM Glucose 6-phosphate - -H(+) - C6H13O9P OR HM Glucose 1-p…	9116.19	4752.91	-0.92703	5.1274e-05	0.77436
250.093	HM Deoxyadenosine - -H(+) - C10H13N5O3 OR HM 5'-Deoxyadenosine - -H(+) - C10H13N5O3 OR HM Muramic acid - -H(+) - C9H17NO7	14117.1	16383.6	0.19571	0.014215	0.77435
198.088	BSM gamma-Glutamyl-beta-aminopropiononitrile - -H(+) - C8H13N3O3	11255.3	13220.9	0.2534	0.0043507	0.77276
251.078	HM Deoxyinosine - -H(+) - C10H12N4O4	58950.5	40478	-0.50963	0.0016266	0.77213
248.023	HM Norepinephrine sulfate - -H(+) - C8H11NO6S	4004.78	4406.26	0.13865	0.030132	0.77107
213.088	HM (+)-(1R,2R)-1,2-Diphenylethane-1,2-diol - -H(+) - C14H14O2	36598.2	43735.6	0.23208	0.046729	0.77002
239.017	HM L-Cystine - -H(+) - C6H12N2O4S2	22985.7	14743.9	-0.58491	0.030029	0.77001
341.109	HM Melibiose - -H(+) - C12H22O11 OR HM Cellobiose - -H(+) - C12H22O11 OR HM D-Maltose - -H(+) - C12H22O11 OR HM Alpha-Lactose - -H(+) - C12H22O11 OR HM Sucrose - -H(+) - C12H22O11 OR HM Lactulose - -H(+) - C12H22O11 OR HM Trehalose - -H(+) - C12H22O11 OR HM Isomaltose - -H(+) - C12H22O11 OR HM Galactinol - -H(+) - C12H22O11 OR HM 3-b-Galactopyranosyl glucose - -H(+) - C12H22O11 OR HM Epimelibiose…	213752	134257	-0.5444	0.066332	0.76848
195.051	HM Galactonic acid - -H(+) - C6H12O7 OR HM Gluconic acid - -H(+) - C6H12O7 OR HM 1,3-Dimethyluric acid - -H(+) - C7H8N4O3 OR HM 3,7-Dimethyluric acid - -H(+) - C7H8N4O3 OR HM 1,9-Dimethyluric acid - -H(+) - C7H8N4O3 OR HM Gulonic acid - -H(+) - C6H12O7 OR HM 7,9-Dimethyluric acid - -H(+) - C7H8N4O3 OR HM 1,7-Dimethyluric acid - -H(+) - C7H8N4O3	2.17625e+06	318583	-2.7643	3.3831e-07	0.76796
115.076	HM Caproic acid - -H(+) - C6H12O2 OR HM Isocaproic acid - -H(+) - C6H12O2	2264.02	2975.15	0.40435	0.0003894	0.76755
184.098	HM Pseudoecgonine - -H(+) - C9H15NO3 OR HM Ecgonine - -H(+) - C9H15NO3	4655.68	5354.48	0.21102	0.012811	0.76717
155.01	HM Orotic acid - -H(+) - C5H4N2O4	1258.69	1940.33	0.8856	0.27564	0.76683
134.047	BSMo 4-Hydroxy-L-threonine - -H(+) - C4H9NO4 OR HM Adenine - -H(+) - C5H5N5	34339.9	27849.2	-0.30513	0.00039184	0.76628
273.17	HM 3-Hydroxytetradecanedioic acid - -H(+) - C14H26O5	7663.63	8916.57	0.24332	0.0018696	0.76507
174.077	BSM 8-thio-octanoate - -H(+) - C8H15O2S OR HM N-Carboxyethyl-g-aminobutyric acid - -H(+) - C7H13NO4	5641.26	6924.79	0.30811	0.0086792	0.76362
136.04	HM Trigonelline - -H(+) - C7H7NO2 OR HM 2-Aminobenzoic acid - -H(+) - C7H7NO2 OR HM p-Aminobenzoic acid - -H(+) - C7H7NO2 OR HM 3-Pyridylacetic acid - -H(+) - C7H7NO2 OR HM m-Aminobenzoic acid - -H(+) - C7H7NO2	7273.67	9029.55	0.29003	0.003349	0.75696
221.012	BSM 6-seleno-octanoate - -H(+) - C8H14O2Se OR BSM 8-seleno-octanoate - -H(+) - C8H14O2Se	4883.85	6152.2	0.37231	0.028408	0.75612
221.046	BSMo o-Succinylbenzoate - -H(+) - C11H10O5	11248	14295.4	0.39689	0.075906	0.75599
243.197	HM 2-Hydroxymyristic acid - -H(+) - C14H28O3 OR HM (R)-3-Hydroxy-tetradecanoic acid - -H(+) - C14H28O3	655.281	932.369	1.1106	0.20317	0.75529
583.31	HM Cholic acid glucuronide - -H(+) - C30H48O11	11012.4	8205.36	-0.39753	0.016957	0.75523
153.056	HM Hydroxytyrosol - -H(+) - C8H10O3	5415.82	6052.27	0.16276	0.11213	0.75432
514.285	HM Taurocholic acid - -H(+) - C26H45NO7S OR HM Tauroursocholic acid - -H(+) - C26H45NO7S OR HM Taurallocholic acid - -H(+) - C26H45NO7S OR HM Tauro-b-muricholic acid - -H(+) - C26H45NO7S OR HM Taurohyocholate - -H(+) - C26H45NO7S	1.67303e+06	1.82735e+06	0.13636	0.079959	0.75339
594.241	HM Taurocholic acid 3-sulfate - -H(+) - C26H45NO10S2	75010.5	85794.1	0.23755	0.21155	0.75077
105.039	HM Benzaldehyde - -H(+) - C7H6O	2427.42	640.044	-2.0151	0.0018163	0.75025
121.041	HM Niacinamide - -H(+) - C6H6N2O	3225.73	4002.89	0.33646	0.026142	0.7495
173.105	HM L-Arginine - -H(+) - C6H14N4O2 OR HM D-Arginine - -H(+) - C6H14N4O2 OR HM N-Methyltryptamine - -H(+) - C11H14N2	186810	74026.1	-1.2815	0.026192	0.74187
174.107	HM Debrisoquine - -H(+) - C10H13N3	12541.5	5863.99	-1.135	0.033557	0.73963
152.071	HM Dopamine - -H(+) - C8H11NO2 OR HM p-Octopamine - -H(+) - C8H11NO2 OR HM Vanillylamine - -H(+) - C8H11NO2	5856.37	7005.89	0.256	0.019658	0.73939
222.077	HM N-Acetyl-L-tyrosine - -H(+) - C11H13NO4	13909	16311	0.23403	0.0014556	0.73626
271.062	BSM phenyl-1-thio-beta-D-galactopyranoside - -H(+) - C12H16O5S OR HM Naringenin - -H(+) - C15H12O5 OR HM Dihydrogenistein - -H(+) - C15H12O5	21366.8	24572.4	0.19635	0.026288	0.7338
242.08	HM Cytidine - -H(+) - C9H13N3O5	108990	129892	0.27426	0.019645	0.73284
466.195	HM 20-COOH-leukotriene E4 - -H(+) - C23H33NO7S	21555.2	23196.8	0.077366	0.21231	0.73206
209.03	HM Galactaric acid - -H(+) - C6H10O8 OR HM Glucaric acid - -H(+) - C6H10O8	51291.9	6662.99	-2.9555	3.4577e-05	0.7318
225.05	HM 3-Nitrotyrosine - -H(+) - C9H10N2O5	41809.1	46524.2	0.15914	0.022592	0.72994
167.021	HM Uric acid - -H(+) - C5H4N4O3	12452.9	6024.7	-0.71699	0.062807	0.72926
221.066	HM Ethyl glucuronide - -H(+) - C8H14O7 OR HM Salsolinol 1-carboxylate - -H(+) - C11H12NO4	32354.2	28249.9	-0.21846	0.03689	0.72875
164.058	BSM S-(2-aminoethyl)-L-cysteine - -H(+) - C5H13N2O2S OR HM 7-Methylguanine - -H(+) - C6H7N5O OR HM 3-Methylguanine - -H(+) - C6H7N5O OR HM 1-Methylguanine - -H(+) - C6H7N5O OR HM N2-Methylguanine - -H(+) - C6H7N5O	4428.29	5294.42	0.27116	0.005805	0.72342
171.041	HM Hydantoin-5-propionic acid - -H(+) - C6H8N2O4 OR HM Menadione - -H(+) - C11H8O2	39649.7	47007.2	0.2267	0.061696	0.72244
323.028	HM Uridine 5'-monophosphate - -H(+) - C9H13N2O9P OR HM Pseudouridine 5'-phosphate - -H(+) - C9H13N2O9P OR HM Uridine 2'-phosphate - -H(+) - C9H13N2O9P	5291.49	4735.72	-0.13104	0.090613	0.72132
381.139	HM Loratadine - -H(+) - C22H23ClN2O2	31272	35260.2	0.15365	0.080191	0.7154
764.524	HM PC(15:0/20:5(5Z,8Z,11Z,14Z,17Z)) - -H(+) - C43H76NO8P OR HM PC(20:5(5Z,8Z,11Z,14Z,17Z)/15:0) - -H(+) - C43H76NO8P OR HM PE(16:0/22:5(4Z,7Z,10Z,13Z,16Z)) - -H(+) - C43H76NO8P OR HM PE(16:0/22:5(7Z,10Z,13Z,16Z,19Z)) - -H(+) - C43H76NO8P OR HM PE(16:1(9Z)/22:4(7Z,10Z,13Z,16Z)) - -H(+) - C43H76NO8P OR HM PE(18:0/20:5(5Z,8Z,11Z,14Z,17Z)) - -H(+) - C43H76NO8P OR HM PE(18:1(11Z)/20:4(5Z,8Z,11Z,14Z)) …	1	95.5481	1.2454	0.44948	0.71307
118.051	HM L-Threonine - -H(+) - C4H9NO3 OR HM L-Homoserine - -H(+) - C4H9NO3 OR HM L-Allothreonine - -H(+) - C4H9NO3	95175.9	29306	-1.6623	0.026853	0.71192
324.118	BSM 5'-n-propylthioadenosine - -H(+) - C13H19N5O3S	46049.1	52931.6	0.20558	0.0034151	0.71085
104.035	HM L-Serine - -H(+) - C3H7NO3 OR HM D-Serine - -H(+) - C3H7NO3	55069.8	2900.91	-4.1363	2.5167e-05	0.71009
174.088	HM Citrulline - -H(+) - C6H13N3O3 OR HM Argininic acid - -H(+) - C6H13N3O3	6282.75	4727.65	-0.33541	0.22036	0.70997
225.088	HM Porphobilinogen - -H(+) - C10H14N2O4	71068.4	81896	0.22513	0.0085545	0.70894
260.125	HM Gamma glutamyl ornithine - -H(+) - C10H19N3O5 OR HM Aspartylysine - -H(+) - C10H19N3O5 OR HM Alpha-Aspartyl-lysine - -H(+) - C10H19N3O5	155347	185030	0.28994	0.064653	0.70686
223.17	HM 5,8-Tetradecadienoic acid - -H(+) - C14H24O2	670.452	832.326	0.29559	0.064033	0.70659
535.146	HM 1,4-beta-D-Glucan - -H(+) - C18H32O18	8139.24	9785.7	0.28718	0.067375	0.70643
94.9896	BSM methylphosphonate - -H(+) - CH5O3P	22236.3	20600	-0.26509	0.27687	0.70556
152.083	HM N-Acetylhistamine - -H(+) - C7H11N3O	3762.09	4572.51	0.28693	0.0025005	0.70433
188.068	HM 3-Indolepropionic acid - -H(+) - C11H11NO2	7806.78	5792.58	-0.3353	0.025151	0.7021
71.0507	HM Tetrahydrofuran - -H(+) - C4H8O OR HM Butanone - -H(+) - C4H8O OR HM Butanal - -H(+) - C4H8O	992.488	1686.89	0.50989	0.10812	0.7016
253.217	HM Hypogeic acid - -H(+) - C16H30O2 OR HM Palmitoleic acid - -H(+) - C16H30O2 OR HM Trans-Hexa-dec-2-enoic acid - -H(+) - C16H30O2 OR HM Palmitelaidic acid - -H(+) - C16H30O2	14340.2	6829.66	-1.0086	0.00042038	0.69884
189.005	HM Oxalosuccinic acid - -H(+) - C6H6O7	4471.74	872.823	-2.4949	0.014829	0.69622
172.076	HM 2-Oxoarginine - -H(+) - C6H11N3O3	18401.2	11543.6	-0.54605	0.037833	0.69574
253.01	BSMo Shikimate 5-phosphate - -H(+) - C7H11O8P	6331.89	2056.84	-1.6497	0.0058561	0.69308
247.118	HM Histidylproline diketopiperazine - -H(+) - C12H16N4O2	15935.2	18645.2	0.22715	0.049899	0.69108
743.077	HM NADP - -H(+) - C21H29N7O17P3	6803.03	3845.78	-0.79702	0.017075	0.69096
110.025	HM Pyrrole-2-carboxylic acid - -H(+) - C5H5NO2	19975.8	24213.7	0.26824	0.039934	0.69034
157.037	HM Allantoin - -H(+) - C4H6N4O3	6809.07	7340.03	0.13349	0.037486	0.68967
312.17	HM 4-Oxo-13-cis-retinoate - -H(+) - C20H25O3	6512.82	8015.65	0.22978	0.096725	0.6848
143.035	HM 3-Hexenedioic acid - -H(+) - C6H8O4 OR HM 3-Methylglutaconic acid - -H(+) - C6H8O4 OR HM (E)-2-Methylglutaconic acid - -H(+) - C6H8O4 OR HM trans-2-Hexenedioic acid - -H(+) - C6H8O4	7730.7	8782.88	0.14481	0.079643	0.68266
131.046	HM Ureidopropionic acid - -H(+) - C4H8N2O3 OR HM L-Asparagine - -H(+) - C4H8N2O3 OR HM Cinnamaldehyde - -H(+) - C9H8O OR HM Glycyl-glycine - -H(+) - C4H8N2O3 OR HM N-Carbamoylsarcosine - -H(+) - C4H8N2O3	125127	11674.2	-3.3603	0.0005123	0.6818
624.292	HM Leukotriene C4 - -H(+) - C30H47N3O9S OR HM 11-trans-Leukotriene C4 - -H(+) - C30H47N3O9S	7626.03	6809.66	-0.1662	0.12205	0.68029
232.028	HM Dopamine 4-sulfate - -H(+) - C8H11NO5S OR HM Dopamine 3-O-sulfate - -H(+) - C8H11NO5S	48426.4	55475.7	0.20442	0.033832	0.67997
120.045	HM Benzamide - -H(+) - C7H7NO	5267.36	6291.89	0.18408	0.11874	0.67708
183.066	HM Vanylglycol - -H(+) - C9H12O4 OR HM Phosphorylcholine - -H(+) - C5H15NO4P	5634	6292.16	0.17776	0.043673	0.67414
204.052	HM Lipoamide - -H(+) - C8H15NOS2	5336.91	6503.43	0.24897	0.015085	0.67401
148.062	HM 6-Methyladenine - -H(+) - C6H7N5 OR HM 1-Methyladenine - -H(+) - C6H7N5 OR HM 3-Methyladenine - -H(+) - C6H7N5 OR HM 7-Methyladenine - -H(+) - C6H7N5	3110.74	3796.58	0.34964	0.073144	0.67245
561.246	HM Protoporphyrin IX - -H(+) - C34H34N4O4	15029.4	13803.5	-0.17066	0.14694	0.67238
164.044	BSM 3-(3-hydroxyphenyl)propionate - -H(+) - C9H9O3	6037.71	3330.61	-0.92818	0.013504	0.67055
194.046	BSM D-Mannonate - -H(+) - C6H11O7 OR HM Salicyluric acid - -H(+) - C9H9NO4 OR HM Dopaquinone - -H(+) - C9H9NO4 OR HM 4-Carboxyphenylglycine - -H(+) - C9H9NO4 OR HM Alpha-Hydroxyhippuric acid - -H(+) - C9H9NO4 OR HM Leucodopachrome - -H(+) - C9H9NO4 OR HM 3-Hydroxyhippuric acid - -H(+) - C9H9NO4	7192.36	8201.25	0.17927	0.0077625	0.66796
176.936	BSMo Diphosphate - -H(+) - H4O7P2	21060.3	19415.6	-0.0087818	0.94368	0.66756
159.114	HM N(6)-Methyllysine - -H(+) - C7H16N2O2 OR HM Isoputreanine - -H(+) - C7H16N2O2	3417.18	4176.01	0.30205	0.084202	0.66745
169.123	HM cis-4-Decenoic acid - -H(+) - C10H18O2 OR HM cis-4-Decenoic acid - -H(+) - C10H18O2 OR HM trans-Dec-2-enoic acid - -H(+) - C10H18O2 OR HM 8-Methylnonenoate - -H(+) - C10H18O2	1321.47	1495.87	0.29225	0.11197	0.66735
213.149	HM 3-Oxododecanoic acid - -H(+) - C12H22O3	1743.62	2216.14	0.32967	0.16617	0.66588
306.073	HM Glutathione - -H(+) - C10H17N3O6S	19507.5	22204.8	0.20152	0.049696	0.66416
344.11	HM Omeprazole - -H(+) - C17H19N3O3S OR HM (S)-Esomeprazole - -H(+) - C17H19N3O3S	31284.8	37811.8	0.23833	0.055318	0.66041
175.025	HM Ascorbic acid - -H(+) - C6H8O6 OR HM D-Glucurono-6,3-lactone - -H(+) - C6H8O6	7603.73	6982.07	-0.089503	0.15708	0.65995
312.105	HM Tyramine glucuronide - -H(+) - C14H19NO7	14257.5	16520.5	0.24262	0.026855	0.65914
274.976	BSM 2-C-methyl-D-erythritol-2,4-cyclodiphosphate - -H(+) - C5H10O9P2	811.065	501.902	-0.55978	0.046952	0.6582
274.104	HM Norophthalmic acid - -H(+) - C10H17N3O6 OR HM Gamma-Glutamylglutamine - -H(+) - C10H17N3O6	50844.4	44794.6	-0.18905	0.024251	0.65729
193.035	BSMo 7-deaza-7-carboxyguanine - -H(+) - C7H6N4O3 OR HM D-Glucuronic acid - -H(+) - C6H10O7 OR HM Galacturonic acid - -H(+) - C6H10O7 OR HM Iduronic acid - -H(+) - C6H10O7 OR HM Pectic acid - -H(+) - C6H10O7 OR HM Pectin - -H(+) - C6H10O7 OR HM 3-Dehydro-L-gulonate - -H(+) - C6H10O7 OR HM 5-Keto-D-gluconate - -H(+) - C6H10O7 OR HM 2-Keto-L-gluconate - -H(+) - C6H10O7	36915.4	10291.9	-1.8727	6.5555e-05	0.65653
722.512	HM PE(18:3(6Z,9Z,12Z)/P-18:1(11Z)) - -H(+) - C41H74NO7P OR HM PE(18:3(6Z,9Z,12Z)/P-18:1(9Z)) - -H(+) - C41H74NO7P OR HM PE(18:3(9Z,12Z,15Z)/P-18:1(11Z)) - -H(+) - C41H74NO7P OR HM PE(18:3(9Z,12Z,15Z)/P-18:1(9Z)) - -H(+) - C41H74NO7P OR HM PE(18:4(6Z,9Z,12Z,15Z)/P-18:0) - -H(+) - C41H74NO7P OR HM PE(20:4(5Z,8Z,11Z,14Z)/P-16:0) - -H(+) - C41H74NO7P OR HM PE(20:4(8Z,11Z,14Z,17Z)/P-16:0) - -H(+) - C4…	157.646	1	-3.3895	0.0045122	0.65555
189.04	HM 3-Dehydroquinate - -H(+) - C7H10O6	4938.9	5764.27	0.16956	0.091722	0.65547
139.007	BSM cis-4-Carboxymethylenebut-2-en-4-olide - -H(+) - C6H4O4 OR BSM trans-4-Carboxymethylenebut-2-en-4-olide - -H(+) - C6H4O4	104308	116826	0.16109	0.013033	0.6549
111.02	HM Uracil - -H(+) - C4H4N2O2	9405.75	5521.83	-0.7012	0.019001	0.65399
155.054	BSM 1-Naphthaldehyde - -H(+) - C11H8O OR BSM 2-Naphthaldehyde - -H(+) - C11H8O	4774.27	7037	0.61384	0.00096773	0.65256
266.089	HM Adenosine - -H(+) - C10H13N5O4 OR HM Deoxyguanosine - -H(+) - C10H13N5O4 OR HM Neuraminic acid - -H(+) - C9H17NO8	24583.7	16916.4	-0.52061	0.0040191	0.65235
166.05	HM Pyridoxal - -H(+) - C8H9NO3 OR HM Isopyridoxal - -H(+) - C8H9NO3	13267.2	16437.1	0.30579	0.010489	0.65127
495.12	BSM 1-Nitro-7-hydroxy-8-glutathionyl-7,8-dihydronaphthalene - -H(+) - C20H24N4O9S OR BSM 1-Nitro-7-glutathionyl-8-hydroxy-7,8-dihydronaphthalene - -H(+) - C20H24N4O9S OR BSM 1-Nitro-5-hydroxy-6-glutathionyl-5,6-dihydronaphthalene - -H(+) - C20H24N4O9S OR BSM 1-Nitro-5-glutathionyl-6-hydroxy-5,6-dihydronaphthalene - -H(+) - C20H24N4O9S	9890.97	8764.33	-0.14912	0.062331	0.65009
159.065	HM 3-Methyladipic acid - -H(+) - C7H12O4 OR HM Pimelic acid - -H(+) - C7H12O4 OR HM 3,3-Dimethylglutaric acid - -H(+) - C7H12O4	4211.97	4670.83	0.22976	0.047841	0.64987
123.045	HM 4-Methylcatechol - -H(+) - C7H8O2 OR HM Guaiacol - -H(+) - C7H8O2 OR HM 4-Hydroxybenzyl alcohol - -H(+) - C7H8O2	7737.61	8462.58	0.19818	0.03935	0.64756
345.132	HM Gibberellin A3 - -H(+) - C19H22O6	30640.6	34713.1	0.19877	0.025106	0.64529
146.024	HM Indole-5,6-quinone - -H(+) - C8H5NO2	15445.3	13194.8	-0.20838	0.029981	0.64489
75.0087	HM Glycolic acid - -H(+) - C2H4O3	1947.38	2446	0.44691	0.22219	0.64433
123.056	HM Methylimidazole acetaldehyde - -H(+) - C6H8N2O	6248.98	7250.3	0.25493	0.011089	0.64077
291.094	HM Canavaninosuccinate - -H(+) - C9H16N4O7	26411	28685.2	0.12048	0.052112	0.63824
83.0501	HM Methyl propenyl ketone - -H(+) - C5H8O OR HM 3-Methyl-2-butenal - -H(+) - C5H8O	2648.31	3052.08	0.13616	0.28237	0.63227
708.206	BSM pteroyl-gamma-glutamyl-gamma-glutamylglutamate - -H(+) - C30H31N9O12	12049.1	13640.4	0.10429	0.43939	0.63077
309.28	HM Eicosenoic acid - -H(+) - C20H38O2	1718.35	643.179	-1.5073	0.00028267	0.629
325.114	HM 6,7-Dimethyl-8-(1-D-ribityl)lumazine - -H(+) - C13H18N4O6 OR HM 2-O-a-L-Fucopyranosyl-galactose - -H(+) - C12H22O10 OR HM 3-O-a-L-Fucopyranosyl-D-glucose - -H(+) - C12H22O10	26840.6	31446.9	0.21541	0.0039412	0.62587
173.045	BSM L-azaserine - -H(+) - C5H8N3O4 OR HM Shikimic acid - -H(+) - C7H10O5 OR HM 2-Isopropyl-3-oxosuccinate - -H(+) - C7H10O5	42433.4	46872.3	0.1088	0.13936	0.62436
261.073	HM L-beta-aspartyl-L-glutamic acid - -H(+) - C9H14N2O7	66689.8	80912.8	0.24319	0.051813	0.62371
269.248	HM Heptadecanoic acid - -H(+) - C17H34O2	11886.9	9095.93	-0.36914	0.00092564	0.62263
190.087	HM 5-Methoxytryptophol - -H(+) - C11H13NO2	4420.45	4800.44	0.11563	0.11771	0.62163
214.108	HM Propenoylcarnitine - -H(+) - C10H17NO4	7513.77	8554.18	0.19159	0.045345	0.62113
179.056	HM D-Glucose - -H(+) - C6H12O6 OR HM D-Galactose - -H(+) - C6H12O6 OR HM D-Mannose - -H(+) - C6H12O6 OR HM Myoinositol - -H(+) - C6H12O6 OR HM 3-Deoxyarabinohexonic acid - -H(+) - C6H12O6 OR HM Beta-D-Glucose - -H(+) - C6H12O6 OR HM D-Fructose - -H(+) - C6H12O6 OR HM Allose - -H(+) - C6H12O6 OR HM L-Sorbose - -H(+) - C6H12O6 OR HM Paraxanthine - -H(+) - C7H8N4O2 OR HM Theophylline - -H(+) - C7H8N…	280696	267987	-0.059208	0.12994	0.62031
264.107	HM Thiamine - -H(+) - C12H17N4OS	14409.7	15453.4	0.10285	0.10232	0.6183
138.028	BSM 3-aminopropylphosphonate - -H(+) - C3H10NO3P OR HM 5-Hydroxypyrazinamide - -H(+) - C5H5N3O2	15875.8	17594	0.10611	0.12724	0.61793
217.108	HM 3-Hydroxysebacic acid - -H(+) - C10H18O5 OR HM 2-Hydroxydecanedioic acid - -H(+) - C10H18O5	16288	18990.5	0.21557	0.023884	0.61787
111.045	HM trans-1,2-Dihydrobenzene-1,2-diol - -H(+) - C6H8O2	6818.57	7505.23	0.1862	0.12284	0.61695
173.057	HM Formiminoglutamic acid - -H(+) - C6H10N2O4 OR HM N-Acetylasparagine - -H(+) - C6H10N2O4	16162.8	17936.2	0.17283	0.073441	0.61469
307.264	HM Eicosadienoic acid - -H(+) - C20H36O2	599.994	396.811	-0.42193	0.11972	0.61439
135.045	HM Phenylacetic acid - -H(+) - C8H8O2 OR HM 4-Hydroxyphenylacetaldehyde - -H(+) - C8H8O2	111651	123606	0.18211	0.047609	0.61365
414.996	BSM P1-uridyl-P2-methyl diphosphate - -H(+) - C10H14N2O12P2	1993.07	1485.94	-0.4298	0.015094	0.61216
258.038	HM Glucosamine-1P - -H(+) - C6H14NO8P OR HM Glucosamine 6-phosphate - -H(+) - C6H14NO8P	4727.64	2706.04	-0.64903	0.039874	0.61032
241.217	HM Pentadecanoic acid - -H(+) - C15H30O2	11170.7	7501.84	-0.58877	0.00015543	0.60998
443.004	BSMo XDP - -H(+) - C10H14N4O12P2	1582.07	1022.52	-0.58439	0.019451	0.60958
146.046	HM L-Glutamic acid - -H(+) - C5H9NO4 OR HM N-Methyl-D-aspartic acid - -H(+) - C5H9NO4 OR HM N-Acetylserine - -H(+) - C5H9NO4 OR HM O-Acetylserine - -H(+) - C5H9NO4 OR HM D-Glutamic acid - -H(+) - C5H9NO4 OR HM L-4-Hydroxyglutamate semialdehyde - -H(+) - C5H9NO4	319470	159684	-1.1	0.094882	0.60577
388.064	HM N-Acetylneuraminic acid 9-phosphate - -H(+) - C11H20NO12P OR HM N-Acetylneuraminate 9-phosphate - -H(+) - C11H20NO12P OR HM Acetyl adenylate - -H(+) - C12H16N5O8P	12871.3	11792.8	-0.12092	0.22525	0.60411
164.038	HM Methionine sulfoxide - -H(+) - C5H11NO3S OR HM 4-Pyridoxolactone - -H(+) - C8H7NO3 OR HM Formylanthranilic acid - -H(+) - C8H7NO3 OR HM 5-Pyridoxolactone - -H(+) - C8H7NO3 OR HM Noradrenochrome - -H(+) - C8H7NO3	14991	4015.53	-1.9363	3.7598e-06	0.60198
93.0345	HM Phenol - -H(+) - C6H6O	15700	18332.1	0.44747	0.28223	0.60173
237.075	HM 3,4,5-Trimethoxycinnamic acid - -H(+) - C12H14O5 OR HM Trans-2, 3, 4-Trimethoxycinnamate - -H(+) - C12H14O5	15046	12112.7	-0.31738	0.10967	0.59631
119.05	BSM serine hydroxamate - -H(+) - C3H8N2O3 OR HM 4-Hydroxystyrene - -H(+) - C8H8O OR HM Phenylacetaldehyde - -H(+) - C8H8O	16490.4	18464.9	0.22452	0.055458	0.59517
240.119	HM Erythrohydrobupropion - -H(+) - C13H20ClNO	7587.85	9361.59	0.39445	0.054753	0.59444
178.087	HM 2(N)-Methyl-norsalsolinol - -H(+) - C10H13NO2 OR HM (R)-Salsolinol - -H(+) - C10H13NO2	5204.91	5885.43	0.177	0.073687	0.59412
74.0246	HM Glycine - -H(+) - C2H5NO2	10592	6119.52	-0.78468	0.00081555	0.59257
177.041	HM Gluconolactone - -H(+) - C6H10O6 OR HM 2-Keto-3-deoxy-D-gluconic acid - -H(+) - C6H10O6 OR HM 3-Keto-b-D-galactose - -H(+) - C6H10O6 OR HM Galactonolactone - -H(+) - C6H10O6 OR HM L-Gulonolactone - -H(+) - C6H10O6	21821.9	26904.5	0.29414	0.00026125	0.5925
918.231	HM trans-D-Decenoyl-CoA - -H(+) - C31H52N7O17P3S OR HM trans-3-Decenoyl-CoA - -H(+) - C31H52N7O17P3S OR HM 4-cis-Decenoyl-CoA - -H(+) - C31H52N7O17P3S OR HM (2E)-Decenoyl-CoA - -H(+) - C31H52N7O17P3S	1543.09	1381.71	-0.18034	0.19527	0.59243
157.062	BSM (2-Naphthyl)methanol - -H(+) - C11H10O OR BSM 1-Hydroxymethylnaphthalene - -H(+) - C11H10O	7931.91	9785.78	0.30722	0.0048841	0.5908
111.009	HM 3-Furoic acid - -H(+) - C5H4O3 OR HM 2-Furoic acid - -H(+) - C5H4O3	7298.99	8815.5	0.30408	0.074407	0.58601
199.17	HM Dodecanoic acid - -H(+) - C12H24O2	4828.48	5217.16	0.050221	0.67753	0.58544
998.284	HM (2E)-Hexadecenoyl-CoA - -H(+) - C37H60N7O17P3S OR HM (4R,8R,12R)-Trimethyl-2E-tridecenoyl-CoA - -H(+) - C37H60N7O17P3S	1296.78	1578.03	0.32697	0.016619	0.58531
887.561	HM PI(16:0/22:3(10Z,13Z,16Z)) - -H(+) - C47H85O13P OR HM PI(18:0/20:3(5Z,8Z,11Z)) - -H(+) - C47H85O13P OR HM PI(18:0/20:3(8Z,11Z,14Z)) - -H(+) - C47H85O13P OR HM PI(18:2(9Z,12Z)/20:1(11Z)) - -H(+) - C47H85O13P OR HM PI(20:1(11Z)/18:2(9Z,12Z)) - -H(+) - C47H85O13P OR HM PI(20:3(5Z,8Z,11Z)/18:0) - -H(+) - C47H85O13P OR HM PI(20:3(8Z,11Z,14Z)/18:0) - -H(+) - C47H85O13P OR HM PI(22:3(10Z,13Z,16Z)/16:…	76.5343	1	-0.65504	0.7128	0.58444
141.02	HM trans-trans-Muconic acid - -H(+) - C6H6O4 OR HM Sumiki's acid - -H(+) - C6H6O4 OR HM cis,cis-Muconic acid - -H(+) - C6H6O4	24073.4	25535.3	0.071501	0.057752	0.58336
278.087	BSM decoyinine - -H(+) - C11H13N5O4	14942.2	17011.1	0.16334	0.049249	0.58315
203.083	HM L-Tryptophan - -H(+) - C11H12N2O2 OR HM D-Tryptophan - -H(+) - C11H12N2O2	87106.5	11541.2	-2.9697	0.00060266	0.58097
800.151	HM 6-Hydroxy flavin adenine dinucleotide - -H(+) - C27H33N9O16P2	2338.33	2616.28	0.066907	0.56522	0.57928
139.051	HM 1,3-Dimethyluracil - -H(+) - C6H8N2O2 OR HM Imidazolepropionic acid - -H(+) - C6H8N2O2 OR HM Methylimidazoleacetic acid - -H(+) - C6H8N2O2 OR HM Pi-Methylimidazoleacetic acid - -H(+) - C6H8N2O2	6403.41	7363.67	0.19112	0.045401	0.57891
160.04	HM 2-Indolecarboxylic acid - -H(+) - C9H7NO2 OR HM Indole-3-carboxylic acid - -H(+) - C9H7NO2 OR HM 4,6-Dihydroxyquinoline - -H(+) - C9H7NO2	14690.9	11744	-0.28261	0.021862	0.57701
175.04	HM Ureidosuccinic acid - -H(+) - C5H8N2O5	3389.9	4422.41	0.36108	0.011261	0.57487
247.058	HM L-beta-aspartyl-L-aspartic acid - -H(+) - C8H12N2O7	20360.9	17183.7	-0.24668	0.00021786	0.56929
375.132	HM Riboflavin - -H(+) - C17H20N4O6	34504.7	38542.9	0.10142	0.28037	0.56776
156.067	HM 3-Methylcrotonylglycine - -H(+) - C7H11NO3 OR HM Tiglylglycine - -H(+) - C7H11NO3	8167.53	8861.04	0.16788	0.086923	0.56769
279.098	HM L-Aspartyl-L-phenylalanine - -H(+) - C13H16N2O5 OR HM L-beta-aspartyl-L-phenylalanine - -H(+) - C13H16N2O5	53757.8	60791.2	0.13366	0.03751	0.56727
209.067	BSM thiolactomycin - -H(+) - C11H14O2S OR HM 1,3,7-Trimethyluric acid - -H(+) - C8H10N4O3 OR HM Sedoheptulose - -H(+) - C7H14O7	37350.1	42679.6	0.18735	0.03023	0.56625
752.552	HM PE(20:2(11Z,14Z)/P-18:1(11Z)) - -H(+) - C43H80NO7P OR HM PE(20:2(11Z,14Z)/P-18:1(9Z)) - -H(+) - C43H80NO7P OR HM PE(20:3(5Z,8Z,11Z)/P-18:0) - -H(+) - C43H80NO7P OR HM PE(20:3(8Z,11Z,14Z)/P-18:0) - -H(+) - C43H80NO7P OR HM PE(P-18:0/20:3(5Z,8Z,11Z)) - -H(+) - C43H80NO7P OR HM PE(P-18:0/20:3(8Z,11Z,14Z)) - -H(+) - C43H80NO7P OR HM PE(P-18:1(11Z)/20:2(11Z,14Z)) - -H(+) - C43H80NO7P OR HM PE(P-18:…	346.245	169.625	-0.89174	0.1141	0.56463
369.227	HM 6-Keto-prostaglandin F1a - -H(+) - C20H34O6 OR HM Thromboxane B2 - -H(+) - C20H34O6 OR HM 20-Hydroxy-PGF2a - -H(+) - C20H34O6	11281.8	12994.5	0.24555	0.066815	0.56447
184.002	HM Phosphoserine - -H(+) - C3H8NO6P OR HM DL-O-Phosphoserine - -H(+) - C3H8NO6P	6463.77	3020.51	-1.0232	0.09886	0.56408
164.072	HM L-Phenylalanine - -H(+) - C9H11NO2 OR HM 3-Pyridinebutanoic acid - -H(+) - C9H11NO2 OR HM Benzocaine - -H(+) - C9H11NO2 OR HM Norsalsolinol - -H(+) - C9H11NO2	170809	96503.9	-0.74213	0.016065	0.56245
327.094	HM 7-Hydroxy-6-methyl-8-ribityl lumazine - -H(+) - C12H16N4O7	36011.5	40075	0.15857	0.17915	0.56215
239.057	BSMo 2-Succinyl-6-hydroxy-2,4-cyclohexadiene-1-carboxylate - -H(+) - C11H12O6	10400	11324.9	0.10647	0.10679	0.56005
225.064	HM 5-Acetylamino-6-formylamino-3-methyluracil - -H(+) - C8H10N4O4	19428.7	10116.9	-0.89465	0.00052553	0.55988
264.952	HM Glyceric acid 1,3-biphosphate - -H(+) - C3H8O10P2 OR HM 2,3-Diphosphoglyceric acid - -H(+) - C3H8O10P2	897.804	1019.53	0.011959	0.94983	0.5595
311.099	HM Galactose-beta-1,4-xylose - -H(+) - C11H20O10	26028.4	30643.6	0.17858	0.036234	0.55797
163.076	HM 2-Phenylbutyric acid - -H(+) - C10H12O2 OR HM Benzenebutanoic acid - -H(+) - C10H12O2 OR HM 3-Phenylbutyric acid - -H(+) - C10H12O2 OR HM Isoeugenol - -H(+) - C10H12O2 OR HM Eugenol - -H(+) - C10H12O2	4910.31	5483.62	0.10769	0.063586	0.55625
776.559	HM PE(22:4(7Z,10Z,13Z,16Z)/P-18:1(11Z)) - -H(+) - C45H80NO7P OR HM PE(22:4(7Z,10Z,13Z,16Z)/P-18:1(9Z)) - -H(+) - C45H80NO7P OR HM PE(22:5(4Z,7Z,10Z,13Z,16Z)/dm18:0) - -H(+) - C45H80NO7P OR HM PE(22:5(7Z,10Z,13Z,16Z,19Z)/P-18:0) - -H(+) - C45H80NO7P OR HM PE(P-18:0/22:5(4Z,7Z,10Z,13Z,16Z)) - -H(+) - C45H80NO7P OR HM PE(P-18:0/22:5(7Z,10Z,13Z,16Z,19Z)) - -H(+) - C45H80NO7P OR HM PE(P-18:1(11Z)/22:4…	56.4897	252.977	0.72194	0.46352	0.55546
201.088	BSM 4-methylene DAP - -H(+) - C8H14N2O4	17527.8	14523.6	-0.23094	0.031075	0.55419
189.077	HM 3-Hydroxysuberic acid - -H(+) - C8H14O5	7767.43	8357.38	0.11698	0.18019	0.55382
220.082	HM N-Acetylgalactosamine - -H(+) - C8H15NO6 OR HM N-Acetyl-D-glucosamine - -H(+) - C8H15NO6 OR HM 2'-Deoxysepiapterin - -H(+) - C9H11N5O2 OR HM Beta-N-Acetylglucosamine - -H(+) - C8H15NO6 OR HM N-Acetyl-b-D-galactosamine - -H(+) - C8H15NO6 OR HM N-Acetylmannosamine - -H(+) - C8H15NO6 OR HM N-Acetyl-D-mannosamine - -H(+) - C8H15NO6	9681.28	11528.7	0.2489	0.010848	0.55208
698.51	HM PE(16:1(9Z)/P-18:1(11Z)) - -H(+) - C39H74NO7P OR HM PE(16:1(9Z)/P-18:1(9Z)) - -H(+) - C39H74NO7P OR HM PE(18:2(9Z,12Z)/P-16:0) - -H(+) - C39H74NO7P OR HM PE(P-16:0/18:2(9Z,12Z)) - -H(+) - C39H74NO7P OR HM PE(P-18:1(11Z)/16:1(9Z)) - -H(+) - C39H74NO7P OR HM PE(P-18:1(9Z)/16:1(9Z)) - -H(+) - C39H74NO7P	1	68.9074	0.57003	0.72382	0.55014
425.08	HM Cysteineglutathione disulfide - -H(+) - C13H22N4O8S2	9415.3	8809.97	-0.014362	0.84447	0.54644
567.314	HM (3a,5b,7a)-23-Carboxy-7-hydroxy-24-norcholan-3-yl-b-D-Glucopyranosiduronic acid - -H(+) - C30H48O10 OR HM Deoxycholic acid 3-glucuronide - -H(+) - C30H48O10	4751.65	4308.99	-0.1389	0.27582	0.54637
187.097	HM Azelaic acid - -H(+) - C9H16O4 OR HM Nonate - -H(+) - C9H16O4	12050.5	12754.5	0.0399	0.68712	0.54396
380.153	HM Cis-zeatin-7-N-glucoside - -H(+) - C16H23N5O6 OR HM Cis-zeatin-9-N-glucoside - -H(+) - C16H23N5O6 OR HM Cis-zeatin-O-glucoside - -H(+) - C16H23N5O6	33542.5	38050.9	0.16434	0.031819	0.54318
186.113	HM N-Heptanoylglycine - -H(+) - C9H17NO3	2527.28	2768.79	0.17763	0.1946	0.54162
157.013	BSM 2-Maleylacetate - -H(+) - C6H6O5	2325.36	1976.18	-0.22431	0.035929	0.54002
186.078	HM 2-Keto-6-acetamidocaproate - -H(+) - C8H13NO4	9635.87	10706	0.16821	0.016838	0.53817
380.12	HM N-Acetyl-9-O-lactoylneuraminic acid - -H(+) - C14H23NO11	16497.6	17949.6	0.11716	0.037272	0.5355
535.212	HM Aldosterone 18-glucuronide - -H(+) - C27H36O11	16900.9	15812.7	-0.098234	0.21797	0.5353
192.103	HM (R)-N-Methylsalsolinol - -H(+) - C11H15NO2 OR HM (S)-N-Methylsalsolinol - -H(+) - C11H15NO2 OR HM (-)-Salsoline - -H(+) - C11H15NO2 OR HM (R)-1,2-dimethyl-5,6-dihydroxy-tetrahydroisoquinoline - -H(+) - C11H15NO2	2169.39	2529.63	0.23969	0.0089573	0.53493
239.103	HM O2'-4a-cyclic-tetrahydrobiopterin - -H(+) - C9H14N5O3	52751.1	59962.3	0.19925	0.043089	0.53483
185.155	HM Undecanoic acid - -H(+) - C11H22O2 OR HM 4,6-Dimethylnonanoic acid - -H(+) - C11H22O2	1928.88	1740.39	-0.1153	0.28693	0.53389
303.233	HM Arachidonic acid - -H(+) - C20H32O2 OR HM Cis-8,11,14,17-Eicosatetraenoic acid - -H(+) - C20H32O2 OR HM Mesterolone - -H(+) - C20H32O2	1871.87	1047.45	-0.78086	0.01292	0.53357
144.067	HM Isobutyrylglycine - -H(+) - C6H11NO3 OR HM N-Butyrylglycine - -H(+) - C6H11NO3 OR HM Allysine - -H(+) - C6H11NO3 OR HM 4-Acetamidobutanoic acid - -H(+) - C6H11NO3 OR HM (S)-5-Amino-3-oxohexanoate - -H(+) - C6H11NO3 OR HM 2-Keto-6-aminocaproate - -H(+) - C6H11NO3	4915.52	5822.2	0.26417	0.05665	0.52771
106.99	BSM thiourea dioxide - -H(+) - CH4N2O2S	960.623	1255.21	0.42404	0.076038	0.52719
281.249	HM Oleic acid - -H(+) - C18H34O2 OR HM Elaidic acid - -H(+) - C18H34O2 OR HM Vaccenic acid - -H(+) - C18H34O2	31759.9	19978.2	-0.69125	0.0010236	0.5267
286.104	HM N-Ribosylhistidine - -H(+) - C11H17N3O6 OR HM (R,S)-Norlaudanosoline - -H(+) - C16H17NO4	40566.3	46914.5	0.17116	0.067133	0.52466
227.202	HM Myristic acid - -H(+) - C14H28O2 OR HM 2,6,10-Trimethylundecanoic acid - -H(+) - C14H28O2	15066.4	11900.6	-0.28477	0.062151	0.52402
202.083	HM 3-Indolebutyric acid - -H(+) - C12H13NO2	13469.6	9637.43	-0.49779	0.00019522	0.52132
884.151	HM Phenylacetyl-CoA - -H(+) - C29H42N7O17P3S OR HM Salicyl CoA - -H(+) - C29H42N7O17P3S	2754.08	2504.91	-0.12921	0.16989	0.51902
214.072	HM Kinetin - -H(+) - C10H9N5O	11601.8	13437	0.2207	0.0027999	0.51419
609.148	HM Rutin - -H(+) - C27H30O16	6833.73	6304.96	-0.13578	0.1228	0.50292
498.288	HM Tauroursodeoxycholic acid - -H(+) - C26H45NO6S OR HM Taurodeoxycholic acid - -H(+) - C26H45NO6S OR HM Taurochenodesoxycholic acid - -H(+) - C26H45NO6S	8395.28	9931.76	0.19567	0.06928	0.49193
214.048	HM Glycerylphosphorylethanolamine - -H(+) - C5H14NO6P	5227.79	4356.36	-0.27449	0.031431	0.49182
305.96	HM Iodotyrosine - -H(+) - C9H10INO3	458.399	336.475	-0.040507	0.91147	0.48942
132.03	HM L-Aspartic acid - -H(+) - C4H7NO4 OR HM D-Aspartic acid - -H(+) - C4H7NO4 OR HM Iminodiacetate - -H(+) - C4H7NO4	45180.8	18144.8	-1.3182	0.00034522	0.48565
113.036	HM Dihydrouracil - -H(+) - C4H6N2O2 OR HM N-Methylhydantoin - -H(+) - C4H6N2O2	76893	58598.6	-0.45019	0.0061666	0.4855
459.237	BSM fumagillin - -H(+) - C26H36O7	12287.2	14246.3	0.11013	0.24988	0.48418
112.052	HM Creatinine - -H(+) - C4H7N3O	48262.9	53377.6	0.10751	0.33758	0.48418
165.075	BSM L-rhamnitol - -H(+) - C6H14O5	18909.4	13579.4	-0.43431	0.038813	0.48345
746.513	HM PE(O-16:1(1Z)/22:6(4Z,7Z,10Z,13Z,16Z,19Z)) - -H(+) - C43H74NO7P OR HM PE(20:5(5Z,8Z,11Z,14Z,17Z)/P-18:1(11Z)) - -H(+) - C43H74NO7P OR HM PE(20:5(5Z,8Z,11Z,14Z,17Z)/P-18:1(9Z)) - -H(+) - C43H74NO7P OR HM PE(22:6(4Z,7Z,10Z,13Z,16Z,19Z)/P-16:0) - -H(+) - C43H74NO7P OR HM PE(P-18:1(11Z)/20:5(5Z,8Z,11Z,14Z,17Z)) - -H(+) - C43H74NO7P OR HM PE(P-18:1(9Z)/20:5(5Z,8Z,11Z,14Z,17Z)) - -H(+) - C43H74NO7P	166.521	9.0284	-1.7454	0.29881	0.48292
172.9	BSM Pyrophosphate - -H(+) - O7P2	682.958	391.764	-0.60592	0.2091	0.48272
369.175	HM Androsterone sulfate - -H(+) - C19H30O5S OR HM 5a-Dihydrotestosterone sulfate - -H(+) - C19H30O5S OR HM Etiocholanolone sulfate - -H(+) - C19H30O5S	19876.3	22213.5	0.17528	0.040475	0.48175
256.153	HM 2-Hexenoylcarnitine - -H(+) - C13H23NO4	2128.1	2735.11	0.28712	0.14243	0.48123
411.188	HM 17-Hydroxypregnenolone sulfate - -H(+) - C21H32O6S OR HM Deoxypyridinoline - -H(+) - C18H28N4O7	22765.3	21847.8	-0.055464	0.49523	0.48077
528.263	HM N-[(3a,5b,7b)-7-hydroxy-24-oxo-3-(sulfooxy)cholan-24-yl]-Glycine - -H(+) - C26H43NO8S OR HM N-[(3a,5b,7a)-3-hydroxy-24-oxo-7-(sulfooxy)cholan-24-yl]-Glycine - -H(+) - C26H43NO8S OR HM Glycochenodeoxycholate-3-sulfate - -H(+) - C26H43NO8S	25267.7	30057.4	0.14313	0.27254	0.47927
249.007	HM 3,4-Dihydroxyphenylglycol O-sulfate - -H(+) - C8H10O7S	18365.5	20484	0.20999	0.1137	0.47907
365.196	HM 20-Carboxyleukotriene B4 - -H(+) - C20H30O6 OR HM 20-COOH-10,11-dihydro-LTB4 - -H(+) - C20H30O6	27950.8	31142.4	0.18027	0.050791	0.47737
115.04	HM Alpha-ketoisovaleric acid - -H(+) - C5H8O3 OR HM Methylacetoacetic acid - -H(+) - C5H8O3 OR HM Levulinic acid - -H(+) - C5H8O3 OR HM 2-Oxovaleric acid - -H(+) - C5H8O3 OR HM 2-Methylacetoacetic acid - -H(+) - C5H8O3 OR HM Glutarate semialdehyde - -H(+) - C5H8O3	11801.5	12683.9	0.13338	0.052298	0.47707
267.072	HM Inosine - -H(+) - C10H12N4O5 OR HM 3-Deoxy-D-glycero-D-galacto-2-nonulosonic acid - -H(+) - C9H16O9 OR HM Allopurinol riboside - -H(+) - C10H12N4O5 OR HM Arabinosylhypoxanthine - -H(+) - C10H12N4O5	153480	133590	-0.26004	0.014731	0.47379
161.057	HM Safrole - -H(+) - C10H10O2	10634.5	6179.29	-0.73324	0.001596	0.47315
207.049	HM Dihydrolipoate - -H(+) - C8H16O2S2	12302.7	13551.5	0.14741	0.14139	0.46876
314.135	HM (S)-3-Hydroxy-N-methylcoclaurine - -H(+) - C18H21NO4	65419	71054.3	0.12012	0.18091	0.46653
255.233	HM Palmitic acid - -H(+) - C16H32O2 OR HM Trimethyltridecanoic acid - -H(+) - C16H32O2	244599	221101	-0.14968	0.002836	0.46561
333.281	HM Docosatrienoic acid - -H(+) - C22H38O2	124.296	53.5281	-1.3302	0.077766	0.46242
585.32	HM Presqualene diphosphate - -H(+) - C30H52O7P2 OR HM All-trans-hexaprenyl diphosphate - -H(+) - C30H52O7P2	4523.13	3471.77	-0.3733	0.016331	0.46199
252.087	HM N-Acetylvanilalanine - -H(+) - C12H15NO5	19254.5	21498	0.16052	0.011653	0.46131
358.127	HM Rabeprazole - -H(+) - C18H21N3O3S	27557.7	33611.5	0.18862	0.081397	0.46016
375.182	HM 18-Oxocortisol - -H(+) - C21H28O6	28285	31126.1	0.16538	0.1338	0.45876
269.212	HM 3-Oxohexadecanoic acid - -H(+) - C16H30O3	2900.42	3114.26	0.028014	0.79581	0.45639
411.237	HM LysoPC(10:0) - -H(+) - C18H39NO7P	10782.8	11991.7	0.22481	0.06997	0.4558
311.133	BSM Porphyrin-ring - -H(+) - C20H16N4 OR HM Olanzapine - -H(+) - C17H20N4S	26421.6	28743.4	0.13827	0.026338	0.45533
114.056	HM L-Proline - -H(+) - C5H9NO2 OR HM D-Proline - -H(+) - C5H9NO2 OR HM Acetamidopropanal - -H(+) - C5H9NO2	220834	157628	-0.28689	0.50873	0.45309
367.212	HM 19-Hydroxy-PGE2 - -H(+) - C20H32O6 OR HM 6,15-Diketo,13,14-dihydro-PGF1a - -H(+) - C20H32O6 OR HM Prostaglandin G2 - -H(+) - C20H32O6 OR HM 20-Hydroxy-PGE2 - -H(+) - C20H32O6 OR HM 6-Ketoprostaglandin E1 - -H(+) - C20H32O6 OR HM 11-Dehydro-thromboxane B2 - -H(+) - C20H32O6 OR HM Thromboxane B3 - -H(+) - C20H32O6 OR HM 5(6)-Epoxy Prostaglandin E1 - -H(+) - C20H32O6	25570.6	29337.1	0.21779	0.095605	0.45076
398.135	HM S-Adenosylmethionine - -H(+) - C15H23N6O5S	35146.2	39368.6	0.15792	0.065501	0.45041
382.163	HM Quetiapine - -H(+) - C21H25N3O2S	33426.1	37519.7	0.14864	0.031398	0.44977
284.125	HM Glycylprolylhydroxyproline - -H(+) - C12H19N3O5	141865	151637	0.11592	0.051817	0.44828
689.344	BSMo Phosphatidylglycerophosphate (didodecanoyl, n-C12:0) - -H(+) - C30H60O13P2	2998.7	2679.35	-0.04535	0.78646	0.44792
788.544	HM PS(18:0/18:1(9Z)) - -H(+) - C42H80NO10P OR HM PS(18:1(9Z)/18:0) - -H(+) - C42H80NO10P	926.286	404.725	-1.273	0.010076	0.4473
168.028	HM 2-Furoylglycine - -H(+) - C7H7NO4 OR HM L-2,3-Dihydrodipicolinate - -H(+) - C7H7NO4	67885.8	45913.3	-0.77902	0.17238	0.44464
134.06	HM N-Acetylarylamine - -H(+) - C8H9NO OR HM 2-Phenylacetamide - -H(+) - C8H9NO	5612.19	5967.15	0.082614	0.094926	0.44328
99.0452	HM Senecioic acid - -H(+) - C5H8O2 OR HM Tiglic acid - -H(+) - C5H8O2 OR HM 2-Ethylacrylic acid - -H(+) - C5H8O2 OR HM 3-Methylbutyrolactone - -H(+) - C5H8O2	4102.78	4888.4	0.22847	0.042591	0.44045
147.048	HM Cinnamic acid - -H(+) - C9H8O2 OR HM trans-Cinnamic acid - -H(+) - C9H8O2	21042.3	15315.6	-0.571	0.17404	0.43351
305.248	HM 8,11,14-Eicosatrienoic acid - -H(+) - C20H34O2 OR HM 5,8,11-Eicosatrienoic acid - -H(+) - C20H34O2	472.872	318.156	-0.55122	0.081931	0.43233
273.073	HM Phloretin - -H(+) - C15H14O5	15748.3	17455	0.14531	0.0035048	0.43209
794.581	HM PC(15:0/22:4(7Z,10Z,13Z,16Z)) - -H(+) - C45H82NO8P OR HM PC(22:4(7Z,10Z,13Z,16Z)/15:0) - -H(+) - C45H82NO8P OR HM PE(18:0/22:4(7Z,10Z,13Z,16Z)) - -H(+) - C45H82NO8P OR HM PE(18:2(9Z,12Z)/22:2(13Z,16Z)) - -H(+) - C45H82NO8P OR HM PE(18:3(6Z,9Z,12Z)/22:1(13Z)) - -H(+) - C45H82NO8P OR HM PE(18:3(9Z,12Z,15Z)/22:1(13Z)) - -H(+) - C45H82NO8P OR HM PE(18:4(6Z,9Z,12Z,15Z)/22:0) - -H(+) - C45H82NO8P OR…	204.65	264.162	0.25767	0.76733	0.43158
308.099	HM N-Acetylneuraminic acid - -H(+) - C11H19NO9 OR HM N-Acetyl-a-neuraminic acid - -H(+) - C11H19NO9	37263.5	31247.2	-0.29352	0.0055785	0.4302
346.055	HM Adenosine monophosphate - -H(+) - C10H14N5O7P OR HM 2'-Deoxyguanosine 5'-monophosphate - -H(+) - C10H14N5O7P OR HM 3'-AMP - -H(+) - C10H14N5O7P OR HM Adenosine 2'-phosphate - -H(+) - C10H14N5O7P	6542.96	6009.06	-0.15715	0.037058	0.42759
233.078	HM L-beta-aspartyl-L-threonine - -H(+) - C8H14N2O6	32041.3	29850.3	-0.070975	0.18362	0.42392
184.991	HM 8-Chloroxanthine - -H(+) - C5H3ClN4O2	891.839	972.542	0.033063	0.7686	0.42196
391.283	HM 3b,12a-Dihydroxy-5a-cholanoic acid - -H(+) - C24H40O4 OR HM 3b,7a-Dihydroxy-5b-cholanoic acid - -H(+) - C24H40O4 OR HM 3a,7a-Dihydroxycholanoic acid - -H(+) - C24H40O4 OR HM 3a,12b-Dihydroxy-5b-cholanoic acid - -H(+) - C24H40O4 OR HM 3b,12a-Dihydroxy-5b-cholanoic acid - -H(+) - C24H40O4 OR HM Allodeoxycholic acid - -H(+) - C24H40O4 OR HM Allochenodeoxycholic acid - -H(+) - C24H40O4 OR HM Cheno…	476.061	565.715	0.22994	0.23193	0.4198
615.171	HM Heme - -H(+) - C34H32FeN4O4	11188.5	10991.4	-0.0017128	0.954	0.41772
219.076	HM 5-Hydroxy-L-tryptophan - -H(+) - C11H12N2O3	8096.87	8998.68	0.1245	0.042374	0.40645
226.072	BSM L-Arogenate - -H(+) - C10H13NO5	11980.3	13397.2	0.20261	0.0040379	0.40587
271.082	BSMo Arbutin - -H(+) - C12H16O7	12195.7	13250.9	0.11776	0.011352	0.40409
95.0138	BSM Protoanemonin - -H(+) - C5H4O2	2804.96	3154.17	0.23442	0.361	0.40337
116.072	HM Betaine - -H(+) - C5H11NO2 OR HM L-Valine - -H(+) - C5H11NO2 OR HM Vaporole - -H(+) - C5H11NO2 OR HM N-Methyl-a-aminoisobutyric acid - -H(+) - C5H11NO2 OR HM 5-Aminopentanoic acid - -H(+) - C5H11NO2	176740	137998	-0.27841	0.096098	0.40159
210.041	HM Topaquinone - -H(+) - C9H9NO5	4410.2	5580.68	0.32525	0.007616	0.39599
162.022	HM Acetylcysteine - -H(+) - C5H9NO3S	9201.55	9842.25	0.10405	0.29769	0.39566
336.09	HM S-(Hydroxymethyl)glutathione - -H(+) - C11H19N3O7S	16987.9	16026.6	-0.067023	0.30121	0.39495
153.029	HM Diethylphosphate - -H(+) - C4H11O4P	13219.6	9582.15	-0.44007	0.043075	0.38609
690.507	HM PC(14:0/15:0) - -H(+) - C37H74NO8P OR HM PC(15:0/14:0) - -H(+) - C37H74NO8P OR HM PE(14:0/18:0) - -H(+) - C37H74NO8P OR HM PE(16:0/16:0) - -H(+) - C37H74NO8P OR HM PE(18:0/14:0) - -H(+) - C37H74NO8P	422.764	488.99	0.010389	0.98323	0.38242
265.107	BSM 5'-amino-5'-deoxyadenosine - -H(+) - C10H14N6O3	15240	16608.6	0.14252	0.088356	0.37653
277.119	HM Pantetheine - -H(+) - C11H22N2O4S OR HM N1-(alpha-D-ribosyl)-5,6-dimethyl-benzimidazole - -H(+) - C14H18N2O4 OR HM L-phenylalanyl-L-hydroxyproline - -H(+) - C14H18N2O4	15637.8	12285.9	-0.28466	0.044271	0.37592
272.027	BSM alpha-D-glucose 1-methylene-phosphonate - -H(+) - C7H14O9P	7822.59	6759.07	-0.22229	0.14184	0.37035
96.96	BSMo Sulfate - -H(+) - H2O4S	361373	435375	0.32907	0.20983	0.36989
275.101	HM 5-Amino-6-ribitylamino uracil - -H(+) - C9H16N4O6	26393	28529.2	0.086798	0.058968	0.36907
170.057	BSM 6-diazo-5-oxo-L-norleucine - -H(+) - C6H9N3O3	6000.98	6831.5	0.20395	0.18359	0.36805
115.087	HM 5-Aminopentanamide - -H(+) - C5H12N2O	1113.67	1377.18	0.44806	0.025108	0.36517
86.0253	HM 2-Aminoacrylic acid - -H(+) - C3H5NO2	2239.95	2681.87	0.19521	0.42236	0.35852
115.004	HM Fumaric acid - -H(+) - C4H4O4 OR HM Maleic acid - -H(+) - C4H4O4	3603.47	2546.65	-0.44794	0.03903	0.35694
348.087	BSM S-(Formylmethyl)glutathione - -H(+) - C12H19N3O7S	14715.6	13553.2	-0.10913	0.041687	0.35456
142.087	HM Proline betaine - -H(+) - C7H13NO2	3324.64	3015	-0.10072	0.3385	0.35434
682.301	HM Chitin - -H(+) - C28H49N3O16	7021.16	6468.22	-0.14184	0.23713	0.35375
353.088	HM Biflorin - -H(+) - C16H18O9 OR HM Chlorogenic acid - -H(+) - C16H18O9	1527820	1.59012e+06	0.051983	0.098452	0.35244
307.151	BSMo fructoselysine - -H(+) - C12H24N2O7 OR BSMo psicoselysine - -H(+) - C12H24N2O7	113442	102353	0.053879	0.75855	0.35182
72.0091	BSMo dehydroglycine - -H(+) - C2H3NO2	2007.34	1621.61	0.0053255	0.98388	0.35123
185.118	HM 3-Oxodecanoic acid - -H(+) - C10H18O3	2965.77	3466.58	0.23317	0.061992	0.35054
272.955	HM Ribose-1-arsenate - -H(+) - C5H11AsO8	457.984	582.059	0.33771	0.20306	0.34511
197.046	HM Vanillylmandelic acid - -H(+) - C9H10O5 OR HM Syringic acid - -H(+) - C9H10O5 OR HM 3-(3,4-Dihydroxyphenyl)lactic acid - -H(+) - C9H10O5	11836.4	13059.3	0.131	0.012657	0.34388
61.988	BSMo Nitrate - -H(+) - HNO3	49916.4	56531.1	0.20159	0.20678	0.34262
283.129	HM 16-Oxoestrone - -H(+) - C18H20O3 OR HM Estrone-2,3-quinone - -H(+) - C18H20O3 OR HM Estrone-3,4-quinone - -H(+) - C18H20O3	22691.3	23700.2	0.15096	0.21477	0.34092
125.035	HM Thymine - -H(+) - C5H6N2O2 OR HM Imidazoleacetic acid - -H(+) - C5H6N2O2	6426.39	8521.08	0.45973	0.042143	0.33757
242.176	HM N-Undecanoylglycine - -H(+) - C13H25NO3	1776.08	1990.28	0.16928	0.24431	0.33729
489.991	HM dATP - -H(+) - C10H16N5O12P3	1624.46	1408.15	-0.15536	0.25099	0.33508
186.161	HM N1-Acetylspermidine - -H(+) - C9H21N3O OR HM N8-Acetylspermidine - -H(+) - C9H21N3O	1621.38	957.861	-0.77605	0.00070302	0.33411
72.9928	HM Glyoxylic acid - -H(+) - C2H2O3	1501.07	1967.81	0.14189	0.6372	0.33329
833.517	HM PI(16:0/18:2(9Z,12Z)) - -H(+) - C43H79O13P OR HM PI(16:1(9Z)/18:1(11Z)) - -H(+) - C43H79O13P OR HM PI(16:1(9Z)/18:1(9Z)) - -H(+) - C43H79O13P OR HM PI(16:2(9Z,12Z)/18:0) - -H(+) - C43H79O13P OR HM PI(18:0/16:2(9Z,12Z)) - -H(+) - C43H79O13P OR HM PI(18:1(11Z)/16:1(9Z)) - -H(+) - C43H79O13P OR HM PI(18:1(9Z)/16:1(9Z)) - -H(+) - C43H79O13P OR HM PI(18:2(9Z,12Z)/16:0) - -H(+) - C43H79O13P	171.634	29.5923	-2.2744	0.011156	0.33268
213.124	HM Dethiobiotin - -H(+) - C10H18N2O3	11720.5	9698.18	-0.24809	0.015417	0.32809
202.018	HM Cystathionine ketimine - -H(+) - C7H9NO4S	8539.34	9379.24	0.11465	0.20858	0.32444
102.056	HM Dimethylglycine - -H(+) - C4H9NO2 OR HM Gamma-Aminobutyric acid - -H(+) - C4H9NO2 OR HM L-Alpha-aminobutyric acid - -H(+) - C4H9NO2 OR HM D-Alpha-aminobutyric acid - -H(+) - C4H9NO2 OR HM 2-Aminoisobutyric acid - -H(+) - C4H9NO2 OR HM (S)-b-aminoisobutyric acid - -H(+) - C4H9NO2 OR HM (R)-b-aminoisobutyric acid - -H(+) - C4H9NO2 OR HM 3-Aminoisobutanoic acid - -H(+) - C4H9NO2	32769	24365.3	-0.5544	0.23978	0.32289
165.02	HM Phthalic acid - -H(+) - C8H6O4 OR HM Benzoquinoneacetic acid - -H(+) - C8H6O4 OR HM Terephthalic acid - -H(+) - C8H6O4	6255.71	6741.34	0.16721	0.13585	0.32166
827.266	HM Amylopectin - -H(+) - C30H52O26 OR HM Maltopentaose - -H(+) - C30H52O26	43401.8	41731.6	-0.10362	0.42968	0.31797
434.048	BSM aztreonam - -H(+) - C13H17N5O8S2	7970.17	9610.69	0.2583	0.018596	0.3175
321.029	BSM ribavirin-5'-monophosphate - -H(+) - C8H11N4O8P	3178.73	2931.43	-0.034072	0.73893	0.31648
426.022	HM Adenosine 3',5'-diphosphate - -H(+) - C10H15N5O10P2 OR HM dGDP - -H(+) - C10H15N5O10P2 OR HM ADP - -H(+) - C10H15N5O10P2	7914.49	7625.62	-0.093571	0.12538	0.31367
339.327	HM Behenic acid - -H(+) - C22H44O2	3624.49	3077.27	-0.25158	0.001346	0.31357
480.309	HM LysoPC(15:0) - -H(+) - C23H48NO7P OR HM LysoPE(0:0/18:0) - -H(+) - C23H48NO7P OR HM LysoPE(18:0/0:0) - -H(+) - C23H48NO7P	1972.1	1135.23	-0.78453	0.0016966	0.31125
152.002	BSMo 3-Sulfino-L-alanine - -H(+) - C3H7NO4S	7485.84	8341.06	0.21565	0.077747	0.30863
322.044	HM Cytidine monophosphate - -H(+) - C9H14N3O8P OR HM Cytidine 2'-phosphate - -H(+) - C9H14N3O8P	3367.47	3233.34	-0.010502	0.84288	0.30452
742.538	HM PC(15:0/18:2(9Z,12Z)) - -H(+) - C41H78NO8P OR HM PC(18:2(9Z,12Z)/15:0) - -H(+) - C41H78NO8P OR HM PE(14:0/22:2(13Z,16Z)) - -H(+) - C41H78NO8P OR HM PE(14:1(9Z)/22:1(13Z)) - -H(+) - C41H78NO8P OR HM PE(16:0/20:2(11Z,14Z)) - -H(+) - C41H78NO8P OR HM PE(16:1(9Z)/20:1(11Z)) - -H(+) - C41H78NO8P OR HM PE(18:0/18:2(9Z,12Z)) - -H(+) - C41H78NO8P OR HM PE(18:1(11Z)/18:1(11Z)) - -H(+) - C41H78NO8P OR H…	555.4	360.913	-0.73195	0.058552	0.30339
232.119	HM Hydroxypropionylcarnitine - -H(+) - C10H19NO5	9613.64	10584.9	0.19965	0.18305	0.30155
981.346	HM Sialyl Lex tetra - -H(+) - C37H62N2O28 OR HM Sialyl Lea tetra - -H(+) - C37H62N2O28	2089.72	2034.4	-0.016033	0.94134	0.30072
137.027	BSMo butanesulfonate - -H(+) - C4H10O3S OR HM 4-Hydroxybenzoic acid - -H(+) - C7H6O3 OR HM Salicylic acid - -H(+) - C7H6O3 OR HM 3-Hydroxybenzoic acid - -H(+) - C7H6O3 OR HM Gentisate aldehyde - -H(+) - C7H6O3	154374	162299	0.089458	0.044092	0.30055
514.215	HM Alpha-Trisaccharide - -H(+) - C20H37NO14	19178.4	21159.2	0.060406	0.47596	0.30041
224.936	BSM 2,5-Dichloro-4-oxohex-2-enedioate - -H(+) - C6H4Cl2O5	12618.3	13246.4	0.072672	0.50355	0.29443
591.323	HM Mesobilirubinogen - -H(+) - C33H44N4O6	3909.27	4283.84	0.15094	0.23988	0.29327
410.126	HM 13E-Tetranor-16-carboxy-LTE4 - -H(+) - C19H25NO7S	18016.3	19291.7	0.082103	0.21251	0.2928
557.25	HM Atorvastatin - -H(+) - C33H35FN2O5	13346.6	12961.6	-0.051666	0.3836	0.28861
383.161	HM 3b,16a-Dihydroxyandrostenone sulfate - -H(+) - C19H28O6S	25526.8	27007.1	0.076443	0.10731	0.28655
917.229	BSMo Siroheme - -H(+) - C42H46FeN4O16	1630.55	1555.93	-0.04786	0.82967	0.28625
382.101	HM Succinyladenosine - -H(+) - C14H17N5O8	19168.7	21918.5	0.16458	0.070112	0.28601
218.032	BSMo 4-Amino-2-methyl-5-phosphomethylpyrimidine - -H(+) - C6H10N3O4P	10048.9	11005.8	0.11282	0.2291	0.28316
220.028	BSM N-(quinolin-8-yl)methanesulfonamide - -H(+) - C10H9N2O2S OR HM S-(3-oxo-3-carboxy-n-propyl)cysteine - -H(+) - C7H11NO5S	2891.35	3294.3	0.17938	0.012305	0.28247
714.507	HM PE(14:0/20:2(11Z,14Z)) - -H(+) - C39H74NO8P OR HM PE(14:1(9Z)/20:1(11Z)) - -H(+) - C39H74NO8P OR HM PE(16:0/18:2(9Z,12Z)) - -H(+) - C39H74NO8P OR HM PE(16:1(9Z)/18:1(11Z)) - -H(+) - C39H74NO8P OR HM PE(16:1(9Z)/18:1(9Z)) - -H(+) - C39H74NO8P OR HM PE(18:1(11Z)/16:1(9Z)) - -H(+) - C39H74NO8P OR HM PE(18:1(9Z)/16:1(9Z)) - -H(+) - C39H74NO8P OR HM PE(18:2(9Z,12Z)/16:0) - -H(+) - C39H74NO8P OR HM …	1519.67	849.552	-0.80028	0.042212	0.27976
125.061	BSM N3-methylcytosine - -H(+) - C5H8N3O OR BSM methyl-1,4-benzoquinol - -H(+) - C7H10O2	6380.16	6928.58	0.15339	0.019453	0.27896
149.008	HM Tartaric acid - -H(+) - C4H6O6	884.935	972.301	0.17702	0.37712	0.27754
216.981	BSM Nitrophenylphosphate - -H(+) - C6H5NO6P OR HM 5-Sulfosalicylic acid - -H(+) - C7H6O6S	1997.17	2695.57	0.42421	0.024936	0.27675
127.04	BSM 2-dehydropantoyl lactone - -H(+) - C6H8O3 OR BSM 2-Hydroxy-cis-hex-2,4-dienoate - -H(+) - C6H8O3	6072.8	6503.79	0.12719	0.14634	0.27661
956.315	HM Pentaglutamyl folate - -H(+) - C39H47N11O18	2391.79	2823.85	0.14944	0.47301	0.27527
726.582	HM Glucosylceramide (d18:1/18:0) - -H(+) - C42H81NO8 OR HM CerP(d18:1/24:1(15Z)) - -H(+) - C42H82NO6P OR HM Galactosylceramide (d18:1/18:0) - -H(+) - C42H81NO8	194.218	298.002	0.49811	0.21406	0.27102
245.114	HM L-beta-aspartyl-L-leucine - -H(+) - C10H18N2O5 OR HM L-gamma-glutamyl-L-valine - -H(+) - C10H18N2O5	109847	127724	0.20227	0.072489	0.26877
70.0296	HM Acrylamide - -H(+) - C3H5NO	2075.9	1295.81	-0.51714	0.11652	0.26849
699.266	HM Pentacarboxyl porphyrinogen III - -H(+) - C37H40N4O10	7807.3	7446.3	-0.12096	0.38532	0.26826
204.031	HM Xanthurenic acid - -H(+) - C10H7NO4	3321.59	3707.77	0.19386	0.071765	0.26671
261.041	HM Mannitol 1-phosphate - -H(+) - C6H15O9P OR HM Sorbitol-6-phosphate - -H(+) - C6H15O9P	8815.69	7443	-0.25565	0.0057009	0.26602
465.304	HM Cholesterol sulfate - -H(+) - C27H46O4S	16781.7	11020.6	-0.72018	0.07729	0.26495
775.232	HM Hyaluronan - -H(+) - C28H44N2O23	4121.26	4775.51	0.11422	0.40543	0.26259
128.035	HM Pyroglutamic acid - -H(+) - C5H7NO3 OR HM Pyrrolidonecarboxylic acid - -H(+) - C5H7NO3 OR HM Pyrroline hydroxycarboxylic acid - -H(+) - C5H7NO3 OR HM N-Acryloylglycine - -H(+) - C5H7NO3 OR HM 1-Pyrroline-4-hydroxy-2-carboxylate - -H(+) - C5H7NO3	95740.3	120695	0.36507	0.094206	0.2618
213.017	HM Deoxyribose 5-phosphate - -H(+) - C5H11O7P OR HM 1-Deoxy-D-xylulose 5-phosphate - -H(+) - C5H11O7P OR HM Deoxyribose 1-phosphate - -H(+) - C5H11O7P	2464.73	2304.96	-0.12078	0.32337	0.25961
296.111	HM Phenethylamine glucuronide - -H(+) - C14H19NO6	75918.2	86844.3	0.14091	0.16788	0.25917
198.112	HM Ecgonine methyl ester - -H(+) - C10H17NO3	1475.73	1604.73	0.1383	0.21267	0.25914
226.084	HM Deoxycytidine - -H(+) - C9H13N3O4	14471.9	15616	0.12758	0.07529	0.25692
861.283	BSMo sirohydrochlorin - -H(+) - C42H46N4O16	12698.5	12275.7	-0.11649	0.20662	0.25411
241.083	HM Thymidine - -H(+) - C10H14N2O5 OR HM Equol - -H(+) - C15H14O3	39542.4	35441.4	-0.15877	0.015004	0.25363
194.989	BSM 4,5-dihydroxyisophthalate - -H(+) - C8H4O6	4134.84	4455.6	0.048456	0.49884	0.25219
188.036	HM Kynurenic acid - -H(+) - C10H7NO3 OR BSMo lipoate (protein bound) - -H(+) - C8H13OS2	3039.02	3273.3	0.19286	0.17399	0.25055
268.003	BSM alpha-(2,6-anhydro-3-deoxy-D-arabino-heptulopyranosid)onate 7-phosphate - -H(+) - C7H10O9P OR BSM beta-(2,6-anhydro-3-deoxy-D-arabino-heptulopyranosid)onate 7-phosphate - -H(+) - C7H10O9P	2048.92	1391.9	-0.66019	0.063292	0.25032
700.529	HM PE(16:0/P-18:1(11Z)) - -H(+) - C39H76NO7P OR HM PE(16:0/P-18:1(9Z)) - -H(+) - C39H76NO7P OR HM PE(16:1(9Z)/P-18:0) - -H(+) - C39H76NO7P OR HM PE(18:1(11Z)/P-16:0) - -H(+) - C39H76NO7P OR HM PE(18:1(9Z)/P-16:0) - -H(+) - C39H76NO7P OR HM PEP-16:0/18:1(11Z)) - -H(+) - C39H76NO7P OR HM PE(P-16:0/18:1(9Z)) - -H(+) - C39H76NO7P OR HM PE(P-18:0/16:1(9Z)) - -H(+) - C39H76NO7P OR HM PE(P-18:1(11Z)/16:…	516.231	209.825	-1.153	0.1391	0.24725
646.617	HM Ceramide (d18:1/24:1(15Z)) - -H(+) - C42H81NO3	104.744	80.6476	0.29368	0.83867	0.24613
118.98	HM 3-Mercaptopyruvic acid - -H(+) - C3H4O3S	1271.26	1142.49	-0.10751	0.47383	0.24608
311.112	HM Nivalenol - -H(+) - C15H20O7	17544.3	17427.1	0.019144	0.70929	0.24539
363.18	HM 12-oxo-10,11-dihydro-20-COOH-LTB4 - -H(+) - C20H28O6	45104.1	48236.5	0.088829	0.20366	0.24323
297.243	HM 3-Oxooctadecanoic acid - -H(+) - C18H34O3	4380.1	4144.23	-0.10369	0.16748	0.24206
75.0416	HM Propylene glycol - -H(+) - C3H8O2 OR HM (S)-Propane-1,2-diol - -H(+) - C3H8O2	805.83	912.108	0.35508	0.26977	0.24074
438.164	HM 18-Carboxy-dinor-LTE4 - -H(+) - C21H29NO7S	20100.9	21189.4	0.053287	0.46194	0.24016
323.004	BSM NAIR - -H(+) - C7H9N4O9P	2256.02	2652.19	0.20302	0.079248	0.23887
123.019	BSM Pyrazinic acid - -H(+) - C5H4N2O2	1195.88	1513.83	0.32801	0.014371	0.23855
167.06	HM Beta-Carboline - -H(+) - C11H8N2	3513.29	3506.02	-0.028344	0.82865	0.23673
173.009	HM cis-Aconitic acid - -H(+) - C6H6O6 OR HM trans-Aconitic acid - -H(+) - C6H6O6 OR HM Dehydroascorbic acid - -H(+) - C6H6O6	3397.99	4393.88	0.36085	0.05131	0.23591
239.238	HM Palmitaldehyde - -H(+) - C16H32O	134.022	73.8686	-1.6251	0.22417	0.23246
120.012	HM L-Cysteine - -H(+) - C3H7NO2S OR HM D-Cysteine - -H(+) - C3H7NO2S	7109.85	6570.1	-0.090799	0.41952	0.23136
482.296	HM Lithocholyltaurine - -H(+) - C26H45NO5S	783.129	1187.98	0.32822	0.25519	0.23135
301.217	HM Eicosapentaenoic acid - -H(+) - C20H30O2 OR HM Retinyl ester - -H(+) - C20H30O2	1342.55	1168.44	-0.14878	0.31975	0.23077
285.095	BSM 2-acylglycerophosphocholine - -H(+) - C9H21NO7P OR BSM Benzo[a]pyrene-7,8-diol - -H(+) - C20H14O2 OR HM Salicin - -H(+) - C13H18O7 OR HM 4-Hydroxy tolbutamide - -H(+) - C12H18N2O4S	11619.8	12964	0.18532	0.16763	0.23076
259.046	BSM 2-amino-2-deoxyglucitol-6-phosphate - -H(+) - C6H15NO8P	7136.3	7715.58	0.11086	0.11874	0.22931
173.093	HM N-Acetylornithine - -H(+) - C7H14N2O3	16300.3	15409.4	-0.094055	0.1142	0.22369
77.04	HM Benzene - -H(+) - C6H6	435.399	630.658	0.4905	0.38127	0.22301
302.144	HM Scopolamine - -H(+) - C17H21NO4	47016.2	51624.9	0.1614	0.42903	0.2229
243.062	HM Uridine - -H(+) - C9H12N2O6 OR HM Pseudouridine - -H(+) - C9H12N2O6 OR HM 3,3',4'5-Tetrahydroxystilbene - -H(+) - C14H12O4	134655	148615	0.095921	0.20692	0.22005
240.101	HM 5-Methyldeoxycytidine - -H(+) - C10H15N3O4	17633.6	20193.1	0.15813	0.098872	0.21911
94.9806	BSMo methanesulfonate - -H(+) - CH4O3S	225615	231529	0.050068	0.10303	0.21866
167.107	HM trans-4,5-epoxy-2(E)-decenal - -H(+) - C10H16O2	2064.53	2100.87	0.04263	0.6956	0.21459
412.154	BSM S-adenosyl-L-ethionine - -H(+) - C16H25N6O5S	67722	63526.9	-0.050024	0.34349	0.21112
229.012	HM D-Ribulose 5-phosphate - -H(+) - C5H11O8P OR HM Xylulose 5-phosphate - -H(+) - C5H11O8P OR HM Ribose 1-phosphate - -H(+) - C5H11O8P OR HM D-Ribose 5-phosphate - -H(+) - C5H11O8P OR HM D-Xylulose 1-phosphate - -H(+) - C5H11O8P OR HM D-Arabinose 5-phosphate - -H(+) - C5H11O8P OR HM Beta-L-arabinose 1-phosphate - -H(+) - C5H11O8P	1821.16	1524.15	-0.24679	0.10479	0.20636
252.049	BSM N-delta-(phosphonoacetyl)-L-ornithine - -H(+) - C7H14N2O6P	7503.58	7133.68	-0.005499	0.9546	0.20606
319.227	HM 5,6-Epoxy-8,11,14-eicosatrienoic acid - -H(+) - C20H32O3 OR HM 8,9-Epoxyeicosatrienoic acid - -H(+) - C20H32O3 OR HM 14R,15S-EpETrE - -H(+) - C20H32O3 OR HM Hydroxyeicosatetraenoic acid - -H(+) - C20H32O3 OR HM 15(S)-HETE - -H(+) - C20H32O3 OR HM 14,15-Epoxy-5,8,11-eicosatrienoic acid - -H(+) - C20H32O3 OR HM 11,12-Epoxyeicosatrienoic acid - -H(+) - C20H32O3 OR HM 8-HETE - -H(+) - C20H32O3 OR …	1404.46	1490.81	0.077493	0.48378	0.20344
861.548	HM PI(16:0/20:2(11Z,14Z)) - -H(+) - C45H83O13P OR HM PI(18:0/18:2(9Z,12Z)) - -H(+) - C45H83O13P OR HM PI(18:1(11Z)/18:1(11Z)) - -H(+) - C45H83O13P OR HM PI(18:1(11Z)/18:1(9Z)) - -H(+) - C45H83O13P OR HM PI(18:1(9Z)/18:1(11Z)) - -H(+) - C45H83O13P OR HM PI(18:1(9Z)/18:1(9Z)) - -H(+) - C45H83O13P OR HM PI(18:2(9Z,12Z)/18:0) - -H(+) - C45H83O13P OR HM PI(20:2(11Z,14Z)/16:0) - -H(+) - C45H83O13P	85.4006	61.989	-0.43705	0.73	0.19939
626.246	HM Tri-N-acetylchitotriose - -H(+) - C24H41N3O16	10379.9	10354	-0.016199	0.84525	0.19938
299.259	HM (R)-3-Hydroxy-Octadecanoic acid - -H(+) - C18H36O3	1904.88	2140.44	0.15268	0.15494	0.19791
830.563	HM PC(18:1(11Z)/22:6(4Z,7Z,10Z,13Z,16Z,19Z)) - -H(+) - C48H82NO8P OR HM PC(18:1(9Z)/22:6(4Z,7Z,10Z,13Z,16Z,19Z)) - -H(+) - C48H82NO8P OR HM PC(18:2(9Z,12Z)/22:5(4Z,7Z,10Z,13Z,16Z)) - -H(+) - C48H82NO8P OR HM PC(18:2(9Z,12Z)/22:5(7Z,10Z,13Z,16Z,19Z)) - -H(+) - C48H82NO8P OR HM PC(18:3(6Z,9Z,12Z)/22:4(7Z,10Z,13Z,16Z)) - -H(+) - C48H82NO8P OR HM PC(18:3(9Z,12Z,15Z)/22:4(7Z,10Z,13Z,16Z)) - -H(+) - C4…	73.6056	80.5117	0.21119	0.82684	0.1954
103.004	HM Malonic acid - -H(+) - C3H4O4 OR HM Hydroxypyruvic acid - -H(+) - C3H4O4 OR HM Tartronate semialdehyde - -H(+) - C3H4O4	1470.98	1220.32	-0.30017	0.05278	0.19282
620.605	HM Ceramide (d18:1/22:0) - -H(+) - C40H79NO3 OR HM Cer(d18:0/22:1(13Z)) - -H(+) - C40H79NO3	270.561	339.774	0.14523	0.85313	0.19276
573.205	HM Tetrahydrofolyl-[Glu](2) - -H(+) - C24H30N8O9	12051	13649.4	0.10599	0.19622	0.19157
208.984	BSM P-DPD - -H(+) - C5H7O7P	1375.66	1318.84	-0.097441	0.33901	0.19054
257.239	HM Decanoylcholine - -H(+) - C15H32NO2	3672.93	3543.78	-0.087412	0.32081	0.18947
259.009	HM 5-Methylthioribose 1-phosphate - -H(+) - C6H13O7PS OR HM 5-Methylthioribulose 1-phosphate - -H(+) - C6H13O7PS	10676.4	9529.11	-0.20941	0.11248	0.18806
190.971	BSM 2-Chloromaleylacetate - -H(+) - C6H5ClO5	554.715	556.463	-0.15765	0.69385	0.18673
361.165	HM Thyrotropin-releasing factor - -H(+) - C16H22N6O4 OR HM 12-Oxo-20-carboxy-leukotriene B4 - -H(+) - C20H26O6	30947.9	32745.8	0.10544	0.19805	0.18651
583.252	HM Bilirubin - -H(+) - C33H36N4O6 OR HM 4E,15Z-Bilirubin IXa - -H(+) - C33H36N4O6	16219.6	15775.8	0.023932	0.82843	0.18332
217.083	HM Glutamylalanine - -H(+) - C8H14N2O5 OR HM 5-L-Glutamyl-L-alanine - -H(+) - C8H14N2O5	20704.7	19885.5	-0.067322	0.03331	0.1817
161.024	HM 3 Hydroxycoumarin - -H(+) - C9H6O3 OR HM 1,2-Dihydroxy-3-keto-5-methylthiopentene - -H(+) - C6H10O3S	23397.9	21717.6	-0.13428	0.010731	0.17973
395.191	HM Pregnenolone sulfate - -H(+) - C21H32O5S	21939	23786	0.079786	0.18872	0.1769
135.031	HM Hypoxanthine - -H(+) - C5H4N4O OR HM Erythronic acid - -H(+) - C4H8O5 OR HM Threonic acid - -H(+) - C4H8O5	12721.7	15581.5	0.29698	0.0233	0.17677
782.628	HM CerP(d18:1/26:1(17Z)) - -H(+) - C46H90NO6P	456.026	397.652	-0.36235	0.57288	0.17272
251.202	HM 7Z,10Z-Hexadecadienoic acid - -H(+) - C16H28O2 OR HM 7,10-Hexadecadienoic acid - -H(+) - C16H28O2	681.927	559.032	-0.3011	0.093862	0.1726
329.026	HM Inosine 2',3'-cyclic phosphate - -H(+) - C10H11N4O7P	14020.2	12683.9	-0.22544	0.11701	0.17193
180.067	HM L-Tyrosine - -H(+) - C9H11NO3 OR HM 4-Hydroxy-4-(3-pyridyl)-butanoic acid - -H(+) - C9H11NO3 OR HM L-Threo-3-Phenylserine - -H(+) - C9H11NO3 OR HM Beta-Tyrosine - -H(+) - C9H11NO3 OR HM o-Tyrosine - -H(+) - C9H11NO3	210770	202052	-0.10715	0.23144	0.1715
195.033	BSM D,L- gamma-hydroxyphosphinothricin - -H(+) - C5H11NO5P	9120.22	11198.5	0.38881	0.27085	0.17075
297.279	HM Nonadecanoic acid - -H(+) - C19H38O2 OR HM Pristanic acid - -H(+) - C19H38O2 OR HM Tuberculostearic acid - -H(+) - C19H38O2	2195.77	2049.21	-0.086163	0.28566	0.16943
169.014	HM Diethylthiophosphate - -H(+) - C4H11O3PS OR HM Gallic acid - -H(+) - C7H6O5	4327.04	3721.77	-0.21924	0.046021	0.16743
858.693	HM PE(20:0/24:0) - -H(+) - C49H98NO8P OR HM PE(22:0/22:0) - -H(+) - C49H98NO8P OR HM PE(24:0/20:0) - -H(+) - C49H98NO8P	1134.69	1127.51	-0.10096	0.50787	0.16708
231.098	HM N2-Succinyl-L-ornithine - -H(+) - C9H16N2O5 OR HM 4-(Glutamylamino) butanoate - -H(+) - C9H16N2O5	26691.2	30607.4	0.16351	0.049475	0.16384
325.183	HM Isoacitretin - -H(+) - C21H26O3	11496.3	12441.2	0.11704	0.14298	0.16293
60.9765	BSM Nitrate - -H(+) - NO3	274.045	777.946	1.4093	0.21087	0.16132
195.986	HM Selenomethionine - -H(+) - C5H11NO2Se	1556.22	879.882	-0.3998	0.36527	0.16083
255.108	HM 2-(3-Carboxy-3-aminopropyl)-L-histidine - -H(+) - C10H16N4O4	15037.6	14859.5	-0.051057	0.38809	0.15989
296.003	BSM phenyl-thiazolylurea-sulfonamides - -H(+) - C10H9N4O3S2	3398.11	3097.72	-0.088053	0.24817	0.15874
225.186	HM 5-Tetradecenoic acid - -H(+) - C14H26O2 OR HM 5Z-Tetradecenoic acid - -H(+) - C14H26O2 OR HM Myristoleic acid - -H(+) - C14H26O2 OR HM Tsuzuic acid - -H(+) - C14H26O2 OR HM trans-Tetra-dec-2-enoic acid - -H(+) - C14H26O2	1293.14	926.729	-0.29155	0.22602	0.15793
505.988	HM Adenosine triphosphate - -H(+) - C10H16N5O13P3 OR HM dGTP - -H(+) - C10H16N5O13P3	1403.55	1445.85	0.060716	0.52665	0.15717
213.186	HM Tridecanoic acid - -H(+) - C13H26O2	2234	2304.85	-0.04413	0.72198	0.15548
148.044	HM L-Methionine - -H(+) - C5H11NO2S OR HM 5,6-Dihydroxyindole - -H(+) - C8H7NO2	17846.7	10830.5	-0.60399	0.18829	0.15542
749.53	HM PG(16:0/18:0) - -H(+) - C40H79O10P OR HM PG(18:0/16:0) - -H(+) - C40H79O10P	95.6284	1	-2.8272	0.32426	0.15502
989.319	HM Maltohexaose - -H(+) - C36H62O31	6920.67	6894.95	-0.08248	0.57879	0.15375
784.519	HM PS(16:0/20:3(8Z,11Z,14Z)) - -H(+) - C42H76NO10P OR HM PS(18:0/18:3(9Z,12Z,15Z)) - -H(+) - C42H76NO10P OR HM PS(18:1(9Z)/18:2(9Z,12Z)) - -H(+) - C42H76NO10P OR HM PS(18:2(9Z,12Z)/18:1(9Z)) - -H(+) - C42H76NO10P OR HM PS(18:3(9Z,12Z,15Z)/18:0) - -H(+) - C42H76NO10P OR HM PS(20:3(8Z,11Z,14Z)/16:0) - -H(+) - C42H76NO10P	1	1	0.072082	0.97137	0.15373
343.126	HM Maltitol - -H(+) - C12H24O11 OR HM Melibiitol - -H(+) - C12H24O11	41082.1	41574.3	-0.022809	0.693	0.15328
455.25	HM Sulfolithocholic acid - -H(+) - C24H40O6S	14164.9	13729.7	0.017309	0.83924	0.15266
97.0659	HM Cyclohexanone - -H(+) - C6H10O	1771.86	1992.68	0.053747	0.7329	0.15189
397.111	BSMo S-Adenosyl-4-methylthio-2-oxobutanoate - -H(+) - C15H20N5O6S	20446.9	19568.8	-0.0032462	0.95817	0.15147
215.033	BSMo 2-C-methyl-D-erythritol 4-phosphate - -H(+) - C5H13O7P	14314.5	18266.1	0.27272	0.24098	0.15083
245.043	BSMo Glycerophosphoglycerol - -H(+) - C6H15O8P	13186.5	10412.8	-0.31568	0.011683	0.14971
740.564	HM PC(16:1(9Z)/P-18:1(11Z)) - -H(+) - C42H80NO7P OR HM PC(16:1(9Z)/P-18:1(9Z)) - -H(+) - C42H80NO7P OR HM PC(18:2(9Z,12Z)/P-16:0) - -H(+) - C42H80NO7P OR HM PC(P-16:0/18:2(9Z,12Z)) - -H(+) - C42H80NO7P OR HM PC(P-18:1(11Z)/16:1(9Z)) - -H(+) - C42H80NO7P OR HM PC(P-18:1(9Z)/16:1(9Z)) - -H(+) - C42H80NO7P OR HM PC(o-16:1(9Z)/18:2(9Z,12Z)) - -H(+) - C42H80NO7P	104.717	112.369	0.18686	0.86676	0.14776
226.037	HM 5-(2'-Carboxyethyl)-4,6-Dihydroxypicolinate - -H(+) - C9H9NO6	18892	20038.4	0.10157	0.077197	0.14697
129.092	HM Heptanoic acid - -H(+) - C7H14O2	2058.41	1772.35	-0.18347	0.21594	0.14561
381.373	HM Pentacosanoic acid - -H(+) - C25H50O2	1378.11	1453.44	0.095987	0.11034	0.14543
129.103	HM N-Acetylputrescine - -H(+) - C6H14N2O	2463.12	2445.66	-0.097219	0.53661	0.14521
888.626	HM 3-O-Sulfogalactosylceramide (d18:1/24:1(15Z)) - -H(+) - C48H91NO11S	977.965	883.206	-0.12648	0.66208	0.14409
724.526	HM PE(18:2(9Z,12Z)/P-18:1(11Z)) - -H(+) - C41H76NO7P OR HM PE(18:2(9Z,12Z)/P-18:1(9Z)) - -H(+) - C41H76NO7P OR HM PE(18:3(6Z,9Z,12Z)/P-18:0) - -H(+) - C41H76NO7P OR HM PE(18:3(9Z,12Z,15Z)/P-18:0) - -H(+) - C41H76NO7P OR HM PE(20:3(5Z,8Z,11Z)/P-16:0) - -H(+) - C41H76NO7P OR HM PE(20:3(8Z,11Z,14Z)/P-16:0) - -H(+) - C41H76NO7P OR HM PE(P-16:0/20:3(5Z,8Z,11Z)) - -H(+) - C41H76NO7P OR HM PE(P-16:0/20:…	1	1	0.78451	0.73655	0.14359
778.572	HM PE(22:4(7Z,10Z,13Z,16Z)/P-18:0) - -H(+) - C45H82NO7P OR HM PE(P-18:0/22:4(7Z,10Z,13Z,16Z)) - -H(+) - C45H82NO7P	386.23	179.397	-0.32692	0.63169	0.14227
365.074	HM Xanthurenate-8-O-beta-D-glucoside - -H(+) - C16H16NO9	12675.6	13615.3	0.10744	0.091959	0.1416
485.274	HM PA(20:4(5Z,8Z,11Z,14Z)e/2:0) - -H(+) - C25H43O7P	6608.11	6924.01	0.019815	0.8206	0.14093
333.059	HM 1-(sn-Glycero-3-phospho)-1D-myo-inositol - -H(+) - C9H19O11P	12331.5	12572.1	-0.0073437	0.91943	0.14043
353.171	BSMo 1-dodecanoyl-sn-glycerol 3-phosphate - -H(+) - C15H31O7P1 OR BSMo 2-dodecanoyl-sn-glycerol 3-phosphate - -H(+) - C15H31O7P1	36785.5	33022.1	-0.14193	0.015634	0.13954
828.647	HM PC(15:0/24:1(15Z)) - -H(+) - C47H92NO8P OR HM PC(24:1(15Z)/15:0) - -H(+) - C47H92NO8P OR HM PE(18:0/24:1(15Z)) - -H(+) - C47H92NO8P OR HM PE(18:1(11Z)/24:0) - -H(+) - C47H92NO8P OR HM PE(18:1(9Z)/24:0) - -H(+) - C47H92NO8P OR HM PE(20:0/22:1(13Z)) - -H(+) - C47H92NO8P OR HM PE(20:1(11Z)/22:0) - -H(+) - C47H92NO8P OR HM PE(22:0/20:1(11Z)) - -H(+) - C47H92NO8P OR HM PE(22:1(13Z)/20:0) - -H(+) - …	929.796	759.175	-0.23292	0.25945	0.13749
59.0499	HM Propyl alcohol - -H(+) - C3H8O OR HM Isopropyl alcohol - -H(+) - C3H8O	1161.01	1091.87	0.0054638	0.98802	0.13724
89.0639	HM 2,3-Butanediol - -H(+) - C4H10O2	887.176	885.02	-0.26052	0.59757	0.13716
259.13	HM L-gamma-glutamyl-L-isoleucine - -H(+) - C11H20N2O5 OR HM L-gamma-glutamyl-L-leucine - -H(+) - C11H20N2O5	33949.3	34390.8	-0.0077555	0.81334	0.13366
397.991	HM Monoiodothyronine - -H(+) - C15H14INO4	1581.16	1346.03	-0.151	0.44159	0.13265
108.996	BSMo ethanesulfonate - -H(+) - C2H6O3S	878.449	766.702	-0.17413	0.29125	0.13152
383.119	BSMo Acetyl-maltose - -H(+) - C14H24O12	71970.6	71504.2	-0.086221	0.41018	0.13039
814.662	HM PE(24:0/P-18:0) - -H(+) - C47H94NO7P OR HM PE(P-18:0/24:0) - -H(+) - C47H94NO7P	770.807	618.625	-0.19784	0.34614	0.12913
165.041	HM Arabinonic acid - -H(+) - C5H10O6 OR HM Ribonic acid - -H(+) - C5H10O6 OR HM 3-Methylxanthine - -H(+) - C6H6N4O2 OR HM 7-Methylxanthine - -H(+) - C6H6N4O2 OR HM 1-Methylxanthine - -H(+) - C6H6N4O2 OR HM Noradrenochrome o-semiquinone - -H(+) - C8H8NO3	144750	143004	-0.016798	0.80034	0.12866
750.54	HM PE(O-18:1(1Z)/20:4(5Z,8Z,11Z,14Z)) - -H(+) - C43H78NO7P OR HM PE(20:3(5Z,8Z,11Z)/P-18:1(11Z)) - -H(+) - C43H78NO7P OR HM PE(20:3(5Z,8Z,11Z)/P-18:1(9Z)) - -H(+) - C43H78NO7P OR HM PE(20:3(8Z,11Z,14Z)/P-18:1(11Z)) - -H(+) - C43H78NO7P OR HM PE(20:3(8Z,11Z,14Z)/P-18:1(9Z)) - -H(+) - C43H78NO7P OR HM PE(20:4(5Z,8Z,11Z,14Z)/P-18:0) - -H(+) - C43H78NO7P OR HM PE(20:4(8Z,11Z,14Z,17Z)/P-18:0) - -H(+) …	525.849	257.425	-1.0364	0.0040641	0.12851
233.091	HM 5-Methoxytryptophan - -H(+) - C12H14N2O3	13853.3	14699.2	0.064426	0.27467	0.12769
894.225	BSM gamma-butyrobetainyl-CoA - -H(+) - C28H50N8O17P3S	1404.5	1599.23	-0.040521	0.86741	0.12768
163.021	BSM S-carbamylcysteine - -H(+) - C4H8N2O3S	5306.39	4835.93	-0.073501	0.39607	0.12342
998.356	HM Lacto-N-difucopentaose II - -H(+) - C38H65NO29 OR HM Lacto-N-difucohexaose - -H(+) - C38H65NO29	1977.2	2009.86	0.020454	0.84204	0.12232
141.091	HM 2-Octenoic acid - -H(+) - C8H14O2 OR HM trans-2-Octenoic acid - -H(+) - C8H14O2	1626.62	1697.08	0.083294	0.43867	0.12228
816.656	HM PC(14:0/24:0) - -H(+) - C46H92NO8P OR HM PC(16:0/22:0) - -H(+) - C46H92NO8P OR HM PC(18:0/20:0) - -H(+) - C46H92NO8P OR HM PC(20:0/18:0) - -H(+) - C46H92NO8P OR HM PC(22:0/16:0) - -H(+) - C46H92NO8P OR HM PC(24:0/14:0) - -H(+) - C46H92NO8P	718.399	644.254	-0.016101	0.966	0.12139
166.977	HM Phosphoenolpyruvic acid - -H(+) - C3H5O6P	801.172	661.987	-0.2813	0.10822	0.11924
557.24	HM Atorvastatin - -H(+) - C33H35FN2O5	14129.8	14601.4	0.025127	0.71136	0.11908
830.263	BSM UDP-3-O-(3-hydroxymyristoyl)-N-acetylglucosamine - -H(+) - C31H51N3O19P2	4548.63	4339.47	-0.18323	0.25384	0.11662
87.024	BSM tetrahydrothiophene - -H(+) - C4H8S	1118.21	1358.67	0.081782	0.86714	0.11637
134.024	HM Homocysteine - -H(+) - C4H9NO2S OR HM Methylcysteine - -H(+) - C4H9NO2S	3040.62	3151.61	0.0702	0.4316	0.11601
101.061	HM Isovaleric acid - -H(+) - C5H10O2 OR HM Valeric acid - -H(+) - C5H10O2 OR HM Ethylmethylacetic acid - -H(+) - C5H10O2	1502.84	1575.29	0.13735	0.21774	0.1158
157.123	HM Oenanthic ether - -H(+) - C9H18O2 OR HM Pelargonic acid - -H(+) - C9H18O2	7915.47	8256.06	0.051511	0.51544	0.11557
74.0591	HM Trimethylamine N-oxide - -H(+) - C3H9NO OR HM 1-Amino-propan-2-ol - -H(+) - C3H9NO	459.841	325.531	-0.6206	0.27081	0.11308
597.392	HM 7-Methylhypoxanthine - -H(+) - C40H54O4	1591.94	1182.04	-0.48789	0.048538	0.11067
73.0651	HM 1-Butanol - -H(+) - C4H10O OR HM Isobutanol - -H(+) - C4H10O OR HM 2-Butanol - -H(+) - C4H10O	248.534	212.774	-0.32441	0.58799	0.10989
275.073	HM Biotin sulfone - -H(+) - C10H16N2O5S	30461.3	35132.6	0.24342	0.035141	0.10886
792.592	HM PC(20:3(5Z,8Z,11Z)/P-18:1(11Z)) - -H(+) - C46H84NO7P OR HM PC(20:3(5Z,8Z,11Z)/P-18:1(9Z)) - -H(+) - C46H84NO7P OR HM PC(20:3(8Z,11Z,14Z)/P-18:1(11Z)) - -H(+) - C46H84NO7P OR HM PC(20:3(8Z,11Z,14Z)/P-18:1(9Z)) - -H(+) - C46H84NO7P OR HM PC(20:4(5Z,8Z,11Z,14Z)/P-18:0) - -H(+) - C46H84NO7P OR HM PC(20:4(8Z,11Z,14Z,17Z)/P-18:0) - -H(+) - C46H84NO7P OR HM PC(22:4(7Z,10Z,13Z,16Z)/P-16:0) - -H(+) - C…	250.193	340.183	0.48692	0.50586	0.10884
91.0397	HM Glycerol - -H(+) - C3H8O3	1185.65	1074.85	-0.18455	0.35775	0.10747
475.231	HM Retinoyl b-glucuronide - -H(+) - C26H36O8	13881	15254.2	0.14132	0.010753	0.1061
176.041	HM N-Formyl-L-methionine - -H(+) - C6H11NO3S	360658	338540	-0.043721	0.68343	0.10552
517.178	HM Poly-g-D-glutamate - -H(+) - C20H30N4O12	47633.8	52667.6	0.067543	0.57931	0.10512
540.315	HM LysoPC(20:5(5Z,8Z,11Z,14Z,17Z)) - -H(+) - C28H48NO7P	2068.71	1846.27	-0.23126	0.19045	0.10272
173.071	HM Demethylated antipyrine - -H(+) - C10H10N2O	4398.69	4268.73	-0.052754	0.59756	0.10138
442.015	HM Guanosine diphosphate - -H(+) - C10H15N5O11P2	2390.97	2205.2	-0.089719	0.099916	0.10023
720.277	BSM Trypanothione - -H(+) - C27H47N9O10S2 OR BSM Trypanothione disulfide - -H(+) - C27H47N9O10S2	6266.62	6075.64	-0.066903	0.57322	0.09957
80.9638	BSMo Sulfite - -H(+) - H2O3S	4896.68	5114.52	0.16894	0.41551	0.099546
974.354	HM 5-Methyltetrahydropteroylpentaglutamate - -H(+) - C40H53N11O18	3168.36	3565.54	0.14697	0.24632	0.099005
85.0294	HM Gamma-Butyrolactone - -H(+) - C4H6O2 OR HM Oxolan-3-one - -H(+) - C4H6O2 OR HM Diacetyl - -H(+) - C4H6O2 OR HM But-2-enoic acid - -H(+) - C4H6O2	6628.69	7063.77	0.21573	0.48997	0.09874
225.099	HM Carnosine - -H(+) - C9H14N4O3 OR HM (6R)-6-(L-Erythro-1,2-Dihydroxypropyl)-5,6,7,8-tetrahydro-4a-hydroxypterin - -H(+) - C9H14N4O3	28082.6	28028.5	0.044886	0.62198	0.097774
814.576	HM PC(22:6(4Z,7Z,10Z,13Z,16Z,19Z)/P-18:1(11Z)) - -H(+) - C48H82NO7P OR HM PC(22:6(4Z,7Z,10Z,13Z,16Z,19Z)/P-18:1(9Z)) - -H(+) - C48H82NO7P OR HM PC(P-18:1(11Z)/22:6(4Z,7Z,10Z,13Z,16Z,19Z)) - -H(+) - C48H82NO7P OR HM PC(P-18:1(9Z)/22:6(4Z,7Z,10Z,13Z,16Z,19Z)) - -H(+) - C48H82NO7P	143.258	98.019	-0.072718	0.91891	0.092092
187.109	HM N6-Acetyl-L-lysine - -H(+) - C8H16N2O3 OR HM N-Alpha-acetyllysine - -H(+) - C8H16N2O3 OR HM Glycyl-L-leucine - -H(+) - C8H16N2O3	38017.3	39737.9	0.11995	0.16225	0.09109
766.537	HM PC(15:0/20:4(5Z,8Z,11Z,14Z)) - -H(+) - C43H78NO8P OR HM PC(15:0/20:4(8Z,11Z,14Z,17Z)) - -H(+) - C43H78NO8P OR HM PC(20:4(5Z,8Z,11Z,14Z)/15:0) - -H(+) - C43H78NO8P OR HM PC(20:4(8Z,11Z,14Z,17Z)/15:0) - -H(+) - C43H78NO8P OR HM PE(16:0/22:4(7Z,10Z,13Z,16Z)) - -H(+) - C43H78NO8P OR HM PE(16:1(9Z)/20:3(8Z,11Z,14Z)) - -H(+) - C43H78NO8P OR HM PE(18:0/20:4(5Z,8Z,11Z,14Z)) - -H(+) - C43H78NO8P OR HM …	63.5447	1	-1.9467	0.40446	0.090155
67.0187	HM 3-Butyn-1-al - -H(+) - C4H4O	1022.63	809.173	-0.32919	0.002793	0.089803
271.228	HM (R)-3-Hydroxy-hexadecanoic acid - -H(+) - C16H32O3	2026.16	2046.62	0.094191	0.56282	0.086131
196.096	HM Metanephrine - -H(+) - C10H15NO3	4570.35	4751.58	0.10905	0.3924	0.085485
454.222	HM 20-Hydroxy-leukotriene E4 - -H(+) - C23H37NO6S	14283.3	13857.2	-0.055471	0.24892	0.084824
495.253	HM Leukotriene D4 - -H(+) - C25H40N2O6S	13885.1	15419.1	0.12963	0.18843	0.083974
168.989	HM D-Glyceraldehyde 3-phosphate - -H(+) - C3H7O6P OR HM Dihydroxyacetone phosphate - -H(+) - C3H7O6P	2232.06	2268.64	0.10333	0.53916	0.083731
744.554	HM PC(15:0/18:1(11Z)) - -H(+) - C41H80NO8P OR HM PC(15:0/18:1(9Z)) - -H(+) - C41H80NO8P OR HM PC(18:1(11Z)/15:0) - -H(+) - C41H80NO8P OR HM PC(18:1(9Z)/15:0) - -H(+) - C41H80NO8P OR HM PE(14:0/22:1(13Z)) - -H(+) - C41H80NO8P OR HM PE(14:1(9Z)/22:0) - -H(+) - C41H80NO8P OR HM PE(16:0/20:1(11Z)) - -H(+) - C41H80NO8P OR HM PE(16:1(9Z)/20:0) - -H(+) - C41H80NO8P OR HM PE(18:0/18:1(11Z)) - -H(+) - C41…	518.104	284.563	-0.98418	0.015977	0.082974
273.12	BSMo N2-Succinyl-L-arginine - -H(+) - C10H18N4O5 OR HM Chlorpheniramine - -H(+) - C16H19ClN2	16977.5	16883.5	0.054223	0.43627	0.08229
157.087	HM cis-4-Hydroxycyclohexylacetic acid - -H(+) - C8H14O3 OR HM trans-4-Hydroxycyclohexylacetic acid - -H(+) - C8H14O3 OR HM 3-Oxooctanoic acid - -H(+) - C8H14O3 OR HM Alpha-Ketooctanoic acid - -H(+) - C8H14O3	3772.94	3683.08	-0.0039124	0.95486	0.081732
460.204	BSMo L-alanine-D-glutamate-meso-2,6-diaminoheptanedioate-D-alanine - -H(+) - C18H31N5O9	27300.4	27709.1	-0.025028	0.66746	0.080758
457.226	HM 3-Sulfodeoxycholic acid - -H(+) - C23H38O7S	15072.8	16029.1	0.046675	0.50472	0.077069
219.086	HM 1-Hydroxypyrene - -H(+) - C16H12O	6720.99	7036.3	0.094208	0.12847	0.076675
92.0505	HM Aniline - -H(+) - C6H7N	1727.87	2008.15	0.19093	0.38587	0.076011
203.067	HM L-beta-aspartyl-L-alanine - -H(+) - C7H12N2O5 OR HM 5-L-Glutamylglycine - -H(+) - C7H12N2O5	43027.1	42337.8	-0.013505	0.78549	0.075817
190.017	BSM 2,5-diketo-D-gluconate - -H(+) - C6H7O7	2802.3	2753.66	0.052131	0.62408	0.074314
766.571	HM PC(18:2(9Z,12Z)/P-18:1(11Z)) - -H(+) - C44H82NO7P OR HM PC(18:2(9Z,12Z)/P-18:1(9Z)) - -H(+) - C44H82NO7P OR HM PC(18:3(6Z,9Z,12Z)/P-18:0) - -H(+) - C44H82NO7P OR HM PC(18:3(9Z,12Z,15Z)/P-18:0) - -H(+) - C44H82NO7P OR HM PC(20:3(5Z,8Z,11Z)/P-16:0) - -H(+) - C44H82NO7P OR HM PC(20:3(8Z,11Z,14Z)/P-16:0) - -H(+) - C44H82NO7P OR HM PC(P-16:0/20:3(5Z,8Z,11Z)) - -H(+) - C44H82NO7P OR HM PC(P-16:0/20:…	218.685	116.635	-0.4633	0.62682	0.074102
212.001	HM Indoxyl sulfate - -H(+) - C8H7NO4S OR HM L-Aspartyl-4-phosphate - -H(+) - C4H8NO7P	885.877	894.356	0.093261	0.70241	0.073171
818.614	HM PC(22:4(7Z,10Z,13Z,16Z)/P-18:1(11Z)) - -H(+) - C48H86NO7P OR HM PC(22:4(7Z,10Z,13Z,16Z)/P-18:1(9Z)) - -H(+) - C48H86NO7P OR HM PC(22:5(4Z,7Z,10Z,13Z,16Z)/P-18:0) - -H(+) - C48H86NO7P OR HM PC(22:5(7Z,10Z,13Z,16Z,19Z)/P-18:0) - -H(+) - C48H86NO7P OR HM PC(P-18:0/22:5(4Z,7Z,10Z,13Z,16Z)) - -H(+) - C48H86NO7P OR HM PC(P-18:0/22:5(7Z,10Z,13Z,16Z,19Z)) - -H(+) - C48H86NO7P OR HM PC(P-18:1(11Z)/22:4…	311.91	412.515	0.40061	0.23315	0.072094
61.008	HM Dimethylsulfide - -H(+) - C2H6S	212.75	378.423	1.1207	0.15962	0.072068
283.264	HM Stearic acid - -H(+) - C18H36O2	374296	368121	-0.018708	0.47856	0.070857
123.025	BSM Pyrazinic acid - -H(+) - C5H4N2O2	1222.82	1198.27	0.044905	0.6331	0.07029
71.0137	HM Pyruvaldehyde - -H(+) - C3H4O2 OR HM Malondialdehyde - -H(+) - C3H4O2	3715.22	3950.88	0.22151	0.35949	0.068975
72.0455	HM 3-Aminopropionaldehyde - -H(+) - C3H7NO OR HM N,N-Dimethylformamide - -H(+) - C3H7NO OR HM Aminoacetone - -H(+) - C3H7NO	387.312	877.332	0.72006	0.14709	0.068853
432.205	HM Dextrorphan O-glucuronide - -H(+) - C23H31NO7	20004.2	20233.4	0.054621	0.35683	0.067858
221.082	HM Monoisobutyl phthalic acid - -H(+) - C12H14O4 OR HM Monobutylphthalate - -H(+) - C12H14O4	10145.6	9857.46	0.0016279	0.97773	0.066989
143.071	HM 4-Hydroxycyclohexylcarboxylic acid - -H(+) - C7H12O3	4154.56	4114.62	-0.034696	0.74474	0.066203
154.062	HM L-Histidine - -H(+) - C6H9N3O2	586723	566716	0.02985	0.75748	0.066056
407.216	BSMo 1-hexadec-9-enoyl-sn-glycerol 3-phosphate - -H(+) - C19H37O7P1 OR BSMo 2-hexadec-9-enoyl-sn-glycerol 3-phosphate - -H(+) - C19H37O7P1	9797.82	10035.9	0.14027	0.25962	0.065957
189.088	HM Diaminopimelic acid - -H(+) - C7H14N2O4	5259.43	5494.72	0.077535	0.012206	0.065271
508.34	HM LysoPE(0:0/20:0) - -H(+) - C25H52NO7P OR HM LysoPE(20:0/0:0) - -H(+) - C25H52NO7P OR HM LysoPC(17:0) - -H(+) - C25H52NO7P	238.162	172.971	-0.68196	0.13111	0.065022
746.57	HM PC(15:0/18:0) - -H(+) - C41H82NO8P OR HM PC(18:0/15:0) - -H(+) - C41H82NO8P OR HM PE(14:0/22:0) - -H(+) - C41H82NO8P OR HM PE(16:0/20:0) - -H(+) - C41H82NO8P OR HM PE(18:0/18:0) - -H(+) - C41H82NO8P OR HM PE(20:0/16:0) - -H(+) - C41H82NO8P OR HM PE(22:0/14:0) - -H(+) - C41H82NO8P	351.675	111.204	-1.2338	0.10104	0.064987
166.953	HM Selenocysteine - -H(+) - C3H6NO2Se	1944.43	1843.42	-0.016743	0.82712	0.063161
872.621	HM PE(22:6(4Z,7Z,10Z,13Z,16Z,19Z)/24:1(15Z)) - -H(+) - C51H88NO8P OR HM PE(24:1(15Z)/22:6(4Z,7Z,10Z,13Z,16Z,19Z)) - -H(+) - C51H88NO8P	322.245	463.885	0.38707	0.30183	0.06269
180.989	BSM 3,4-dihydroxy-2-butanone-4-P - -H(+) - C4H7O6P	9165.16	9545.49	0.090712	0.2841	0.062624
366.201	HM 20-dihydroxyleukotriene B4 - -H(+) - C20H31O6	14130.7	14709.6	0.13563	0.12953	0.062429
874.665	HM PC(o-22:0/22:6(4Z,7Z,10Z,13Z,16Z,19Z)) - -H(+) - C52H94NO7P OR HM PC(o-22:3(10Z,13Z,16Z)/22:3(10Z,13Z,16Z)) - -H(+) - C52H94NO7P	867.232	754.025	-0.23442	0.12604	0.0619
804.528	HM 3-O-Sulfogalactosylceramide (d18:1/18:1(9Z)) - -H(+) - C42H79NO11S	1	21.9663	5.0672	0.29073	0.060959
325.311	HM Homophytanic acid - -H(+) - C21H42O2 OR HM Heneicosanoic acid - -H(+) - C21H42O2	918.202	854.179	-0.24011	0.42907	0.060671
375.291	HM Allolithocholic acid - -H(+) - C24H40O3 OR HM Isoallolithocholic acid - -H(+) - C24H40O3 OR HM Isolithocholic acid - -H(+) - C24H40O3 OR HM Lithocholic acid - -H(+) - C24H40O3 OR HM 12b-Hydroxy-5b-cholanoic acid - -H(+) - C24H40O3 OR HM 7a-Hydroxy-5b-cholanic acid - -H(+) - C24H40O3	309.279	334.819	-0.018106	0.94108	0.057507
162.056	HM 4-(3-Pyridyl)-3-butenoic acid - -H(+) - C9H9NO2 OR HM S-(2-carboxypropyl)-Cysteamine - -H(+) - C6H13NO2S OR HM 3-Methyldioxyindole - -H(+) - C9H9NO2	18255	17054.2	-0.04543	0.50284	0.05656
352.119	HM Protopine - -H(+) - C20H19NO5	19017.9	20412	0.14227	0.13296	0.056397
83.0238	HM Imidazolone - -H(+) - C3H4N2O	1060.59	1157.76	0.17872	0.51892	0.056356
169.05	HM 3,4-Dihydroxyphenylglycol - -H(+) - C8H10O4	5945.72	5823.81	0.020115	0.80481	0.05534
219.063	BSM D,L-cyclohexanephosphinothricin - -H(+) - C8H15NO4P OR HM L-beta-aspartyl-L-serine - -H(+) - C7H12N2O6	16695.8	17188.4	0.027457	0.64366	0.055295
768.557	HM PC(15:0/20:3(5Z,8Z,11Z)) - -H(+) - C43H80NO8P OR HM PC(15:0/20:3(8Z,11Z,14Z)) - -H(+) - C43H80NO8P OR HM PC(20:3(5Z,8Z,11Z)/15:0) - -H(+) - C43H80NO8P OR HM PC(20:3(8Z,11Z,14Z)/15:0) - -H(+) - C43H80NO8P OR HM PE(16:1(9Z)/22:2(13Z,16Z)) - -H(+) - C43H80NO8P OR HM PE(18:0/20:3(5Z,8Z,11Z)) - -H(+) - C43H80NO8P OR HM PE(18:0/20:3(8Z,11Z,14Z)) - -H(+) - C43H80NO8P OR HM PE(18:1(11Z)/20:2(11Z,14Z))…	490.4	440.744	-0.498	0.16841	0.054933
103.055	HM 2,3-Diaminopropionic acid - -H(+) - C3H8N2O2	802.542	789.754	-0.20445	0.6058	0.054874
101.039	BSM D-cycloserine - -H(+) - C3H6N2O2 OR BSM L-cycloserine - -H(+) - C3H6N2O2	1316.83	1646.61	0.33241	0.27003	0.054228
283.11	BSM coformycin - -H(+) - C11H16N4O5	28328.9	30672.7	0.11857	0.094773	0.053627
701.531	BSMo 2-Demethylmenaquinone 8 - -H(+) - C50H70O2	326.885	158.349	-0.54311	0.58499	0.0526
854.662	HM PE(20:1(11Z)/24:1(15Z)) - -H(+) - C49H94NO8P OR HM PE(20:2(11Z,14Z)/24:0) - -H(+) - C49H94NO8P OR HM PE(22:0/22:2(13Z,16Z)) - -H(+) - C49H94NO8P OR HM PE(22:1(13Z)/22:1(13Z)) - -H(+) - C49H94NO8P OR HM PE(22:2(13Z,16Z)/22:0) - -H(+) - C49H94NO8P OR HM PE(24:0/20:2(11Z,14Z)) - -H(+) - C49H94NO8P OR HM PE(24:1(15Z)/20:1(11Z)) - -H(+) - C49H94NO8P	997.13	873.597	-0.12597	0.73014	0.052556
295.264	HM Nonadeca-10(Z)-enoic acid - -H(+) - C19H36O2	855.306	737.173	-0.25992	0.10467	0.052142
587.848	BSM 5-iodo-dCTP - -H(+) - C9H11IN3O13P3	60.0895	46.5326	-0.19782	0.88314	0.05136
110.072	HM Histamine - -H(+) - C5H9N3	14752.3	14459.3	0.024089	0.77278	0.051079
85.065	HM Iso-Valeraldehyde - -H(+) - C5H10O	566.082	593.125	0.24751	0.35124	0.050955
359.296	HM Tetracosatetraenoic acid (24:4n-6) - -H(+) - C24H40O2	1	3.2611	0.066259	0.97445	0.050778
748.526	HM PE(20:4(5Z,8Z,11Z,14Z)/P-18:1(11Z)) - -H(+) - C43H76NO7P OR HM PE(20:4(5Z,8Z,11Z,14Z)/P-18:1(9Z)) - -H(+) - C43H76NO7P OR HM PE(20:4(8Z,11Z,14Z,17Z)/P-18:1(11Z)) - -H(+) - C43H76NO7P OR HM PE(20:4(8Z,11Z,14Z,17Z)/P-18:1(9Z)) - -H(+) - C43H76NO7P OR HM PE(20:5(5Z,8Z,11Z,14Z,17Z)/P-18:0) - -H(+) - C43H76NO7P OR HM PE(22:5(4Z,7Z,10Z,13Z,16Z)/P-16:0) - -H(+) - C43H76NO7P OR HM PE(22:5(7Z,10Z,13Z,1…	149.038	175.391	0.057913	0.91581	0.049331
73.0293	HM Propionic acid - -H(+) - C3H6O2 OR HM Lactaldehyde - -H(+) - C3H6O2 OR HM 3-Hydroxypropanal - -H(+) - C3H6O2 OR HM D-Lactaldehyde - -H(+) - C3H6O2 OR HM Hydroxyacetone - -H(+) - C3H6O2	2409.45	3215.74	0.52589	0.021059	0.049186
68.9953	HM Propynoic acid - -H(+) - C3H2O2	2550.35	2563.1	0.026766	0.92227	0.048667
275.088	HM Gamma Glutamylglutamic acid - -H(+) - C10H16N2O7	40660.1	42635.6	0.075215	0.086234	0.048362
293.114	HM Glutamylphenylalanine - -H(+) - C14H18N2O5 OR HM Aspartame - -H(+) - C14H18N2O5	22931	22868.3	-0.021385	0.58896	0.046843
389.167	BSM S-hexyl glutathione - -H(+) - C16H28N3O6S OR BSMo L-alanine-D-glutamate-meso-2,6-diaminoheptanedioate - -H(+) - C15H26N4O8	58617.8	62688.8	0.10868	0.28066	0.046672
105.019	HM Glyceric acid - -H(+) - C3H6O4 OR HM L-Glyceric acid - -H(+) - C3H6O4	1840.17	2212.02	0.30953	0.022963	0.046061
78.959	BSM phosphonate - -H(+) - HO3P	85901.7	95760.3	0.059309	0.81711	0.044739
642.955	HM Phosphatidylinositol-3,4,5-trisphosphate - -H(+) - C12H24O22P4	748.914	778.519	0.044527	0.89801	0.044363
387.118	BSMo fructoselysine Phosphate - -H(+) - C12H25N2O10P	25374.2	27246.1	0.1127	0.31805	0.043365
586.213	HM N-Acetyl-D-glucosaminyldiphosphodolichol - -H(+) - C23H43NO12P2	10765.6	11450.2	0.048239	0.48767	0.040755
885.548	HM PI(16:0/22:4(10Z,13Z,16Z,19Z)) - -H(+) - C47H83O13P OR HM PI(16:0/22:4(7Z,10Z,13Z,16Z)) - -H(+) - C47H83O13P OR HM PI(18:0/20:4(5Z,8Z,11Z,14Z)) - -H(+) - C47H83O13P OR HM PI(18:0/20:4(8Z,11Z,14Z,17Z)) - -H(+) - C47H83O13P OR HM PI(18:1(11Z)/20:3(5Z,8Z,11Z)) - -H(+) - C47H83O13P OR HM PI(18:1(11Z)/20:3(8Z,11Z,14Z)) - -H(+) - C47H83O13P OR HM PI(18:1(9Z)/20:3(5Z,8Z,11Z)) - -H(+) - C47H83O13P OR …	36.8759	1	-6.1685	0.31942	0.040373
353.342	HM Tricosanoic acid - -H(+) - C23H46O2	1595.62	1277.62	-0.2299	0.16168	0.040366
171.078	HM Glycylproline - -H(+) - C7H12N2O3 OR HM L-prolyl-L-glycine - -H(+) - C7H12N2O3	19784.8	19962.9	0.072233	0.29113	0.039741
728.559	HM PC(15:0/P-18:1(11Z)) - -H(+) - C41H80NO7P OR HM PC(15:0/P-18:1(9Z)) - -H(+) - C41H80NO7P OR HM PE(18:0/P-18:1(11Z)) - -H(+) - C41H80NO7P OR HM PE(18:0/P-18:1(9Z)) - -H(+) - C41H80NO7P OR HM PE(18:1(11Z)/P-18:0) - -H(+) - C41H80NO7P OR HM PE(18:1(9Z)/P-18:0) - -H(+) - C41H80NO7P OR HM PE(20:1(11Z)/P-16:0) - -H(+) - C41H80NO7P OR HM PC(P-18:1(11Z)/15:0) - -H(+) - C41H80NO7P OR HM PC(P-18:1(9Z)/1…	359.437	382.426	-0.21952	0.50357	0.03963
189.049	HM L-beta-aspartyl-L-glycine - -H(+) - C6H10N2O5	7454.55	7383.31	-0.096041	0.52736	0.038913
716.253	HM 5-Methyltetrahydropteroyltri-L-glutamate - -H(+) - C30H39N9O12	6058.44	6894.86	0.072136	0.54863	0.038375
261.129	HM L-phenylalanyl-L-proline - -H(+) - C14H18N2O3 OR HM L-prolyl-L-phenylalanine - -H(+) - C14H18N2O3	26152.2	30344.2	0.22166	0.037764	0.038339
301.151	HM Neuromedin B (1-3) - -H(+) - C12H22N4O5	41891.7	39709.5	-0.011348	0.85269	0.037537
194.996	BSM 4,5-dihydroxyisophthalate - -H(+) - C8H4O6	6052.69	5832.71	-0.094589	0.21459	0.037005
790.555	HM PS(18:0/18:0) - -H(+) - C42H82NO10P	170.106	119.778	-0.98979	0.20105	0.036584
272.088	HM L-Thyronine - -H(+) - C15H15NO4	54175.9	54199.2	0.0016218	0.96271	0.035547
487.237	HM 7-Sulfocholic acid - -H(+) - C24H40O8S	18138.3	19347.4	0.034082	0.68597	0.035274
183.008	BSMo 3,4-dihydroxy-2-butanone 4-phosphate - -H(+) - C4H9O6P	1610.43	1585.65	0.097057	0.54481	0.034896
716.522	HM PC(15:0/16:1(9Z)) - -H(+) - C39H76NO8P OR HM PC(16:1(9Z)/15:0) - -H(+) - C39H76NO8P OR HM PE(14:0/20:1(11Z)) - -H(+) - C39H76NO8P OR HM PE(14:1(9Z)/20:0) - -H(+) - C39H76NO8P OR HM PE(16:0/18:1(11Z)) - -H(+) - C39H76NO8P OR HM PE(16:0/18:1(9Z)) - -H(+) - C39H76NO8P OR HM PE(16:1(9Z)/18:0) - -H(+) - C39H76NO8P OR HM PE(18:0/16:1(9Z)) - -H(+) - C39H76NO8P OR HM PE(18:1(11Z)/16:0) - -H(+) - C39H7…	695.779	525.794	-0.4821	0.19022	0.032355
482.963	HM Uridine triphosphate - -H(+) - C9H15N2O15P3	1071.61	913.399	-0.20465	0.32523	0.031843
311.295	HM 3D,7D,11D-Phytanic acid - -H(+) - C20H40O2 OR HM 3L,7D,11D-Phytanic acid - -H(+) - C20H40O2 OR HM Phytanic acid - -H(+) - C20H40O2 OR HM Arachidic acid - -H(+) - C20H40O2	8515.23	7968.42	-0.11364	0.20303	0.031727
59.0135	HM Acetic acid - -H(+) - C2H4O2 OR HM Glycolaldehyde - -H(+) - C2H4O2	6442	6489.67	0.20961	0.49932	0.031111
878.119	HM Glutaconyl-CoA - -H(+) - C26H40N7O19P3S OR HM Itaconyl-CoA - -H(+) - C26H40N7O19P3S	1079.06	1131.12	0.00011788	0.99924	0.030234
88.0404	HM Beta-Alanine - -H(+) - C3H7NO2 OR HM L-Alanine - -H(+) - C3H7NO2 OR HM Sarcosine - -H(+) - C3H7NO2 OR HM D-Alanine - -H(+) - C3H7NO2	29359.3	29693.5	0.14261	0.52678	0.030119
216.097	HM N-a-Acetylcitrulline - -H(+) - C8H15N3O4	9110.23	9602.6	0.071942	0.11865	0.029106
100.04	BSM azetidine-2-carboxylate - -H(+) - C4H7NO2 OR BSM 1-Aminocyclopropane-1-carboxylic acid - -H(+) - C4H7NO2	2988.23	3037.44	0.071205	0.69782	0.028871
131.035	BSM Pteridine - -H(+) - C6H4N4 OR HM Monoethyl malonic acid - -H(+) - C5H8O4 OR HM Ethylmalonic acid - -H(+) - C5H8O4 OR HM Glutaric acid - -H(+) - C5H8O4 OR HM Methylsuccinic acid - -H(+) - C5H8O4 OR HM Dimethylmalonic acid - -H(+) - C5H8O4 OR HM 2-Acetolactate - -H(+) - C5H8O4 OR HM (S)-2-Acetolactate - -H(+) - C5H8O4	6592.41	7323.07	0.16364	0.0093741	0.028779
665.215	HM Glycogen - -H(+) - C24H42O21 OR HM Maltotetraose - -H(+) - C24H42O21 OR HM Stachyose - -H(+) - C24H42O21	1053511	1.14958e+06	0.039093	0.80248	0.028778
876.652	HM PE(22:4(7Z,10Z,13Z,16Z)/24:1(15Z)) - -H(+) - C51H92NO8P OR HM PE(22:5(4Z,7Z,10Z,13Z,16Z)/24:0) - -H(+) - C51H92NO8P OR HM PE(22:5(7Z,10Z,13Z,16Z,19Z)/24:0) - -H(+) - C51H92NO8P OR HM PE(24:0/22:5(4Z,7Z,10Z,13Z,16Z)) - -H(+) - C51H92NO8P OR HM PE(24:0/22:5(7Z,10Z,13Z,16Z,19Z)) - -H(+) - C51H92NO8P OR HM PE(24:1(15Z)/22:4(7Z,10Z,13Z,16Z)) - -H(+) - C51H92NO8P	591.7	555.267	-0.14016	0.35887	0.02758
740.532	HM PC(15:0/18:3(6Z,9Z,12Z)) - -H(+) - C41H76NO8P OR HM PC(15:0/18:3(9Z,12Z,15Z)) - -H(+) - C41H76NO8P OR HM PC(18:3(6Z,9Z,12Z)/15:0) - -H(+) - C41H76NO8P OR HM PC(18:3(9Z,12Z,15Z)/15:0) - -H(+) - C41H76NO8P OR HM PE(14:1(9Z)/22:2(13Z,16Z)) - -H(+) - C41H76NO8P OR HM PE(16:0/20:3(5Z,8Z,11Z)) - -H(+) - C41H76NO8P OR HM PE(16:0/20:3(8Z,11Z,14Z)) - -H(+) - C41H76NO8P OR HM PE(16:1(9Z)/20:2(11Z,14Z)) …	215.815	165.653	0.3799	0.5772	0.025786
697.249	HM Pentacarboxylporphyrin I - -H(+) - C37H38N4O10	7139.96	7643.96	0.038553	0.7315	0.025156
101.024	HM 2-Ketobutyric acid - -H(+) - C4H6O3 OR HM Acetoacetic acid - -H(+) - C4H6O3 OR HM 2-Methyl-3-oxopropanoic acid - -H(+) - C4H6O3 OR HM Succinic acid semialdehyde - -H(+) - C4H6O3 OR HM (S)-Methylmalonic acid semialdehyde - -H(+) - C4H6O3 OR HM 4-Hydroxycrotonic acid - -H(+) - C4H6O3	10775.2	11375.6	0.15193	0.35638	0.024613
536.505	HM N-Palmitoylsphingosine - -H(+) - C34H67NO3 OR HM Ceramide (d18:1/16:0) - -H(+) - C34H67NO3	434.734	294.244	-0.0039254	0.99378	0.023561
485.198	HM Glucosylgalactosyl hydroxylysine - -H(+) - C18H34N2O13	26736.3	28061.6	0.048728	0.5541	0.0233
129.019	HM Glutaconic acid - -H(+) - C5H6O4 OR HM Citraconic acid - -H(+) - C5H6O4 OR HM Mesaconic acid - -H(+) - C5H6O4 OR HM Itaconic acid - -H(+) - C5H6O4 OR HM Gamma-delta-Dioxovaleric acid - -H(+) - C5H6O4	9743.26	11100.2	0.20161	0.1247	0.02277
167.954	BSM Selenocysteine - -H(+) - C3H7NO2Se	649.134	638.445	-0.064694	0.8264	0.022451
149.097	HM Thymol - -H(+) - C10H14O OR HM Perillyl aldehyde - -H(+) - C10H14O OR HM (+)-(S)-Carvone - -H(+) - C10H14O	2493	2442.08	0.015188	0.85243	0.02235
155.065	HM 3-Indoleacetonitrile - -H(+) - C10H8N2	33571.1	34514.9	0.080467	0.3782	0.022271
436.283	HM PE(P-16:0e/0:0) - -H(+) - C21H44NO6P	796.25	844.404	0.096579	0.58057	0.021875
774.543	HM PE(22:5(4Z,7Z,10Z,13Z,16Z)/P-18:1(11Z)) - -H(+) - C45H78NO7P OR HM PE(22:5(4Z,7Z,10Z,13Z,16Z)/P-18:1(9Z)) - -H(+) - C45H78NO7P OR HM PE(22:5(7Z,10Z,13Z,16Z,19Z)/P-18:1(11Z)) - -H(+) - C45H78NO7P OR HM PE(22:5(7Z,10Z,13Z,16Z,19Z)/dm18:1(9Z)) - -H(+) - C45H78NO7P OR HM PE(22:6(4Z,7Z,10Z,13Z,16Z,19Z)/P-18:0) - -H(+) - C45H78NO7P OR HM PE(P-18:0/22:6(4Z,7Z,10Z,13Z,16Z,19Z)) - -H(+) - C45H78NO7P OR…	195.235	75.1061	-1.5756	0.021083	0.021399
87.0323	BSM tetrahydrothiophene - -H(+) - C4H8S	4286.45	4262.04	-0.49953	0.42448	0.020432
702.536	HM PC(15:0/P-16:0) - -H(+) - C39H78NO7P OR HM PE(16:0/P-18:0) - -H(+) - C39H78NO7P OR HM PE(18:0/P-16:0) - -H(+) - C39H78NO7P OR HM PE(P-16:0e/18:1(9Z)) - -H(+) - C39H78NO7P OR HM PC(P-16:0/15:0) - -H(+) - C39H78NO7P OR HM PE(P-16:0/18:0) - -H(+) - C39H78NO7P OR HM PE(P-18:0/16:0) - -H(+) - C39H78NO7P	129.006	60.2466	-0.4204	0.73657	0.019517
714.549	HM PC(14:0/P-18:1(11Z)) - -H(+) - C40H78NO7P OR HM PC(14:0/P-18:1(9Z)) - -H(+) - C40H78NO7P OR HM PC(14:1(9Z)/P-18:0) - -H(+) - C40H78NO7P OR HM PC(16:1(9Z)/P-16:0) - -H(+) - C40H78NO7P OR HM PC(P-16:0/16:1(9Z)) - -H(+) - C40H78NO7P OR HM PC(P-18:0/14:1(9Z)) - -H(+) - C40H78NO7P OR HM PC(P-18:1(11Z)/14:0) - -H(+) - C40H78NO7P OR HM PC(P-18:1(9Z)/14:0) - -H(+) - C40H78NO7P OR HM PC(o-16:1(9Z)/16:1…	302.773	296.559	-0.26986	0.54873	0.019365
145.014	HM Oxoglutaric acid - -H(+) - C5H6O5	1206.33	1211.13	0.095187	0.62233	0.019178
216.033	HM Tyramine-O-sulfate - -H(+) - C8H11NO4S	6331.6	6569.27	0.076744	0.28824	0.018547
117.02	HM Methylmalonic acid - -H(+) - C4H6O4 OR HM Succinic acid - -H(+) - C4H6O4 OR HM Erythrono-1,4-lactone - -H(+) - C4H6O4 OR HM Threonolactone - -H(+) - C4H6O4	4059.12	13387.4	1.8877	0.10766	0.018441
267.269	HM Stearaldehyde - -H(+) - C18H36O	403.424	319.817	-0.34418	0.18602	0.018307
152.995	BSMo Propanoyl phosphate - -H(+) - C3H7O5P	4891.31	5015.23	0.12467	0.37361	0.017781
553.929	HM 3-Phosphoadenylylselenate - -H(+) - C10H15N5O13P2Se	452.708	367.537	-0.31343	0.49875	0.017007
150.04	HM Guanine - -H(+) - C5H5N5O OR HM 2-Hydroxyadenine - -H(+) - C5H5N5O OR HM 8-Hydroxyadenine - -H(+) - C5H5N5O	4792.63	3988.55	-0.19125	0.23284	0.016741
579.172	HM Naringin - -H(+) - C27H32O14	8487.85	8992.16	0.019996	0.80516	0.016381
857.516	HM PI(16:0/20:4(5Z,8Z,11Z,14Z)) - -H(+) - C45H79O13P OR HM PI(16:0/20:4(8Z,11Z,14Z,17Z)) - -H(+) - C45H79O13P OR HM PI(18:1(11Z)/18:3(6Z,9Z,12Z)) - -H(+) - C45H79O13P OR HM PI(18:1(11Z)/18:3(9Z,12Z,15Z)) - -H(+) - C45H79O13P OR HM PI(18:1(9Z)/18:3(6Z,9Z,12Z)) - -H(+) - C45H79O13P OR HM PI(18:1(9Z)/18:3(9Z,12Z,15Z)) - -H(+) - C45H79O13P OR HM PI(18:2(9Z,12Z)/18:2(9Z,12Z)) - -H(+) - C45H79O13P OR H…	1	1	0.18017	0.42265	0.016177
472.242	HM LysoPE(0:0/18:4(6Z,9Z,12Z,15Z)) - -H(+) - C23H40NO7P OR HM LysoPE(18:4(6Z,9Z,12Z,15Z)/0:0) - -H(+) - C23H40NO7P	12916.2	13774	0.052622	0.25438	0.015738
433.221	BSMo Glutathionylspermidine - -H(+) - C17H34N6O5S	11355.8	11741.1	0.024474	0.849	0.015215
747.516	HM PG(16:0/18:1(11Z)) - -H(+) - C40H77O10P OR HM PG(16:0/18:1(9Z)) - -H(+) - C40H77O10P OR HM PG(16:1(9Z)/18:0) - -H(+) - C40H77O10P OR HM PG(18:0/16:1(9Z)) - -H(+) - C40H77O10P OR HM PG(18:1(11Z)/16:0) - -H(+) - C40H77O10P OR HM PG(18:1(9Z)/16:0) - -H(+) - C40H77O10P	264.782	129.419	0.095218	0.91142	0.013372
730.599	HM SM(d18:1/18:0) - -H(+) - C41H84N2O6P	73.4568	319.972	1.985	0.025277	0.01224
742.623	HM N-Glycoloylganglioside GM2 - -H(+) - C43H85NO8	330.697	250.014	-0.44512	0.259	0.012226
698.218	HM Pteroyltriglutamic acid - -H(+) - C29H33N9O12	6887.57	7305.85	0.088224	0.10778	0.011681
150.018	BSM 4-nitrobenzaldehyde - -H(+) - C7H5NO3	2587.01	2421.02	-0.078241	0.49921	0.011041
109.041	HM Imidazole-4-acetaldehyde - -H(+) - C5H6N2O	6732.69	6975.84	0.14887	0.34378	0.01101
625.218	BSM Tetrahydropteroyltri-L-glutamic acid - -H(+) - C24H34N8O12	8320.85	9175.15	0.040736	0.6991	0.01058
948.477	BSMo CDP-1,2-dihexadec-9-enoylglycerol - -H(+) - C44H77N3O15P2	2254.46	2116.45	-0.037872	0.7554	0.010529
447.204	HM 2-Methoxyestrone 3-glucuronide - -H(+) - C24H32O8 OR HM 17-beta-estradiol-3-glucuronide - -H(+) - C24H32O8 OR HM 17-beta-estradiol glucuronide - -H(+) - C24H32O8 OR HM 17-alpha-estradiol-3-glucuronide - -H(+) - C24H32O8 OR HM Estradiol-17alpha 3-D-glucuronoside - -H(+) - C24H32O8	20174.4	20395.7	0.065141	0.32968	0.0099822
371.262	HM Cervonoyl ethanolamide - -H(+) - C24H36O3	1148.87	1137.74	0.16399	0.46751	0.0097945
850.635	HM PE(20:3(5Z,8Z,11Z)/24:1(15Z)) - -H(+) - C49H90NO8P OR HM PE(20:3(8Z,11Z,14Z)/24:1(15Z)) - -H(+) - C49H90NO8P OR HM PE(20:4(5Z,8Z,11Z,14Z)/24:0) - -H(+) - C49H90NO8P OR HM PE(20:4(8Z,11Z,14Z,17Z)/24:0) - -H(+) - C49H90NO8P OR HM PE(22:0/22:4(7Z,10Z,13Z,16Z)) - -H(+) - C49H90NO8P OR HM PE(22:2(13Z,16Z)/22:2(13Z,16Z)) - -H(+) - C49H90NO8P OR HM PE(22:4(7Z,10Z,13Z,16Z)/22:0) - -H(+) - C49H90NO8P O…	278.594	355.084	0.15283	0.72799	0.0097506
885.289	HM Cytochrome C - -H(+) - C42H54FeN8O6S2	3598.3	3756.02	0.069125	0.64472	0.0096857
58.0301	HM N-Methylformamide - -H(+) - C2H5NO OR HM Acetaldehyde oxime - -H(+) - C2H5NO	921.698	1076.63	0.61799	0.14658	0.0096505
830.673	HM PC(15:0/24:0) - -H(+) - C47H94NO8P OR HM PE(18:0/24:0) - -H(+) - C47H94NO8P OR HM PE(20:0/22:0) - -H(+) - C47H94NO8P OR HM PE(22:0/20:0) - -H(+) - C47H94NO8P OR HM PE(24:0/18:0) - -H(+) - C47H94NO8P	692.321	700.263	-0.17327	0.49162	0.0093249
89.0245	HM L-Lactic acid - -H(+) - C3H6O3 OR HM Hydroxypropionic acid - -H(+) - C3H6O3 OR HM Glyceraldehyde - -H(+) - C3H6O3 OR HM D-Lactic acid - -H(+) - C3H6O3 OR HM Dihydroxyacetone - -H(+) - C3H6O3	7656.75	7854.34	0.060239	0.76177	0.0091804
738.539	HM PC(18:3(6Z,9Z,12Z)/P-16:0) - -H(+) - C42H78NO7P OR HM PC(18:3(9Z,12Z,15Z)/P-16:0) - -H(+) - C42H78NO7P OR HM PC(P-16:0/18:3(6Z,9Z,12Z)) - -H(+) - C42H78NO7P OR HM PC(P-16:0/18:3(9Z,12Z,15Z)) - -H(+) - C42H78NO7P	74.9949	86.8586	-0.46039	0.71889	0.0091162
747.268	HM O-b-D-Gal-(1->3)-O-[O-b-D-Gal-(1->4)-2-(acetylamino)-2-deoxy-b-D-Glc-(1->6)]-2-(acetylamino)-2-deoxy- D-Galactose - -H(+) - C28H48N2O21	9048.36	9733.14	0.078378	0.27604	0.0079559
935.329	HM Bilirubin diglucuronide - -H(+) - C45H52N4O18	2963.71	3232.33	-0.020775	0.89782	0.0071632
387.153	HM Cetirizine - -H(+) - C21H25ClN2O3	39517.6	40830.1	0.050956	0.46027	0.007139
820.59	HM PE(18:4(6Z,9Z,12Z,15Z)/24:1(15Z)) - -H(+) - C47H84NO8P OR HM PE(20:0/22:5(4Z,7Z,10Z,13Z,16Z)) - -H(+) - C47H84NO8P OR HM PE(20:0/22:5(7Z,10Z,13Z,16Z,19Z)) - -H(+) - C47H84NO8P OR HM PE(20:1(11Z)/22:4(7Z,10Z,13Z,16Z)) - -H(+) - C47H84NO8P OR HM PE(20:3(5Z,8Z,11Z)/22:2(13Z,16Z)) - -H(+) - C47H84NO8P OR HM PE(20:3(8Z,11Z,14Z)/22:2(13Z,16Z)) - -H(+) - C47H84NO8P OR HM PE(20:4(5Z,8Z,11Z,14Z)/22:1(1…	228.923	161.453	-0.15107	0.80861	0.0070331
424.143	HM Hyaluronic acid - -H(+) - C16H27NO12	18718.1	19959.7	0.062973	0.39529	0.0061978
852.292	HM Lacto-N-fucopentaose III - -H(+) - C32H55NO25 OR HM Lacto-N-fucopentaose-2 - -H(+) - C32H55NO25 OR HM Lex-lactose - -H(+) - C32H55NO25 OR HM Lacto-n-fucopentaose I - -H(+) - C32H55NO25 OR HM Lacto-N-fucopentaose V - -H(+) - C32H55NO25	3574.23	3824.15	0.02759	0.82019	0.0058713
124.991	HM 2-Hydroxyethanesulfonate - -H(+) - C2H6O4S	3163.83	3101.44	0.035399	0.8079	0.0058139
263.022	HM 3-Methoxy-4-hydroxyphenylethyleneglycol sulfate - -H(+) - C9H12O7S OR HM 3-Methoxy-4-Hydroxyphenylglycol sulfate - -H(+) - C9H12O7S	6540.64	6725.23	0.055291	0.69304	0.0054298
309.106	HM Gamma-Glutamyltyrosine - -H(+) - C14H18N2O6	26999.5	27057.5	0.030157	0.49011	0.0053611
772.611	HM PC(18:0/P-18:0) - -H(+) - C44H88NO7P OR HM PC(20:0/P-16:0) - -H(+) - C44H88NO7P OR HM PC(P-16:0/20:0) - -H(+) - C44H88NO7P OR HM PC(P-18:0/18:0) - -H(+) - C44H88NO7P OR HM PC(o-16:1(9Z)/20:0) - -H(+) - C44H88NO7P OR HM PC(o-18:1(9Z)/18:0) - -H(+) - C44H88NO7P	515.117	356.366	-0.25828	0.5576	0.0051582
327.233	HM Docosahexaenoic acid - -H(+) - C22H32O2	1884.36	1699.57	0.063125	0.78724	0.0047364
589.303	HM D-Urobilinogen - -H(+) - C33H42N4O6 OR HM I-Urobilin - -H(+) - C33H42N4O6	5673.66	5716.37	-0.034078	0.68823	0.0046015
151.113	HM (-)-trans-Carveol - -H(+) - C10H16O OR HM Perillyl alcohol - -H(+) - C10H16O OR HM Alpha-Pinene-oxide - -H(+) - C10H16O	1025.65	1130.58	0.20679	0.11017	0.0045534
802.63	HM PC(15:0/22:0) - -H(+) - C45H90NO8P OR HM PC(22:0/15:0) - -H(+) - C45H90NO8P OR HM PE(16:0/24:0) - -H(+) - C45H90NO8P OR HM PE(18:0/22:0) - -H(+) - C45H90NO8P OR HM PE(20:0/20:0) - -H(+) - C45H90NO8P OR HM PE(22:0/18:0) - -H(+) - C45H90NO8P OR HM PE(24:0/16:0) - -H(+) - C45H90NO8P	526.023	438.63	-0.16929	0.42773	0.0043188
609.184	HM Hesperidin - -H(+) - C28H34O15	8484.42	8934.83	-0.021748	0.8632	0.0043082
73.0772	HM 1,3-Diaminopropane - -H(+) - C3H10N2 OR HM 1,2 Diaminopropane - -H(+) - C3H10N2	936.998	678.581	-0.65655	0.41568	0.0040885
859.533	HM PI(16:0/20:3(5Z,8Z,11Z)) - -H(+) - C45H81O13P OR HM PI(16:0/20:3(8Z,11Z,14Z)) - -H(+) - C45H81O13P OR HM PI(18:0/18:3(6Z,9Z,12Z)) - -H(+) - C45H81O13P OR HM PI(18:0/18:3(9Z,12Z,15Z)) - -H(+) - C45H81O13P OR HM PI(18:1(11Z)/18:2(9Z,12Z)) - -H(+) - C45H81O13P OR HM PI(18:1(9Z)/18:2(9Z,12Z)) - -H(+) - C45H81O13P OR HM PI(18:2(9Z,12Z)/18:1(11Z)) - -H(+) - C45H81O13P OR HM PI(18:2(9Z,12Z)/18:1(9Z))…	1	1	0.65059	0.77327	0.0040113
60.9812	BSM Nitrate - -H(+) - NO3	631.629	706.778	1.0241	0.24571	0.0039436
159.03	HM Oxoadipic acid - -H(+) - C6H8O5 OR HM 3-Oxoadipic acid - -H(+) - C6H8O5	5524.77	5859.13	0.10265	0.22284	0.0039301
133.014	HM L-Malic acid - -H(+) - C4H6O5 OR HM Malic acid - -H(+) - C4H6O5	5032.93	3761.22	-0.33287	0.053008	0.0038981
726.543	HM PE(18:1(11Z)/P-18:1(11Z)) - -H(+) - C41H78NO7P OR HM PE(18:1(11Z)/P-18:1(9Z)) - -H(+) - C41H78NO7P OR HM PE(18:1(9Z)/P-18:1(11Z)) - -H(+) - C41H78NO7P OR HM PE(18:1(9Z)/P-18:1(9Z)) - -H(+) - C41H78NO7P OR HM PE(18:2(9Z,12Z)/P-18:0) - -H(+) - C41H78NO7P OR HM PE(20:2(11Z,14Z)/P-16:0) - -H(+) - C41H78NO7P OR HM PE(P-16:0/20:2(11Z,14Z)) - -H(+) - C41H78NO7P OR HM PE(P-18:0/18:2(9Z,12Z)) - -H(+) -…	204.624	176.984	-0.46279	0.37548	0.0037919
589.214	HM 2-Hydroxyestrone-1-S-glutathione - -H(+) - C28H36N3O9S OR HM 2-Hydroxyestrone-4-S-glutathione - -H(+) - C28H36N3O9S OR HM 4-Hydroxyestrone-2-S-glutathione - -H(+) - C28H36N3O9S	11915.9	12527.3	0.082477	0.42002	0.0036393
642.31	HM S-(11-hydroxy-9-deoxy-delta12-PGD2)-glutathione - -H(+) - C30H49N3O10S OR HM S-(9-hydroxy-PGA1)-glutathione - -H(+) - C30H49N3O10S OR HM S-(PGA1)-glutathione - -H(+) - C30H49N3O10S	5180.9	5353.96	-0.031189	0.742	0.0030755
237.061	BSMo 3-Deoxy-D-manno-2-octulosonate - -H(+) - C8H14O8	21433	21816.4	0.032813	0.24487	0.0027311
377.13	HM Galactinol dihydrate - -H(+) - C12H26O13	31371.2	32118.1	0.0061145	0.88172	0.002574
490.977	HM 2'-Deoxyinosine triphosphate - -H(+) - C10H15N4O13P3	1088.64	1031.15	-0.072915	0.38881	0.0024398
57.0343	HM Acetone - -H(+) - C3H6O OR HM Propanal - -H(+) - C3H6O	3029.4	3042.2	0.12767	0.55955	0.0023798
544.225	HM Dihydrozeatin-9-N-glucoside-O-glucoside - -H(+) - C22H35N5O11	18216.3	19020.1	0.015415	0.84863	0.0021104
183.03	HM 3,4-Dihydroxymandelic acid - -H(+) - C8H8O5 OR HM 4-O-Methylgallic acid - -H(+) - C8H8O5	6882.4	6703.5	0.042982	0.72465	0.0020897
161.008	HM 4-Hydroxy-2-oxoglutaric acid - -H(+) - C5H6O6	671.393	588.399	-0.24195	0.040601	0.0016446
544.258	HM N-[(3a,5b,7a,12a)-3,12-dihydroxy-24-oxo-7-(sulfooxy)cholan-24-yl]-Glycine - -H(+) - C26H43NO9S OR HM N-[(3a,5b,7a,12a)-3,7-dihydroxy-24-oxo-12-(sulfooxy)cholan-24-yl]-Glycine - -H(+) - C26H43NO9S	14369.2	14971.7	0.030524	0.73698	0.0012899
438.228	HM Leukotriene E4 - -H(+) - C23H37NO5S	8276.99	8241.98	-0.033143	0.52164	0.0012878
164.019	BSM 2-methylphosphinoyl-2-hydroxyaceticacid - -H(+) - C5H10O4P	1392.31	1293.79	-0.082762	0.37027	0.0012817
835.531	HM PI(16:0/18:1(11Z)) - -H(+) - C43H81O13P OR HM PI(16:0/18:1(9Z)) - -H(+) - C43H81O13P OR HM PI(16:1(9Z)/18:0) - -H(+) - C43H81O13P OR HM PI(18:0/16:1(9Z)) - -H(+) - C43H81O13P OR HM PI(18:1(11Z)/16:0) - -H(+) - C43H81O13P OR HM PI(18:1(9Z)/16:0) - -H(+) - C43H81O13P	62.5265	50.171	0.17107	0.88946	0.0011703
834.607	HM PC(18:0/22:5(4Z,7Z,10Z,13Z,16Z)) - -H(+) - C48H86NO8P OR HM PC(18:0/22:5(7Z,10Z,13Z,16Z,19Z)) - -H(+) - C48H86NO8P OR HM PC(18:1(11Z)/22:4(7Z,10Z,13Z,16Z)) - -H(+) - C48H86NO8P OR HM PC(18:1(9Z)/22:4(7Z,10Z,13Z,16Z)) - -H(+) - C48H86NO8P OR HM PC(18:3(6Z,9Z,12Z)/22:2(13Z,16Z)) - -H(+) - C48H86NO8P OR HM PC(18:3(9Z,12Z,15Z)/22:2(13Z,16Z)) - -H(+) - C48H86NO8P OR HM PC(18:4(6Z,9Z,12Z,15Z)/22:1(1…	196.514	294.782	0.48683	0.41676	0.00087626
84.0455	HM 2-Pyrrolidinone - -H(+) - C4H7NO	2750.16	2752.51	0.16136	0.64052	0.00081175
122.025	HM Nicotinic acid - -H(+) - C6H5NO2 OR HM Picolinic acid - -H(+) - C6H5NO2	4953.02	4998.58	0.022611	0.2993	0.00079123
199.097	HM cis-4-Decenedioic acid - -H(+) - C10H16O4 OR HM cis-4-Decenedioic acid - -H(+) - C10H16O4 OR HM cis-5-Decenedioic acid - -H(+) - C10H16O4	22990.5	22280.8	-0.0049306	0.90634	0.00072844
133.029	BSM phenylglyoxal - -H(+) - C8H6O2 OR HM (S)-Ureidoglycolic acid - -H(+) - C3H6N2O4	19388.2	19562.2	-0.00057797	0.98835	0.00067799
377.196	HM 18-Hydroxycortisol - -H(+) - C21H30O6 OR HM Pentosidine - -H(+) - C17H26N6O4	36057.5	36971.4	0.035472	0.74696	0.00057577
631.214	HM 3'-Sialyllactosamine - -H(+) - C23H40N2O18	9498.71	9908.54	0.033037	0.61767	0.00049493
480.239	HM N-Acetyl-leukotriene E4 - -H(+) - C25H39NO6S	9150.54	9487.3	0.030682	0.71489	0.00043901
281.087	HM 1-Methylinosine - -H(+) - C11H14N4O5	47138.1	49013.4	0.070274	0.033944	0.00030088
191.02	HM Citric acid - -H(+) - C6H8O7 OR HM Isocitric acid - -H(+) - C6H8O7 OR HM D-threo-Isocitric acid - -H(+) - C6H8O7 OR HM Diketogulonic acid - -H(+) - C6H8O7 OR HM 2,3-Diketo-L-gulonate - -H(+) - C6H8O7	13230.8	13890.8	0.17308	0.31729	0.00027725
324.096	HM N-Glycolylneuraminic acid - -H(+) - C11H19NO10	39483.6	41261.7	0.12765	0.229	0.00024063
151.984	HM Thiocysteine - -H(+) - C3H7NO2S2	1357.89	1496.55	0.12712	0.43047	0.00022026
456.176	BSMo minocycline - -H(+) - C23H27N3O7	29315.4	31060.6	0.019071	0.81544	0.00017593
567.274	HM Leukotriene F4 - -H(+) - C28H44N2O8S	9417.54	9544.82	0.010035	0.88234	0.00014411
704.576	HM SM(d18:0/16:0) - -H(+) - C39H82N2O6P	319.491	365.978	0.02769	0.90729	7.7987e-05
777.562	HM PG(18:0/18:0) - -H(+) - C42H83O10P	169.045	139.333	-0.28305	0.48179	6.1741e-05
464.185	HM Biotripyrrin-a - -H(+) - C25H27N3O6 OR HM Biotripyrrin-b - -H(+) - C25H27N3O6	17871.1	18559.4	0.042752	0.36226	5.8493e-05
96.9696	HM Phosphoric acid - -H(+) - H3O4P	775617	830872	0.068323	0.76515	1.9537e-05
471.241	HM Chenodeoxycholic acid sulfate - -H(+) - C24H40O7S OR HM Chenodeoxycholic acid 3-sulfate - -H(+) - C24H40O7S OR HM Ursodeoxycholic acid 3-sulfate - -H(+) - C24H40O7S	10685.8	11196.7	0.03976	0.47865	7.4539e-06
760.491	HM PE(16:1(9Z)/22:6(4Z,7Z,10Z,13Z,16Z,19Z)) - -H(+) - C43H72NO8P OR HM PE(18:2(9Z,12Z)/20:5(5Z,8Z,11Z,14Z,17Z)) - -H(+) - C43H72NO8P OR HM PE(18:3(6Z,9Z,12Z)/20:4(5Z,8Z,11Z,14Z)) - -H(+) - C43H72NO8P OR HM PE(18:3(6Z,9Z,12Z)/20:4(8Z,11Z,14Z,17Z)) - -H(+) - C43H72NO8P OR HM PE(18:3(9Z,12Z,15Z)/20:4(5Z,8Z,11Z,14Z)) - -H(+) - C43H72NO8P OR HM PE(18:3(9Z,12Z,15Z)/20:4(8Z,11Z,14Z,17Z)) - -H(+) - C43H7…	1	1	-0.5822	0.42265	NaN
720.498	HM PE(18:4(6Z,9Z,12Z,15Z)/P-18:1(11Z)) - -H(+) - C41H72NO7P OR HM PE(18:4(6Z,9Z,12Z,15Z)/P-18:1(9Z)) - -H(+) - C41H72NO7P OR HM PE(20:5(5Z,8Z,11Z,14Z,17Z)/P-16:0) - -H(+) - C41H72NO7P OR HM PE(P-16:0/20:5(5Z,8Z,11Z,14Z,17Z)) - -H(+) - C41H72NO7P OR HM PE(P-18:1(11Z)/18:4(6Z,9Z,12Z,15Z)) - -H(+) - C41H72NO7P OR HM PE(P-18:1(9Z)/18:4(6Z,9Z,12Z,15Z)) - -H(+) - C41H72NO7P	1	1	-1.0399	0.42265	NaN
772.529	HM PE(22:6(4Z,7Z,10Z,13Z,16Z,19Z)/P-18:1(11Z)) - -H(+) - C45H76NO7P OR HM PE(22:6(4Z,7Z,10Z,13Z,16Z,19Z)/P-18:1(9Z)) - -H(+) - C45H76NO7P OR HM PE(P-18:1(11Z)/22:6(4Z,7Z,10Z,13Z,16Z,19Z)) - -H(+) - C45H76NO7P OR HM PE(P-18:1(9Z)/22:6(4Z,7Z,10Z,13Z,16Z,19Z)) - -H(+) - C45H76NO7P	1	1	-5.4997	0.42265	NaN
758.495	HM PS(16:0/18:2(9Z,12Z)) - -H(+) - C40H74NO10P OR HM PS(16:1(9Z)/18:1(9Z)) - -H(+) - C40H74NO10P OR HM PS(18:1(9Z)/16:1(9Z)) - -H(+) - C40H74NO10P OR HM PS(18:2(9Z,12Z)/16:0) - -H(+) - C40H74NO10P	1	1	-2.4331	0.42265	NaN
804.485	HM PS(16:1(9Z)/22:6(4Z,7Z,10Z,13Z,16Z,19Z)) - -H(+) - C44H72NO10P OR HM PS(18:3(9Z,12Z,15Z)/20:4(5Z,8Z,11Z,14Z)) - -H(+) - C44H72NO10P OR HM PS(20:4(5Z,8Z,11Z,14Z)/18:3(9Z,12Z,15Z)) - -H(+) - C44H72NO10P OR HM PS(22:6(4Z,7Z,10Z,13Z,16Z,19Z)/16:1(9Z)) - -H(+) - C44H72NO10P	1	1	-3.0927	0.42265	NaN
782.502	HM PS(16:0/20:4(5Z,8Z,11Z,14Z)) - -H(+) - C42H74NO10P OR HM PS(16:1(9Z)/20:3(8Z,11Z,14Z)) - -H(+) - C42H74NO10P OR HM PS(18:1(9Z)/18:3(9Z,12Z,15Z)) - -H(+) - C42H74NO10P OR HM PS(18:2(9Z,12Z)/18:2(9Z,12Z)) - -H(+) - C42H74NO10P OR HM PS(18:3(9Z,12Z,15Z)/18:1(9Z)) - -H(+) - C42H74NO10P OR HM PS(20:3(8Z,11Z,14Z)/16:1(9Z)) - -H(+) - C42H74NO10P OR HM PS(20:4(5Z,8Z,11Z,14Z)/16:0) - -H(+) - C42H74NO10P	1	1	0	NaN	NaN
