# Supplementary material for: The outer mucus layer hosts a distinct intestinal microbial niche
Source: Nat Commun. 2015 Sep 22;6:8292. doi: 10.1038/ncomms9292 (PMC4595636; doi:10.1038/ncomms9292)
Supplement: Supplementary Data 7 — The table shows the raw data comparing ion intensities in extraction from germ-free colonic mucus before and after B. thetaiotaomicron growth. Average intensity is calculated from three biological replicates. The intensities of ions from interval time points are not shown. The orange colored wells indicate the standing rows show a statistical significance. The blue colored wells indicate the standing rows show a goodness of R2 fit greater than 0.8. [file ncomms9292-s8.xlsx]

## Sheet: Sheet1
Supplementary Data 7: The table shows the raw data comparing ion intensities in extraction from germ-free colonic mucus before and after B. thetaiotaomicron growth. Average intensity is calculated from three biological replicates. The intensities of ions from interval time points are not shown. The orange colored wells indicate the standing rows show a statistical significance. The blue colored w…
ion annotation	Average intensity of ions in mucus before B. thetaiotaomicron inoculation	Average intensity of ions in mucus after B. thetaiotaomicron growth	log2Foldchange	P-value	R2 expotential fit
HM Uridine 5'-monophosphate - -H(+) - C9H13N2O9P OR HM Pseudouridine 5'-phosphate - -H(+) - C9H13N2O9P OR HM Uridine 2'-phosphate - -H(+) - C9H13N2O9P	20687.2	13282.4	-0.616971	2.61932e-07	0.996797
HM PC(20:3(5Z,8Z,11Z)/P-18:1(11Z)) - -H(+) - C46H84NO7P OR HM PC(20:3(5Z,8Z,11Z)/P-18:1(9Z)) - -H(+) - C46H84NO7P OR HM PC(20:3(8Z,11Z,14Z)/P-18:1(11Z)) - -H(+) - C46H84NO7P OR HM PC(20:3(8Z,11Z,14Z)/P-18:1(9Z)) - -H(+) - C46H84NO7P OR HM PC(20:4(5Z,8Z,11Z,14Z)/P-18:0) - -H(+) - C46H84NO7P OR HM PC(20:4(8Z,11Z,14Z,17Z)/P-18:0) - -H(+) - C46H84NO7P OR HM PC(22:4(7Z,10Z,13Z,16Z)/P-16:0) - -H(+) - C…	1	24.3422	3.49107	0.171144	0.991198
HM Deoxyadenosine monophosphate - -H(+) - C10H14N5O6P	85229.3	8727.83	-3.20276	3.33383e-05	0.984721
HM Deoxyribose 5-phosphate - -H(+) - C5H11O7P OR HM 1-Deoxy-D-xylulose 5-phosphate - -H(+) - C5H11O7P OR HM Deoxyribose 1-phosphate - -H(+) - C5H11O7P	11029.2	4803.77	-1.1974	2.49549e-08	0.984685
HM 1D-Myo-inositol 1,4-bisphosphate - -H(+) - C6H14O12P2 OR HM D-Fructose 2,6-bisphosphate - -H(+) - C6H14O12P2 OR HM Alpha-D-Glucose 1,6-bisphosphate - -H(+) - C6H14O12P2 OR HM 1D-Myo-inositol 1,3-bisphosphate - -H(+) - C6H14O12P2 OR HM 1D-Myo-inositol 3,4-bisphosphate - -H(+) - C6H14O12P2 OR HM D-Tagatose 1,6-bisphosphate - -H(+) - C6H14O12P2	11427.1	5148.26	-1.08422	2.63405e-05	0.984428
HM 5-Thymidylic acid - -H(+) - C10H15N2O8P	65133.5	10172.8	-2.62858	5.30236e-05	0.98201
HM 5-Acetylamino-6-formylamino-3-methyluracil - -H(+) - C8H10N4O4	142352	155036	0.108535	0.0331723	0.981898
BSMo o-Succinylbenzoate - -H(+) - C11H10O5	16813.3	20575.4	0.312378	0.000739556	0.981532
HM Gluconolactone - -H(+) - C6H10O6 OR HM 2-Keto-3-deoxy-D-gluconic acid - -H(+) - C6H10O6 OR HM 3-Keto-b-D-galactose - -H(+) - C6H10O6 OR HM Galactonolactone - -H(+) - C6H10O6 OR HM L-Gulonolactone - -H(+) - C6H10O6	17048.5	22960.2	0.378238	0.00177612	0.980437
HM Octadecanedioic acid - -H(+) - C18H34O4 OR HM 9,10-DHOME - -H(+) - C18H34O4 OR HM 12,13-DHOME - -H(+) - C18H34O4	18438.5	23323.8	0.355227	0.000590866	0.97897
HM 3,4-Dihydroxybenzylamine - -H(+) - C7H9NO2	10658.3	12796.6	0.165997	0.057204	0.973988
HM Vitamin A - -H(+) - C20H30O OR HM 11-cis-Retinol - -H(+) - C20H30O OR HM 9-cis-Retinol - -H(+) - C20H30O OR HM 13-cis Retinol - -H(+) - C20H30O	2251.93	1130.31	-0.993458	4.72273e-06	0.972584
HM Neuromedin B (1-3) - -H(+) - C12H22N4O5	66405.7	21889.5	-1.72108	0.000201634	0.971483
HM Isovaleric acid - -H(+) - C5H10O2 OR HM Valeric acid - -H(+) - C5H10O2 OR HM Ethylmethylacetic acid - -H(+) - C5H10O2	3171.3	70551.9	4.54332	4.80988e-06	0.971241
BSM N-alpha-acetyl lysine methyl ester - -H(+) - C9H18N2O3	43598.1	11294.1	-1.9348	0.000135933	0.969691
HM Vanillactic acid - -H(+) - C10H12O5	21875	32021.3	0.569476	3.08267e-05	0.968136
HM Propionic acid - -H(+) - C3H6O2 OR HM Lactaldehyde - -H(+) - C3H6O2 OR HM 3-Hydroxypropanal - -H(+) - C3H6O2 OR HM D-Lactaldehyde - -H(+) - C3H6O2 OR HM Hydroxyacetone - -H(+) - C3H6O2	5831.11	48872.5	3.12964	2.76895e-06	0.966373
HM Methylmalonic acid - -H(+) - C4H6O4 OR HM Succinic acid - -H(+) - C4H6O4 OR HM Erythrono-1,4-lactone - -H(+) - C4H6O4 OR HM Threonolactone - -H(+) - C4H6O4	15624.8	1.24821e+06	6.15016	3.00099e-06	0.966313
HM Phosphoglycolic acid - -H(+) - C2H5O6P	961.35	18268.7	4.32582	1.70605e-06	0.966285
HM L-phenylalanyl-L-proline - -H(+) - C14H18N2O3 OR HM L-prolyl-L-phenylalanine - -H(+) - C14H18N2O3	21246.4	14736.9	-0.569189	5.49227e-05	0.966272
BSMo d-biotin d-sulfoxide - -H(+) - C10H16N2O4S	61527.6	66567.6	0.0896298	0.123214	0.965826
HM TG(16:0/20:1(11Z)/20:1(11Z))[iso3] - -H(+) - C59H110O6 OR HM TG(18:0/18:1(9Z)/20:1(11Z))[iso6] - -H(+) - C59H110O6 OR HM TG(18:0/18:2(9Z,12Z)/20:0)[iso6] - -H(+) - C59H110O6 OR HM TG(16:1(9Z)/20:0/20:1(11Z))[iso6] - -H(+) - C59H110O6 OR HM TG(18:1(9Z)/18:1(9Z)/20:0)[iso3] - -H(+) - C59H110O6	1452.48	2060.57	0.465328	0.024591	0.962903
BSM coformycin - -H(+) - C11H16N4O5	49566.9	31678.4	-0.659946	0.000633347	0.962293
BSMo Guanosine 3'-diphosphate 5'-triphosphate - -H(+) - C10H18N5O20P5	3753.78	2505.49	-0.556847	0.000390474	0.960927
HM Naringin - -H(+) - C27H32O14	9020.72	7107.12	-0.350567	0.00244141	0.960698
HM Xanthine - -H(+) - C5H4N4O2 OR HM Oxypurinol - -H(+) - C5H4N4O2 OR HM 6,8-Dihydroxypurine - -H(+) - C5H4N4O2	652758	1.63334e+06	1.37279	0.00018665	0.958604
HM dCMP - -H(+) - C9H14N3O7P	137853	6788.07	-4.34579	8.56476e-08	0.955401
HM Propranolol - -H(+) - C16H21NO2	44929.8	12299	-1.94574	0.000509269	0.954828
HM Carnosine - -H(+) - C9H14N4O3 OR HM (6R)-6-(L-Erythro-1,2-Dihydroxypropyl)-5,6,7,8-tetrahydro-4a-hydroxypterin - -H(+) - C9H14N4O3	31797.1	15903.3	-1.10688	0.00128905	0.952282
HM Leukotriene E3 - -H(+) - C23H39NO5S	10131.1	2987.89	-1.85068	4.61365e-05	0.948957
HM L-beta-aspartyl-L-alanine - -H(+) - C7H12N2O5 OR HM 5-L-Glutamylglycine - -H(+) - C7H12N2O5	76299.4	62732.7	-0.290027	0.00798076	0.948578
HM Leukotriene F4 - -H(+) - C28H44N2O8S	16695.3	6183.22	-1.45674	3.54881e-06	0.946449
HM Docosahexaenoyl Ethanolamide - -H(+) - C24H37NO2	382.739	2252.63	2.38227	7.49282e-06	0.945929
HM Diaminopimelic acid - -H(+) - C7H14N2O4	12274.8	4864.83	-1.31827	0.000245945	0.944607
HM D-Alanyl-D-alanine - -H(+) - C6H12N2O3	7586.18	3776.15	-1.0065	9.79006e-06	0.943561
HM trans-1,2-Dihydrobenzene-1,2-diol - -H(+) - C6H8O2	6493.04	7584.86	0.237183	0.00217875	0.9429
HM Pantothenic acid - -H(+) - C9H17NO5 OR HM Cis-zeatin - -H(+) - C10H13N5O	39939.4	93350.2	1.24237	9.57759e-07	0.940888
BSM menaquinone-1 - -H(+) - C16H18O2	173933	206165	0.196474	0.037762	0.939957
HM 5-Hydroxy-L-tryptophan - -H(+) - C11H12N2O3 OR HM 1-Hydroxypyrene - -H(+) - C16H12O	11988.9	13600.2	0.194771	0.00270353	0.938196
HM 4-(2-Amino-3-hydroxyphenyl)-2,4-dioxobutanoic acid - -H(+) - C10H9NO5	20163.1	21852	0.162097	0.0733601	0.937941
HM Capric acid - -H(+) - C10H20O2	12798.3	9847.42	-0.346226	0.000992025	0.936064
HM Homoanserine - -H(+) - C11H18N4O3	45092.3	26752.7	-0.827253	0.0018614	0.932542
BSM carboxin - -H(+) - C12H13NO2S OR HM 6-Succinoaminopurine - -H(+) - C9H9N5O3	8380.73	13557.6	0.673202	1.27593e-05	0.932344
HM Endomorphin-2 - -H(+) - C32H37N5O5	9398.78	6206.67	-0.507843	0.00192185	0.931195
HM Cytidine monophosphate N-acetylneuraminic acid - -H(+) - C20H31N4O16P	7841.54	5542.86	-0.647737	0.000674821	0.928861
BSM Pyrazinamide - -H(+) - C5H5N3O	3713.18	6568.9	0.831784	5.11787e-05	0.926889
HM 20-Hydroxy-leukotriene E4 - -H(+) - C23H37NO6S	12821.8	8467.62	-0.600642	4.91828e-06	0.92612
HM Prolylhydroxyproline - -H(+) - C10H16N2O4	169859	200231	0.198558	0.0169718	0.924856
HM Epsilon-(gamma-Glutamyl)-lysine - -H(+) - C11H21N3O5 OR HM L-a-glutamyl-L-Lysine - -H(+) - C11H21N3O5	73453.9	53661	-0.50244	0.00339376	0.924431
HM N-Acetyl-L-glutamate 5-semialdehyde - -H(+) - C7H11NO4	8265.85	10206	0.284321	0.00447442	0.923147
HM Uracil - -H(+) - C4H4N2O2	100098	177452	0.855808	6.35927e-08	0.922931
HM PE(18:4(6Z,9Z,12Z,15Z)/P-18:1(11Z)) - -H(+) - C41H72NO7P OR HM PE(18:4(6Z,9Z,12Z,15Z)/P-18:1(9Z)) - -H(+) - C41H72NO7P OR HM PE(20:5(5Z,8Z,11Z,14Z,17Z)/P-16:0) - -H(+) - C41H72NO7P OR HM PE(P-16:0/20:5(5Z,8Z,11Z,14Z,17Z)) - -H(+) - C41H72NO7P OR HM PE(P-18:1(11Z)/18:4(6Z,9Z,12Z,15Z)) - -H(+) - C41H72NO7P OR HM PE(P-18:1(9Z)/18:4(6Z,9Z,12Z,15Z)) - -H(+) - C41H72NO7P	3767.63	695.311	-2.56412	5.51644e-06	0.922347
BSM 4,5-dihydroxyisophthalate - -H(+) - C8H4O6	13569.2	15150.5	0.101791	0.101991	0.921059
HM Linoleic acid - -H(+) - C18H32O2 OR HM Bovinic acid - -H(+) - C18H32O2 OR HM 9E,11E-Octadecadienoic acid - -H(+) - C18H32O2 OR HM 10E,12Z-Octadecadienoic acid - -H(+) - C18H32O2 OR HM Linoelaidic acid - -H(+) - C18H32O2	1.95287e+06	707285	-1.45982	3.53715e-06	0.916347
HM Serotonin - -H(+) - C10H12N2O OR HM Cotinine - -H(+) - C10H12N2O OR HM Canavanine - -H(+) - C5H12N4O3	4914.61	3425.56	-0.511138	0.00727683	0.916323
HM Glutathione - -H(+) - C10H17N3O6S	32658.2	23366.4	-0.483238	9.92207e-05	0.915094
HM Petroselinic acid - -H(+) - C18H33O2	347091	134552	-1.37826	2.58487e-06	0.913668
HM Urea - -H(+) - CH4N2O	3061.58	3743.28	0.315782	0.184365	0.913206
HM 4-Hydroxyphenylpyruvic acid - -H(+) - C9H8O4 OR HM 5-Methylthioribose - -H(+) - C6H12O4S OR HM Aspirin - -H(+) - C9H8O4 OR HM Caffeic acid - -H(+) - C9H8O4 OR HM Monomethyl phthalate - -H(+) - C9H8O4 OR HM 3,4-Dihydroxy-trans-cinnamate - -H(+) - C9H8O4 OR HM 2-Hydroxy-3-(4-hydroxyphenyl)propenoic acid - -H(+) - C9H8O4 OR HM 3-Hydroxyphenylpyruvic acid - -H(+) - C9H8O4	122812	165691	0.408387	3.28043e-08	0.9124
HM N-Carboxyethyl-g-aminobutyric acid - -H(+) - C7H13NO4	6809.73	7580.99	0.082088	0.160354	0.912127
HM Oxidized glutathione - -H(+) - C20H32N6O12S2	8248.79	4143.07	-1.0087	4.37757e-08	0.912113
HM N-a-Acetylcitrulline - -H(+) - C8H15N3O4	12666.5	6524.43	-0.897285	0.00167968	0.910336
HM 8-Chloroxanthine - -H(+) - C5H3ClN4O2	2164.45	2502.02	0.252665	0.110001	0.910163
BSM L-azaserine - -H(+) - C5H8N3O4 OR HM Shikimic acid - -H(+) - C7H10O5 OR HM 2-Isopropyl-3-oxosuccinate - -H(+) - C7H10O5	35737.1	33423.3	-0.0667483	0.300493	0.90863
HM Benzoic acid - -H(+) - C7H6O2 OR HM 4-Hydroxybenzaldehyde - -H(+) - C7H6O2	23269.7	64557.3	1.44254	8.11951e-08	0.907988
HM trans-2-Dodecenoylcarnitine - -H(+) - C19H35NO4	1382.65	1154.27	-0.195822	0.0649709	0.907361
BSMo N2-Succinyl-L-glutamate - -H(+) - C9H13NO7	19521.5	28327.7	0.501219	2.01252e-05	0.90642
HM Chenodeoxycholic acid sulfate - -H(+) - C24H40O7S OR HM Chenodeoxycholic acid 3-sulfate - -H(+) - C24H40O7S OR HM Ursodeoxycholic acid 3-sulfate - -H(+) - C24H40O7S	9784.67	7722.79	-0.25099	0.0173603	0.905558
HM Dimethylprotoporphyrin IX dimethyl ester - -H(+) - C36H38N4O4	11891	6768.47	-0.853272	0.00228962	0.905304
HM Hypogeic acid - -H(+) - C16H30O2 OR HM Palmitoleic acid - -H(+) - C16H30O2 OR HM Trans-Hexa-dec-2-enoic acid - -H(+) - C16H30O2 OR HM Palmitelaidic acid - -H(+) - C16H30O2	307160	144104	-1.19008	1.40734e-06	0.904705
HM L-beta-aspartyl-L-leucine - -H(+) - C10H18N2O5 OR HM L-gamma-glutamyl-L-valine - -H(+) - C10H18N2O5	170089	108834	-0.661152	0.00673139	0.904371
HM Protoporphyrin IX - -H(+) - C34H34N4O4	14190.7	8882.33	-0.578235	0.00060897	0.903988
HM Acrylamide - -H(+) - C3H5NO	8190.54	4516.53	-0.779131	5.36323e-05	0.902999
HM Citramalic acid - -H(+) - C5H8O5 OR HM 3-Hydroxyglutaric acid - -H(+) - C5H8O5 OR HM D-2-Hydroxyglutaric acid - -H(+) - C5H8O5 OR HM L-2-Hydroxyglutaric acid - -H(+) - C5H8O5 OR HM Ribonolactone - -H(+) - C5H8O5 OR HM D-Xylono-1,5-lactone - -H(+) - C5H8O5	15107.2	20962.8	0.42391	0.000160702	0.901439
HM Leucyl-phenylalanine - -H(+) - C15H22N2O3	8201.88	3688.9	-1.13832	2.72406e-06	0.900937
HM Maltohexaose - -H(+) - C36H62O31	5790.94	3445.25	-0.758899	2.04969e-06	0.899599
HM Monoiodothyronine - -H(+) - C15H14INO4	22344.9	20388.8	-0.133219	0.41437	0.899239
HM N-Acetylneuraminic acid - -H(+) - C11H19NO9 OR HM N-Acetyl-a-neuraminic acid - -H(+) - C11H19NO9	40179.8	104206	1.39171	5.68626e-06	0.897961
HM Adenosine monophosphate - -H(+) - C10H14N5O7P OR HM 2'-Deoxyguanosine 5'-monophosphate - -H(+) - C10H14N5O7P OR HM 3'-AMP - -H(+) - C10H14N5O7P OR HM Adenosine 2'-phosphate - -H(+) - C10H14N5O7P	40187.5	24411.1	-0.709477	1.22842e-06	0.897645
BSM decoyinine - -H(+) - C11H13N5O4	18167	16290.7	-0.159784	0.0399141	0.897451
HM PC(15:0/20:4(5Z,8Z,11Z,14Z)) - -H(+) - C43H78NO8P OR HM PC(15:0/20:4(8Z,11Z,14Z,17Z)) - -H(+) - C43H78NO8P OR HM PC(20:4(5Z,8Z,11Z,14Z)/15:0) - -H(+) - C43H78NO8P OR HM PC(20:4(8Z,11Z,14Z,17Z)/15:0) - -H(+) - C43H78NO8P OR HM PE(16:0/22:4(7Z,10Z,13Z,16Z)) - -H(+) - C43H78NO8P OR HM PE(16:1(9Z)/20:3(8Z,11Z,14Z)) - -H(+) - C43H78NO8P OR HM PE(18:0/20:4(5Z,8Z,11Z,14Z)) - -H(+) - C43H78NO8P OR HM …	8366.23	1249.27	-2.77576	2.15982e-06	0.896983
HM Oleic acid - -H(+) - C18H34O2 OR HM Elaidic acid - -H(+) - C18H34O2 OR HM Vaccenic acid - -H(+) - C18H34O2	949654	335793	-1.4685	1.94091e-05	0.896842
HM Alpha-Linolenic acid - -H(+) - C18H30O2 OR HM Gamma-Linolenic acid - -H(+) - C18H30O2	131302	59813.8	-1.19615	9.38278e-07	0.896431
HM Arachidonic acid - -H(+) - C20H32O2 OR HM Cis-8,11,14,17-Eicosatetraenoic acid - -H(+) - C20H32O2 OR HM Mesterolone - -H(+) - C20H32O2	486050	198563	-1.32228	1.36329e-05	0.895954
HM Capryloylcholine - -H(+) - C13H28NO2	2395.09	1298.44	-0.805629	0.000294876	0.89567
HM N-[(3a,5b,7a,12a)-3,12-dihydroxy-24-oxo-7-(sulfooxy)cholan-24-yl]-Glycine - -H(+) - C26H43NO9S OR HM N-[(3a,5b,7a,12a)-3,7-dihydroxy-24-oxo-12-(sulfooxy)cholan-24-yl]-Glycine - -H(+) - C26H43NO9S	16061.9	11175.5	-0.484165	0.0012985	0.895597
HM Histidylproline diketopiperazine - -H(+) - C12H16N4O2	14437.7	10592.1	-0.436112	0.0142961	0.895046
HM Dihydrozeatin-9-N-glucoside-O-glucoside - -H(+) - C22H35N5O11	18858.9	12775.8	-0.512618	0.000966334	0.89387
HM Hexanoylglycine - -H(+) - C8H15NO3 OR HM Isovalerylalanine - -H(+) - C8H15NO3 OR HM Isovalerylsarcosine - -H(+) - C8H15NO3 OR HM N-Acetylleucine - -H(+) - C8H15NO3	10859.4	12143	0.153651	0.00638341	0.893228
HM Myristic acid - -H(+) - C14H28O2 OR HM 2,6,10-Trimethylundecanoic acid - -H(+) - C14H28O2	135479	80409.1	-0.745854	2.76272e-07	0.891971
BSM Nitrophenylphosphate - -H(+) - C6H5NO6P OR HM 5-Sulfosalicylic acid - -H(+) - C7H6O6S	17256.8	27866.7	0.718011	0.0070697	0.891423
HM Gentisic acid - -H(+) - C7H6O4 OR HM 2-Pyrocatechuic acid - -H(+) - C7H6O4 OR HM Protocatechuic acid - -H(+) - C7H6O4 OR HM 3,5-Dihydroxyphenylbenzoic acid - -H(+) - C7H6O4	12101.4	13283.2	0.193116	0.0130186	0.891156
HM 8,11,14-Eicosatrienoic acid - -H(+) - C20H34O2 OR HM 5,8,11-Eicosatrienoic acid - -H(+) - C20H34O2	96521.7	35446	-1.51741	2.08055e-05	0.890685
HM L-beta-aspartyl-L-threonine - -H(+) - C8H14N2O6	54644.2	32647.5	-0.751227	0.000190334	0.890517
HM PC(15:0/22:6(4Z,7Z,10Z,13Z,16Z,19Z)) - -H(+) - C45H78NO8P OR HM PC(22:6(4Z,7Z,10Z,13Z,16Z,19Z)/15:0) - -H(+) - C45H78NO8P OR HM PE(18:0/22:6(4Z,7Z,10Z,13Z,16Z,19Z)) - -H(+) - C45H78NO8P OR HM PE(18:1(11Z)/22:5(4Z,7Z,10Z,13Z,16Z)) - -H(+) - C45H78NO8P OR HM PE(18:1(11Z)/22:5(7Z,10Z,13Z,16Z,19Z)) - -H(+) - C45H78NO8P OR HM PE(18:1(9Z)/22:5(4Z,7Z,10Z,13Z,16Z)) - -H(+) - C45H78NO8P OR HM PE(18:1(9…	1872.01	182.395	-3.11674	4.86819e-10	0.88834
HM Leukotriene B4 - -H(+) - C20H32O4 OR HM 5(S)-Hydroperoxyeicosatetraenoic acid - -H(+) - C20H32O4 OR HM 8-iso-PGA1 - -H(+) - C20H32O4 OR HM Prostaglandin A1 - -H(+) - C20H32O4 OR HM Prostaglandin B1 - -H(+) - C20H32O4 OR HM 12(S)-HPETE - -H(+) - C20H32O4 OR HM 15(S)-HPETE - -H(+) - C20H32O4 OR HM Hepoxilin A3 - -H(+) - C20H32O4 OR HM Hepoxilin B3 - -H(+) - C20H32O4 OR HM 12(R)-HPETE - -H(+) - C…	6254.95	8344.51	0.397612	4.13539e-05	0.887898
HM Glycylproline - -H(+) - C7H12N2O3 OR HM L-prolyl-L-glycine - -H(+) - C7H12N2O3	23748.9	14538.8	-0.619087	0.000697661	0.887568
BSM 5'-amino-5'-deoxyadenosine - -H(+) - C10H14N6O3	12885.2	18978.8	0.583231	4.42669e-05	0.887398
HM Thymine - -H(+) - C5H6N2O2 OR HM Imidazoleacetic acid - -H(+) - C5H6N2O2	131134	169190	0.423359	8.5935e-05	0.887375
HM PS(18:0/18:1(9Z)) - -H(+) - C42H80NO10P OR HM PS(18:1(9Z)/18:0) - -H(+) - C42H80NO10P	7478.21	1458.74	-2.23343	2.01497e-06	0.886784
HM L-Malic acid - -H(+) - C4H6O5 OR HM Malic acid - -H(+) - C4H6O5	70997.8	188131	1.32502	0.000305577	0.885677
BSMo Fe(III)dicitrate - -H(+) - C12H13FeO14	11012.9	12220.5	0.145685	0.0440932	0.884393
HM Docosahexaenoic acid - -H(+) - C22H32O2	148526	65556.3	-1.26145	7.45564e-06	0.88423
HM 14,15-DiHETrE - -H(+) - C20H34O4 OR HM 8,9-DiHETrE - -H(+) - C20H34O4 OR HM 11,12-DiHETrE - -H(+) - C20H34O4 OR HM 5,6-DHET - -H(+) - C20H34O4 OR HM 12-Keto-tetrahydro-leukotriene B4 - -H(+) - C20H34O4	3851.34	6199.17	0.687284	0.000218642	0.883431
HM 9,12,13-TriHOME - -H(+) - C18H34O5 OR HM 9,10,13-TriHOME - -H(+) - C18H34O5	20304.5	26141.2	0.416564	0.000148781	0.880754
BSM tryptophanhydroxamate - -H(+) - C11H13N3O2	6648.91	5029.95	-0.44391	0.0019163	0.879614
HM Sphinganine - -H(+) - C18H39NO2	245.143	2068.91	3.1504	1.76058e-05	0.879332
HM 11-Hydroxyeicosatetraenoate glyceryl ester - -H(+) - C23H38O5 OR HM 2-(14,15-Epoxyeicosatrienoyl) Glycerol - -H(+) - C23H38O5	2968.16	1853.26	-0.700989	0.00101171	0.879329
HM N-Undecanoylglycine - -H(+) - C13H25NO3	7476.78	6624.3	-0.149082	0.0104027	0.878977
HM LPA(P-16:0e/0:0) - -H(+) - C19H39O6P	11736.4	3593.56	-1.72099	0.000162737	0.878211
HM L-Cystathionine - -H(+) - C7H14N2O4S OR HM Allocystathionine - -H(+) - C7H14N2O4S	7630.91	8940.98	0.235282	0.00265342	0.876199
HM Taurochenodeoxycholate-3-sulfate - -H(+) - C26H45NO9S2 OR HM Taurochenodeoxycholate-7-sulfate - -H(+) - C26H45NO9S2	19524.3	16529.4	-0.186907	0.0134775	0.875629
HM PE(18:1(11Z)/P-18:1(11Z)) - -H(+) - C41H78NO7P OR HM PE(18:1(11Z)/P-18:1(9Z)) - -H(+) - C41H78NO7P OR HM PE(18:1(9Z)/P-18:1(11Z)) - -H(+) - C41H78NO7P OR HM PE(18:1(9Z)/P-18:1(9Z)) - -H(+) - C41H78NO7P OR HM PE(18:2(9Z,12Z)/P-18:0) - -H(+) - C41H78NO7P OR HM PE(20:2(11Z,14Z)/P-16:0) - -H(+) - C41H78NO7P OR HM PE(P-16:0/20:2(11Z,14Z)) - -H(+) - C41H78NO7P OR HM PE(P-18:0/18:2(9Z,12Z)) - -H(+) -…	6695.02	1675.3	-2.12902	3.0725e-06	0.873769
HM 2-Hydroxyestrone-1-S-glutathione - -H(+) - C28H36N3O9S OR HM 2-Hydroxyestrone-4-S-glutathione - -H(+) - C28H36N3O9S OR HM 4-Hydroxyestrone-2-S-glutathione - -H(+) - C28H36N3O9S	11433.6	9182.69	-0.257404	0.0231077	0.873738
HM O-6-deoxy-a-L-galactopyranosyl-(1->2)-O-b-D-galactopyranosyl-(1->3)-2-(acetylamino)-2-deoxy-D-Galactose - -H(+) - C20H35NO15 OR HM Lewis X trisaccharide - -H(+) - C20H35NO15 OR HM Lewis a trisaccharide - -H(+) - C20H35NO15	17040.2	13357.2	-0.349927	0.000797449	0.872358
HM 7-Sulfocholic acid - -H(+) - C24H40O8S	16390.1	11196.3	-0.540311	1.4535e-05	0.872032
HM N-Glycolylneuraminic acid - -H(+) - C11H19NO10	24743.2	33069.9	0.393305	0.000235266	0.871742
HM Dihydrolipoate - -H(+) - C8H16O2S2	9617.82	15714	0.71015	3.09917e-06	0.871702
HM D-Glucose - -H(+) - C6H12O6 OR HM D-Galactose - -H(+) - C6H12O6 OR HM D-Mannose - -H(+) - C6H12O6 OR HM Myoinositol - -H(+) - C6H12O6 OR HM 3-Deoxyarabinohexonic acid - -H(+) - C6H12O6 OR HM Beta-D-Glucose - -H(+) - C6H12O6 OR HM D-Fructose - -H(+) - C6H12O6 OR HM Allose - -H(+) - C6H12O6 OR HM L-Sorbose - -H(+) - C6H12O6 OR HM Paraxanthine - -H(+) - C7H8N4O2 OR HM Theophylline - -H(+) - C7H8N…	226076	258745	0.1888	0.0600412	0.871055
HM PC(15:0/20:5(5Z,8Z,11Z,14Z,17Z)) - -H(+) - C43H76NO8P OR HM PC(20:5(5Z,8Z,11Z,14Z,17Z)/15:0) - -H(+) - C43H76NO8P OR HM PE(16:0/22:5(4Z,7Z,10Z,13Z,16Z)) - -H(+) - C43H76NO8P OR HM PE(16:0/22:5(7Z,10Z,13Z,16Z,19Z)) - -H(+) - C43H76NO8P OR HM PE(16:1(9Z)/22:4(7Z,10Z,13Z,16Z)) - -H(+) - C43H76NO8P OR HM PE(18:0/20:5(5Z,8Z,11Z,14Z,17Z)) - -H(+) - C43H76NO8P OR HM PE(18:1(11Z)/20:4(5Z,8Z,11Z,14Z)) …	1931.83	147.004	-3.69261	1.34943e-05	0.870466
HM 3-Indolebutyric acid - -H(+) - C12H13NO2	29330	10720.6	-1.44993	0.000163398	0.870241
HM PC(15:0/22:4(7Z,10Z,13Z,16Z)) - -H(+) - C45H82NO8P OR HM PC(22:4(7Z,10Z,13Z,16Z)/15:0) - -H(+) - C45H82NO8P OR HM PE(18:0/22:4(7Z,10Z,13Z,16Z)) - -H(+) - C45H82NO8P OR HM PE(18:2(9Z,12Z)/22:2(13Z,16Z)) - -H(+) - C45H82NO8P OR HM PE(18:3(6Z,9Z,12Z)/22:1(13Z)) - -H(+) - C45H82NO8P OR HM PE(18:3(9Z,12Z,15Z)/22:1(13Z)) - -H(+) - C45H82NO8P OR HM PE(18:4(6Z,9Z,12Z,15Z)/22:0) - -H(+) - C45H82NO8P OR…	1975.96	430.329	-2.06173	1.82338e-05	0.869172
HM 1-(beta-D-Ribofuranosyl)-1,4-dihydronicotinamide - -H(+) - C11H16N2O5	17318.4	28362	0.746607	2.84025e-06	0.868711
HM PC(15:0/20:1(11Z)) - -H(+) - C43H84NO8P OR HM PC(20:1(11Z)/15:0) - -H(+) - C43H84NO8P OR HM PE(14:0/24:1(15Z)) - -H(+) - C43H84NO8P OR HM PE(14:1(9Z)/24:0) - -H(+) - C43H84NO8P OR HM PE(16:0/22:1(13Z)) - -H(+) - C43H84NO8P OR HM PE(16:1(9Z)/22:0) - -H(+) - C43H84NO8P OR HM PE(18:0/20:1(11Z)) - -H(+) - C43H84NO8P OR HM PE(18:1(11Z)/20:0) - -H(+) - C43H84NO8P OR HM PE(18:1(9Z)/20:0) - -H(+) - C4…	3108.42	491.191	-2.64529	7.82234e-07	0.868373
BSM 2-thiouridine 5'-triphosphate - -H(+) - C9H12N2O14P3S	9542.17	10670.9	0.189911	0.0230723	0.868072
HM N-Acetylcadaverine - -H(+) - C7H16N2O OR HM 1-(3-Aminopropyl)-4-aminobutanal - -H(+) - C7H16N2O	8548.57	3391.59	-1.26189	2.69457e-05	0.86678
HM 5-Tetradecenoic acid - -H(+) - C14H26O2 OR HM 5Z-Tetradecenoic acid - -H(+) - C14H26O2 OR HM Myristoleic acid - -H(+) - C14H26O2 OR HM Tsuzuic acid - -H(+) - C14H26O2 OR HM trans-Tetra-dec-2-enoic acid - -H(+) - C14H26O2	7235.81	3392.63	-1.18292	1.91532e-06	0.866133
BSM 2-amino-2-deoxyglucitol-6-phosphate - -H(+) - C6H15NO8P	45409.8	50018.4	0.105946	0.134698	0.864149
HM Selenomethionine - -H(+) - C5H11NO2Se	9785.52	12842.5	0.402119	0.000274799	0.86328
HM Oxoadipic acid - -H(+) - C6H8O5 OR HM 3-Oxoadipic acid - -H(+) - C6H8O5	7709.21	8594.49	0.161924	0.195608	0.86156
HM 2,5-Furandicarboxylic acid - -H(+) - C6H4O5	8068.38	5692.82	-0.51507	3.35299e-05	0.859959
HM Pipecolic acid - -H(+) - C6H11NO2 OR HM L-Pipecolic acid - -H(+) - C6H11NO2 OR HM N4-Acetylaminobutanal - -H(+) - C6H11NO2 OR HM D-Pipecolic acid - -H(+) - C6H11NO2	5489	6385.46	0.319862	0.0121243	0.859527
HM Thyrotropin-releasing factor - -H(+) - C16H22N6O4 OR HM 12-Oxo-20-carboxy-leukotriene B4 - -H(+) - C20H26O6	22357.1	17216.6	-0.35025	0.00884254	0.859466
HM 2-Furoylglycine - -H(+) - C7H7NO4 OR HM L-2,3-Dihydrodipicolinate - -H(+) - C7H7NO4	289538	327196	0.239538	0.00839765	0.858289
HM Bilirubin - -H(+) - C33H36N4O6 OR HM 4E,15Z-Bilirubin IXa - -H(+) - C33H36N4O6	12954.9	9073.15	-0.454962	5.77825e-05	0.856238
BSM D-Mannonate - -H(+) - C6H11O7 OR HM Salicyluric acid - -H(+) - C9H9NO4 OR HM Dopaquinone - -H(+) - C9H9NO4 OR HM 4-Carboxyphenylglycine - -H(+) - C9H9NO4 OR HM Alpha-Hydroxyhippuric acid - -H(+) - C9H9NO4 OR HM Leucodopachrome - -H(+) - C9H9NO4 OR HM 3-Hydroxyhippuric acid - -H(+) - C9H9NO4	8576.29	9299.57	0.11335	0.0429172	0.85366
HM PE(22:4(7Z,10Z,13Z,16Z)/P-18:0) - -H(+) - C45H82NO7P OR HM PE(P-18:0/22:4(7Z,10Z,13Z,16Z)) - -H(+) - C45H82NO7P	6991.07	2021.29	-1.70914	8.13449e-09	0.853055
HM Arabinonic acid - -H(+) - C5H10O6 OR HM Ribonic acid - -H(+) - C5H10O6 OR HM 3-Methylxanthine - -H(+) - C6H6N4O2 OR HM 7-Methylxanthine - -H(+) - C6H6N4O2 OR HM 1-Methylxanthine - -H(+) - C6H6N4O2 OR HM Noradrenochrome o-semiquinone - -H(+) - C8H8NO3	126330	139596	0.163035	0.252736	0.851761
HM PC(16:1(9Z)/22:2(13Z,16Z)) - -H(+) - C46H86NO8P OR HM PC(18:0/20:3(5Z,8Z,11Z)) - -H(+) - C46H86NO8P OR HM PC(18:0/20:3(8Z,11Z,14Z)) - -H(+) - C46H86NO8P OR HM PC(18:1(11Z)/20:2(11Z,14Z)) - -H(+) - C46H86NO8P OR HM PC(18:1(9Z)/20:2(11Z,14Z)) - -H(+) - C46H86NO8P OR HM PC(18:2(9Z,12Z)/20:1(11Z)) - -H(+) - C46H86NO8P OR HM PC(18:3(6Z,9Z,12Z)/20:0) - -H(+) - C46H86NO8P OR HM PC(18:3(9Z,12Z,15Z)/20…	2042.73	2477.26	0.13393	0.482417	0.851632
HM 3a,7a-Dihydroxycoprostanic acid - -H(+) - C27H46O4 OR HM 3a,7a,12a-Trihydroxy-5b-cholestan-26-al - -H(+) - C27H46O4	3611.16	2899.19	-0.310409	0.0244625	0.851504
HM 4-Aminohippuric acid - -H(+) - C9H10N2O3	22745.6	20945.2	-0.0852232	0.236566	0.850204
HM PE(22:4(7Z,10Z,13Z,16Z)/P-18:1(11Z)) - -H(+) - C45H80NO7P OR HM PE(22:4(7Z,10Z,13Z,16Z)/P-18:1(9Z)) - -H(+) - C45H80NO7P OR HM PE(22:5(4Z,7Z,10Z,13Z,16Z)/dm18:0) - -H(+) - C45H80NO7P OR HM PE(22:5(7Z,10Z,13Z,16Z,19Z)/P-18:0) - -H(+) - C45H80NO7P OR HM PE(P-18:0/22:5(4Z,7Z,10Z,13Z,16Z)) - -H(+) - C45H80NO7P OR HM PE(P-18:0/22:5(7Z,10Z,13Z,16Z,19Z)) - -H(+) - C45H80NO7P OR HM PE(P-18:1(11Z)/22:4…	6041.27	1832.37	-1.56171	8.56513e-07	0.849303
HM PG(18:0/18:0) - -H(+) - C42H83O10P	2539.26	229.916	-3.23537	4.28567e-07	0.848774
HM Hydroxyproline - -H(+) - C5H9NO3 OR HM N-Acetyl-L-alanine - -H(+) - C5H9NO3 OR HM Propionylglycine - -H(+) - C5H9NO3 OR HM 5-Aminolevulinic acid - -H(+) - C5H9NO3 OR HM L-Glutamic-gamma-semialdehyde - -H(+) - C5H9NO3 OR HM 3-Hydroxy-L-proline - -H(+) - C5H9NO3 OR HM 4-Hydroxy-L-proline - -H(+) - C5H9NO3 OR HM 5-Amino-2-oxopentanoic acid - -H(+) - C5H9NO3	36248.3	44202.7	0.312933	8.71305e-05	0.848711
HM PC(15:0/18:1(11Z)) - -H(+) - C41H80NO8P OR HM PC(15:0/18:1(9Z)) - -H(+) - C41H80NO8P OR HM PC(18:1(11Z)/15:0) - -H(+) - C41H80NO8P OR HM PC(18:1(9Z)/15:0) - -H(+) - C41H80NO8P OR HM PE(14:0/22:1(13Z)) - -H(+) - C41H80NO8P OR HM PE(14:1(9Z)/22:0) - -H(+) - C41H80NO8P OR HM PE(16:0/20:1(11Z)) - -H(+) - C41H80NO8P OR HM PE(16:1(9Z)/20:0) - -H(+) - C41H80NO8P OR HM PE(18:0/18:1(11Z)) - -H(+) - C41…	17697.9	4804.34	-1.84833	4.4215e-10	0.847287
HM PG(16:0/18:0) - -H(+) - C40H79O10P OR HM PG(18:0/16:0) - -H(+) - C40H79O10P	5959.81	1351.71	-1.92742	1.68229e-05	0.847099
HM Ceramide (d18:1/9Z-18:1) - -H(+) - C36H69NO3 OR HM Cer(d18:1/18:1(11Z)) - -H(+) - C36H69NO3	646.35	1680.6	1.32973	0.000578914	0.843896
HM 4-Methoxycinnamic acid - -H(+) - C10H10O3	7495.64	8989.89	0.279759	0.00252414	0.842207
HM Adrenic acid - -H(+) - C22H36O2	7047.91	3650.86	-0.998436	0.000140598	0.841252
HM N6-Acetyl-L-lysine - -H(+) - C8H16N2O3 OR HM N-Alpha-acetyllysine - -H(+) - C8H16N2O3 OR HM Glycyl-L-leucine - -H(+) - C8H16N2O3	134860	62725	-1.12279	0.000357801	0.840629
HM Rutin - -H(+) - C27H30O16	8766.89	6213.47	-0.532776	1.57954e-06	0.83945
HM Scopolamine - -H(+) - C17H21NO4	90567	60699.7	-0.53262	0.00100508	0.839142
HM Risperidone - -H(+) - C23H27FN4O2	11635.2	9390.43	-0.247219	0.0193237	0.838455
HM PE(16:1(9Z)/P-18:1(11Z)) - -H(+) - C39H74NO7P OR HM PE(16:1(9Z)/P-18:1(9Z)) - -H(+) - C39H74NO7P OR HM PE(18:2(9Z,12Z)/P-16:0) - -H(+) - C39H74NO7P OR HM PE(P-16:0/18:2(9Z,12Z)) - -H(+) - C39H74NO7P OR HM PE(P-18:1(11Z)/16:1(9Z)) - -H(+) - C39H74NO7P OR HM PE(P-18:1(9Z)/16:1(9Z)) - -H(+) - C39H74NO7P	3099.68	844.743	-1.84375	2.88558e-07	0.837732
BSM 3,4-dihydroxy-2-butanone-4-P - -H(+) - C4H7O6P	25110.9	53944.7	1.09224	2.2477e-06	0.833107
BSMo 4-Methyl-5-(2-hydroxyethyl)-thiazole - -H(+) - C6H9NOS	1754.02	2361.26	0.282737	0.021735	0.832758
HM L-Proline - -H(+) - C5H9NO2 OR HM D-Proline - -H(+) - C5H9NO2 OR HM Acetamidopropanal - -H(+) - C5H9NO2	688659	809044	0.20104	0.00123053	0.831514
HM Ellagic acid - -H(+) - C14H6O8	28546.5	32706.9	0.215441	0.0361437	0.831406
BSMo Siroheme - -H(+) - C42H46FeN4O16	2119.96	1526.64	-0.50764	0.0111395	0.828498
HM 6-Keto-prostaglandin F1a - -H(+) - C20H34O6 OR HM Thromboxane B2 - -H(+) - C20H34O6 OR HM 20-Hydroxy-PGF2a - -H(+) - C20H34O6	9123.16	7337.78	-0.218116	0.025869	0.826612
BSM Benzoyl phosphate - -H(+) - C7H7O5P	3501.55	4123.43	0.190492	0.0277023	0.826196
BSM N3-(4-methoxyfumaroyl)-L-2,3-diaminopropanoate - -H(+) - C8H12N2O5	63454.7	76965	0.187426	0.0300201	0.826063
HM Uric acid - -H(+) - C5H4N4O3	48167.8	55329.3	0.192906	0.0631848	0.825399
HM 5-Methoxytryptamine - -H(+) - C11H14N2O OR HM N-(o)-Hydroxyarginine - -H(+) - C6H14N4O3 OR HM N-Methylserotonin - -H(+) - C11H14N2O	2901.17	2226.98	-0.366869	0.0148847	0.825058
HM PC(14:1(9Z)/16:1(9Z)) - -H(+) - C38H72NO8P OR HM PC(16:1(9Z)/14:1(9Z)) - -H(+) - C38H72NO8P OR HM PE(15:0/18:2(9Z,12Z)) - -H(+) - C38H72NO8P OR HM PE(18:2(9Z,12Z)/15:0) - -H(+) - C38H72NO8P	283.829	594.739	0.52753	0.20104	0.823989
HM Cytidine monophosphate - -H(+) - C9H14N3O8P OR HM Cytidine 2'-phosphate - -H(+) - C9H14N3O8P	31778.6	4890.71	-2.69581	1.26512e-06	0.822516
HM PE(18:3(6Z,9Z,12Z)/P-18:1(11Z)) - -H(+) - C41H74NO7P OR HM PE(18:3(6Z,9Z,12Z)/P-18:1(9Z)) - -H(+) - C41H74NO7P OR HM PE(18:3(9Z,12Z,15Z)/P-18:1(11Z)) - -H(+) - C41H74NO7P OR HM PE(18:3(9Z,12Z,15Z)/P-18:1(9Z)) - -H(+) - C41H74NO7P OR HM PE(18:4(6Z,9Z,12Z,15Z)/P-18:0) - -H(+) - C41H74NO7P OR HM PE(20:4(5Z,8Z,11Z,14Z)/P-16:0) - -H(+) - C41H74NO7P OR HM PE(20:4(8Z,11Z,14Z,17Z)/P-16:0) - -H(+) - C4…	18534.4	5326.47	-1.75513	3.7913e-06	0.822147
HM (S)-3,4-Dihydroxybutyric acid - -H(+) - C4H8O4 OR HM 2,4-Dihydroxybutanoic acid - -H(+) - C4H8O4 OR HM 4-Deoxyerythronic acid - -H(+) - C4H8O4 OR HM Purine - -H(+) - C5H4N4 OR HM 4-Deoxythreonic acid - -H(+) - C4H8O4 OR HM A,b-Dihydroxyisobutyric acid - -H(+) - C4H8O4 OR HM Erythrose - -H(+) - C4H8O4 OR HM L-Erythrulose - -H(+) - C4H8O4	7972.94	10365.8	0.357608	0.00121132	0.821557
HM Mannitol 1-phosphate - -H(+) - C6H15O9P OR HM Sorbitol-6-phosphate - -H(+) - C6H15O9P	49478.7	57055.2	0.194614	0.000206074	0.821086
HM N'-Formylkynurenine - -H(+) - C11H12N2O4	7784.7	6952.14	-0.18066	0.0173323	0.819806
HM Naproxen - -H(+) - C14H14O3 OR HM Aspartyl-L-proline - -H(+) - C9H14N2O5	67011.6	78125.2	0.154065	0.130877	0.818364
HM PG(16:0/18:1(11Z)) - -H(+) - C40H77O10P OR HM PG(16:0/18:1(9Z)) - -H(+) - C40H77O10P OR HM PG(16:1(9Z)/18:0) - -H(+) - C40H77O10P OR HM PG(18:0/16:1(9Z)) - -H(+) - C40H77O10P OR HM PG(18:1(11Z)/16:0) - -H(+) - C40H77O10P OR HM PG(18:1(9Z)/16:0) - -H(+) - C40H77O10P	7207.9	2426.98	-1.4886	2.45498e-06	0.816313
HM Hydroxykynurenine - -H(+) - C10H12N2O4 OR HM L-3-Hydroxykynurenine - -H(+) - C10H12N2O4 OR HM 5-Hydroxykynurenine - -H(+) - C10H12N2O4	11325	12463.1	0.166363	0.0217624	0.816065
HM PC(15:0/18:2(9Z,12Z)) - -H(+) - C41H78NO8P OR HM PC(18:2(9Z,12Z)/15:0) - -H(+) - C41H78NO8P OR HM PE(14:0/22:2(13Z,16Z)) - -H(+) - C41H78NO8P OR HM PE(14:1(9Z)/22:1(13Z)) - -H(+) - C41H78NO8P OR HM PE(16:0/20:2(11Z,14Z)) - -H(+) - C41H78NO8P OR HM PE(16:1(9Z)/20:1(11Z)) - -H(+) - C41H78NO8P OR HM PE(18:0/18:2(9Z,12Z)) - -H(+) - C41H78NO8P OR HM PE(18:1(11Z)/18:1(11Z)) - -H(+) - C41H78NO8P OR H…	20486.9	9201.73	-1.13773	1.5144e-10	0.814514
HM Glycylprolylhydroxyproline - -H(+) - C12H19N3O5	90705.1	79688.7	-0.19041	0.0221968	0.814285
BSM 6-seleno-octanoate - -H(+) - C8H14O2Se OR BSM 8-seleno-octanoate - -H(+) - C8H14O2Se	25945	29111.1	0.155814	0.0201224	0.813658
BSM S-(2-aminoethyl)-L-cysteine - -H(+) - C5H13N2O2S OR HM 7-Methylguanine - -H(+) - C6H7N5O OR HM 3-Methylguanine - -H(+) - C6H7N5O OR HM 1-Methylguanine - -H(+) - C6H7N5O OR HM N2-Methylguanine - -H(+) - C6H7N5O	8410.57	10282.5	0.252196	5.21795e-05	0.811226
HM Eicosapentaenoic acid - -H(+) - C20H30O2 OR HM Retinyl ester - -H(+) - C20H30O2	178066	88808.1	-1.05471	9.75123e-06	0.809954
HM Pyroglutamic acid - -H(+) - C5H7NO3 OR HM Pyrrolidonecarboxylic acid - -H(+) - C5H7NO3 OR HM Pyrroline hydroxycarboxylic acid - -H(+) - C5H7NO3 OR HM N-Acryloylglycine - -H(+) - C5H7NO3 OR HM 1-Pyrroline-4-hydroxy-2-carboxylate - -H(+) - C5H7NO3	359734	532719	0.587225	1.61519e-06	0.809744
HM PC(15:0/20:2(11Z,14Z)) - -H(+) - C43H82NO8P OR HM PC(20:2(11Z,14Z)/15:0) - -H(+) - C43H82NO8P OR HM PE(14:1(9Z)/24:1(15Z)) - -H(+) - C43H82NO8P OR HM PE(16:0/22:2(13Z,16Z)) - -H(+) - C43H82NO8P OR HM PE(16:1(9Z)/22:1(13Z)) - -H(+) - C43H82NO8P OR HM PE(18:0/20:2(11Z,14Z)) - -H(+) - C43H82NO8P OR HM PE(18:1(11Z)/20:1(11Z)) - -H(+) - C43H82NO8P OR HM PE(18:1(9Z)/20:1(11Z)) - -H(+) - C43H82NO8P O…	7104.22	2168.04	-1.64385	1.12044e-07	0.807597
HM Phenylglyoxylic acid - -H(+) - C8H6O3	3908.39	8964.39	1.16255	7.3668e-08	0.806605
HM 3-Dehydroquinate - -H(+) - C7H10O6	10715.7	13099.8	0.255519	0.0169799	0.805208
HM Guanidinosuccinic acid - -H(+) - C5H9N3O4	6224.95	7330.66	0.193561	0.0561151	0.805123
HM PE(20:4(5Z,8Z,11Z,14Z)/P-18:1(11Z)) - -H(+) - C43H76NO7P OR HM PE(20:4(5Z,8Z,11Z,14Z)/P-18:1(9Z)) - -H(+) - C43H76NO7P OR HM PE(20:4(8Z,11Z,14Z,17Z)/P-18:1(11Z)) - -H(+) - C43H76NO7P OR HM PE(20:4(8Z,11Z,14Z,17Z)/P-18:1(9Z)) - -H(+) - C43H76NO7P OR HM PE(20:5(5Z,8Z,11Z,14Z,17Z)/P-18:0) - -H(+) - C43H76NO7P OR HM PE(22:5(4Z,7Z,10Z,13Z,16Z)/P-16:0) - -H(+) - C43H76NO7P OR HM PE(22:5(7Z,10Z,13Z,1…	14154.5	3902.8	-1.7134	4.41795e-08	0.803739
BSM D,L-cyclohexanephosphinothricin - -H(+) - C8H15NO4P OR HM L-beta-aspartyl-L-serine - -H(+) - C7H12N2O6	18155.8	13490.9	-0.404731	0.000684054	0.803192
HM PE(16:0/P-18:1(11Z)) - -H(+) - C39H76NO7P OR HM PE(16:0/P-18:1(9Z)) - -H(+) - C39H76NO7P OR HM PE(16:1(9Z)/P-18:0) - -H(+) - C39H76NO7P OR HM PE(18:1(11Z)/P-16:0) - -H(+) - C39H76NO7P OR HM PE(18:1(9Z)/P-16:0) - -H(+) - C39H76NO7P OR HM PEP-16:0/18:1(11Z)) - -H(+) - C39H76NO7P OR HM PE(P-16:0/18:1(9Z)) - -H(+) - C39H76NO7P OR HM PE(P-18:0/16:1(9Z)) - -H(+) - C39H76NO7P OR HM PE(P-18:1(11Z)/16:…	19187.8	5674.81	-1.74321	5.40527e-08	0.802361
HM 20-Trihydroxy-leukotriene-B4 - -H(+) - C20H31O7	9687.63	8317.96	-0.171632	0.140335	0.801527
HM Allolithocholic acid - -H(+) - C24H40O3 OR HM Isoallolithocholic acid - -H(+) - C24H40O3 OR HM Isolithocholic acid - -H(+) - C24H40O3 OR HM Lithocholic acid - -H(+) - C24H40O3 OR HM 12b-Hydroxy-5b-cholanoic acid - -H(+) - C24H40O3 OR HM 7a-Hydroxy-5b-cholanic acid - -H(+) - C24H40O3	2465.23	665.182	-2.0088	0.00214658	0.800852
HM 4-Hydroxy-L-glutamic acid - -H(+) - C5H7NO5 OR HM A-Ketoglutaric acid oxime - -H(+) - C5H7NO5	1693.7	2204.58	0.396592	0.0171076	0.800792
HM Inodxyl glucuronide - -H(+) - C14H15NO7	18865.3	16510	-0.196187	0.00331594	0.80069
HM PE(14:0/16:0) - -H(+) - C35H70NO8P OR HM PE(15:0/15:0) - -H(+) - C35H70NO8P OR HM PE(16:0/14:0) - -H(+) - C35H70NO8P	538.185	2319.01	2.1093	0.00150208	0.798933
HM Dextrorphan O-glucuronide - -H(+) - C23H31NO7	17650.8	12515.2	-0.523983	0.00134546	0.798052
HM Porphobilinogen - -H(+) - C10H14N2O4	49299.7	52466.5	0.0924055	0.164909	0.797783
HM Loperamide - -H(+) - C29H33ClN2O2	27819.2	12194.2	-1.33715	0.000225054	0.796191
HM Ophthalmic acid - -H(+) - C11H19N3O6	42440.3	35810.2	-0.250597	0.0254423	0.793436
HM 5-Hydroxy-N-formylkynurenine - -H(+) - C11H12N2O5	18013.3	14227.9	-0.334701	0.000254578	0.792778
BSM isopropyl beta-D-galactopyranoside - -H(+) - C9H18O6	10037.6	7387.42	-0.370491	0.0106141	0.791643
HM PE(O-16:1(1Z)/22:6(4Z,7Z,10Z,13Z,16Z,19Z)) - -H(+) - C43H74NO7P OR HM PE(20:5(5Z,8Z,11Z,14Z,17Z)/P-18:1(11Z)) - -H(+) - C43H74NO7P OR HM PE(20:5(5Z,8Z,11Z,14Z,17Z)/P-18:1(9Z)) - -H(+) - C43H74NO7P OR HM PE(22:6(4Z,7Z,10Z,13Z,16Z,19Z)/P-16:0) - -H(+) - C43H74NO7P OR HM PE(P-18:1(11Z)/20:5(5Z,8Z,11Z,14Z,17Z)) - -H(+) - C43H74NO7P OR HM PE(P-18:1(9Z)/20:5(5Z,8Z,11Z,14Z,17Z)) - -H(+) - C43H74NO7P	9962.48	2449.23	-1.89706	7.55767e-07	0.791096
HM 2-Amino-3-carboxymuconic acid semialdehyde - -H(+) - C7H7NO5	3697.53	4391.08	0.291347	0.011783	0.788013
HM 3-Fucosyllactose - -H(+) - C18H32O15 OR HM 2-Fucosyllactose - -H(+) - C18H32O15 OR HM B-Trisaccharide - -H(+) - C18H32O15 OR HM Fucosyllactose - -H(+) - C18H32O15	17229.2	14470	-0.206013	0.0498269	0.787232
BSMo 5,10-Methenyltetrahydrofolate - -H(+) - C20H22N7O6	15424.3	23301.1	0.575195	7.07753e-05	0.785899
HM Lacto-N-triaose - -H(+) - C20H35NO16	12489.9	10235.7	-0.216842	0.0470653	0.785592
HM Se-Adenosylselenomethionine - -H(+) - C15H23N6O5Se	7797.81	6026.29	-0.334088	0.00303954	0.785527
HM PA(18:0/18:2(9Z,12Z)) - -H(+) - C39H73O8P OR HM PA(18:1(11Z)/18:1(11Z)) - -H(+) - C39H73O8P OR HM PA(18:1(11Z)/18:1(9Z)) - -H(+) - C39H73O8P OR HM PA(18:1(9Z)/18:1(11Z)) - -H(+) - C39H73O8P OR HM PA(18:1(9Z)/18:1(9Z)) - -H(+) - C39H73O8P	1168.92	492.642	-1.21058	0.00814172	0.785504
BSM 3-(2,3-dihydroxyphenyl)propionate - -H(+) - C9H9O4	17885.4	22686.6	0.322796	2.34337e-06	0.785103
HM Homogentisic acid - -H(+) - C8H8O4 OR HM Vanillic acid - -H(+) - C8H8O4 OR HM 3-Hydroxymandelic acid - -H(+) - C8H8O4 OR HM p-Hydroxymandelic acid - -H(+) - C8H8O4 OR HM 3,4-Dihydroxybenzeneacetic acid - -H(+) - C8H8O4 OR HM 5-Methoxysalicylic acid - -H(+) - C8H8O4 OR HM 3,4-Dihydroxymandelaldehyde - -H(+) - C8H8O4	15034	17096.2	0.199197	0.0123803	0.781091
HM L-Aspartyl-L-phenylalanine - -H(+) - C13H16N2O5 OR HM L-beta-aspartyl-L-phenylalanine - -H(+) - C13H16N2O5	65637.9	37726	-0.754035	0.000208136	0.780698
HM PI(16:0/18:1(11Z)) - -H(+) - C43H81O13P OR HM PI(16:0/18:1(9Z)) - -H(+) - C43H81O13P OR HM PI(16:1(9Z)/18:0) - -H(+) - C43H81O13P OR HM PI(18:0/16:1(9Z)) - -H(+) - C43H81O13P OR HM PI(18:1(11Z)/16:0) - -H(+) - C43H81O13P OR HM PI(18:1(9Z)/16:0) - -H(+) - C43H81O13P	6659.1	3295.92	-1.05495	7.56284e-07	0.776979
HM 2-(3-Carboxy-3-aminopropyl)-L-histidine - -H(+) - C10H16N4O4	31151.6	17086.3	-1.06201	0.00682879	0.776055
HM Cholic acid glucuronide - -H(+) - C30H48O11	7427.35	5480.15	-0.464441	0.00100451	0.775578
BSMo 3,4-dihydroxy-2-butanone 4-phosphate - -H(+) - C4H9O6P	5524.35	6039.45	0.135056	0.181053	0.7753
HM Acetic acid - -H(+) - C2H4O2 OR HM Glycolaldehyde - -H(+) - C2H4O2	3367.57	3852.87	0.282787	0.249191	0.77414
HM Methionine sulfoxide - -H(+) - C5H11NO3S OR HM 4-Pyridoxolactone - -H(+) - C8H7NO3 OR HM Formylanthranilic acid - -H(+) - C8H7NO3 OR HM 5-Pyridoxolactone - -H(+) - C8H7NO3 OR HM Noradrenochrome - -H(+) - C8H7NO3	23230.2	34651.7	0.604434	1.29728e-06	0.774111
HM 3-Mercaptolactate-cysteine disulfide - -H(+) - C6H11NO5S2	8346.98	9622.13	0.195372	0.193075	0.773647
HM Gamma Glutamylglutamic acid - -H(+) - C10H16N2O7	66713	41043.5	-0.637729	0.000118463	0.772695
HM MG(0:0/15:0/0:0) - -H(+) - C18H36O4 OR HM MG(15:0/0:0/0:0) - -H(+) - C18H36O4	8155.71	9757.72	0.319325	0.0132027	0.772267
BSM 2,5-diketo-D-gluconate - -H(+) - C6H7O7	8007.97	10148.4	0.345237	0.000756482	0.771675
BSM D-cycloserine - -H(+) - C3H6N2O2 OR BSM L-cycloserine - -H(+) - C3H6N2O2	8858.13	9226.18	0.0841249	0.233402	0.771648
HM 4-Pyridoxic acid - -H(+) - C8H9NO4	17793.5	19624.1	0.158757	0.0505027	0.77116
HM Benzene - -H(+) - C6H6	1113.93	1949.93	0.766439	0.018151	0.77071
HM Docosapentaenoic acid (22n-6) - -H(+) - C22H34O2 OR HM Docosapentaenoic acid - -H(+) - C22H34O2 OR HM 4,7,10,13,16-Docosapentaenoic acid - -H(+) - C22H34O2	15743.3	9261.42	-0.839295	0.000360842	0.770668
HM PI(16:0/18:2(9Z,12Z)) - -H(+) - C43H79O13P OR HM PI(16:1(9Z)/18:1(11Z)) - -H(+) - C43H79O13P OR HM PI(16:1(9Z)/18:1(9Z)) - -H(+) - C43H79O13P OR HM PI(16:2(9Z,12Z)/18:0) - -H(+) - C43H79O13P OR HM PI(18:0/16:2(9Z,12Z)) - -H(+) - C43H79O13P OR HM PI(18:1(11Z)/16:1(9Z)) - -H(+) - C43H79O13P OR HM PI(18:1(9Z)/16:1(9Z)) - -H(+) - C43H79O13P OR HM PI(18:2(9Z,12Z)/16:0) - -H(+) - C43H79O13P	6946.55	2602.46	-1.31088	1.08059e-06	0.769155
HM L-gamma-glutamyl-L-isoleucine - -H(+) - C11H20N2O5 OR HM L-gamma-glutamyl-L-leucine - -H(+) - C11H20N2O5	140538	89148.3	-0.568666	0.00368513	0.768509
HM Dihydroxyacetone Phosphate Acyl Ester - -H(+) - C4H7O7P	3688.39	4817.57	0.496489	0.000810006	0.768481
HM N-[(3a,5b,7b)-7-hydroxy-24-oxo-3-(sulfooxy)cholan-24-yl]-Glycine - -H(+) - C26H43NO8S OR HM N-[(3a,5b,7a)-3-hydroxy-24-oxo-7-(sulfooxy)cholan-24-yl]-Glycine - -H(+) - C26H43NO8S OR HM Glycochenodeoxycholate-3-sulfate - -H(+) - C26H43NO8S	29304.4	25268.5	-0.214138	0.00232247	0.767735
HM Glyceric acid - -H(+) - C3H6O4 OR HM L-Glyceric acid - -H(+) - C3H6O4	7567.8	9285.47	0.244479	0.00401114	0.767357
HM N-Acetylgalactosamine 4-sulphate - -H(+) - C8H15NO9S OR HM N-Acetylglucosamine 6-sulfate - -H(+) - C8H15NO9S OR HM N-Acetylgalactosamine 6-sulfate - -H(+) - C8H15NO9S	28278.7	154877	2.46928	5.90217e-07	0.767098
HM PE(18:2(9Z,12Z)/P-18:1(11Z)) - -H(+) - C41H76NO7P OR HM PE(18:2(9Z,12Z)/P-18:1(9Z)) - -H(+) - C41H76NO7P OR HM PE(18:3(6Z,9Z,12Z)/P-18:0) - -H(+) - C41H76NO7P OR HM PE(18:3(9Z,12Z,15Z)/P-18:0) - -H(+) - C41H76NO7P OR HM PE(20:3(5Z,8Z,11Z)/P-16:0) - -H(+) - C41H76NO7P OR HM PE(20:3(8Z,11Z,14Z)/P-16:0) - -H(+) - C41H76NO7P OR HM PE(P-16:0/20:3(5Z,8Z,11Z)) - -H(+) - C41H76NO7P OR HM PE(P-16:0/20:…	6317.74	2043.19	-1.61254	1.85622e-07	0.76429
HM DHAP(18:0e) - -H(+) - C21H43O6P	3937.5	1314.25	-1.57549	0.000217193	0.764141
HM Quinic acid - -H(+) - C7H12O6	847360	755865	-0.158573	0.0645367	0.762821
HM Tauroursodeoxycholic acid - -H(+) - C26H45NO6S OR HM Taurodeoxycholic acid - -H(+) - C26H45NO6S OR HM Taurochenodesoxycholic acid - -H(+) - C26H45NO6S	23297	21515.2	-0.0682728	0.428417	0.76131
HM Uridine 2',3'-cyclic phosphate - -H(+) - C9H11N2O8P	11128.2	6231.97	-0.861552	3.00299e-07	0.760622
HM PC(o-16:0/20:0) - -H(+) - C44H90NO7P OR HM PC(o-18:0/18:0) - -H(+) - C44H90NO7P	2469.48	2721.79	0.119365	0.385464	0.759005
HM Salsoline-1-carboxylate - -H(+) - C12H14NO4	11252.5	8028.88	-0.442898	0.000322734	0.758689
HM trans-2-Hexenoyl-CoA - -H(+) - C27H44N7O17P3S OR HM trans-3-Hexenoyl-CoA - -H(+) - C27H44N7O17P3S	757.554	1002.56	0.369924	0.193694	0.758134
HM Biotripyrrin-a - -H(+) - C25H27N3O6 OR HM Biotripyrrin-b - -H(+) - C25H27N3O6	17526.5	11711.6	-0.537688	0.000211971	0.752418
HM PE(20:4(5Z,8Z,11Z,14Z)/24:1(15Z)) - -H(+) - C49H88NO8P OR HM PE(20:4(8Z,11Z,14Z,17Z)/24:1(15Z)) - -H(+) - C49H88NO8P OR HM PE(20:5(5Z,8Z,11Z,14Z,17Z)/24:0) - -H(+) - C49H88NO8P OR HM PE(22:0/22:5(4Z,7Z,10Z,13Z,16Z)) - -H(+) - C49H88NO8P OR HM PE(22:0/22:5(7Z,10Z,13Z,16Z,19Z)) - -H(+) - C49H88NO8P OR HM PE(22:1(13Z)/22:4(7Z,10Z,13Z,16Z)) - -H(+) - C49H88NO8P OR HM PE(22:4(7Z,10Z,13Z,16Z)/22:1(1…	1843.73	1403.62	-0.275395	0.137585	0.747859
HM PG(16:0/22:4(7Z,10Z,13Z,16Z)) - -H(+) - C44H79O10P OR HM PG(18:0/20:4(5Z,8Z,11Z,14Z)) - -H(+) - C44H79O10P OR HM PG(18:1(11Z)/20:3(5Z,8Z,11Z)) - -H(+) - C44H79O10P OR HM PG(18:1(11Z)/20:3(8Z,11Z,14Z)) - -H(+) - C44H79O10P OR HM PG(18:1(9Z)/20:3(5Z,8Z,11Z)) - -H(+) - C44H79O10P OR HM PG(18:1(9Z)/20:3(8Z,11Z,14Z)) - -H(+) - C44H79O10P	51.9188	1688.34	5.15329	7.25183e-05	0.744215
HM 3-Oxopimelyl-CoA - -H(+) - C28H44N7O20P3S	436.929	852.849	0.836875	0.144345	0.744196
BSMo L-alanine-D-glutamate-meso-2,6-diaminoheptanedioate-D-alanine - -H(+) - C18H31N5O9	26905.5	19102.4	-0.459432	0.00160652	0.743447
HM Dodecanoic acid - -H(+) - C12H24O2	24817.6	20332.6	-0.23611	0.00684714	0.742914
HM PI(16:0/20:2(11Z,14Z)) - -H(+) - C45H83O13P OR HM PI(18:0/18:2(9Z,12Z)) - -H(+) - C45H83O13P OR HM PI(18:1(11Z)/18:1(11Z)) - -H(+) - C45H83O13P OR HM PI(18:1(11Z)/18:1(9Z)) - -H(+) - C45H83O13P OR HM PI(18:1(9Z)/18:1(11Z)) - -H(+) - C45H83O13P OR HM PI(18:1(9Z)/18:1(9Z)) - -H(+) - C45H83O13P OR HM PI(18:2(9Z,12Z)/18:0) - -H(+) - C45H83O13P OR HM PI(20:2(11Z,14Z)/16:0) - -H(+) - C45H83O13P	11669.5	4442.1	-1.35547	3.6102e-06	0.74289
HM Glycerophosphocholine - -H(+) - C8H20NO6P OR HM 5-Methylcytidine - -H(+) - C10H15N3O5	166209	175344	0.0323811	0.706954	0.741418
HM 2-Hydroxybutyric acid - -H(+) - C4H8O3 OR HM (R)-3-Hydroxybutyric acid - -H(+) - C4H8O3 OR HM (S)-3-Hydroxyisobutyric acid - -H(+) - C4H8O3 OR HM (R)-3-Hydroxyisobutyric acid - -H(+) - C4H8O3 OR HM 3-Hydroxybutyric acid - -H(+) - C4H8O3 OR HM (S)-3-Hydroxybutyric acid - -H(+) - C4H8O3 OR HM 4-Hydroxybutyric acid - -H(+) - C4H8O3 OR HM Alpha-Hydroxyisobutyric acid - -H(+) - C4H8O3	2086.73	3165.38	0.584076	0.000294914	0.739275
HM PI(16:0/20:3(5Z,8Z,11Z)) - -H(+) - C45H81O13P OR HM PI(16:0/20:3(8Z,11Z,14Z)) - -H(+) - C45H81O13P OR HM PI(18:0/18:3(6Z,9Z,12Z)) - -H(+) - C45H81O13P OR HM PI(18:0/18:3(9Z,12Z,15Z)) - -H(+) - C45H81O13P OR HM PI(18:1(11Z)/18:2(9Z,12Z)) - -H(+) - C45H81O13P OR HM PI(18:1(9Z)/18:2(9Z,12Z)) - -H(+) - C45H81O13P OR HM PI(18:2(9Z,12Z)/18:1(11Z)) - -H(+) - C45H81O13P OR HM PI(18:2(9Z,12Z)/18:1(9Z))…	5523.02	2259.22	-1.27656	6.63259e-06	0.738938
HM Lanthionine ketimine - -H(+) - C6H7NO4S	2691.13	3373.63	0.396513	0.0053873	0.73888
HM Xanthurenic acid - -H(+) - C10H7NO4	6263.06	7156.44	0.215729	0.0457222	0.735408
HM 20-COOH-leukotriene E4 - -H(+) - C23H33NO7S	15687	13968.9	-0.144702	0.140493	0.733927
HM 4-Nitrophenyl sulfate - -H(+) - C6H5NO6S	2180.81	3012.17	0.476888	0.0252698	0.733674
HM 3-Oxotetradecanoic acid - -H(+) - C14H26O3	3553.89	3761.95	0.0549828	0.251519	0.73195
BSM dihydrohomopteroate - -H(+) - C15H15N6O3	14715.7	12175	-0.214992	0.0315598	0.730435
HM PC(15:0/18:4(6Z,9Z,12Z,15Z)) - -H(+) - C41H74NO8P OR HM PC(18:4(6Z,9Z,12Z,15Z)/15:0) - -H(+) - C41H74NO8P OR HM PE(14:0/22:4(7Z,10Z,13Z,16Z)) - -H(+) - C41H74NO8P OR HM PE(16:0/20:4(5Z,8Z,11Z,14Z)) - -H(+) - C41H74NO8P OR HM PE(16:0/20:4(8Z,11Z,14Z,17Z)) - -H(+) - C41H74NO8P OR HM PE(16:1(9Z)/20:3(5Z,8Z,11Z)) - -H(+) - C41H74NO8P OR HM PE(18:0/18:4(6Z,9Z,12Z,15Z)) - -H(+) - C41H74NO8P OR HM PE…	1806	568.449	-1.67295	8.35532e-05	0.729877
HM Cytochrome C - -H(+) - C42H54FeN8O6S2	3557.38	2122.92	-0.692975	0.000213964	0.729039
HM PG(18:0/18:2(9Z,12Z)) - -H(+) - C42H79O10P OR HM PG(18:1(11Z)/18:1(11Z)) - -H(+) - C42H79O10P OR HM PG(18:1(11Z)/18:1(9Z)) - -H(+) - C42H79O10P OR HM PG(18:1(9Z)/18:1(11Z)) - -H(+) - C42H79O10P OR HM PG(18:1(9Z)/18:1(9Z)) - -H(+) - C42H79O10P OR HM PG(18:2(9Z,12Z)/18:0) - -H(+) - C42H79O10P	5198.75	4079.98	-0.372967	0.0019095	0.72745
HM Tyrosol - -H(+) - C8H10O2	9482.79	11399.4	0.261209	0.00458957	0.726997
HM Pentacosanoic acid - -H(+) - C25H50O2	8875.54	7575.61	-0.26842	0.00136312	0.725925
HM 1-Methyladenosine - -H(+) - C11H15N5O4 OR HM N6-Methyladenosine - -H(+) - C11H15N5O4 OR HM 2'-O-Methyladenosine - -H(+) - C11H15N5O4 OR HM 3'-O-Methyladenosine - -H(+) - C11H15N5O4	21729.2	18729.6	-0.246239	0.0377923	0.72452
HM TG(18:2(9Z,12Z)/20:4(5Z,8Z,11Z,14Z)/20:4(5Z,8Z,11Z,14Z))[iso3] - -H(+) - C61H98O6 OR HM TG(18:2(9Z,12Z)/18:2(9Z,12Z)/22:6(4Z,7Z,10Z,13Z,16Z,19Z))[iso3] - -H(+) - C61H98O6 OR HM TG(18:3(9Z,12Z,15Z)/18:1(9Z)/22:6(4Z,7Z,10Z,13Z,16Z,19Z))[iso6] - -H(+) - C61H98O6 OR HM TG(18:3(9Z,12Z,15Z)/18:2(9Z,12Z)/22:5(7Z,10Z,13Z,16Z,19Z))[iso6] - -H(+) - C61H98O6 OR HM TG(20:4(5Z,8Z,11Z,14Z)/16:0/22:6(4Z,7Z,1…	5389.32	6494.62	0.261165	0.0900761	0.723295
HM PE(22:5(4Z,7Z,10Z,13Z,16Z)/P-18:1(11Z)) - -H(+) - C45H78NO7P OR HM PE(22:5(4Z,7Z,10Z,13Z,16Z)/P-18:1(9Z)) - -H(+) - C45H78NO7P OR HM PE(22:5(7Z,10Z,13Z,16Z,19Z)/P-18:1(11Z)) - -H(+) - C45H78NO7P OR HM PE(22:5(7Z,10Z,13Z,16Z,19Z)/dm18:1(9Z)) - -H(+) - C45H78NO7P OR HM PE(22:6(4Z,7Z,10Z,13Z,16Z,19Z)/P-18:0) - -H(+) - C45H78NO7P OR HM PE(P-18:0/22:6(4Z,7Z,10Z,13Z,16Z,19Z)) - -H(+) - C45H78NO7P OR…	5461.79	2592.24	-1.02012	4.47642e-05	0.72291
HM Glutamylalanine - -H(+) - C8H14N2O5 OR HM 5-L-Glutamyl-L-alanine - -H(+) - C8H14N2O5	26572.5	17534.3	-0.554787	0.00304498	0.722338
BSM Pyrophosphate - -H(+) - O7P2	4667.07	5515.35	0.183612	0.144178	0.719988
HM Pyrocatechol - -H(+) - C6H6O2 OR HM Hydroquinone - -H(+) - C6H6O2	12868.3	15018.5	0.191401	0.0121132	0.716707
HM Pregnenolone sulfate - -H(+) - C21H32O5S	16679.8	13381.9	-0.282059	0.00854089	0.716302
HM 4-Hydroxy-2-oxoglutaric acid - -H(+) - C5H6O6	2954.34	3282.53	0.177784	0.0422101	0.716253
HM 2-Methyl-3-ketovaleric acid - -H(+) - C6H10O3 OR HM 3-Methyl-2-oxovaleric acid - -H(+) - C6H10O3 OR HM Ketoleucine - -H(+) - C6H10O3 OR HM 2-Ketohexanoic acid - -H(+) - C6H10O3 OR HM Mevalonolactone - -H(+) - C6H10O3 OR HM 3-Oxohexanoic acid - -H(+) - C6H10O3 OR HM Adipate semialdehyde - -H(+) - C6H10O3	10398.7	6796.04	-0.61192	2.05554e-05	0.715031
HM Endomorphin-1 - -H(+) - C34H38N6O5	7955.3	6551.32	-0.250265	0.0131473	0.713262
HM N2-Succinyl-L-glutamic acid 5-semialdehyde - -H(+) - C9H13NO6	15911.6	19309.5	0.294833	0.00129549	0.712136
HM Pyridoxal 5'-phosphate - -H(+) - C8H10NO6P	3217.51	3665.19	0.0856367	0.443046	0.710424
BSMo 2,3-dihydroxybenzoylserine - -H(+) - C10H11NO6	13789	14422.1	0.0922942	0.214303	0.709682
HM Selenocysteine - -H(+) - C3H6NO2Se	5272.52	5821.75	0.157979	0.233413	0.709312
HM (-)-trans-Carveol - -H(+) - C10H16O OR HM Perillyl alcohol - -H(+) - C10H16O OR HM Alpha-Pinene-oxide - -H(+) - C10H16O	986.985	1446.41	0.59989	0.000876506	0.708555
HM 12-oxo-10,11-dihydro-20-COOH-LTB4 - -H(+) - C20H28O6	22176.1	19732	-0.188348	0.0594405	0.705881
HM DG(15:0/20:2(11Z,14Z)/0:0) - -H(+) - C38H70O5 OR HM DG(20:2(11Z,14Z)/15:0/0:0) - -H(+) - C38H70O5	269.599	1049.61	1.99962	0.00337142	0.704219
HM Epicatechin - -H(+) - C15H14O6 OR HM Catechin - -H(+) - C15H14O6	24299.5	19890.5	-0.300252	0.00944598	0.703549
HM Phosphoserine - -H(+) - C3H8NO6P OR HM DL-O-Phosphoserine - -H(+) - C3H8NO6P	36081.3	42253	0.240014	0.00130669	0.702243
HM Chitin - -H(+) - C28H49N3O16	7371.61	5757.59	-0.291455	0.00275672	0.701378
HM 6-Dimethylaminopurine - -H(+) - C7H9N5 OR HM Bicine - -H(+) - C6H13NO4	3144.42	4725.07	0.515668	0.000613855	0.701075
HM PC(14:0/14:0) - -H(+) - C36H72NO8P OR HM PE(15:0/16:0) - -H(+) - C36H72NO8P OR HM PE(16:0/15:0) - -H(+) - C36H72NO8P	104.638	1945.18	3.75383	0.000129653	0.700294
HM S-Acetyldihydrolipoamide - -H(+) - C10H19NO2S2 OR HM S-Acetyldihydrolipoamide-E - -H(+) - C10H19NO2S2	11958.1	15622.7	0.363381	0.000157453	0.699885
BSMo N-Acetylmuramate - -H(+) - C11H19NO8	15426.5	17257.1	0.189638	0.00187944	0.693829
HM 2-Methylcitric acid - -H(+) - C7H10O7 OR HM Lipoic acid - -H(+) - C8H14O2S2 OR HM Homocitric acid - -H(+) - C7H10O7 OR HM Methylisocitric acid - -H(+) - C7H10O7	15760.4	13935.5	-0.17799	0.0201449	0.69373
HM 12-Oxo-20-trihydroxy-leukotriene B4 - -H(+) - C20H29O7	21614.2	18177.8	-0.227785	0.0353804	0.693325
HM Pentadecanoic acid - -H(+) - C15H30O2	47053.9	41510	-0.202492	0.000981513	0.691461
HM Indoleacrylic acid - -H(+) - C11H9NO2	8898.09	10211.9	0.211613	0.00542707	0.690319
HM PC(15:0/16:1(9Z)) - -H(+) - C39H76NO8P OR HM PC(16:1(9Z)/15:0) - -H(+) - C39H76NO8P OR HM PE(14:0/20:1(11Z)) - -H(+) - C39H76NO8P OR HM PE(14:1(9Z)/20:0) - -H(+) - C39H76NO8P OR HM PE(16:0/18:1(11Z)) - -H(+) - C39H76NO8P OR HM PE(16:0/18:1(9Z)) - -H(+) - C39H76NO8P OR HM PE(16:1(9Z)/18:0) - -H(+) - C39H76NO8P OR HM PE(18:0/16:1(9Z)) - -H(+) - C39H76NO8P OR HM PE(18:1(11Z)/16:0) - -H(+) - C39H7…	6651.05	2802.25	-1.14905	1.78629e-05	0.68796
BSMo 3-Octaprenyl-4-hydroxybenzoate - -H(+) - C47H70O3	2603.27	2004.55	-0.391123	0.000262679	0.687361
HM 4-Guanidinobutanoic acid - -H(+) - C5H11N3O2	2756.68	2092.75	-0.395131	0.00098149	0.687289
HM Androsterone sulfate - -H(+) - C19H30O5S OR HM 5a-Dihydrotestosterone sulfate - -H(+) - C19H30O5S OR HM Etiocholanolone sulfate - -H(+) - C19H30O5S	27762.2	22985.7	-0.275055	0.022796	0.67979
BSMo 1-(2-Carboxyphenylamino)-1-deoxy-D-ribulose 5-phosphate - -H(+) - C12H16NO9P OR BSMo N-(5-Phospho-D-ribosyl)anthranilate - -H(+) - C12H16NO9P	14506.9	11801.4	-0.238464	0.00352857	0.679718
HM dADP - -H(+) - C10H15N5O9P2	4111.8	3547.21	-0.156614	0.0891148	0.67815
HM Tetrahydrodipicolinate - -H(+) - C7H9NO4	5984.31	7568.85	0.233952	0.110129	0.677046
HM 5-Methoxytryptophan - -H(+) - C12H14N2O3	16088.5	11377.5	-0.511167	0.000609334	0.675883
HM Adenosine - -H(+) - C10H13N5O4 OR HM Deoxyguanosine - -H(+) - C10H13N5O4 OR HM Neuraminic acid - -H(+) - C9H17NO8	368098	24306.6	-3.93329	6.89279e-07	0.675722
BSM S-(Formylmethyl)glutathione - -H(+) - C12H19N3O7S	11499.4	15711.6	0.480045	0.000116244	0.672496
HM Aniline - -H(+) - C6H7N	3394.31	3946.18	0.238824	0.0185505	0.670852
HM QYNAD - -H(+) - C25H35N7O11	9304.31	7880.93	-0.229454	0.0273615	0.670758
HM TG(18:1(9Z)/20:1(11Z)/20:4(5Z,8Z,11Z,14Z))[iso6] - -H(+) - C61H106O6 OR HM TG(18:2(9Z,12Z)/20:0/20:4(5Z,8Z,11Z,14Z))[iso6] - -H(+) - C61H106O6 OR HM TG(18:1(9Z)/18:1(9Z)/22:4(7Z,10Z,13Z,16Z))[iso3] - -H(+) - C61H106O6	2410.12	1973.49	-0.370799	0.100347	0.669237
HM Sinapyl alcohol - -H(+) - C11H14O4	9593.06	10745.1	0.131574	0.066117	0.669082
HM L-Lactic acid - -H(+) - C3H6O3 OR HM Hydroxypropionic acid - -H(+) - C3H6O3 OR HM Glyceraldehyde - -H(+) - C3H6O3 OR HM D-Lactic acid - -H(+) - C3H6O3 OR HM Dihydroxyacetone - -H(+) - C3H6O3	37720.9	16037.5	-1.30073	3.09187e-07	0.666313
HM Norophthalmic acid - -H(+) - C10H17N3O6 OR HM Gamma-Glutamylglutamine - -H(+) - C10H17N3O6	50313.4	39224.4	-0.353023	0.000843978	0.665396
HM Formiminoglutamic acid - -H(+) - C6H10N2O4 OR HM N-Acetylasparagine - -H(+) - C6H10N2O4	25839.1	22295.8	-0.183448	0.0386329	0.663798
BSM Sulfite - -H(+) - O3S	1895.61	879.255	-0.815929	0.15431	0.663124
HM PG(18:0/18:1(11Z)) - -H(+) - C42H81O10P OR HM PG(18:0/18:1(9Z)) - -H(+) - C42H81O10P OR HM PG(18:1(11Z)/18:0) - -H(+) - C42H81O10P OR HM PG(18:1(9Z)/18:0) - -H(+) - C42H81O10P	2178.25	920.407	-1.16375	0.000804824	0.66104
BSM chelidonate - -H(+) - C7H2O6	5354.34	6157.2	0.24065	0.019027	0.660521
HM Sepiapterin - -H(+) - C9H11N5O3 OR HM Biopterin - -H(+) - C9H11N5O3 OR HM D-Biopterin - -H(+) - C9H11N5O3 OR HM Orinapterin - -H(+) - C9H11N5O3 OR HM Dyspropterin - -H(+) - C9H11N5O3 OR HM Primapterin - -H(+) - C9H11N5O3 OR HM 8-[(aminomethyl)sulfanyl]-6-sulfanyloctanoic acid - -H(+) - C9H19NO2S2	10518.3	11829.4	0.248533	0.00979029	0.658912
HM Lactyl-CoA - -H(+) - C24H40N7O18P3S OR HM 3-Hydroxypropionyl-CoA - -H(+) - C24H40N7O18P3S	1117.33	1274.18	0.1189	0.559966	0.655837
BSMo O-Succinyl-L-homoserine - -H(+) - C8H13NO6	11370.9	12152.8	0.110906	0.123516	0.655463
HM Homovanillic acid - -H(+) - C9H10O4 OR HM Isohomovanillic acid - -H(+) - C9H10O4 OR HM 3,4-Dihydroxyhydrocinnamic acid - -H(+) - C9H10O4 OR HM Hydroxyphenyllactic acid - -H(+) - C9H10O4 OR HM 3-(3-hydroxyphenyl)-3-hydroxypropanoic acid - -H(+) - C9H10O4 OR HM 3-Methoxy-4-hydroxyphenylglycolaldehyde - -H(+) - C9H10O4	7555.64	8361.7	0.132945	0.0714272	0.653057
HM Nonadeca-10(Z)-enoic acid - -H(+) - C19H36O2	4226.53	2661.78	-0.641886	0.00029809	0.651185
HM Thymol - -H(+) - C10H14O OR HM Perillyl aldehyde - -H(+) - C10H14O OR HM (+)-(S)-Carvone - -H(+) - C10H14O	1394.38	1539.77	0.127051	0.3481	0.651184
HM Phenylacetic acid - -H(+) - C8H8O2 OR HM 4-Hydroxyphenylacetaldehyde - -H(+) - C8H8O2	182659	213297	0.267035	0.000149634	0.650012
HM 18-Oxocortisol - -H(+) - C21H28O6	24036.4	18022.8	-0.400076	0.00336573	0.648852
HM Canrenone - -H(+) - C22H28O3	69790.6	67456.8	-0.0552807	0.166826	0.648224
HM S-Glutaryldihydrolipoamide - -H(+) - C13H23NO4S2	16165.6	17849.2	0.123522	0.122967	0.646334
HM Acetic acid - -H(+) - C2H4O2 OR HM Glycolaldehyde - -H(+) - C2H4O2	9013.58	10276	0.158219	0.173944	0.643749
HM Dihydrodaidzein - -H(+) - C15H12O4 OR HM Nicotinate D-ribonucleoside - -H(+) - C11H14NO6	13355.8	14660.9	0.124197	0.0955792	0.643543
HM Aminoadipic acid - -H(+) - C6H11NO4	12978	14375.4	0.121854	0.0632041	0.642939
HM PC(14:0/15:0) - -H(+) - C37H74NO8P OR HM PC(15:0/14:0) - -H(+) - C37H74NO8P OR HM PE(14:0/18:0) - -H(+) - C37H74NO8P OR HM PE(16:0/16:0) - -H(+) - C37H74NO8P OR HM PE(18:0/14:0) - -H(+) - C37H74NO8P	3125.71	1595.1	-0.933974	0.000104063	0.641058
HM Epinephrine sulfate - -H(+) - C9H13NO6S OR HM N-acetyl-S-(3-oxo-3-carboxy-n-propyl)cysteine - -H(+) - C9H13NO6S	12220.9	15032.7	0.30858	0.00175728	0.63868
HM TG(22:5(7Z,10Z,13Z,16Z,19Z)/18:1(9Z)/22:5(7Z,10Z,13Z,16Z,19Z))[iso3] - -H(+) - C65H104O6	960.351	1524.69	0.502514	0.0284541	0.638416
HM 1-Methylhistidine - -H(+) - C7H11N3O2 OR HM 3-Methylhistidine - -H(+) - C7H11N3O2 OR HM 4-Aminobiphenyl - -H(+) - C12H11N	7802.68	9196.35	0.276493	0.00350482	0.637474
HM cis-Aconitic acid - -H(+) - C6H6O6 OR HM trans-Aconitic acid - -H(+) - C6H6O6 OR HM Dehydroascorbic acid - -H(+) - C6H6O6	14151.3	17031.7	0.26414	0.0487246	0.635584
HM S-aminomethyldihydrolipoamide - -H(+) - C9H20N2OS2	5391.06	4682.41	-0.10408	0.332225	0.634017
HM 2-Amino-4-oxo-4-alpha-hydroxy-6-(erythro-1',2',3'-trihydroxypropyl)-5,6,7,8-tetrahydroxypterin - -H(+) - C9H15N5O8	14448	15621.5	0.163155	0.0601234	0.633655
BSM 2-dehydropantoyl lactone - -H(+) - C6H8O3 OR BSM 2-Hydroxy-cis-hex-2,4-dienoate - -H(+) - C6H8O3	6331.4	6556.72	0.0577221	0.376797	0.633615
BSM benzylguanidine - -H(+) - C8H11N3	1727.71	2015.69	0.17371	0.0634864	0.630487
HM Imidazole-4-acetaldehyde - -H(+) - C5H6N2O	14149.1	12542.3	-0.140756	0.0458036	0.62908
HM Pantetheine - -H(+) - C11H22N2O4S OR HM N1-(alpha-D-ribosyl)-5,6-dimethyl-benzimidazole - -H(+) - C14H18N2O4 OR HM L-phenylalanyl-L-hydroxyproline - -H(+) - C14H18N2O4	16016.5	12261.8	-0.438852	0.000788334	0.627761
HM Phosphohydroxypyruvic acid - -H(+) - C3H5O7P	2709.63	3030.12	0.0923467	0.207617	0.627444
BSM S-adenosyl-L-ethionine - -H(+) - C16H25N6O5S	34709.4	29056.9	-0.224752	0.010631	0.627071
HM Gamma-Glutamylcysteine - -H(+) - C8H14N2O5S	7620.12	8923.05	0.12918	0.375072	0.625339
BSMo L-alanine-D-glutamate-meso-2,6-diaminoheptanedioate - -H(+) - C15H26N4O8	48334.7	35864.3	-0.379037	0.00396106	0.623569
HM Aminopterin - -H(+) - C19H20N8O5	19732.2	16673	-0.193723	0.0452391	0.621908
HM Cetirizine - -H(+) - C21H25ClN2O3	29817.1	24687.4	-0.228729	0.0200923	0.62111
HM PC(o-22:0/20:4(8Z,11Z,14Z,17Z)) - -H(+) - C50H94NO7P OR HM PC(o-22:2(13Z,16Z)/20:2(11Z,14Z)) - -H(+) - C50H94NO7P	6067.48	6574.34	0.0592618	0.473628	0.620955
HM 3-Methylglutaconyl-CoA - -H(+) - C27H42N7O19P3S	1432.01	1240.09	-0.104468	0.641121	0.62031
HM DHAP(8:0) - -H(+) - C11H21O7P	37719.3	27310.9	-0.463156	0.000180185	0.619988
BSM L-rhamnitol - -H(+) - C6H14O5	220973	204102	-0.0355888	0.617893	0.61847
HM Dihydrouracil - -H(+) - C4H6N2O2 OR HM N-Methylhydantoin - -H(+) - C4H6N2O2	86302.7	26213	-1.67087	6.75308e-07	0.61838
HM Beta-Citryl-L-glutamic acid - -H(+) - C11H15NO10	17363.6	12205.6	-0.493148	3.83895e-05	0.615883
HM PE(22:2(13Z,16Z)/P-18:1(11Z)) - -H(+) - C45H84NO7P OR HM PE(22:2(13Z,16Z)/P-18:1(9Z)) - -H(+) - C45H84NO7P OR HM PE(P-18:1(11Z)/22:2(13Z,16Z)) - -H(+) - C45H84NO7P OR HM PE(P-18:1(9Z)/22:2(13Z,16Z)) - -H(+) - C45H84NO7P	2396.35	1090.5	-1.06014	3.93712e-06	0.615806
HM 12S-HHT - -H(+) - C17H27O3	1816.77	2228.64	0.313788	0.0381016	0.614939
HM PC(15:0/18:3(6Z,9Z,12Z)) - -H(+) - C41H76NO8P OR HM PC(15:0/18:3(9Z,12Z,15Z)) - -H(+) - C41H76NO8P OR HM PC(18:3(6Z,9Z,12Z)/15:0) - -H(+) - C41H76NO8P OR HM PC(18:3(9Z,12Z,15Z)/15:0) - -H(+) - C41H76NO8P OR HM PE(14:1(9Z)/22:2(13Z,16Z)) - -H(+) - C41H76NO8P OR HM PE(16:0/20:3(5Z,8Z,11Z)) - -H(+) - C41H76NO8P OR HM PE(16:0/20:3(8Z,11Z,14Z)) - -H(+) - C41H76NO8P OR HM PE(16:1(9Z)/20:2(11Z,14Z)) …	2874.17	1237.82	-1.22152	6.23968e-05	0.614928
HM Citric acid - -H(+) - C6H8O7 OR HM Isocitric acid - -H(+) - C6H8O7 OR HM D-threo-Isocitric acid - -H(+) - C6H8O7 OR HM Diketogulonic acid - -H(+) - C6H8O7 OR HM 2,3-Diketo-L-gulonate - -H(+) - C6H8O7	384102	521372	0.351569	0.0993813	0.614017
HM Omeprazole - -H(+) - C17H19N3O3S OR HM (S)-Esomeprazole - -H(+) - C17H19N3O3S	29168.1	31584	0.129888	0.112302	0.610758
HM 20-Carboxyleukotriene B4 - -H(+) - C20H30O6 OR HM 20-COOH-10,11-dihydro-LTB4 - -H(+) - C20H30O6	12253.5	11672.1	-0.0676116	0.500748	0.610588
BSMo Shikimate 5-phosphate - -H(+) - C7H11O8P	13640.5	6056.47	-1.14235	1.95303e-07	0.61044
HM L-alpha-glutamyl-L-hydroxyproline - -H(+) - C10H16N2O6	24951	27544.7	0.205739	0.0185642	0.609315
BSM 1-chloro-2,4-dinitrobenzene - -H(+) - C6H3ClN2O4	2491.22	3505.3	0.435106	0.00459118	0.608794
HM PC(14:0/20:0) - -H(+) - C42H84NO8P OR HM PC(16:0/18:0) - -H(+) - C42H84NO8P OR HM PC(18:0/16:0) - -H(+) - C42H84NO8P OR HM PC(20:0/14:0) - -H(+) - C42H84NO8P OR HM PE(15:0/22:0) - -H(+) - C42H84NO8P OR HM PE(22:0/15:0) - -H(+) - C42H84NO8P	1916.13	1478.84	-0.344363	0.0265854	0.608249
HM N-Acetyl-leukotriene E4 - -H(+) - C25H39NO6S	7397.77	6059.73	-0.2455	0.0255226	0.608115
HM Phenol - -H(+) - C6H6O	49190.8	51623.8	0.0626464	0.138014	0.607244
BSM N3-fumaramoyl-L-2,3-diaminopropanoate - -H(+) - C7H9N2O5	9019.67	10204.2	0.10335	0.166283	0.607077
HM DOPA sulfate - -H(+) - C9H11NO7S	13402.8	14493.9	0.116968	0.0910369	0.605901
HM Butyric acid - -H(+) - C4H8O2 OR HM Isobutyric acid - -H(+) - C4H8O2 OR HM Acetoin - -H(+) - C4H8O2	3222.98	8376.96	1.29809	4.30796e-06	0.604139
HM Allantoin - -H(+) - C4H6N4O3	3829.09	4381.2	0.264209	0.0270239	0.603884
HM Spermic acid 2 - -H(+) - C10H20N2O4	42771.8	16192.9	-1.40845	0.000289068	0.602772
HM Norepinephrine - -H(+) - C8H11NO3 OR HM Pyridoxine - -H(+) - C8H11NO3 OR HM 6-Hydroxydopamine - -H(+) - C8H11NO3 OR HM 5-Hydroxydopamine - -H(+) - C8H11NO3	9952.64	10643.2	0.104049	0.1189	0.599916
HM PG(16:0/16:0) - -H(+) - C38H75O10P	2013.85	697.216	-1.59483	0.000681459	0.599452
HM Glutamylphenylalanine - -H(+) - C14H18N2O5 OR HM Aspartame - -H(+) - C14H18N2O5	51321.8	36026.9	-0.501563	0.000944129	0.599178
HM N-Acetylputrescine - -H(+) - C6H14N2O	6180.84	3510.73	-0.907514	0.00504095	0.598568
HM 6-Hydroxycyclohex-1-ene-1-carboxyl-CoA - -H(+) - C28H44N7O18P3S	1011.05	1677.17	0.496566	0.0502409	0.598056
BSM L-Arogenate - -H(+) - C10H13NO5	24630.1	26286.9	0.102374	0.128884	0.596376
HM O-b-D-Gal-(1->3)-O-[O-b-D-Gal-(1->4)-2-(acetylamino)-2-deoxy-b-D-Glc-(1->6)]-2-(acetylamino)-2-deoxy- D-Galactose - -H(+) - C28H48N2O21	7813.34	6426.29	-0.282381	0.0007295	0.596239
BSMo 4-Amino-2-methyl-5-phosphomethylpyrimidine - -H(+) - C6H10N3O4P	33072	35168.4	0.0616355	0.409592	0.596004
BSMo 1,6-anhydrous-N-Acetylmuramate - -H(+) - C11H17NO7 OR HM Ethenodeoxyadenosine - -H(+) - C12H13N5O3	20331.2	22676.4	0.222298	0.00863954	0.59493
HM Biliverdin - -H(+) - C33H34N4O6	10092.4	8385.07	-0.326939	0.00324288	0.593933
HM L-Glutamic acid - -H(+) - C5H9NO4 OR HM N-Methyl-D-aspartic acid - -H(+) - C5H9NO4 OR HM N-Acetylserine - -H(+) - C5H9NO4 OR HM O-Acetylserine - -H(+) - C5H9NO4 OR HM D-Glutamic acid - -H(+) - C5H9NO4 OR HM L-4-Hydroxyglutamate semialdehyde - -H(+) - C5H9NO4	1.70123e+06	1.82686e+06	0.167909	0.0891208	0.589438
HM 3-Oxododecanoic acid - -H(+) - C12H22O3	9211.13	10344.7	0.225718	0.020904	0.589304
HM PC(15:0/P-16:0) - -H(+) - C39H78NO7P OR HM PE(16:0/P-18:0) - -H(+) - C39H78NO7P OR HM PE(18:0/P-16:0) - -H(+) - C39H78NO7P OR HM PE(P-16:0e/18:1(9Z)) - -H(+) - C39H78NO7P OR HM PC(P-16:0/15:0) - -H(+) - C39H78NO7P OR HM PE(P-16:0/18:0) - -H(+) - C39H78NO7P OR HM PE(P-18:0/16:0) - -H(+) - C39H78NO7P	5455.61	2245.03	-1.31748	4.58184e-06	0.586697
HM Triterpenoid - -H(+) - C30H48O7S	5946.22	4612.93	-0.331163	0.0201199	0.58546
HM Biochanin A - -H(+) - C16H12O5 OR HM Glycitein - -H(+) - C16H12O5	67478.7	70894.1	0.103326	0.140453	0.584625
HM N-Acetyl-L-tyrosine - -H(+) - C11H13NO4	11484.5	12918.1	0.161082	0.0805801	0.583014
HM N-Acetylserotonin - -H(+) - C12H14N2O2	9438.67	7802.51	-0.225791	0.0306647	0.582269
HM PC(15:0/P-18:0) - -H(+) - C41H82NO7P OR HM PE(18:0/P-18:0) - -H(+) - C41H82NO7P OR HM PE(20:0/P-16:0) - -H(+) - C41H82NO7P OR HM PC(P-18:0/15:0) - -H(+) - C41H82NO7P OR HM PE(P-16:0/20:0) - -H(+) - C41H82NO7P OR HM PE(dm18:0/18:0) - -H(+) - C41H82NO7P	2948.8	1625.63	-0.816179	4.10645e-05	0.582033
HM 5,6-Dihydrouridine - -H(+) - C9H14N2O6 OR HM L-alpha-Aspartyl-L-hydroxyproline - -H(+) - C9H14N2O6	38098.4	42514.7	0.145705	0.114595	0.580561
HM Linoelaidyl carnitine - -H(+) - C25H45NO4 OR HM Linoleyl carnitine - -H(+) - C25H45NO4	1403.8	1596.92	0.173074	0.0529187	0.579031
HM Palmitic acid - -H(+) - C16H32O2 OR HM Trimethyltridecanoic acid - -H(+) - C16H32O2	1.7301e+06	1.48937e+06	-0.211477	0.000127741	0.572548
HM Norepinephrine sulfate - -H(+) - C8H11NO6S	7702.5	9196.26	0.235151	0.00736849	0.572482
HM Famotidine - -H(+) - C8H15N7O2S3	9765.41	11180	0.162493	0.0649675	0.572293
HM Thymidine - -H(+) - C10H14N2O5 OR HM Equol - -H(+) - C15H14O3	148065	45039.5	-1.69067	3.11172e-06	0.571144
HM Benzamide - -H(+) - C7H7NO	5199.47	6000.56	0.194919	0.0189207	0.570745
HM PI(16:0/22:3(10Z,13Z,16Z)) - -H(+) - C47H85O13P OR HM PI(18:0/20:3(5Z,8Z,11Z)) - -H(+) - C47H85O13P OR HM PI(18:0/20:3(8Z,11Z,14Z)) - -H(+) - C47H85O13P OR HM PI(18:2(9Z,12Z)/20:1(11Z)) - -H(+) - C47H85O13P OR HM PI(20:1(11Z)/18:2(9Z,12Z)) - -H(+) - C47H85O13P OR HM PI(20:3(5Z,8Z,11Z)/18:0) - -H(+) - C47H85O13P OR HM PI(20:3(8Z,11Z,14Z)/18:0) - -H(+) - C47H85O13P OR HM PI(22:3(10Z,13Z,16Z)/16:…	13607.1	7091.7	-0.92619	3.45227e-06	0.569372
HM Cis-zeatin-7-N-glucoside - -H(+) - C16H23N5O6 OR HM Cis-zeatin-9-N-glucoside - -H(+) - C16H23N5O6 OR HM Cis-zeatin-O-glucoside - -H(+) - C16H23N5O6	19438.9	17746.3	-0.182647	0.0570823	0.566742
HM Sulfolithocholylglycine - -H(+) - C26H43NO7S	54970.6	51862.1	-0.0395791	0.409127	0.566598
HM PI(16:0/22:4(10Z,13Z,16Z,19Z)) - -H(+) - C47H83O13P OR HM PI(16:0/22:4(7Z,10Z,13Z,16Z)) - -H(+) - C47H83O13P OR HM PI(18:0/20:4(5Z,8Z,11Z,14Z)) - -H(+) - C47H83O13P OR HM PI(18:0/20:4(8Z,11Z,14Z,17Z)) - -H(+) - C47H83O13P OR HM PI(18:1(11Z)/20:3(5Z,8Z,11Z)) - -H(+) - C47H83O13P OR HM PI(18:1(11Z)/20:3(8Z,11Z,14Z)) - -H(+) - C47H83O13P OR HM PI(18:1(9Z)/20:3(5Z,8Z,11Z)) - -H(+) - C47H83O13P OR …	32290.7	16911.2	-0.874646	4.3468e-05	0.565395
HM Dehydroisocoproporphyrinogen - -H(+) - C36H36N4O8	8639.57	7325.1	-0.210281	0.00273575	0.564753
HM Demethylphylloquinone - -H(+) - C30H44O2	1886.81	1493.16	-0.326781	0.0979026	0.563908
BSMo 2-Methyl-4-amino-5-hydroxymethylpyrimidine diphosphate - -H(+) - C6H11N3O7P2	9691.21	10358.3	0.151568	0.0492218	0.561457
HM N-Acetylaspartylglutamic acid - -H(+) - C11H16N2O8	29533.5	31094.3	0.105626	0.219942	0.554415
HM Bisnorbiotin - -H(+) - C8H12N2O3S	25800.8	20314	-0.350278	0.00650264	0.553927
HM PC(15:0/16:0) - -H(+) - C39H78NO8P OR HM PC(16:0/15:0) - -H(+) - C39H78NO8P OR HM PE(14:0/20:0) - -H(+) - C39H78NO8P OR HM PE(16:0/18:0) - -H(+) - C39H78NO8P OR HM PE(18:0/16:0) - -H(+) - C39H78NO8P OR HM PE(20:0/14:0) - -H(+) - C39H78NO8P OR HM PE-NMe2(16:0/16:0) - -H(+) - C39H78NO8P	6170.35	3063.33	-1.13998	2.70708e-06	0.553258
HM Vinylacetylglycine - -H(+) - C6H9NO3	7430.75	8445.91	0.160798	0.0249323	0.552433
HM Amylopectin - -H(+) - C30H52O26 OR HM Maltopentaose - -H(+) - C30H52O26	27489.8	21888.1	-0.254026	0.0381338	0.549765
HM MG(0:0/24:1(15Z)/0:0) - -H(+) - C27H52O4 OR HM MG(24:1(15Z)/0:0/0:0) - -H(+) - C27H52O4	5547.54	5340.62	-0.068913	0.333998	0.549019
HM Malonic acid - -H(+) - C3H4O4 OR HM Hydroxypyruvic acid - -H(+) - C3H4O4 OR HM Tartronate semialdehyde - -H(+) - C3H4O4	4084.22	3845.24	-0.0941235	0.119488	0.548651
HM Glucosylgalactosyl hydroxylysine - -H(+) - C18H34N2O13	20677.1	16960.1	-0.216081	0.0701555	0.548605
HM MG(0:0/20:1(11Z)/0:0) - -H(+) - C23H44O4 OR HM MG(20:1(11Z)/0:0/0:0) - -H(+) - C23H44O4	5915.75	5366.8	-0.159564	0.0241186	0.548442
HM PE(P-16:0e/0:0) - -H(+) - C21H44NO6P	10298.1	3658.55	-1.42044	0.00175043	0.548366
HM Sulfolithocholic acid - -H(+) - C24H40O6S	11017.7	9032.72	-0.293017	0.021917	0.548338
HM 4-Aminophenol - -H(+) - C6H7NO	16342.4	19466.9	0.193572	0.0144851	0.547509
HM Eicosenoic acid - -H(+) - C20H38O2	18154.7	7436.2	-1.377	0.00054065	0.54697
BSM azetidine-2-carboxylate - -H(+) - C4H7NO2 OR BSM 1-Aminocyclopropane-1-carboxylic acid - -H(+) - C4H7NO2	8415.72	9480.33	0.227855	0.00625881	0.545002
HM Heptadecanoic acid - -H(+) - C17H34O2	55573.3	48925.4	-0.154774	0.00219815	0.544592
HM Glycerylphosphorylethanolamine - -H(+) - C5H14NO6P	227465	100466	-1.20437	4.16098e-05	0.542959
HM 3-Nitrotyrosine - -H(+) - C9H10N2O5	25243.1	28358	0.221722	0.0132483	0.542876
HM Dopamine - -H(+) - C8H11NO2 OR HM p-Octopamine - -H(+) - C8H11NO2 OR HM Vanillylamine - -H(+) - C8H11NO2	6028.36	6396.73	0.124982	0.145608	0.541209
HM 18-Carboxy-dinor-LTE4 - -H(+) - C21H29NO7S	16540.3	14508.7	-0.178129	0.0555147	0.539057
HM Betaine - -H(+) - C5H11NO2 OR HM L-Valine - -H(+) - C5H11NO2 OR HM Vaporole - -H(+) - C5H11NO2 OR HM N-Methyl-a-aminoisobutyric acid - -H(+) - C5H11NO2 OR HM 5-Aminopentanoic acid - -H(+) - C5H11NO2	1.17194e+06	1.26756e+06	0.119114	0.00219	0.538455
HM 20-dihydroxyleukotriene B4 - -H(+) - C20H31O6	7893.42	6548.23	-0.220659	0.0361165	0.537515
BSM dihydroisopteroate - -H(+) - C14H13N6O3	13653.5	14756.6	0.0440374	0.588061	0.535744
HM L-Histidinol - -H(+) - C6H11N3O	2033.47	1892.42	-0.07442	0.611955	0.533948
HM Lipoamide - -H(+) - C8H15NOS2	8668.69	9087.67	0.0513316	0.561923	0.533283
HM 3-Sulfopyruvic acid - -H(+) - C3H4O6S	1058.45	1333.69	0.264452	0.318595	0.533011
HM TG(16:1(9Z)/14:0/16:1(9Z))[iso3] - -H(+) - C49H90O6	370.928	1107.59	1.41587	0.00420351	0.532996
BSMo 3-Dehydroshikimate - -H(+) - C7H8O5	6659.82	7294.24	0.223976	0.0275455	0.531667
HM N-Ribosylhistidine - -H(+) - C11H17N3O6 OR HM (R,S)-Norlaudanosoline - -H(+) - C16H17NO4	36755.4	37670.6	-0.0150995	0.839066	0.53128
BSM N-delta-(phosphonoacetyl)-L-ornithine - -H(+) - C7H14N2O6P	81120.3	84048.7	0.0689042	0.0779425	0.530364
HM Melatonin - -H(+) - C13H16N2O2	12207.9	8343.59	-0.510465	0.0242803	0.529893
HM Dihydroxyfumaric acid - -H(+) - C4H4O6	2325.02	1944.17	-0.139947	0.382619	0.529764
HM Safrole - -H(+) - C10H10O2	16843	8309.29	-1.09924	0.000521142	0.528405
HM PE(20:0/P-18:1(11Z)) - -H(+) - C43H84NO7P OR HM PE(20:0/P-18:1(9Z)) - -H(+) - C43H84NO7P OR HM PE(20:1(11Z)/P-18:0) - -H(+) - C43H84NO7P OR HM PE(22:1(13Z)/P-16:0) - -H(+) - C43H84NO7P OR HM PE(P-16:0/22:1(13Z)) - -H(+) - C43H84NO7P OR HM PE(P-18:0/20:1(11Z)) - -H(+) - C43H84NO7P OR HM PE(P-18:1(11Z)/20:0) - -H(+) - C43H84NO7P OR HM PE(P-18:1(9Z)/20:0) - -H(+) - C43H84NO7P	1373.72	442.638	-1.62767	0.000926541	0.5241
BSM Porphyrin-ring - -H(+) - C20H16N4 OR HM Olanzapine - -H(+) - C17H20N4S	22497.3	24927.2	0.0801245	0.33352	0.522433
HM CPA(18:0/0:0) - -H(+) - C21H41O6P	5034.54	2484.71	-1.13934	0.00021386	0.522169
BSMo 3-Sulfino-L-alanine - -H(+) - C3H7NO4S	16767.2	17553.2	0.0926882	0.127832	0.520684
HM Cysteine-S-sulfate - -H(+) - C3H7NO5S2	29877.5	47557.7	0.662419	5.88933e-06	0.520485
HM Ureidopropionic acid - -H(+) - C4H8N2O3 OR HM L-Asparagine - -H(+) - C4H8N2O3 OR HM Cinnamaldehyde - -H(+) - C9H8O OR HM Glycyl-glycine - -H(+) - C4H8N2O3 OR HM N-Carbamoylsarcosine - -H(+) - C4H8N2O3	211816	8313.12	-4.77731	4.45327e-06	0.515977
HM PI(16:0/22:5(4Z,7Z,10Z,13Z,16Z)) - -H(+) - C47H81O13P OR HM PI(16:0/22:5(7Z,10Z,13Z,16Z,19Z)) - -H(+) - C47H81O13P OR HM PI(16:2(9Z,12Z)/22:3(10Z,13Z,16Z)) - -H(+) - C47H81O13P OR HM PI(18:1(11Z)/20:4(5Z,8Z,11Z,14Z)) - -H(+) - C47H81O13P OR HM PI(18:1(11Z)/20:4(8Z,11Z,14Z,17Z)) - -H(+) - C47H81O13P OR HM PI(18:1(9Z)/20:4(5Z,8Z,11Z,14Z)) - -H(+) - C47H81O13P OR HM PI(18:1(9Z)/20:4(8Z,11Z,14Z,17…	6154.42	2792.87	-0.974254	4.90255e-05	0.515893
HM 2-(Formamido)-N1-(5-phospho-D-ribosyl)acetamidine - -H(+) - C6H12N3O8P	162175	172480	0.107553	0.0363373	0.514781
BSM heme d - -H(+) - C34H34N4O10	15039.4	13885.6	-0.0955199	0.0160486	0.514469
HM Gamma-Glutamyltyrosine - -H(+) - C14H18N2O6	50053.5	37241.2	-0.364249	0.00840382	0.513743
HM Sertraline - -H(+) - C17H17Cl2N	31526.4	18452.4	-0.756357	7.12183e-06	0.512334
HM Oxalosuccinic acid - -H(+) - C6H6O7	14982.5	4124.02	-1.83151	1.11434e-08	0.511979
HM N-Acetylcystathionine - -H(+) - C9H16N2O5S	18091.7	16549.6	-0.111052	0.150296	0.511892
HM Astaxanthin - -H(+) - C40H52O4	2616.38	1813.2	-0.45677	0.0215796	0.511358
HM Pyridoxamine - -H(+) - C8H12N2O2	7650.31	8298.95	0.0828865	0.29599	0.511042
HM Hesperidin - -H(+) - C28H34O15	8026.21	6578.23	-0.247675	0.0399164	0.510896
BSMo N,N'-diacetylchitobiose - -H(+) - C16H28N2O11	18575.8	15858.6	-0.196832	0.0348793	0.510145
HM 4-(3-Pyridyl)-3-butenoic acid - -H(+) - C9H9NO2 OR HM S-(2-carboxypropyl)-Cysteamine - -H(+) - C6H13NO2S OR HM 3-Methyldioxyindole - -H(+) - C9H9NO2	16505.7	18871.4	0.127882	0.149401	0.509547
HM Fumarycarnitine - -H(+) - C11H17NO6	17991.4	19623.4	0.0818772	0.478644	0.507848
HM 3'-Sialyl-3-fucosyllactose - -H(+) - C29H49NO23	3745.31	2967.97	-0.221154	0.0483271	0.507563
HM Isoniazid - -H(+) - C6H7N3O	20580.4	22040	0.0765657	0.173204	0.506842
HM Deoxycholic acid glycine conjugate - -H(+) - C26H43NO5 OR HM Chenodeoxycholic acid glycine conjugate - -H(+) - C26H43NO5 OR HM Glycoursodeoxycholic acid - -H(+) - C26H43NO5 OR HM Chenodeoxyglycocholic acid - -H(+) - C26H43NO5	1056.81	1205.82	0.244631	0.0341134	0.506377
HM N-Acetyl-L-phenylalanine - -H(+) - C11H13NO3 OR HM Phenylpropionylglycine - -H(+) - C11H13NO3 OR HM 3-Phenylpropionylglycine - -H(+) - C11H13NO3	12457.5	14029.7	0.156163	0.000852316	0.505108
HM Cholestane-3,7,12,25-tetrol-3-glucuronide - -H(+) - C33H56O10	2589.08	2010.89	-0.490019	0.00759048	0.502237
HM 5-Hydroxyindoleacetic acid - -H(+) - C10H9NO3 OR HM N-Acetyl-L-methionine - -H(+) - C7H13NO3S	36975	41525.4	0.149433	0.00548179	0.501063
HM TG(20:0/20:4(5Z,8Z,11Z,14Z)/20:4(5Z,8Z,11Z,14Z))[iso3] - -H(+) - C63H106O6	1069.36	1370.49	0.22064	0.245152	0.499868
HM Tartaric acid - -H(+) - C4H6O6	3172.27	3990.55	0.216503	0.0984211	0.499146
HM 5b-Cholestane-3a,7a,12a,23R,25-pentol - -H(+) - C27H48O5 OR HM 5b-Cholestane-3a,7a,12a,24,25-pentol - -H(+) - C27H48O5 OR HM 5a-Cholestane-3a,7a,12a,23,25-pentol - -H(+) - C27H48O5 OR HM 5b-Cholestane-3a,7a,12a,25,26-pentol - -H(+) - C27H48O5 OR HM Cholestane-3,7,12,24,25-pentol - -H(+) - C27H48O5	1242.34	1317.22	0.0390165	0.675447	0.499067
HM L-Cysteine - -H(+) - C3H7NO2S OR HM D-Cysteine - -H(+) - C3H7NO2S	8857.47	10418.5	0.200033	0.0801442	0.498641
BSM 3',5'-ADP - -H(+) - C10H11N5O10P2	3420.23	3580.41	0.120895	0.184407	0.497743
HM LysoPE(0:0/20:1(11Z)) - -H(+) - C25H50NO7P OR HM LysoPE(20:1(11Z)/0:0) - -H(+) - C25H50NO7P	2664.58	1666.14	-0.547791	0.00218015	0.496943
BSM 5,5'-dithio-bis-2-nitrobenzoate - -H(+) - C14H6N2O8S2	9283.82	2022.25	-2.28303	1.24266e-05	0.494862
HM L-Acetylcarnitine - -H(+) - C9H17NO4	5270.66	5933.84	0.0819272	0.506857	0.493117
HM Capsidiol - -H(+) - C15H24O2	2011.89	1788.9	-0.192212	0.0772102	0.492454
HM Oxalic acid - -H(+) - C2H2O4	4028.15	4471.02	0.171982	0.300719	0.492266
HM Melibiose - -H(+) - C12H22O11 OR HM Cellobiose - -H(+) - C12H22O11 OR HM D-Maltose - -H(+) - C12H22O11 OR HM Alpha-Lactose - -H(+) - C12H22O11 OR HM Sucrose - -H(+) - C12H22O11 OR HM Lactulose - -H(+) - C12H22O11 OR HM Trehalose - -H(+) - C12H22O11 OR HM Isomaltose - -H(+) - C12H22O11 OR HM Galactinol - -H(+) - C12H22O11 OR HM 3-b-Galactopyranosyl glucose - -H(+) - C12H22O11 OR HM Epimelibiose…	106426	87772.7	-0.235813	0.00714157	0.490119
HM Isoxanthopterin - -H(+) - C6H5N5O2	3220.63	2950.52	-0.0877438	0.321543	0.4895
HM Taurocholic acid - -H(+) - C26H45NO7S OR HM Tauroursocholic acid - -H(+) - C26H45NO7S OR HM Taurallocholic acid - -H(+) - C26H45NO7S OR HM Tauro-b-muricholic acid - -H(+) - C26H45NO7S OR HM Taurohyocholate - -H(+) - C26H45NO7S	5.79517e+06	5.37301e+06	-0.106222	0.00893414	0.489473
HM 13,14-Dihydro PGF-1a - -H(+) - C20H38O5	1650.01	1350.94	-0.228461	0.129312	0.488686
HM 5,8-Tetradecadienoic acid - -H(+) - C14H24O2	3063.7	2788.6	-0.269611	0.0764665	0.483225
BSM 3-mercaptopropionate - -H(+) - C3H6O2S	419.588	708.979	0.653499	0.0881875	0.482449
HM Tetrahydrofolyl-[Glu](2) - -H(+) - C24H30N8O9	11522.5	10200.1	-0.126716	0.190049	0.481042
HM L-Tryptophan - -H(+) - C11H12N2O2 OR HM D-Tryptophan - -H(+) - C11H12N2O2	904669	950909	0.0832907	0.147458	0.480292
HM TG(18:1(9Z)/18:2(9Z,12Z)/20:4(5Z,8Z,11Z,14Z))[iso6] - -H(+) - C59H100O6 OR HM TG(18:1(9Z)/16:0/22:6(4Z,7Z,10Z,13Z,16Z,19Z))[iso6] - -H(+) - C59H100O6 OR HM TG(18:1(9Z)/18:1(9Z)/20:5(5Z,8Z,11Z,14Z,17Z))[iso3] - -H(+) - C59H100O6 OR HM TG(18:2(9Z,12Z)/16:0/22:5(7Z,10Z,13Z,16Z,19Z))[iso6] - -H(+) - C59H100O6 OR HM TG(18:2(9Z,12Z)/18:1(11Z)/20:4(5Z,8Z,11Z,14Z))[iso6] - -H(+) - C59H100O6 OR HM TG(1…	6060.29	6702.17	0.160731	0.0713659	0.480179
HM Thiamine - -H(+) - C12H17N4OS	11236.1	10448.4	-0.0863769	0.428128	0.479527
BSM serine hydroxamate - -H(+) - C3H8N2O3 OR HM 4-Hydroxystyrene - -H(+) - C8H8O OR HM Phenylacetaldehyde - -H(+) - C8H8O	51820.9	59220.2	0.188351	3.40151e-05	0.477393
HM Diethylphosphate - -H(+) - C4H11O4P	23057.7	16499.6	-0.485805	0.00231159	0.475919
HM MG(0:0/22:1(13Z)/0:0) - -H(+) - C25H48O4 OR HM MG(22:1(13Z)/0:0/0:0) - -H(+) - C25H48O4	6474.21	6150.63	-0.0821932	0.254845	0.467722
HM 3 Hydroxycoumarin - -H(+) - C9H6O3 OR HM 1,2-Dihydroxy-3-keto-5-methylthiopentene - -H(+) - C6H10O3S	20305.2	17669	-0.150911	0.0281147	0.466882
BSM alpha-(2,6-anhydro-3-deoxy-D-arabino-heptulopyranosid)onate 7-phosphate - -H(+) - C7H10O9P OR BSM beta-(2,6-anhydro-3-deoxy-D-arabino-heptulopyranosid)onate 7-phosphate - -H(+) - C7H10O9P	60487.6	61613.2	0.0658563	0.294558	0.466408
HM Methyl propenyl ketone - -H(+) - C5H8O OR HM 3-Methyl-2-butenal - -H(+) - C5H8O	2772.51	2384.29	-0.141782	0.278892	0.465296
HM Selenocystine - -H(+) - C6H12N2O4Se2	3360.22	3800.23	0.192025	0.0362398	0.465228
HM Quinaldic acid - -H(+) - C10H7NO2	4300.73	4859.42	0.219561	0.0729642	0.463764
HM Propyl alcohol - -H(+) - C3H8O OR HM Isopropyl alcohol - -H(+) - C3H8O	1565.99	1777.91	-0.074405	0.772828	0.463055
BSM phenyl-thiazolylurea-sulfonamides - -H(+) - C10H9N4O3S2	18147.8	19022.9	0.0757336	0.22141	0.457556
HM PI(16:0/20:4(5Z,8Z,11Z,14Z)) - -H(+) - C45H79O13P OR HM PI(16:0/20:4(8Z,11Z,14Z,17Z)) - -H(+) - C45H79O13P OR HM PI(18:1(11Z)/18:3(6Z,9Z,12Z)) - -H(+) - C45H79O13P OR HM PI(18:1(11Z)/18:3(9Z,12Z,15Z)) - -H(+) - C45H79O13P OR HM PI(18:1(9Z)/18:3(6Z,9Z,12Z)) - -H(+) - C45H79O13P OR HM PI(18:1(9Z)/18:3(9Z,12Z,15Z)) - -H(+) - C45H79O13P OR HM PI(18:2(9Z,12Z)/18:2(9Z,12Z)) - -H(+) - C45H79O13P OR H…	6524.21	3362.76	-0.828224	0.000207173	0.456338
HM Bilirubin glucuronide - -H(+) - C39H44N4O12	5839.7	5318.91	-0.167197	0.043684	0.454989
BSM ribavirin-5'-monophosphate - -H(+) - C8H11N4O8P	7581.44	8429.29	0.121328	0.305121	0.454657
BSMo 2-C-methyl-D-erythritol 4-phosphate - -H(+) - C5H13O7P	52463.6	39063.5	-0.4701	0.0417736	0.453581
HM L-prolyl-L-proline - -H(+) - C10H16N2O3	9823.98	8787.3	-0.166458	0.123251	0.453411
HM Hydroxyphenylacetylglycine - -H(+) - C10H11NO4	7954.1	8874.62	0.177442	0.0259527	0.451938
HM Ethyl glucuronide - -H(+) - C8H14O7 OR HM Salsolinol 1-carboxylate - -H(+) - C11H12NO4	21570.1	22430.3	-0.0151238	0.846368	0.447719
HM Triamterene - -H(+) - C12H11N7	27391.8	16329.7	-0.739045	6.14681e-05	0.447104
HM 3-Methoxybenzenepropanoic acid - -H(+) - C10H12O3 OR HM Coniferyl alcohol - -H(+) - C10H12O3	106842	119123	0.147025	0.0259077	0.446799
HM Epinephrine - -H(+) - C9H13NO3 OR HM Normetanephrine - -H(+) - C9H13NO3 OR HM Methylnoradrenaline - -H(+) - C9H13NO3	8102.05	8319.31	0.0619318	0.423465	0.444587
HM 3'-Ketolactose - -H(+) - C12H20O11	53627	56792.4	-0.0111853	0.943308	0.44383
BSMo Nitrate - -H(+) - HNO3	39850.6	30452.1	-0.34171	0.296848	0.442993
HM 3a,7a,12b-Trihydroxy-5b-cholanoic acid - -H(+) - C24H40O5 OR HM 3a,4b,7a-Trihydroxy-5b-cholanoic acid - -H(+) - C24H40O5 OR HM 1b,3a,12a-Trihydroxy-5b-cholanoic acid - -H(+) - C24H40O5 OR HM 3a,4b,12a-Trihydroxy-5b-cholanoic acid - -H(+) - C24H40O5 OR HM 3a,6a,7b-Trihydroxy-5b-cholanoic acid - -H(+) - C24H40O5 OR HM 1,3,12-Trihydroxycholan-24-oic acid - -H(+) - C24H40O5 OR HM 3b,7a,12a-Trihydr…	5588.86	6288.15	0.166309	0.0259567	0.442515
HM Hypoxanthine - -H(+) - C5H4N4O OR HM Erythronic acid - -H(+) - C4H8O5 OR HM Threonic acid - -H(+) - C4H8O5	390021	627443	0.713263	2.41607e-07	0.441595
HM Gama-Tocopherol - -H(+) - C28H48O2 OR HM Beta-tocopherol - -H(+) - C28H48O2 OR HM (22Alpha)-hydroxy-5alpha-campestan-3-one - -H(+) - C28H48O2	1069.32	1248.46	0.131697	0.546174	0.441182
HM PE(22:6(4Z,7Z,10Z,13Z,16Z,19Z)/24:1(15Z)) - -H(+) - C51H88NO8P OR HM PE(24:1(15Z)/22:6(4Z,7Z,10Z,13Z,16Z,19Z)) - -H(+) - C51H88NO8P	2799.92	3129.41	0.147816	0.288099	0.438608
HM 5-Hydroxylysine - -H(+) - C6H14N2O3	2119.4	2689.83	0.316373	0.00166999	0.438139
HM LysoPC(15:0) - -H(+) - C23H48NO7P OR HM LysoPE(0:0/18:0) - -H(+) - C23H48NO7P OR HM LysoPE(18:0/0:0) - -H(+) - C23H48NO7P	44531.1	16733.8	-1.19733	0.00129343	0.437445
HM Ergosterol - -H(+) - C28H44O OR HM Ergocalciferol - -H(+) - C28H44O OR HM 4a-Methyl-5a-cholesta-8,24-dien-3-one - -H(+) - C28H44O OR HM 3-Keto-4-methylzymosterol - -H(+) - C28H44O OR HM 5-Dehydroepisterol - -H(+) - C28H44O	1184.84	792.005	-0.711392	0.0109384	0.43674
HM Quetiapine - -H(+) - C21H25N3O2S	22807.8	19869.2	-0.177779	0.0745966	0.43564
HM Kinetensin 4-7 - -H(+) - C26H38N9O6	10712.4	8335.67	-0.355045	0.00213677	0.43231
HM 16-hydroxy hexadecanoic acid - -H(+) - C16H31O3	2401.29	1962.86	-0.285462	0.0173872	0.431886
HM Trigonelline - -H(+) - C7H7NO2 OR HM 2-Aminobenzoic acid - -H(+) - C7H7NO2 OR HM p-Aminobenzoic acid - -H(+) - C7H7NO2 OR HM 3-Pyridylacetic acid - -H(+) - C7H7NO2 OR HM m-Aminobenzoic acid - -H(+) - C7H7NO2	14843.1	18167.6	0.229511	0.00771306	0.431802
HM Topiramate - -H(+) - C12H21NO8S OR HM 6-Hydroxy-5-methoxyindole glucuronide - -H(+) - C15H17NO8 OR HM 5-Hydroxy-6-methoxyindole glucuronide - -H(+) - C15H17NO8	24232.9	20379	-0.136463	0.171929	0.43112
HM L-Cysteinylglycine disulfide - -H(+) - C8H15N3O5S2	12358.2	11380.2	-0.119455	0.0528087	0.430593
HM Homocitrulline - -H(+) - C7H15N3O3	5688.96	5538.95	-0.142632	0.128635	0.429078
HM Glycogen - -H(+) - C24H42O21 OR HM Maltotetraose - -H(+) - C24H42O21 OR HM Stachyose - -H(+) - C24H42O21	400278	335469	-0.217691	0.0616985	0.428939
BSMo Acetyl-maltose - -H(+) - C14H24O12	44479.8	36950.9	-0.221375	0.0243144	0.4285
HM 3-Methoxytyrosine - -H(+) - C10H13NO4 OR HM Methyldopa - -H(+) - C10H13NO4	16627.8	18139.6	0.12859	0.105585	0.427671
HM 2-Hydroxymyristic acid - -H(+) - C14H28O3 OR HM (R)-3-Hydroxy-tetradecanoic acid - -H(+) - C14H28O3	3521.99	3054.4	-0.26319	0.0422911	0.42596
HM Poly-g-D-glutamate - -H(+) - C20H30N4O12	32944.3	27635.2	-0.21187	0.0417419	0.42459
HM PC(o-16:0/20:0) - -H(+) - C44H90NO7P OR HM PC(o-18:0/18:0) - -H(+) - C44H90NO7P	1757.97	2203.1	0.289195	0.21892	0.424318
HM N-Succinyl-L,L-2,6-diaminopimelate - -H(+) - C11H18N2O7	14784.6	15328	0.0229279	0.731859	0.423536
HM Guanine - -H(+) - C5H5N5O OR HM 2-Hydroxyadenine - -H(+) - C5H5N5O OR HM 8-Hydroxyadenine - -H(+) - C5H5N5O	28704.1	15230.6	-0.904134	1.88409e-06	0.420413
HM Pyridinoline - -H(+) - C18H28N4O8	21175.9	18323.7	-0.137402	0.137874	0.420164
HM Coprocholic acid - -H(+) - C27H46O5 OR HM 3a,7a,12a-Trihydroxy-5b-cholestanoic acid - -H(+) - C27H46O5	2849.48	2181.3	-0.372232	0.0211615	0.417841
HM Creatinine - -H(+) - C4H7N3O	20185.4	23255.8	0.174986	0.0003791	0.417134
HM 3-Mercaptolactic acid - -H(+) - C3H6O3S	2171.55	1863.13	-0.274843	0.0757041	0.415404
HM N-Acetylornithine - -H(+) - C7H14N2O3	54680	31653.5	-0.798169	0.000924146	0.414648
HM Levofloxacin - -H(+) - C18H20FN3O4	61445.1	54138.3	-0.167986	0.0804309	0.412475
HM Dopamine 4-sulfate - -H(+) - C8H11NO5S OR HM Dopamine 3-O-sulfate - -H(+) - C8H11NO5S	68782.6	65103.4	-0.037697	0.640086	0.411274
BSM 5'-iodo-5'-deoxyuridine - -H(+) - C9H11IN2O5	5024.76	4231.2	-0.281891	0.0409235	0.410073
HM Gamma-CEHC - -H(+) - C15H20O3	8278.76	7333.69	-0.171594	0.198102	0.407902
HM Xanthurenate-8-O-beta-D-glucoside - -H(+) - C16H16NO9	19764	20422.5	0.105516	0.238139	0.406843
HM Tyramine glucuronide - -H(+) - C14H19NO7	11412.3	11907.2	0.0580586	0.374829	0.406126
HM Cytidine - -H(+) - C9H13N3O5	495292	359173	-0.464999	2.75654e-07	0.405951
HM Fructose 6-phosphate - -H(+) - C6H13O9P OR HM Myo-inositol 1-phosphate - -H(+) - C6H13O9P OR HM Galactose 1-phosphate - -H(+) - C6H13O9P OR HM Dolichyl phosphate D-mannose - -H(+) - C6H13O9P OR HM Fructose 1-phosphate - -H(+) - C6H13O9P OR HM Mannose 6-phosphate - -H(+) - C6H13O9P OR HM D-Myo-inositol 4-phosphate - -H(+) - C6H13O9P OR HM Glucose 6-phosphate - -H(+) - C6H13O9P OR HM Glucose 1-p…	105714	147096	0.588048	0.00523713	0.405202
HM 4-(2-Aminophenyl)-2,4-dioxobutanoic acid - -H(+) - C10H9NO4	32240.8	34894.9	0.107576	0.209888	0.402529
BSM fructoselysine-6-phosphate - -H(+) - C12H23N2O10P	12030.7	12641.7	0.0455049	0.539491	0.402384
BSM 6-formyl-H2-pterin - -H(+) - C7H5N5O2	27727.1	28931.7	0.0863956	0.0775937	0.401721
HM TG(20:4(5Z,8Z,11Z,14Z)/20:4(5Z,8Z,11Z,14Z)/20:4(5Z,8Z,11Z,14Z)) - -H(+) - C63H98O6 OR HM TG(18:3(9Z,12Z,15Z)/20:4(5Z,8Z,11Z,14Z)/22:5(7Z,10Z,13Z,16Z,19Z))[iso6] - -H(+) - C63H98O6 OR HM TG(20:5(5Z,8Z,11Z,14Z,17Z)/18:1(9Z)/22:6(4Z,7Z,10Z,13Z,16Z,19Z))[iso6] - -H(+) - C63H98O6 OR HM TG(20:5(5Z,8Z,11Z,14Z,17Z)/18:2(9Z,12Z)/22:5(7Z,10Z,13Z,16Z,19Z))[iso6] - -H(+) - C63H98O6	1525.26	1779.07	0.0514837	0.765768	0.401316
BSM hexanediol 1,6-bisphosphate - -H(+) - C6H12O8P2	17311.2	11247.8	-0.489601	0.225513	0.399914
HM Acetoacetyl-CoA - -H(+) - C25H40N7O18P3S	1536.66	1910.91	0.282476	0.0853483	0.399321
HM 3b,16a-Dihydroxyandrostenone sulfate - -H(+) - C19H28O6S	19188.5	17678.8	-0.0818518	0.375195	0.399235
HM Xanthosine 5-triphosphate - -H(+) - C10H15N4O15P3	5923.37	6309.92	0.0570226	0.284701	0.398457
HM PE(15:0/18:4(6Z,9Z,12Z,15Z)) - -H(+) - C38H68NO8P OR HM PE(18:4(6Z,9Z,12Z,15Z)/15:0) - -H(+) - C38H68NO8P	1329.21	997.253	-0.390268	0.223514	0.397907
HM TG(20:4(5Z,8Z,11Z,14Z)/14:0/18:3(9Z,12Z,15Z))[iso6] - -H(+) - C55H92O6	1627.47	2506.62	0.446511	0.109214	0.397184
HM Maltotriose - -H(+) - C18H32O16 OR HM Raffinose - -H(+) - C18H32O16 OR HM Levan - -H(+) - C18H32O16 OR HM 3-Galactosyllactose - -H(+) - C18H32O16 OR HM Dextrin - -H(+) - C18H32O16 OR HM 1-Kestose - -H(+) - C18H32O16 OR HM Melezitose - -H(+) - C18H32O16	605409	473909	-0.325276	0.0017266	0.394959
HM 7,8-Dihydropteroic acid - -H(+) - C14H14N6O3	18099.2	25723.7	0.538619	0.000190572	0.393924
HM N-Succinyl-2-amino-6-ketopimelate - -H(+) - C11H15NO8	15403.9	13664.2	-0.142947	0.0185378	0.393641
HM N-Acetyl-D-glucosaminyldiphosphodolichol - -H(+) - C23H43NO12P2	8798.64	7820.46	-0.246913	0.0629272	0.393191
HM 1-Benzyl-1,2,3,4-tetrahydroisoquinoline - -H(+) - C16H17N	5538.6	5241.6	-0.0750243	0.322509	0.392051
HM 3-Oxohexanoyl-CoA - -H(+) - C27H44N7O18P3S	1104.41	1268.42	0.2555	0.32933	0.391791
BSM borrelidin - -H(+) - C28H43NO6	1953.25	1564.86	-0.399937	0.0334527	0.390814
HM 2,3-Dihydroxyvaleric acid - -H(+) - C5H10O4 OR HM 1-Deoxy-D-xylulose - -H(+) - C5H10O4 OR HM Dihydropteridine - -H(+) - C6H6N4 OR HM Deoxyribose - -H(+) - C5H10O4 OR HM (R)-2,3-Dihydroxy-isovalerate - -H(+) - C5H10O4 OR HM (R)-glycerol 1-acetate - -H(+) - C5H10O4	7940.65	6472.95	-0.293769	0.0165046	0.389894
HM Hyaluronic acid - -H(+) - C16H27NO12	15807.7	16825.9	0.0293642	0.674315	0.389204
BSMo octanoate (protein bound) - -H(+) - C8H14O	1442.08	1543.14	0.127595	0.343302	0.38898
HM 3-Methyluric acid - -H(+) - C6H6N4O3 OR HM 9-Methyluric acid - -H(+) - C6H6N4O3 OR HM 1-Methyluric acid - -H(+) - C6H6N4O3 OR HM 7-Methyluric acid - -H(+) - C6H6N4O3	6615.49	7022.01	0.067698	0.175479	0.387567
HM 5-(2'-Carboxyethyl)-4,6-Dihydroxypicolinate - -H(+) - C9H9NO6	26483.7	27672.1	0.0960286	0.239417	0.387377
HM N-Acetylneuraminic acid 9-phosphate - -H(+) - C11H20NO12P OR HM N-Acetylneuraminate 9-phosphate - -H(+) - C11H20NO12P OR HM Acetyl adenylate - -H(+) - C12H16N5O8P	15194.6	12720.5	-0.18397	0.201081	0.387127
HM 2-Methylbutyrylglycine - -H(+) - C7H13NO3 OR HM Isovalerylglycine - -H(+) - C7H13NO3 OR HM Valerylglycine - -H(+) - C7H13NO3 OR HM N-Acetylvaline - -H(+) - C7H13NO3 OR HM 3-Dehydrocarnitine - -H(+) - C7H13NO3 OR HM 5-Acetamidovalerate - -H(+) - C7H13NO3	7418.81	8627.89	0.192714	0.0177764	0.384461
BSMo O-Succinylbenzoyl-CoA - -H(+) - C32H44N7O20P3S	372.968	838.855	1.04525	0.0729665	0.383227
HM L-Glutamine - -H(+) - C5H10N2O3 OR HM Ureidoisobutyric acid - -H(+) - C5H10N2O3 OR HM D-Glutamine - -H(+) - C5H10N2O3 OR HM Alanylglycine - -H(+) - C5H10N2O3	271277	225273	-0.226542	0.0323777	0.382737
BSM 2-deoxygluconate - -H(+) - C6H11O6 OR HM Hippuric acid - -H(+) - C9H9NO3 OR HM 3-Succinoylpyridine - -H(+) - C9H9NO3 OR HM Adrenochrome - -H(+) - C9H9NO3	10126	12606.8	0.262726	0.00255793	0.382293
HM Pyridoxamine 5'-phosphate - -H(+) - C8H13N2O5P	13021.5	14349	0.0873886	0.157592	0.382098
HM Molybdenum cofactor (sulfide) - -H(+) - C10H12MoN5O7PS3	7303.92	7796.55	0.0878973	0.280078	0.381406
HM (-)-epigallocatechin sulfate - -H(+) - C15H13O10S	5267.7	4188.31	-0.293824	0.00615749	0.379456
BSMo sn-Glycero-3-phospho-1-inositol - -H(+) - C9H17O11P OR HM dIMP - -H(+) - C10H13N4O7P	9299.15	7719.25	-0.274418	0.000129813	0.377831
HM Aflatoxin B1 - -H(+) - C17H12O6	9805.24	10425.9	0.108864	0.0468699	0.377783
HM Biotin sulfone - -H(+) - C10H16N2O5S	29160.9	30657.8	0.0349716	0.681968	0.374758
HM N-Stearoylsphingosine - -H(+) - C36H71NO3 OR HM Ceramide (d18:1/18:0) - -H(+) - C36H71NO3 OR HM Cer(d18:0/18:1(11Z)) - -H(+) - C36H71NO3 OR HM Cer(d18:0/18:1(9Z)) - -H(+) - C36H71NO3	1032.64	1495.94	0.449694	0.0633099	0.374149
HM Maltitol - -H(+) - C12H24O11 OR HM Melibiitol - -H(+) - C12H24O11	35773.2	31341.3	-0.170781	0.0754969	0.373116
HM Hexanoyl-CoA - -H(+) - C27H46N7O17P3S	731.462	1165.61	0.726734	0.106518	0.372164
HM Guanidine - -H(+) - CH5N3	1668.86	2739.4	0.517048	0.239579	0.371645
BSM 8-hydroxydeoxyguanosine 5'-triphosphate - -H(+) - C10H12N5O14P3	4562.4	4110.85	-0.147078	0.142508	0.370347
HM P1,P4-Bis(5'-xanthosyl) tetraphosphate - -H(+) - C20H26N8O23P4	792.169	1065.13	0.434519	0.14112	0.369972
HM Stearic acid - -H(+) - C18H36O2	2.37277e+06	2.087e+06	-0.158932	0.00083464	0.369508
HM 3-Indolepropionic acid - -H(+) - C11H11NO2	21852.3	14243.3	-0.610154	0.000196091	0.368952
BSMo minocycline - -H(+) - C23H27N3O7	22034.8	19616.2	-0.192342	0.0184914	0.368808
HM 5-Methylthioribose 1-phosphate - -H(+) - C6H13O7PS OR HM 5-Methylthioribulose 1-phosphate - -H(+) - C6H13O7PS	109777	132886	0.217061	0.466266	0.367391
HM Fumaric acid - -H(+) - C4H4O4 OR HM Maleic acid - -H(+) - C4H4O4	26861.1	31209.7	0.201954	0.0945615	0.367203
HM 17-Hydroxypregnenolone sulfate - -H(+) - C21H32O6S OR HM Deoxypyridinoline - -H(+) - C18H28N4O7	15887.1	14267.7	-0.173521	0.151557	0.367156
HM Naphthalene epoxide - -H(+) - C10H8O OR HM 1-Naphthol - -H(+) - C10H8O OR HM 2-Naphthol - -H(+) - C10H8O	2554.8	3764.99	0.547277	0.00166907	0.365763
BSM Benzoylsuccinyl-CoA - -H(+) - C16H27N3O	1462.91	1119.92	-0.423226	0.0210524	0.365339
HM Senecioic acid - -H(+) - C5H8O2 OR HM Tiglic acid - -H(+) - C5H8O2 OR HM 2-Ethylacrylic acid - -H(+) - C5H8O2 OR HM 3-Methylbutyrolactone - -H(+) - C5H8O2	34222.4	36656.8	0.104715	0.365619	0.363741
HM Caprylic acid - -H(+) - C8H16O2 OR HM Valproic acid - -H(+) - C8H16O2	7294.46	10739.1	0.558035	1.00478e-05	0.362401
HM S-Adenosylmethionine - -H(+) - C15H23N6O5S	24963.7	21646.9	-0.168941	0.0418519	0.359526
HM p-Cresol - -H(+) - C7H8O OR HM m-Cresol - -H(+) - C7H8O OR HM o-Cresol - -H(+) - C7H8O OR HM Benzyl alcohol - -H(+) - C7H8O	14547	15815.7	0.0717736	0.232366	0.356907
HM cis-2-Methylaconitate - -H(+) - C7H8O6	3390.48	3803.08	0.170968	0.191434	0.355623
HM 3-Amino-2-piperidone - -H(+) - C5H10N2O	2749.33	2460.26	-0.174583	0.0651815	0.354374
HM OPC4-CoA - -H(+) - C35H56N7O18P3S OR HM (3S)-3-Hydroxy-cis-8-tetradecenoyl-CoA - -H(+) - C35H56N7O18P3S	942.861	844.265	-0.0654898	0.810097	0.353687
HM Tri-N-acetylchitotriose - -H(+) - C24H41N3O16	8697.09	7420.08	-0.223419	0.0499445	0.352822
HM Ureidosuccinic acid - -H(+) - C5H8N2O5	4703.47	4874.03	0.0540872	0.552968	0.351152
HM N-Acetyl-b-glucosaminylamine - -H(+) - C8H16N2O5	19209.8	10708.6	-0.81178	0.00990759	0.350468
HM Decanoylcholine - -H(+) - C15H32NO2	29263.6	24027.9	-0.288881	0.00153818	0.350357
HM N-Methylformamide - -H(+) - C2H5NO OR HM Acetaldehyde oxime - -H(+) - C2H5NO	1977.15	3117.7	0.397499	0.337069	0.349095
HM 3-Furoic acid - -H(+) - C5H4O3 OR HM 2-Furoic acid - -H(+) - C5H4O3	48260.3	57512.3	0.27896	0.140226	0.348295
HM TG(16:0/18:1(9Z)/18:2(9Z,12Z))[iso6] - -H(+) - C55H100O6 OR HM TG(16:1(9Z)/18:0/18:2(9Z,12Z))[iso6] - -H(+) - C55H100O6 OR HM TG(16:1(9Z)/16:1(9Z)/20:1(11Z))[iso3] - -H(+) - C55H100O6 OR HM TG(16:1(9Z)/18:1(9Z)/18:1(9Z))[iso3] - -H(+) - C55H100O6 OR HM TG(18:0/16:0/18:3(9Z,12Z,15Z))[iso6] - -H(+) - C55H100O6 OR HM TG(18:1(11Z)/16:0/18:2(9Z,12Z))[iso3] - -H(+) - C55H100O6 OR HM TG(18:1(11Z)/16:…	2209.31	2731.67	0.0978112	0.668452	0.347302
BSM 3-aminopropylphosphonate - -H(+) - C3H10NO3P OR HM 5-Hydroxypyrazinamide - -H(+) - C5H5N3O2	44618	49431.3	0.129638	0.0538247	0.346583
BSM AMPPNP - -H(+) - C10H17N6O12P3	4971.93	5412.81	0.113049	0.279498	0.342919
HM 24-Hydroxycalcitriol - -H(+) - C27H44O4 OR HM 3 beta,7 alpha-Dihydroxy-5-cholestenoate - -H(+) - C27H44O4	1964.24	2123.11	0.13754	0.380598	0.342136
HM 2-Aminomuconic acid - -H(+) - C6H7NO4	2769.34	3235.45	0.235113	0.0245187	0.339709
HM 2-Indolecarboxylic acid - -H(+) - C9H7NO2 OR HM Indole-3-carboxylic acid - -H(+) - C9H7NO2 OR HM 4,6-Dihydroxyquinoline - -H(+) - C9H7NO2	21134.6	23852.8	0.142191	0.0297003	0.336325
HM 5-Aminopentanamide - -H(+) - C5H12N2O	2262.01	1991.52	-0.218813	0.0298671	0.335153
HM Guanidine - -H(+) - CH5N3	1724.05	2784.36	0.515824	0.234164	0.332092
HM PIP2(16:0/18:0) - -H(+) - C43H85O19P3 OR HM PIP2(18:0/16:0) - -H(+) - C43H85O19P3	811.978	556.327	-0.0423415	0.92889	0.331766
HM Gamma-Butyrolactone - -H(+) - C4H6O2 OR HM Oxolan-3-one - -H(+) - C4H6O2 OR HM Diacetyl - -H(+) - C4H6O2 OR HM But-2-enoic acid - -H(+) - C4H6O2	18424.1	20169.6	0.0754746	0.271632	0.330256
HM Nicotine glucuronide - -H(+) - C16H22N2O6	22016.5	20919.4	-0.0312104	0.661693	0.328453
HM D-Sedoheptulose 7-phosphate - -H(+) - C7H15O10P	9534.4	9945.33	0.081845	0.0478723	0.324727
HM Cer(d18:0/16:0) - -H(+) - C34H69NO3	5922.48	4248.54	-0.510015	0.00166847	0.324222
HM 3b,12a-Dihydroxy-5a-cholanoic acid - -H(+) - C24H40O4 OR HM 3b,7a-Dihydroxy-5b-cholanoic acid - -H(+) - C24H40O4 OR HM 3a,7a-Dihydroxycholanoic acid - -H(+) - C24H40O4 OR HM 3a,12b-Dihydroxy-5b-cholanoic acid - -H(+) - C24H40O4 OR HM 3b,12a-Dihydroxy-5b-cholanoic acid - -H(+) - C24H40O4 OR HM Allodeoxycholic acid - -H(+) - C24H40O4 OR HM Allochenodeoxycholic acid - -H(+) - C24H40O4 OR HM Cheno…	822.119	694.991	-0.394591	0.0910819	0.324139
HM Inosine - -H(+) - C10H12N4O5 OR HM 3-Deoxy-D-glycero-D-galacto-2-nonulosonic acid - -H(+) - C9H16O9 OR HM Allopurinol riboside - -H(+) - C10H12N4O5 OR HM Arabinosylhypoxanthine - -H(+) - C10H12N4O5	641765	133428	-2.25684	1.14397e-06	0.323853
HM N-Nonanoylglycine - -H(+) - C11H21NO3	1640.22	1513.33	-0.0886248	0.511673	0.323129
HM Homovanillic acid sulfate - -H(+) - C9H10O7S	38637.5	33577.3	-0.154103	0.117903	0.320109
HM Trehalose 6-phosphate - -H(+) - C12H23O14P OR HM Lactose 6-phosphate - -H(+) - C12H23O14P	15848.9	16509.5	0.0746002	0.327811	0.319222
HM Deoxyuridine - -H(+) - C9H12N2O5 OR HM Resveratrol - -H(+) - C14H12O3	25831.3	12705.2	-0.995999	0.000844344	0.317275
HM 6-Oxocyclohex-1-ene-1-carboxyl-CoA - -H(+) - C28H42N7O18P3S	307.883	499.217	0.408395	0.337654	0.313149
HM O-6-deoxy-a-L-galactopyranosyl-(1->2)-O-b-D-galactopyranosyl-(1->3)-2-(acetylamino)-1,5-anhydro-2-deoxy-D-arabino-Hex-1-enitol - -H(+) - C20H33NO14 OR HM O-6-deoxy-a-L-galactopyranosyl-(1->2)-O-b-D-galactopyranosyl-(1->4)-2-(acetylamino)-1,5-anhydro-2-deoxy-D-arabino-Hex-1-enitol - -H(+) - C20H33NO14	14053.7	12412.1	-0.172422	0.0671419	0.311346
HM Tryptophanol - -H(+) - C10H11NO	4261.6	4578.56	0.180254	0.108614	0.310677
HM 5C-aglycone - -H(+) - C16H16O4	19029.7	19752	-0.00791734	0.941961	0.310247
HM 2-Methylglutaric acid - -H(+) - C6H10O4 OR HM Adipic acid - -H(+) - C6H10O4 OR HM Methylglutaric acid - -H(+) - C6H10O4 OR HM Monomethyl glutaric acid - -H(+) - C6H10O4 OR HM 2,2-Dimethylsuccinic acid - -H(+) - C6H10O4 OR HM Solerol - -H(+) - C6H10O4 OR HM (S)-2-Aceto-2-hydroxybutanoic acid - -H(+) - C6H10O4	11804.2	12363.4	0.104023	0.180916	0.309678
HM DG(14:0/18:4(6Z,9Z,12Z,15Z)/0:0) - -H(+) - C35H60O5 OR HM DG(14:1(9Z)/18:3(6Z,9Z,12Z)/0:0) - -H(+) - C35H60O5 OR HM DG(14:1(9Z)/18:3(9Z,12Z,15Z)/0:0) - -H(+) - C35H60O5 OR HM DG(18:3(6Z,9Z,12Z)/14:1(9Z)/0:0) - -H(+) - C35H60O5 OR HM DG(18:3(9Z,12Z,15Z)/14:1(9Z)/0:0) - -H(+) - C35H60O5 OR HM DG(18:4(6Z,9Z,12Z,15Z)/14:0/0:0) - -H(+) - C35H60O5	1930.12	1590.07	-0.311665	0.0467679	0.307039
HM DG(14:0/20:2(11Z,14Z)/0:0) - -H(+) - C37H68O5 OR HM DG(14:1(9Z)/20:1(11Z)/0:0) - -H(+) - C37H68O5 OR HM DG(16:0/18:2(9Z,12Z)/0:0) - -H(+) - C37H68O5 OR HM DG(16:1(9Z)/18:1(11Z)/0:0) - -H(+) - C37H68O5 OR HM DG(16:1(9Z)/18:1(9Z)/0:0) - -H(+) - C37H68O5 OR HM DG(18:1(11Z)/16:1(9Z)/0:0) - -H(+) - C37H68O5 OR HM DG(18:1(9Z)/16:1(9Z)/0:0) - -H(+) - C37H68O5 OR HM DG(18:2(9Z,12Z)/16:0/0:0) - -H(+) -…	1873.72	2340.37	0.169432	0.398014	0.306587
HM 9'-Carboxy-gama-chromanol - -H(+) - C23H35O4	1596.04	1728.11	0.257903	0.344981	0.306257
HM 3-Methyladipic acid - -H(+) - C7H12O4 OR HM Pimelic acid - -H(+) - C7H12O4 OR HM 3,3-Dimethylglutaric acid - -H(+) - C7H12O4	6321.84	6764.78	0.105948	0.193853	0.305688
HM L-beta-aspartyl-L-glycine - -H(+) - C6H10N2O5	23612.9	25105.7	0.060409	0.544006	0.304848
HM Tridecanoic acid - -H(+) - C13H26O2	6081	6443.6	0.0975172	0.299339	0.304639
HM Dihydroneopterin triphosphate - -H(+) - C9H16N5O13P3	2550.32	2614.7	-0.00451163	0.975153	0.303991
HM Taurocholic acid 3-sulfate - -H(+) - C26H45NO10S2	32072.7	35390.3	0.0671601	0.569465	0.303947
BSMo sirohydrochlorin - -H(+) - C42H46N4O16	8565.64	6544.46	-0.280884	0.0636907	0.303374
BSM phenylglyoxal - -H(+) - C8H6O2 OR HM (S)-Ureidoglycolic acid - -H(+) - C3H6N2O4	29337.2	30858.3	0.0549923	0.473881	0.302767
HM 2-Oxo-4-methylthiobutanoic acid - -H(+) - C5H8O3S	1237.42	971.528	-0.255702	0.061781	0.301081
HM Pseudoecgonine - -H(+) - C9H15NO3 OR HM Ecgonine - -H(+) - C9H15NO3	3311.71	3499.87	0.09508	0.280451	0.300534
HM cis-4-Hydroxycyclohexylacetic acid - -H(+) - C8H14O3 OR HM trans-4-Hydroxycyclohexylacetic acid - -H(+) - C8H14O3 OR HM 3-Oxooctanoic acid - -H(+) - C8H14O3 OR HM Alpha-Ketooctanoic acid - -H(+) - C8H14O3	6436.21	7499.99	0.154947	0.0681974	0.300371
HM TG(16:0/16:0/16:0)[iso] - -H(+) - C51H98O6 OR HM TG(16:0/14:0/18:0)[iso6] - -H(+) - C51H98O6	5897.06	7374.71	0.250496	0.0914841	0.299275
HM Apigenin - -H(+) - C15H10O5 OR HM Genistein - -H(+) - C15H10O5	372751	354206	-0.0936683	0.0650931	0.298601
HM Gingerol - -H(+) - C17H26O4	32634.5	33517.3	0.0305248	0.45498	0.298457
HM Gabapentin - -H(+) - C9H17NO2	1171.17	1211.2	0.0932668	0.451367	0.297672
HM TG(18:3(9Z,12Z,15Z)/20:4(5Z,8Z,11Z,14Z)/22:6(4Z,7Z,10Z,13Z,16Z,19Z))[iso6] - -H(+) - C63H96O6 OR HM TG(20:5(5Z,8Z,11Z,14Z,17Z)/18:2(9Z,12Z)/22:6(4Z,7Z,10Z,13Z,16Z,19Z))[iso6] - -H(+) - C63H96O6 OR HM TG(20:5(5Z,8Z,11Z,14Z,17Z)/18:3(9Z,12Z,15Z)/22:5(7Z,10Z,13Z,16Z,19Z))[iso6] - -H(+) - C63H96O6 OR HM TG(22:6(4Z,7Z,10Z,13Z,16Z,19Z)/16:1(9Z)/22:6(4Z,7Z,10Z,13Z,16Z,19Z))[iso3] - -H(+) - C63H96O6	2699.37	3457.33	0.182943	0.355545	0.296897
HM TG(20:5(5Z,8Z,11Z,14Z,17Z)/18:3(9Z,12Z,15Z)/20:5(5Z,8Z,11Z,14Z,17Z))[iso3] - -H(+) - C61H92O6	3339.06	3183.59	0.167456	0.36956	0.296525
BSMo 3-oxo-5,6-dehydrosuberyl-CoA - -H(+) - C29H44N7O20P3S	609.045	953.448	0.607801	0.0765626	0.294643
HM Indoleacetaldehyde - -H(+) - C10H9NO	41365.7	44690.6	0.132144	0.0772953	0.294444
HM 4a-Formyl-5a-cholesta-8,24-dien-3b-ol - -H(+) - C28H44O2 OR HM 25-Hydroxyvitamin D2 - -H(+) - C28H44O2	1642.93	1781.27	0.0245945	0.841184	0.292841
HM 2-Phenylbutyric acid - -H(+) - C10H12O2 OR HM Benzenebutanoic acid - -H(+) - C10H12O2 OR HM 3-Phenylbutyric acid - -H(+) - C10H12O2 OR HM Isoeugenol - -H(+) - C10H12O2 OR HM Eugenol - -H(+) - C10H12O2	4277.46	4373.65	0.0650727	0.358633	0.292552
BSM N2-hydroxyguanosine 5'-monophosphate - -H(+) - C10H15N5O9P	7333.1	7821.4	0.129772	0.0493735	0.291334
HM (S)-Reticuline - -H(+) - C19H23NO4	70676.5	66999.1	-0.0880611	0.239786	0.291332
HM (+)-(1R,2R)-1,2-Diphenylethane-1,2-diol - -H(+) - C14H14O2	30224.1	30667.2	0.0276224	0.738664	0.291055
HM PG(16:0/18:2(9Z,12Z)) - -H(+) - C40H75O10P OR HM PG(16:1(9Z)/18:1(11Z)) - -H(+) - C40H75O10P OR HM PG(16:1(9Z)/18:1(9Z)) - -H(+) - C40H75O10P OR HM PG(18:1(11Z)/16:1(9Z)) - -H(+) - C40H75O10P OR HM PG(18:1(9Z)/16:1(9Z)) - -H(+) - C40H75O10P OR HM PG(18:2(9Z,12Z)/16:0) - -H(+) - C40H75O10P	934.938	456.756	-0.598207	0.149871	0.290468
BSMo dehydroglycine - -H(+) - C2H3NO2	6448.79	6002.11	-0.250829	0.295572	0.28988
HM Deoxyinosine - -H(+) - C10H12N4O4	925366	204052	-2.17527	5.95639e-07	0.289023
BSMo crotonobetainyl-CoA - -H(+) - C28H47N8O17P3S	1366.08	1632.08	0.0948171	0.636939	0.28882
HM Glycine - -H(+) - C2H5NO2	28692.9	30521.6	0.0602591	0.549878	0.288473
HM Isoglobotriaose - -H(+) - C19H34O15	16751.2	14766.3	-0.176255	0.0431553	0.285878
HM Acetylglycine - -H(+) - C4H7NO3 OR HM L-2-Amino-3-oxobutanoic acid - -H(+) - C4H7NO3 OR HM L-Aspartate-semialdehyde - -H(+) - C4H7NO3	5003.44	5996.2	0.288101	0.00827129	0.285652
HM Propenoylcarnitine - -H(+) - C10H17NO4	5233.32	5287.63	0.0507737	0.38086	0.28276
HM Alpha-Terpineol - -H(+) - C10H18O OR HM Eucalyptol - -H(+) - C10H18O OR HM Geraniol - -H(+) - C10H18O	804.589	912.002	0.211875	0.245879	0.279708
HM N-Acetyl-L-glutamyl 5-phosphate - -H(+) - C7H12NO8P	17286.1	17681.6	0.0365855	0.406294	0.279496
HM Nandrolone - -H(+) - C18H26O2	2836.94	2220.26	-0.326383	0.0472692	0.278014
HM Sennoside B - -H(+) - C42H38O20	899.042	1379.82	0.436227	0.0478925	0.27721
HM Guanosine - -H(+) - C10H13N5O5 OR HM 8-Hydroxy-deoxyguanosine - -H(+) - C10H13N5O5	296741	19013	-3.93999	5.64803e-08	0.275836
BSM 4,5-dihydroxyisophthalate - -H(+) - C8H4O6	10538.8	12024.3	0.177867	0.0368126	0.275701
BSMo butanesulfonate - -H(+) - C4H10O3S OR HM 4-Hydroxybenzoic acid - -H(+) - C7H6O3 OR HM Salicylic acid - -H(+) - C7H6O3 OR HM 3-Hydroxybenzoic acid - -H(+) - C7H6O3 OR HM Gentisate aldehyde - -H(+) - C7H6O3	607977	636460	0.107805	0.103612	0.275658
HM TG(18:0/20:1(11Z)/20:4(5Z,8Z,11Z,14Z))[iso6] - -H(+) - C61H108O6 OR HM TG(18:1(9Z)/20:0/20:4(5Z,8Z,11Z,14Z))[iso6] - -H(+) - C61H108O6	1467.93	2006.22	0.360563	0.100505	0.271294
BSM S-tubercidinylhomocysteine - -H(+) - C15H21N5O5S	25840	26452.4	0.0234983	0.779977	0.268529
BSM tris-acetate - -H(+) - C4H11NO3	9720.27	10969.3	0.0972823	0.15515	0.26663
HM Diethylthiophosphate - -H(+) - C4H11O3PS OR HM Gallic acid - -H(+) - C7H6O5	5190.61	5705.37	0.253138	0.0216817	0.266568
HM PE(20:3(5Z,8Z,11Z)/24:1(15Z)) - -H(+) - C49H90NO8P OR HM PE(20:3(8Z,11Z,14Z)/24:1(15Z)) - -H(+) - C49H90NO8P OR HM PE(20:4(5Z,8Z,11Z,14Z)/24:0) - -H(+) - C49H90NO8P OR HM PE(20:4(8Z,11Z,14Z,17Z)/24:0) - -H(+) - C49H90NO8P OR HM PE(22:0/22:4(7Z,10Z,13Z,16Z)) - -H(+) - C49H90NO8P OR HM PE(22:2(13Z,16Z)/22:2(13Z,16Z)) - -H(+) - C49H90NO8P OR HM PE(22:4(7Z,10Z,13Z,16Z)/22:0) - -H(+) - C49H90NO8P O…	4166.39	4586.09	0.0817435	0.575239	0.265082
BSMo Thiosulfate - -H(+) - H2O3S2	73264	113870	0.662214	0.197603	0.263995
HM PE(24:1(15Z)/24:1(15Z)) - -H(+) - C53H102NO8P	1236.32	940.995	-0.511803	0.105536	0.263963
HM Glutaconyl-CoA - -H(+) - C26H40N7O19P3S OR HM Itaconyl-CoA - -H(+) - C26H40N7O19P3S	1642.57	1792.34	0.176374	0.457717	0.260509
BSMo (-)-Ureidoglycolate - -H(+) - C3H5N2O4	3259.75	1955.91	-0.776807	0.00236197	0.258457
HM L-Canaline - -H(+) - C4H10N2O3	2619.83	2480.77	0.0141012	0.876533	0.257157
HM TG(22:6(4Z,7Z,10Z,13Z,16Z,19Z)/18:3(9Z,12Z,15Z)/22:6(4Z,7Z,10Z,13Z,16Z,19Z))[iso3] - -H(+) - C65H96O6	1216.59	1356.56	0.326167	0.231127	0.257111
HM 1,4-beta-D-Glucan - -H(+) - C18H32O18	8347.92	8552.55	0.0599145	0.331078	0.254921
HM D-Glyceraldehyde 3-phosphate - -H(+) - C3H7O6P OR HM Dihydroxyacetone phosphate - -H(+) - C3H7O6P	2984.45	3285.35	0.0898099	0.528752	0.254815
HM 19-Norandrosterone - -H(+) - C18H28O2 OR HM 19-Nor-5-androstenediol - -H(+) - C18H28O2 OR HM 19-Noretiocholanolone - -H(+) - C18H28O2 OR HM Stearidonic acid - -H(+) - C18H28O2	6029.42	4633.02	-0.347015	0.00081353	0.254513
BSMo Ferrichrome - -H(+) - C27H42FeN9O12	4677.51	4312.99	-0.0846784	0.28786	0.253678
HM Phosphoribosyl formamidocarboxamide - -H(+) - C10H15N4O9P	21292.3	12457.3	-0.775675	5.09706e-06	0.253523
HM 7-Hydroxy-6-methyl-8-ribityl lumazine - -H(+) - C12H16N4O7	26085.4	26272.6	0.0172337	0.781915	0.253154
BSMo 2-Oxopent-4-enoate - -H(+) - C5H6O3	20035.7	16964.8	-0.20896	0.00504392	0.252337
HM Angiotensin III - -H(+) - C46H66N12O9	427.673	361.403	0.168145	0.715535	0.250725
HM 2-Aminomuconic acid semialdehyde - -H(+) - C6H7NO3	27635.2	27883.8	0.0269444	0.520568	0.250187
HM L-beta-aspartyl-L-glutamic acid - -H(+) - C9H14N2O7	59112.3	53247.4	-0.114318	0.135069	0.249235
HM Alpha-ketoisovaleric acid - -H(+) - C5H8O3 OR HM Methylacetoacetic acid - -H(+) - C5H8O3 OR HM Levulinic acid - -H(+) - C5H8O3 OR HM 2-Oxovaleric acid - -H(+) - C5H8O3 OR HM 2-Methylacetoacetic acid - -H(+) - C5H8O3 OR HM Glutarate semialdehyde - -H(+) - C5H8O3	4446.21	4306.96	-0.123333	0.218988	0.24715
BSMo fructoselysine Phosphate - -H(+) - C12H25N2O10P	20375.1	17516.6	-0.0881785	0.32098	0.243608
BSMo Glycerophosphoglycerol - -H(+) - C6H15O8P	352791	253495	-0.379115	0.0282306	0.243015
HM Phenylpyruvic acid - -H(+) - C9H8O3 OR HM m-Coumaric acid - -H(+) - C9H8O3 OR HM 4-Hydroxycinnamic acid - -H(+) - C9H8O3 OR HM 2-Hydroxycinnamic acid - -H(+) - C9H8O3 OR HM Enol-phenylpyruvate - -H(+) - C9H8O3	41354.5	43780.5	0.105946	0.0561435	0.242915
HM Dihydroneopterin phosphate - -H(+) - C9H14N5O7P	16334.1	16887.5	0.118146	0.230599	0.24276
HM Carbamoylphosphate - -H(+) - CH4NO5P	2012.32	1810.38	-0.0662315	0.524554	0.241552
BSM cis-4-Carboxymethylenebut-2-en-4-olide - -H(+) - C6H4O4 OR BSM trans-4-Carboxymethylenebut-2-en-4-olide - -H(+) - C6H4O4	473142	463821	-0.0147181	0.756907	0.240191
HM DG(18:3(6Z,9Z,12Z)/22:6(4Z,7Z,10Z,13Z,16Z,19Z)/0:0) - -H(+) - C43H66O5 OR HM DG(18:3(9Z,12Z,15Z)/22:6(4Z,7Z,10Z,13Z,16Z,19Z)/0:0) - -H(+) - C43H66O5 OR HM DG(18:4(6Z,9Z,12Z,15Z)/22:5(4Z,7Z,10Z,13Z,16Z)/0:0) - -H(+) - C43H66O5 OR HM DG(18:4(6Z,9Z,12Z,15Z)/22:5(7Z,10Z,13Z,16Z,19Z)/0:0) - -H(+) - C43H66O5 OR HM DG(20:4(5Z,8Z,11Z,14Z)/20:5(5Z,8Z,11Z,14Z,17Z)/0:0) - -H(+) - C43H66O5 OR HM DG(20:4(8…	1177.29	932.295	-0.0556067	0.834175	0.240153
HM Galabiosylceramide (d18:1/16:0) - -H(+) - C46H87NO13 OR HM Lactosylceramide (d18:1/16:0) - -H(+) - C46H87NO13 OR HM PC(20:0/22:6(4Z,7Z,10Z,13Z,16Z,19Z)) - -H(+) - C50H88NO8P OR HM PC(20:1(11Z)/22:5(4Z,7Z,10Z,13Z,16Z)) - -H(+) - C50H88NO8P OR HM PC(20:1(11Z)/22:5(7Z,10Z,13Z,16Z,19Z)) - -H(+) - C50H88NO8P OR HM PC(20:2(11Z,14Z)/22:4(7Z,10Z,13Z,16Z)) - -H(+) - C50H88NO8P OR HM PC(20:4(5Z,8Z,11Z,1…	1746.18	2345.32	0.388008	0.0172763	0.23894
HM Loratadine - -H(+) - C22H23ClN2O2	23352.2	21363.1	-0.12103	0.225208	0.237302
HM Isoacitretin - -H(+) - C21H26O3	165973	163588	-0.0448516	0.0918977	0.236919
BSM 4-nitrobenzaldehyde - -H(+) - C7H5NO3	6168.21	7236.5	0.299833	0.00201263	0.236754
HM 2(N)-Methyl-norsalsolinol - -H(+) - C10H13NO2 OR HM (R)-Salsolinol - -H(+) - C10H13NO2	8049.21	8639.12	0.139541	0.129709	0.236733
HM Beta-Alanine - -H(+) - C3H7NO2 OR HM L-Alanine - -H(+) - C3H7NO2 OR HM Sarcosine - -H(+) - C3H7NO2 OR HM D-Alanine - -H(+) - C3H7NO2	408477	278407	-0.448739	0.00068573	0.236312
HM Estradiol-17beta 3-sulfate - -H(+) - C18H24O5S	24575.2	23515.4	-0.0586587	0.422689	0.233535
HM Tyramine-O-sulfate - -H(+) - C8H11NO4S	10430.4	10112.8	-0.0988276	0.435824	0.232475
HM Ribothymidine - -H(+) - C10H14N2O6 OR HM Imidazoleacetic acid riboside - -H(+) - C10H14N2O6 OR HM O-Desmethylangolensin - -H(+) - C15H14O4 OR HM 3-Methyluridine - -H(+) - C10H14N2O6	184425	186024	0.0602556	0.45794	0.232425
BSMo CDP-1,2-dihexadec-9-enoylglycerol - -H(+) - C44H77N3O15P2	9433.97	9442.68	-0.0157985	0.822299	0.230859
HM Undecanoic acid - -H(+) - C11H22O2 OR HM 4,6-Dimethylnonanoic acid - -H(+) - C11H22O2	4576.33	4643.9	0.055669	0.536687	0.230673
HM L-Serine - -H(+) - C3H7NO3 OR HM D-Serine - -H(+) - C3H7NO3	173530	181289	0.0390619	0.6505	0.230486
HM Tolnaftate - -H(+) - C19H17NOS	14772.2	13847.7	-0.0724382	0.401116	0.228069
HM Coumarin - -H(+) - C9H6O2 OR HM Phenylpropiolic acid - -H(+) - C9H6O2 OR BSMo Ureidoacrylate peracid - -H(+) - C4H6N2O4	2597.79	2889.34	0.175667	0.0303462	0.227231
HM 4-Oxo-13-cis-retinoate - -H(+) - C20H25O3	31191	30895.5	0.00729256	0.822488	0.223376
BSMo Arbutin - -H(+) - C12H16O7	28619.6	29146.8	0.0527881	0.446648	0.222843
BSM imipenem - -H(+) - C12H19N3O5S	14016	14400.1	0.0327032	0.666618	0.220955
HM Portulacaxanthin II - -H(+) - C18H18N2O7	12973.9	12969.7	-0.00560808	0.936828	0.220093
HM PC(18:0/24:0) - -H(+) - C50H100NO8P OR HM PC(20:0/22:0) - -H(+) - C50H100NO8P OR HM PC(22:0/20:0) - -H(+) - C50H100NO8P OR HM PC(24:0/18:0) - -H(+) - C50H100NO8P	2307.59	2926.04	0.353269	0.0644615	0.219371
HM L-Cystine - -H(+) - C6H12N2O4S2	113246	98454.8	-0.23095	0.000334476	0.218379
HM Phytol - -H(+) - C20H40O OR HM Thromboxane - -H(+) - C20H40O	6425.09	6697.87	0.206274	0.109562	0.216341
HM Dimethyl-L-arginine - -H(+) - C8H18N4O2 OR HM Symmetric dimethylarginine - -H(+) - C8H18N4O2	14016.4	14263.1	0.0107625	0.928429	0.215369
BSMo CDP-1,2-didodecanoylglycerol - -H(+) - C36H65N3O15P2	2496.66	2087.09	-0.286695	0.014521	0.215295
HM Canavaninosuccinate - -H(+) - C9H16N4O7	45206.4	45229.9	0.103688	0.328219	0.213823
HM 2-Carboxymethyl-3-hydroxyphenylpropionyl-CoA - -H(+) - C32H46N7O20P3S	799.186	983.08	0.405759	0.238023	0.213536
HM S-(9-deoxy-delta9,12-PGD2)-glutathione - -H(+) - C30H45N3O10S OR HM S-(PGA2)-glutathione - -H(+) - C30H45N3O10S OR HM S-(PGJ2)-glutathione - -H(+) - C30H45N3O10S	9111.68	8256.98	-0.126265	0.204895	0.211597
BSMo uridine 5''-diphospho-{beta}-4-deoxy-4-amino-L-arabinose - -H(+) - C14H23N3O15P2	3153.16	3389.8	0.0228006	0.847004	0.210685
HM Behenic acid - -H(+) - C22H44O2	25322.5	26549.7	0.0808472	0.178558	0.20831
HM 3-Mercaptopyruvic acid - -H(+) - C3H4O3S	9616.47	8713.83	-0.129247	0.165613	0.20798
BSM Indoleglycerol phosphate - -H(+) - C11H13NO6P OR HM Luteolin - -H(+) - C15H10O6 OR HM Kaempferol - -H(+) - C15H10O6	19711.4	20574.9	0.0840464	0.351494	0.20694
HM 3-Hexanone - -H(+) - C6H12O OR HM 4-Methylpentanal - -H(+) - C6H12O OR HM Methyl isobutyl ketone - -H(+) - C6H12O OR HM 2-Oxohexane - -H(+) - C6H12O OR HM Ethyl isopropyl ketone - -H(+) - C6H12O OR HM Hexanal - -H(+) - C6H12O	1143.52	1195.23	0.0139893	0.927554	0.206086
HM L-Thyronine - -H(+) - C15H15NO4	42428.3	40378.4	-0.109197	0.142468	0.205759
HM 2-trans,4-trans-Octadienoyl-CoA - -H(+) - C29H46N7O17P3S	718.935	412.58	-0.66782	0.0455482	0.205608
HM 4Alpha-hydroxymethyl-5alpha-cholesta-8,24-dien-3beta-ol - -H(+) - C28H45O2	1969.25	1802.06	-0.0997089	0.565352	0.204626
BSMo D-carnitinyl-CoA - -H(+) - C28H49N8O18P3S OR BSMo L-Carnitinyl-CoA - -H(+) - C28H49N8O18P3S	1273.6	1812.4	0.572757	0.0166123	0.204486
HM (R)-2-Benzylsuccinate - -H(+) - C11H12O4	20936.3	21464.3	0.0352078	0.513233	0.204378
HM Phthalic acid - -H(+) - C8H6O4 OR HM Benzoquinoneacetic acid - -H(+) - C8H6O4 OR HM Terephthalic acid - -H(+) - C8H6O4	13295.2	13715.3	0.0637177	0.506564	0.202126
HM 5b-Cholestane-3a,7a,12a,23S,25-pentol - -H(+) - C27H47O5	1282.57	1039.45	-0.292536	0.0322463	0.201936
HM Octacosanoic acid - -H(+) - C28H56O2	2482.39	2238.62	-0.113272	0.132896	0.200875
HM Galabiosylceramide (d18:1/26:1(17Z)) - -H(+) - C56H105NO13 OR HM Lactosylceramide (d18:1/26:1(17Z)) - -H(+) - C56H105NO13	1891.79	2103.61	0.143671	0.458415	0.20056
HM 2,8-Dihydroxyquinoline-beta-D-glucuronide - -H(+) - C15H15NO8 OR HM 3-Indole carboxylic acid glucuronide - -H(+) - C15H15NO8	11339.7	10796.6	-0.057034	0.177421	0.200217
HM Dimethyl sulfoxide - -H(+) - C2H6OS	3790.35	4506.24	0.155636	0.477202	0.199794
BSMo coprogen - -H(+) - C35H53N6O13Fe	4383.64	3865.79	-0.26838	0.0398979	0.199792
HM Deoxycytidine - -H(+) - C9H13N3O4	26488.3	12298.6	-1.11321	1.31552e-09	0.199024
HM PC(o-22:2(13Z,16Z)/22:3(10Z,13Z,16Z)) - -H(+) - C52H96NO7P	6691.33	6501.83	0.0423224	0.713228	0.198456
BSM phenylhydantoin - -H(+) - C9H8N2O2 OR HM Allantoic acid - -H(+) - C4H8N4O4	4822.28	4539.92	-0.0438915	0.719034	0.196546
HM DG(24:1(15Z)/24:1(15Z)/0:0) - -H(+) - C51H96O5	2766.31	3085.14	-0.0832148	0.680661	0.196352
BSMo 4-amino-4-deoxychorismate - -H(+) - C10H11NO5	15588.6	16165.3	0.0657048	0.268649	0.19385
HM Cinnamic acid - -H(+) - C9H8O2 OR HM trans-Cinnamic acid - -H(+) - C9H8O2	144126	147593	0.0904113	0.184824	0.193764
HM PE(20:1(11Z)/P-18:1(11Z)) - -H(+) - C43H82NO7P OR HM PE(20:1(11Z)/P-18:1(9Z)) - -H(+) - C43H82NO7P OR HM PE(20:2(11Z,14Z)/P-18:0) - -H(+) - C43H82NO7P OR HM PE(22:2(13Z,16Z)/P-16:0) - -H(+) - C43H82NO7P OR HM PE(P-16:0/22:2(13Z,16Z)) - -H(+) - C43H82NO7P OR HM PE(P-18:0/20:2(11Z,14Z)) - -H(+) - C43H82NO7P OR HM PE(P-18:1(11Z)/20:1(11Z)) - -H(+) - C43H82NO7P OR HM PE(P-18:1(9Z)/20:1(11Z)) - -H(…	1610.96	763.087	-1.29224	0.00299251	0.192951
HM Leukotriene A4 - -H(+) - C20H30O3 OR HM 5-HEPE - -H(+) - C20H30O3 OR HM Oxymesterone - -H(+) - C20H30O3 OR HM 12-HEPE - -H(+) - C20H30O3 OR HM 14,15-EpETE - -H(+) - C20H30O3 OR HM 15-HEPE - -H(+) - C20H30O3 OR HM 15-KETE - -H(+) - C20H30O3 OR HM 17,18-EpETE - -H(+) - C20H30O3 OR HM 5-KETE - -H(+) - C20H30O3 OR HM 12-KETE - -H(+) - C20H30O3	6222.6	6285.77	0.0424208	0.48088	0.192283
HM L-Carnitine - -H(+) - C7H15NO3 OR HM Nicotine imine - -H(+) - C10H13N2	1349.16	1384.76	0.00847145	0.958555	0.192014
HM (R)-3-Hydroxy-Octadecanoic acid - -H(+) - C18H36O3	8426.04	8800.02	0.295574	0.161623	0.191792
HM PIP2(16:0/16:0) - -H(+) - C41H81O19P3	1434.47	1231.65	-0.142862	0.192222	0.190167
HM Valdecoxib - -H(+) - C16H14N2O3S	11933.3	12035.9	0.0368341	0.52632	0.189462
HM (a-D-mannosyl)2-b-D-mannosyl-N-acetylglucosamine - -H(+) - C26H45NO21 OR HM Lacto-N-tetraose - -H(+) - C26H45NO21 OR HM Neolactotetraose - -H(+) - C26H45NO21 OR HM Alpha-D-Manp-(1 -> 2)-a-D-Manp-(1 -> 2)-a-D-Manp-(1 -> 3)-b-D-Manp-(1 -> 4)-D-GlcNAcp - -H(+) - C26H45NO21	6557.89	5806.14	-0.0660702	0.553505	0.187482
HM TG(18:3(9Z,12Z,15Z)/18:2(9Z,12Z)/20:5(5Z,8Z,11Z,14Z,17Z))[iso6] - -H(+) - C59H94O6 OR HM TG(18:3(9Z,12Z,15Z)/20:4(5Z,8Z,11Z,14Z)/18:3(9Z,12Z,15Z))[iso3] - -H(+) - C59H94O6	2083.76	2380.55	0.132299	0.372308	0.187049
HM Isovalerylglutamic acid - -H(+) - C10H17NO5 OR HM Suberylglycine - -H(+) - C10H17NO5	9546.78	9535.77	-0.044201	0.652479	0.18593
HM 5-Methyldeoxycytidine - -H(+) - C10H15N3O4	13350.9	11048.1	-0.239206	0.0314786	0.184376
HM 1-pyrroline - -H(+) - C4H7N	1068.91	1433.81	0.129886	0.715115	0.18429
HM 13-OxoODE - -H(+) - C18H30O3 OR HM 9-OxoODE - -H(+) - C18H30O3 OR HM A-12(13)-EpODE - -H(+) - C18H30O3 OR HM 13-HOTE - -H(+) - C18H30O3 OR HM 15(16)-EpODE - -H(+) - C18H30O3 OR HM 9(10)-EpODE - -H(+) - C18H30O3 OR HM 9-HOTE - -H(+) - C18H30O3 OR HM 17-Hydroxylinolenic acid - -H(+) - C18H30O3	8785.43	7911.44	-0.130474	0.0403875	0.182143
HM LysoPE(0:0/24:0) - -H(+) - C29H60NO7P OR HM LysoPE(24:0/0:0) - -H(+) - C29H60NO7P	5975.8	4182.36	-0.480743	0.000668274	0.179745
HM 1-Salicylate glucuronide - -H(+) - C13H14O9 OR HM Beta-D-Glucopyranuronic acid - -H(+) - C13H14O9	27393.8	29314.6	0.0174652	0.870945	0.17939
HM 6-Phosphogluconic acid - -H(+) - C6H13O10P	16227.9	17631.1	0.164775	0.35618	0.178536
HM PC(o-16:0/22:0) - -H(+) - C46H94NO7P OR HM PC(o-18:0/20:0) - -H(+) - C46H94NO7P	3481.8	3303.22	0.0765744	0.583241	0.178113
HM PC(14:1(9Z)/24:1(15Z)) - -H(+) - C46H88NO8P OR HM PC(16:0/22:2(13Z,16Z)) - -H(+) - C46H88NO8P OR HM PC(16:1(9Z)/22:1(13Z)) - -H(+) - C46H88NO8P OR HM PC(18:0/20:2(11Z,14Z)) - -H(+) - C46H88NO8P OR HM PC(18:1(11Z)/20:1(11Z)) - -H(+) - C46H88NO8P OR HM PC(18:1(9Z)/20:1(11Z)) - -H(+) - C46H88NO8P OR HM PC(18:2(9Z,12Z)/20:0) - -H(+) - C46H88NO8P OR HM PC(20:0/18:2(9Z,12Z)) - -H(+) - C46H88NO8P OR …	1372.42	1321.94	0.0716583	0.728654	0.177249
HM Tyramine - -H(+) - C8H11NO OR HM 2-Hydroxyphenethylamine - -H(+) - C8H11NO OR HM Dimethylaniline-N-oxide - -H(+) - C8H11NO OR HM m-Tyramine - -H(+) - C8H11NO	4771.76	5436.31	0.187969	0.0235074	0.174662
HM Tetrahydrofolic acid - -H(+) - C19H23N7O6	18063.4	17023.4	-0.0616516	0.462137	0.174638
HM Succinyladenosine - -H(+) - C14H17N5O8	25115.4	23307.8	-0.054372	0.504328	0.173866
HM PC(14:0/20:3(5Z,8Z,11Z)) - -H(+) - C42H78NO8P OR HM PC(14:0/20:3(8Z,11Z,14Z)) - -H(+) - C42H78NO8P OR HM PC(14:1(9Z)/20:2(11Z,14Z)) - -H(+) - C42H78NO8P OR HM PC(16:0/18:3(6Z,9Z,12Z)) - -H(+) - C42H78NO8P OR HM PC(16:0/18:3(9Z,12Z,15Z)) - -H(+) - C42H78NO8P OR HM PC(16:1(9Z)/18:2(9Z,12Z)) - -H(+) - C42H78NO8P OR HM PC(18:2(9Z,12Z)/16:1(9Z)) - -H(+) - C42H78NO8P OR HM PC(18:3(6Z,9Z,12Z)/16:0) -…	1511.45	764.284	-0.831651	0.00321364	0.172781
HM Pyridoxal - -H(+) - C8H9NO3 OR HM Isopyridoxal - -H(+) - C8H9NO3	17136.7	18769.1	0.092989	0.204371	0.171672
HM Queuosine - -H(+) - C17H23N5O7	17019.3	15729.7	-0.111604	0.26816	0.17142
BSM 1-Naphthaldehyde - -H(+) - C11H8O OR BSM 2-Naphthaldehyde - -H(+) - C11H8O OR HM 5-Hydroxymethyl-4-methyluracil - -H(+) - C6H8N2O3 OR HM 4-Imidazolone-5-propionic acid - -H(+) - C6H8N2O3 OR HM Imidazolelactic acid - -H(+) - C6H8N2O3	2994.29	3649.23	0.35534	0.00787016	0.171018
HM Uridine triphosphate - -H(+) - C9H15N2O15P3	4545.67	3802.67	-0.192614	0.121085	0.169973
HM 3-Hexenedioic acid - -H(+) - C6H8O4 OR HM 3-Methylglutaconic acid - -H(+) - C6H8O4 OR HM (E)-2-Methylglutaconic acid - -H(+) - C6H8O4 OR HM trans-2-Hexenedioic acid - -H(+) - C6H8O4	8512.22	8481.62	0.00712882	0.899254	0.167898
HM cis-4-Decenoic acid - -H(+) - C10H18O2 OR HM cis-4-Decenoic acid - -H(+) - C10H18O2 OR HM trans-Dec-2-enoic acid - -H(+) - C10H18O2 OR HM 8-Methylnonenoate - -H(+) - C10H18O2	2420.4	2575.18	0.147394	0.0700392	0.167849
BSM Protoanemonin - -H(+) - C5H4O2	12827.6	13543.8	0.0937267	0.161252	0.167733
HM 2,6-Diamino-4-hydroxy-5-N-methylformamidopyrimidine - -H(+) - C6H9N5O2	22917	23674.3	0.0426731	0.319176	0.166454
HM 2-Keto-6-acetamidocaproate - -H(+) - C8H13NO4	7948.79	8182.66	0.130223	0.194064	0.166425
HM Curcumin - -H(+) - C21H20O6	31836.4	27947	-0.129925	0.157725	0.165071
HM MG(0:0/24:6(6Z,9Z,12Z,15Z,18Z,21Z)/0:0) - -H(+) - C27H42O4 OR HM MG(24:6(6Z,9Z,12Z,15Z,18Z,21Z)/0:0/0:0) - -H(+) - C27H42O4 OR HM 7 alpha-Hydroxy-3-oxo-4-cholestenoate - -H(+) - C27H42O4	2478.2	2103.79	-0.30639	0.0505025	0.164369
HM Galabiosylceramide (d18:1/9Z-18:1) - -H(+) - C48H89NO13 OR HM Lactosyceramide (d18:1/18:1(9Z)) - -H(+) - C48H89NO13	4742.36	4463.05	-0.0542537	0.543688	0.164243
HM 4a-Methylzymosterol - -H(+) - C28H46O OR HM Episterol - -H(+) - C28H46O OR HM 24-Methylenecholesterol - -H(+) - C28H46O OR HM Brassicasterol - -H(+) - C28H46O OR HM 4-alpha-Methyl-5-alpha-cholest-7-en-3-one - -H(+) - C28H46O OR HM 4Alpha-methyl-5alpha-cholesta-8-en-3-one - -H(+) - C28H46O OR HM Campest-4-en-3-one - -H(+) - C28H46O	1665.03	1567.3	0.0082305	0.952468	0.162327
HM Flavin Mononucleotide - -H(+) - C17H21N4O9P	11401.8	10262.4	-0.0730098	0.243164	0.161936
BSMo fructoselysine - -H(+) - C12H24N2O7 OR BSMo psicoselysine - -H(+) - C12H24N2O7	49720	46642	-0.0455291	0.74595	0.161506
HM 2-Pyrrolidinone - -H(+) - C4H7NO	4532.32	5114.37	0.275852	0.0286224	0.160973
HM NADP - -H(+) - C21H29N7O17P3	18942.9	16110.3	-0.180026	0.0697157	0.159944
HM Dimethylglycine - -H(+) - C4H9NO2 OR HM Gamma-Aminobutyric acid - -H(+) - C4H9NO2 OR HM L-Alpha-aminobutyric acid - -H(+) - C4H9NO2 OR HM D-Alpha-aminobutyric acid - -H(+) - C4H9NO2 OR HM 2-Aminoisobutyric acid - -H(+) - C4H9NO2 OR HM (S)-b-aminoisobutyric acid - -H(+) - C4H9NO2 OR HM (R)-b-aminoisobutyric acid - -H(+) - C4H9NO2 OR HM 3-Aminoisobutanoic acid - -H(+) - C4H9NO2	297685	323355	0.170359	0.0654077	0.159515
HM Cysteic acid - -H(+) - C3H7NO5S	3180.83	3063.69	0.0437694	0.701813	0.156643
HM PE(22:0/24:1(15Z)) - -H(+) - C51H100NO8P OR HM PE(22:1(13Z)/24:0) - -H(+) - C51H100NO8P OR HM PE(24:0/22:1(13Z)) - -H(+) - C51H100NO8P OR HM PE(24:1(15Z)/22:0) - -H(+) - C51H100NO8P	1649.99	1594.23	0.0137621	0.966763	0.156185
HM Pyruvaldehyde - -H(+) - C3H4O2 OR HM Malondialdehyde - -H(+) - C3H4O2	11097.1	11806.4	-0.0520314	0.818851	0.155672
HM N-Acetylgalactosamine - -H(+) - C8H15NO6 OR HM N-Acetyl-D-glucosamine - -H(+) - C8H15NO6 OR HM 2'-Deoxysepiapterin - -H(+) - C9H11N5O2 OR HM Beta-N-Acetylglucosamine - -H(+) - C8H15NO6 OR HM N-Acetyl-b-D-galactosamine - -H(+) - C8H15NO6 OR HM N-Acetylmannosamine - -H(+) - C8H15NO6 OR HM N-Acetyl-D-mannosamine - -H(+) - C8H15NO6	8858.03	8840.63	-0.00816126	0.889868	0.155254
BSM Manganese - -H(+) - Mn	542.367	254.77	-1.75664	0.112876	0.153457
BSM (2-Naphthyl)methanol - -H(+) - C11H10O OR BSM 1-Hydroxymethylnaphthalene - -H(+) - C11H10O	5409.27	5654.5	0.0969867	0.079326	0.153139
BSM 5'-(aminoiminomethyl)amino-5'-deoxyadenosine dihydrogen sulfate - -H(+) - C11H17N8O3 OR BSM L-Ala-gamma-D-Glu-Dap - -H(+) - C13H19N5O4	14873.7	13341.9	-0.142027	0.146683	0.153021
HM Hydrochlorothiazide - -H(+) - C7H8ClN3O4S2	32541.6	7442.04	-2.16674	8.70844e-05	0.152148
BSM 2,5-Dichloro-carboxymethylenebut-2-en-4-olide - -H(+) - C6H2Cl2O4	11214.4	10898.1	0.00418266	0.96093	0.151945
HM L-Threonine - -H(+) - C4H9NO3 OR HM L-Homoserine - -H(+) - C4H9NO3 OR HM L-Allothreonine - -H(+) - C4H9NO3	180044	185953	0.0427695	0.595569	0.149645
HM 4-Nitrophenol - -H(+) - C6H5NO3 OR HM 6-Hydroxynicotinic acid - -H(+) - C6H5NO3 OR HM 3-Hydroxypicolinic acid - -H(+) - C6H5NO3	21984.6	23586.3	0.126607	0.0646104	0.149544
BSM 5'-amino-5'-deoxyuridine - -H(+) - C9H14N3O5 OR HM Biotin - -H(+) - C10H16N2O3S OR HM Indolylacryloylglycine - -H(+) - C13H12N2O3	55455.6	45517.6	-0.290967	0.000442237	0.148764
HM 2-Hydroxyadipic acid - -H(+) - C6H10O5 OR HM 3-Hydroxyadipic acid - -H(+) - C6H10O5 OR HM 3-Hydroxymethylglutaric acid - -H(+) - C6H10O5 OR HM 2(R)-Hydroxyadipic acid - -H(+) - C6H10O5 OR HM Glucosan - -H(+) - C6H10O5	41125.7	39367.1	-0.0640129	0.239402	0.148676
HM Guanosine pentaphosphate adenosine - -H(+) - C20H29N10O23P5	749.92	795.909	0.065272	0.856963	0.148555
HM Nervonic acid - -H(+) - C24H46O2	8339.55	8529.19	0.00191288	0.984735	0.147984
HM L-Aspartic acid - -H(+) - C4H7NO4 OR HM D-Aspartic acid - -H(+) - C4H7NO4 OR HM Iminodiacetate - -H(+) - C4H7NO4	622681	94356.6	-2.65946	1.81707e-05	0.147863
HM PC(22:0/P-18:0) - -H(+) - C48H96NO7P OR HM PC(24:0/P-16:0) - -H(+) - C48H96NO7P OR HM PC(P-16:0/24:0) - -H(+) - C48H96NO7P OR HM PC(P-18:0/22:0) - -H(+) - C48H96NO7P OR HM PC(o-18:1(9Z)/22:0) - -H(+) - C48H96NO7P	4968.32	5123.05	0.112526	0.161717	0.147793
HM Butyryl-CoA - -H(+) - C25H42N7O17P3S OR HM Isobutyryl-CoA - -H(+) - C25H42N7O17P3S	1676.97	1814.57	0.263541	0.238085	0.147223
HM PC(14:0/P-18:0) - -H(+) - C40H80NO7P OR HM PC(16:0/P-16:0) - -H(+) - C40H80NO7P OR HM PC(P-16:0/16:0) - -H(+) - C40H80NO7P OR HM PC(P-18:0/14:0) - -H(+) - C40H80NO7P OR HM PC(o-16:0/16:1(9Z)) - -H(+) - C40H80NO7P	1100.71	636.117	-0.780826	0.107318	0.146683
HM Cervonyl carnitine - -H(+) - C29H45NO4	1475.4	1234.87	-0.249529	0.250714	0.146423
HM L-Homocysteic acid - -H(+) - C4H9NO5S	9274.18	9403.29	0.0121382	0.787903	0.146346
HM 1-(sn-Glycero-3-phospho)-1D-myo-inositol - -H(+) - C9H19O11P	74881.8	74590.9	0.0512224	0.498815	0.144281
HM Pyrrole-2-carboxylic acid - -H(+) - C5H5NO2	24512.9	23293.7	-0.0819575	0.218562	0.144232
BSMo 2,3-Dihydro-2,3-dihydroxybenzoate - -H(+) - C7H8O4	4097.36	4272.71	0.0885233	0.434414	0.143731
HM Lacto-N-difucopentaose II - -H(+) - C38H65NO29 OR HM Lacto-N-difucohexaose - -H(+) - C38H65NO29	1557.9	1089.6	-0.246759	0.369705	0.143067
HM PC(22:4(7Z,10Z,13Z,16Z)/24:0) - -H(+) - C54H100NO8P OR HM PC(24:0/22:4(7Z,10Z,13Z,16Z)) - -H(+) - C54H100NO8P	1407.74	1356.23	0.00764945	0.979555	0.141657
HM 3-Methoxy-4-hydroxyphenylethyleneglycol sulfate - -H(+) - C9H12O7S OR HM 3-Methoxy-4-Hydroxyphenylglycol sulfate - -H(+) - C9H12O7S	24008.7	25639.5	0.111415	0.327845	0.141392
BSM N5-Carboxyaminoimidazole ribonucleotide - -H(+) - C9H13N3O9P	12914.7	13157.7	-0.00557652	0.944838	0.140361
HM 3-Butyn-1-al - -H(+) - C4H4O	1942.3	2542.54	0.247058	0.476177	0.140254
BSM 2-Bromoacetaldehyde - -H(+) - C2H3BrO	6871.76	6751.4	0.0132889	0.896063	0.139157
BSMo 1,4-Dihydroxy-2-naphthoate - -H(+) - C11H8O4	5732.32	5424.82	-0.0514849	0.731548	0.138399
HM Azelaic acid - -H(+) - C9H16O4 OR HM Nonate - -H(+) - C9H16O4	23471.5	24176.6	0.058607	0.430974	0.137416
HM LysoPC(P-16:0) - -H(+) - C24H50NO6P	2141.74	1650.58	-0.368957	0.0674256	0.136478
HM Alpha-Tocotrienol - -H(+) - C29H44O2	1206.98	1186.05	-0.0319373	0.827416	0.133049
HM 24,25-Dihydroxyvitamin D - -H(+) - C27H44O3 OR HM 25,26-dihydroxyvitamin D - -H(+) - C27H44O3 OR HM Calcitriol - -H(+) - C27H44O3 OR HM 7a,12a-Dihydroxy-cholestene-3-one - -H(+) - C27H44O3 OR HM 24R,25-Dihydroxyvitamin D3 - -H(+) - C27H44O3 OR HM 23S,25-dihydroxyvitamin D3 - -H(+) - C27H44O3 OR HM 3 beta-Hydroxy-5-cholestenoate - -H(+) - C27H44O3 OR HM 7 alpha,24-Dihydroxy-4-cholesten-3-one - …	1428.92	1309.97	-0.17886	0.239505	0.132443
HM Bisnorcholic acid - -H(+) - C22H36O5	3556.72	3585.6	0.0170013	0.898386	0.131964
HM AICAR - -H(+) - C9H15N4O8P	16537.6	16683.7	-0.00555423	0.880766	0.131866
HM 4-Nitrocatechol - -H(+) - C6H5NO4 OR HM 2,4-Dihydroxy-nitrophenol - -H(+) - C6H5NO4	81724.7	17614.2	-2.21428	1.59176e-05	0.131463
HM UDP-4-dehydro-6-deoxy-D-glucose - -H(+) - C15H22N2O16P2	3902.87	4025.12	0.0115745	0.883005	0.130926
HM 6-Ketoestriol - -H(+) - C18H22O4 OR HM Enterodiol - -H(+) - C18H22O4 OR HM Nordihydroguaiaretate - -H(+) - C18H22O4	21668.6	22472.5	0.00964498	0.926588	0.129158
HM Adenosine 3',5'-diphosphate - -H(+) - C10H15N5O10P2 OR HM dGDP - -H(+) - C10H15N5O10P2 OR HM ADP - -H(+) - C10H15N5O10P2	63896	58857.5	-0.123762	0.0756008	0.128847
HM L-Isoleucine - -H(+) - C6H13NO2 OR HM L-Alloisoleucine - -H(+) - C6H13NO2 OR HM L-Leucine - -H(+) - C6H13NO2 OR HM L-Norleucine - -H(+) - C6H13NO2 OR HM Aminocaproic acid - -H(+) - C6H13NO2 OR HM Beta-Leucine - -H(+) - C6H13NO2	5.66192e+06	5.46953e+06	-0.0227411	0.549608	0.128726
HM Glycerol 3-phosphate - -H(+) - C3H9O6P OR HM Beta-Glycerophosphoric acid - -H(+) - C3H9O6P	28818.5	29120.2	0.0941536	0.308735	0.128575
BSMo Nicotinate D-ribonucleotide - -H(+) - C11H15NO9P	11017.6	10922.8	0.0309147	0.657124	0.1284
HM 1,7-Dimethylguanosine - -H(+) - C12H17N5O5 OR HM N2,N2-Dimethylguanosine - -H(+) - C12H17N5O5	30970.7	32026.9	0.0480559	0.492767	0.12703
HM TG(16:1(9Z)/16:1(9Z)/18:2(9Z,12Z))[iso3] - -H(+) - C53H94O6 OR HM TG(16:1(9Z)/16:0/18:3(9Z,12Z,15Z))[iso6] - -H(+) - C53H94O6 OR HM TG(18:2(9Z,12Z)/14:0/18:2(9Z,12Z))[iso3] - -H(+) - C53H94O6	2141.08	2695.68	0.243141	0.0582882	0.126825
BSM 4-methylene DAP - -H(+) - C8H14N2O4	11295.2	9666.45	-0.252636	0.0342409	0.126171
HM Undecanoylcholine - -H(+) - C16H34NO2	1338.13	1217.05	0.0894003	0.677075	0.124853
HM Glycolic acid - -H(+) - C2H4O3	3249.59	3400.32	-0.014819	0.960556	0.124049
HM Tricosanoic acid - -H(+) - C23H46O2	8879.74	9008.19	-0.0232786	0.743748	0.123739
HM Phosphoric acid - -H(+) - H3O4P	3.6885e+06	3.65843e+06	0.0317806	0.546291	0.123247
HM Palmitoylglycine - -H(+) - C18H35NO3	1116.29	947.619	-0.51655	0.0641592	0.123242
HM L-Threoneopterin - -H(+) - C9H11N5O4 OR HM Neopterin - -H(+) - C9H11N5O4 OR HM Umanopterin - -H(+) - C9H11N5O4 OR HM Hydroxysepiapterin - -H(+) - C9H11N5O4	22467.7	14358.6	-0.649608	6.23422e-07	0.12313
HM Aripiprazole - -H(+) - C23H27Cl2N3O2	20937	21175.7	0.0830017	0.356529	0.122939
HM Omega-Carboxy-trinor-leukotriene B4 - -H(+) - C18H24O6	12551.2	11679.8	-0.119713	0.189997	0.122834
HM PC(22:4(7Z,10Z,13Z,16Z)/22:5(4Z,7Z,10Z,13Z,16Z)) - -H(+) - C52H86NO8P OR HM PC(22:4(7Z,10Z,13Z,16Z)/22:5(7Z,10Z,13Z,16Z,19Z)) - -H(+) - C52H86NO8P OR HM PC(22:5(4Z,7Z,10Z,13Z,16Z)/22:4(7Z,10Z,13Z,16Z)) - -H(+) - C52H86NO8P OR HM PC(22:5(7Z,10Z,13Z,16Z,19Z)/22:4(7Z,10Z,13Z,16Z)) - -H(+) - C52H86NO8P	1227.06	1521.1	0.328361	0.206887	0.122818
HM PE(14:0/20:2(11Z,14Z)) - -H(+) - C39H74NO8P OR HM PE(14:1(9Z)/20:1(11Z)) - -H(+) - C39H74NO8P OR HM PE(16:0/18:2(9Z,12Z)) - -H(+) - C39H74NO8P OR HM PE(16:1(9Z)/18:1(11Z)) - -H(+) - C39H74NO8P OR HM PE(16:1(9Z)/18:1(9Z)) - -H(+) - C39H74NO8P OR HM PE(18:1(11Z)/16:1(9Z)) - -H(+) - C39H74NO8P OR HM PE(18:1(9Z)/16:1(9Z)) - -H(+) - C39H74NO8P OR HM PE(18:2(9Z,12Z)/16:0) - -H(+) - C39H74NO8P OR HM …	6065.61	4235.44	-0.476732	0.000115528	0.122378
HM Dethiobiotin - -H(+) - C10H18N2O3	15849.4	13015.2	-0.256614	0.0214848	0.122243
HM Glyoxylic acid - -H(+) - C2H2O3	3410.75	3638.2	0.0410938	0.860272	0.12216
HM 2-Isopropylmalic acid - -H(+) - C7H12O5 OR HM 2,3-Dimethyl-3-hydroxyglutaric acid - -H(+) - C7H12O5 OR HM 3-Isopropylmalate - -H(+) - C7H12O5	11400.2	11267.2	-0.0301437	0.743325	0.120702
BSMo 1,2-ditetradec-7-enoyl-sn-glycerol 3-phosphate - -H(+) - C31H57O8P1	1435.06	1276.78	-0.184352	0.330609	0.120533
HM Citrulline - -H(+) - C6H13N3O3 OR HM Argininic acid - -H(+) - C6H13N3O3	5535.44	5412.84	0.00644278	0.951179	0.12029
HM Indoleacetic acid - -H(+) - C10H9NO2 OR HM Guanidinosuccinic acid - -H(+) - C5H9N3O4 OR HM 5-Hydroxyindoleacetaldehyde - -H(+) - C10H9NO2	9225.57	9425.65	0.0621021	0.352725	0.119679
BSMo 7-deaza-7-carboxyguanine - -H(+) - C7H6N4O3 OR HM D-Glucuronic acid - -H(+) - C6H10O7 OR HM Galacturonic acid - -H(+) - C6H10O7 OR HM Iduronic acid - -H(+) - C6H10O7 OR HM Pectic acid - -H(+) - C6H10O7 OR HM Pectin - -H(+) - C6H10O7 OR HM 3-Dehydro-L-gulonate - -H(+) - C6H10O7 OR HM 5-Keto-D-gluconate - -H(+) - C6H10O7 OR HM 2-Keto-L-gluconate - -H(+) - C6H10O7	60265.9	40321.3	-0.580646	0.000463055	0.119654
HM Dihydrothymine - -H(+) - C5H8N2O2	37991.3	38894.4	-0.0522647	0.470424	0.119541
HM Isobutyrylglycine - -H(+) - C6H11NO3 OR HM N-Butyrylglycine - -H(+) - C6H11NO3 OR HM Allysine - -H(+) - C6H11NO3 OR HM 4-Acetamidobutanoic acid - -H(+) - C6H11NO3 OR HM (S)-5-Amino-3-oxohexanoate - -H(+) - C6H11NO3 OR HM 2-Keto-6-aminocaproate - -H(+) - C6H11NO3	5232.65	5758.56	0.132138	0.165713	0.119242
HM L-Urobilin - -H(+) - C33H46N4O6	3810.87	3831.26	-0.0513704	0.755227	0.117176
HM Propynoic acid - -H(+) - C3H2O2	750.093	784.653	0.232702	0.723941	0.115563
HM 4-Hydroxynonenal - -H(+) - C9H16O2	2424.23	2565.95	0.0956823	0.378315	0.115516
HM 13E-Tetranor-16-carboxy-LTE4 - -H(+) - C19H25NO7S	14278.7	13116.6	-0.0900573	0.211002	0.113663
HM 2,4-Decadienoyl-CoA - -H(+) - C31H50N7O17P3S OR HM trans-2-Methyl-5-isopropylhexa-2,5-dienoyl-CoA - -H(+) - C31H50N7O17P3S OR HM cis-2-Methyl-5-isopropylhexa-2,5-dienoyl-CoA - -H(+) - C31H50N7O17P3S	895.784	1060.23	0.113099	0.671916	0.113534
HM GDP-L-fucose - -H(+) - C16H25N5O15P2 OR HM GDP-D-Rhamnose - -H(+) - C16H25N5O15P2 OR HM ADP-Mannose - -H(+) - C16H25N5O15P2 OR HM ADP-glucose - -H(+) - C16H25N5O15P2	4066.03	3353.24	-0.180716	0.0883553	0.11307
BSM Selenocysteine - -H(+) - C3H7NO2Se	1777.58	1681.87	-0.0168128	0.893993	0.112233
HM DG(14:0/18:1(11Z)/0:0) - -H(+) - C35H66O5 OR HM DG(14:0/18:1(9Z)/0:0) - -H(+) - C35H66O5 OR HM DG(14:1(9Z)/18:0/0:0) - -H(+) - C35H66O5 OR HM DG(16:0/16:1(9Z)/0:0) - -H(+) - C35H66O5 OR HM DG(16:1(9Z)/16:0/0:0) - -H(+) - C35H66O5 OR HM DG(18:0/14:1(9Z)/0:0) - -H(+) - C35H66O5 OR HM DG(18:1(11Z)/14:0/0:0) - -H(+) - C35H66O5 OR HM DG(18:1(9Z)/14:0/0:0) - -H(+) - C35H66O5	1427.3	1485.75	0.0211331	0.896922	0.111965
BSMo ethanesulfonate - -H(+) - C2H6O3S	3524.3	3521.31	-0.080114	0.638854	0.109342
HM 3-Hydroxysebacic acid - -H(+) - C10H18O5 OR HM 2-Hydroxydecanedioic acid - -H(+) - C10H18O5	8227.68	7845.27	-0.0790303	0.440221	0.106792
HM PC(22:2(13Z,16Z)/24:1(15Z)) - -H(+) - C54H102NO8P OR HM PC(24:1(15Z)/22:2(13Z,16Z)) - -H(+) - C54H102NO8P	1350.71	1743.96	0.389921	0.23401	0.106685
HM 6,7-Dimethyl-8-(1-D-ribityl)lumazine - -H(+) - C13H18N4O6 OR HM 2-O-a-L-Fucopyranosyl-galactose - -H(+) - C12H22O10 OR HM 3-O-a-L-Fucopyranosyl-D-glucose - -H(+) - C12H22O10	21883	20810.7	-0.119228	0.248671	0.106168
HM Orotidine - -H(+) - C10H12N2O8 OR HM Eriodictyol - -H(+) - C15H12O6	30199.5	20435.6	-0.592574	1.77214e-05	0.104527
BSM cis-2-Chloro-4-carboxymethylenebut-2-en-1,4-olide - -H(+) - C6H3ClO4	5208.3	5235.59	0.0187485	0.833692	0.104189
HM 3-Indoleacetonitrile - -H(+) - C10H8N2	94063.6	95861.6	-0.111639	0.605031	0.103943
HM 3-Hydroxysuberic acid - -H(+) - C8H14O5	7261.1	7121.29	-0.0118723	0.878428	0.103409
HM 3-O-Sulfogalactosylceramide (d18:1/24:1(15Z)) - -H(+) - C48H91NO11S	4289.99	4679.14	0.00742385	0.96373	0.102591
HM TG(16:0/18:0/20:4(5Z,8Z,11Z,14Z))[iso6] - -H(+) - C57H102O6 OR HM TG(18:0/18:2(9Z,12Z)/18:2(9Z,12Z))[iso3] - -H(+) - C57H102O6 OR HM TG(16:1(9Z)/18:2(9Z,12Z)/20:1(11Z))[iso6] - -H(+) - C57H102O6 OR HM TG(18:1(9Z)/18:1(9Z)/18:2(9Z,12Z))[iso3] - -H(+) - C57H102O6 OR HM TG(18:1(9Z)/18:0/18:3(9Z,12Z,15Z))[iso6] - -H(+) - C57H102O6 OR HM TG(18:1(9Z)/18:1(11Z)/18:2(9Z,12Z))[iso6] - -H(+) - C57H102O6…	2826.98	3202.57	0.164142	0.171619	0.100853
HM 5-Aminoimidazole - -H(+) - C3H5N3	703.567	775.249	0.384364	0.42903	0.100353
HM MG(0:0/14:1(9Z)/0:0) - -H(+) - C17H32O4 OR HM MG(14:1(9Z)/0:0/0:0) - -H(+) - C17H32O4	2982.14	2912.82	-0.0633247	0.5931	0.100242
HM Erythrohydrobupropion - -H(+) - C13H20ClNO	4605.24	4650.24	0.00464374	0.962965	0.100229
HM PC(14:0/24:0) - -H(+) - C46H92NO8P OR HM PC(16:0/22:0) - -H(+) - C46H92NO8P OR HM PC(18:0/20:0) - -H(+) - C46H92NO8P OR HM PC(20:0/18:0) - -H(+) - C46H92NO8P OR HM PC(22:0/16:0) - -H(+) - C46H92NO8P OR HM PC(24:0/14:0) - -H(+) - C46H92NO8P	12583.4	14342.1	0.140509	0.274898	0.100185
BSM 5'-n-propylthioadenosine - -H(+) - C13H19N5O3S	32710.7	30570.7	-0.0794552	0.300988	0.0999094
HM Crocin - -H(+) - C44H64O24	2045.46	2074.06	0.0723169	0.596044	0.0998555
HM N-Acetylglutamine - -H(+) - C7H12N2O4 OR HM L-glycyl-L-hydroxyproline - -H(+) - C7H12N2O4	10115.7	8925.07	-0.187577	0.00603265	0.0985524
HM PC(20:5(5Z,8Z,11Z,14Z,17Z)/24:1(15Z)) - -H(+) - C52H92NO8P OR HM PC(22:0/22:6(4Z,7Z,10Z,13Z,16Z,19Z)) - -H(+) - C52H92NO8P OR HM PC(22:1(13Z)/22:5(4Z,7Z,10Z,13Z,16Z)) - -H(+) - C52H92NO8P OR HM PC(22:1(13Z)/22:5(7Z,10Z,13Z,16Z,19Z)) - -H(+) - C52H92NO8P OR HM PC(22:2(13Z,16Z)/22:4(7Z,10Z,13Z,16Z)) - -H(+) - C52H92NO8P OR HM PC(22:4(7Z,10Z,13Z,16Z)/22:2(13Z,16Z)) - -H(+) - C52H92NO8P OR HM PC(2…	1695.79	1936.59	-0.0323065	0.900014	0.0963826
BSM UDP-D-galacto-1,4-furanose - -H(+) - C15H22N2O17P2	3305.05	3240.26	-0.0515076	0.49846	0.0962921
HM Adenosine diphosphate ribose - -H(+) - C15H23N5O14P2 OR HM Phosphoribosyl-AMP - -H(+) - C15H23N5O14P2	3286.17	3337.72	0.060133	0.529076	0.0962428
HM Cystathionine ketimine - -H(+) - C7H9NO4S	7872.87	8217.37	0.0505351	0.46231	0.0954712
HM 2-Keto-glutaramic acid - -H(+) - C5H7NO4	4284.21	4462.68	0.0110537	0.882716	0.0948397
HM Succinylacetone - -H(+) - C7H10O4 OR HM Isopropylmaleate - -H(+) - C7H10O4	6002.35	5950.93	-0.0222484	0.472159	0.0941073
HM Caffeine - -H(+) - C8H10N4O2	51221.6	51070.1	0.00677187	0.883919	0.0924638
HM TG(16:0/16:1(9Z)/20:4(5Z,8Z,11Z,14Z))[iso6] - -H(+) - C55H96O6 OR HM TG(16:1(9Z)/18:2(9Z,12Z)/18:2(9Z,12Z))[iso3] - -H(+) - C55H96O6 OR HM TG(18:1(9Z)/14:0/20:4(5Z,8Z,11Z,14Z))[iso6] - -H(+) - C55H96O6 OR HM TG(18:2(9Z,12Z)/16:0/18:3(9Z,12Z,15Z))[iso6] - -H(+) - C55H96O6	6119.36	5543.1	-0.137433	0.26568	0.0914274
HM L-Tyrosine - -H(+) - C9H11NO3 OR HM 4-Hydroxy-4-(3-pyridyl)-butanoic acid - -H(+) - C9H11NO3 OR HM L-Threo-3-Phenylserine - -H(+) - C9H11NO3 OR HM Beta-Tyrosine - -H(+) - C9H11NO3 OR HM o-Tyrosine - -H(+) - C9H11NO3	1.79745e+06	1.74775e+06	0.0268021	0.690568	0.0913994
BSM ubiquinol-10 - -H(+) - C59H94O4	4618.46	4981.45	0.135314	0.378254	0.0899841
BSM persulfate - -H(+) - H8N2O8S2	2020.16	2146.47	0.0519679	0.493307	0.0897169
HM 2-Octenoic acid - -H(+) - C8H14O2 OR HM trans-2-Octenoic acid - -H(+) - C8H14O2	2636.29	2663.47	0.107825	0.291908	0.0895112
HM Glucosamine - -H(+) - C6H13NO5 OR HM Fructosamine - -H(+) - C6H13NO5 OR HM 7-Aminomethyl-7-carbaguanine - -H(+) - C7H9N5O	20590.7	20882.3	0.0223395	0.814629	0.0891454
HM Nicotinic acid - -H(+) - C6H5NO2 OR HM Picolinic acid - -H(+) - C6H5NO2	9110.35	8504.43	-0.138948	0.197037	0.0887863
HM Phosphoribosyl-ATP - -H(+) - C15H26N5O20P4	2446.99	2226.99	-0.0705299	0.673254	0.0887501
HM Inosine 2',3'-cyclic phosphate - -H(+) - C10H11N4O7P	39988.9	40275.2	0.000479132	0.997311	0.0886604
HM TG(18:0/18:2(9Z,12Z)/20:1(11Z))[iso6] - -H(+) - C59H108O6 OR HM TG(16:1(9Z)/20:1(11Z)/20:1(11Z))[iso3] - -H(+) - C59H108O6 OR HM TG(18:1(9Z)/18:1(9Z)/20:1(11Z))[iso3] - -H(+) - C59H108O6 OR HM TG(18:1(9Z)/18:2(9Z,12Z)/20:0)[iso6] - -H(+) - C59H108O6	1593.27	1443.6	-0.108246	0.597745	0.0880652
HM LysoPE(0:0/20:0) - -H(+) - C25H52NO7P OR HM LysoPE(20:0/0:0) - -H(+) - C25H52NO7P OR HM LysoPC(17:0) - -H(+) - C25H52NO7P	10367.8	6958.19	-0.482619	0.0139658	0.0876842
HM PG(18:1(11Z)/22:6(4Z,7Z,10Z,13Z,16Z,19Z)) - -H(+) - C46H77O10P OR HM PG(18:1(9Z)/22:6(4Z,7Z,10Z,13Z,16Z,19Z)) - -H(+) - C46H77O10P OR HM PG(18:2(9Z,12Z)/22:5(4Z,7Z,10Z,13Z,16Z)) - -H(+) - C46H77O10P OR HM PG(18:2(9Z,12Z)/22:5(7Z,10Z,13Z,16Z,19Z)) - -H(+) - C46H77O10P OR HM PG(18:3(6Z,9Z,12Z)/22:4(7Z,10Z,13Z,16Z)) - -H(+) - C46H77O10P OR HM PG(18:3(9Z,12Z,15Z)/22:4(7Z,10Z,13Z,16Z)) - -H(+) - C4…	1175.83	1030.68	-0.177545	0.553294	0.0871349
HM Phosphoguanidinoacetate - -H(+) - C3H8N3O5P	15293	12292.6	-0.397116	0.00160656	0.0862118
HM 1-Methylguanosine - -H(+) - C11H15N5O5 OR HM 2-Methylguanosine - -H(+) - C11H15N5O5 OR HM 3'-O-Methylguanosine - -H(+) - C11H15N5O5	35032.3	35321.9	0.0692426	0.366776	0.0855442
HM 27-Norcholestanehexol - -H(+) - C26H46O6 OR HM Ubiquinone Q4 - -H(+) - C29H42O4	1757.69	1669.35	-0.133554	0.327486	0.0853482
HM Kynurenic acid - -H(+) - C10H7NO3 OR BSMo lipoate (protein bound) - -H(+) - C8H13OS2	6472	6720.43	0.0450246	0.641902	0.0848349
HM TG(16:1(9Z)/16:1(9Z)/16:1(9Z))[iso] - -H(+) - C51H92O6 OR HM TG(16:1(9Z)/14:0/18:2(9Z,12Z))[iso6] - -H(+) - C51H92O6	1336.07	1467.5	0.202608	0.352921	0.0846851
HM Vanillylmandelic acid - -H(+) - C9H10O5 OR HM Syringic acid - -H(+) - C9H10O5 OR HM 3-(3,4-Dihydroxyphenyl)lactic acid - -H(+) - C9H10O5	9103.87	9132.78	0.0489825	0.555392	0.0843777
HM SM(d18:0/24:1(15Z)(OH)) - -H(+) - C47H93N2O7P	1421.08	1950.64	0.351953	0.15258	0.0842442
BSM NMNH - -H(+) - C11H17N2O8P	14954.8	14644.9	-0.0341948	0.492884	0.0842246
BSM S-carbamylcysteine - -H(+) - C4H8N2O3S	54839.9	55730.3	0.0662358	0.836747	0.0837883
BSMo Diphosphate - -H(+) - H4O7P2	302660	310791	0.042982	0.715747	0.0834865
HM LysoPE(0:0/20:2(11Z,14Z)) - -H(+) - C25H48NO7P OR HM LysoPE(20:2(11Z,14Z)/0:0) - -H(+) - C25H48NO7P	1439.59	1448.8	-0.154021	0.422168	0.0833807
HM 2-Ketobutyric acid - -H(+) - C4H6O3 OR HM Acetoacetic acid - -H(+) - C4H6O3 OR HM 2-Methyl-3-oxopropanoic acid - -H(+) - C4H6O3 OR HM Succinic acid semialdehyde - -H(+) - C4H6O3 OR HM (S)-Methylmalonic acid semialdehyde - -H(+) - C4H6O3 OR HM 4-Hydroxycrotonic acid - -H(+) - C4H6O3	41436	41761	0.0620852	0.469756	0.0796127
HM Deoxyuridine triphosphate - -H(+) - C9H15N2O14P3	8028.87	8295.07	0.0749935	0.447406	0.0772489
HM Glucosylceramide (d18:1/26:1(17Z)) - -H(+) - C50H95NO8 OR HM Galactosylceramide (d18:1/26:1(17Z)) - -H(+) - C50H95NO8	3690.8	4157.14	0.247304	0.0456264	0.0765833
HM Carbonic acid - -H(+) - CH2O3	9162.02	10214.7	0.208267	0.28564	0.0764608
HM Mesohydroxy uroporphyrin III - -H(+) - C40H38N4O17 OR HM Hydroxyacetic acid uroporphyrin III - -H(+) - C40H38N4O17 OR HM Peroxyacetic acid uroporphyrin III - -H(+) - C40H38N4O17	1879.25	2175.05	0.224862	0.330341	0.075839
HM Temurin - -H(+) - C9H12N4O3	7085.09	7222.68	0.00584083	0.940259	0.0757619
HM PE(20:0/24:0) - -H(+) - C49H98NO8P OR HM PE(22:0/22:0) - -H(+) - C49H98NO8P OR HM PE(24:0/20:0) - -H(+) - C49H98NO8P	3131.43	3202.51	0.183293	0.339914	0.0738161
HM Ecgonine methyl ester - -H(+) - C10H17NO3	3925.96	4137.88	0.100082	0.232405	0.0730702
BSM 2-C-methyl-D-erythritol-2,4-cyclodiphosphate - -H(+) - C5H10O9P2	8556.77	6977.63	-0.264657	0.0106068	0.0717254
BSM formycin B - -H(+) - C10H11N4O5 OR BSMo S-Ribosyl-L-homocysteine - -H(+) - C9H17NO6S	14479.2	14148.8	0.0394995	0.599811	0.0715415
HM Homophytanic acid - -H(+) - C21H42O2 OR HM Heneicosanoic acid - -H(+) - C21H42O2	6226.45	6188.03	0.0637273	0.26647	0.0712159
HM D-1-Piperideine-2-carboxylic acid - -H(+) - C6H9NO2 OR HM (S)-2,3,4,5-Tetrahydropiperidine-2-carboxylate - -H(+) - C6H9NO2	6598.01	7145.66	0.234027	0.0278335	0.0706419
BSM Tetrahydropteroyltri-L-glutamic acid - -H(+) - C24H34N8O12	7656.52	7020.76	-0.173244	0.0817145	0.0704159
HM 3-Oxodecanoic acid - -H(+) - C10H18O3	5140.75	5110.42	0.0321371	0.660916	0.0700455
HM 3,4,5-Trimethoxycinnamic acid - -H(+) - C12H14O5 OR HM Trans-2, 3, 4-Trimethoxycinnamate - -H(+) - C12H14O5	35597.1	34956.5	-0.00674169	0.958412	0.0689596
HM N(6)-Methyllysine - -H(+) - C7H16N2O2 OR HM Isoputreanine - -H(+) - C7H16N2O2	4232.61	4495.36	0.0437109	0.730034	0.0687705
HM P1,P4-Bis(5'-adenosyl) tetraphosphate - -H(+) - C20H24N10O19P4	1072.37	1063.21	-0.20315	0.535522	0.0686455
HM Tetradecanoyl-CoA - -H(+) - C35H62N7O17P3S	1331.61	1303.98	0.081086	0.715095	0.0685977
BSMo Sulfite - -H(+) - H2O3S	10936.8	10927.8	0.062442	0.384267	0.068055
HM 2-Oxoarginine - -H(+) - C6H11N3O3	183187	183543	0.0134126	0.781927	0.0676295
HM Glycitin - -H(+) - C22H22O10	12014.7	10563.9	-0.169057	0.0626791	0.0665189
HM Beta-Aminopropionitrile - -H(+) - C3H6N2	2212.91	2771.42	0.26696	0.49586	0.0662853
HM TG(16:0/16:0/18:0)[iso3] - -H(+) - C53H102O6 OR HM TG(18:0/14:0/18:0)[iso3] - -H(+) - C53H102O6	4090.6	4044.29	0.0471503	0.779527	0.0657018
HM PC(o-18:0/24:0) - -H(+) - C50H102NO7P OR HM PC(o-20:0/22:0) - -H(+) - C50H102NO7P	1646.22	1897.65	0.501417	0.186463	0.0649511
HM Galabiosylceramide (d18:1/20:0) - -H(+) - C50H95NO13 OR HM PC(22:5(4Z,7Z,10Z,13Z,16Z)/24:1(15Z)) - -H(+) - C54H96NO8P OR HM PC(22:5(7Z,10Z,13Z,16Z,19Z)/24:1(15Z)) - -H(+) - C54H96NO8P OR HM PC(22:6(4Z,7Z,10Z,13Z,16Z,19Z)/24:0) - -H(+) - C54H96NO8P OR HM PC(24:0/22:6(4Z,7Z,10Z,13Z,16Z,19Z)) - -H(+) - C54H96NO8P OR HM PC(24:1(15Z)/22:5(4Z,7Z,10Z,13Z,16Z)) - -H(+) - C54H96NO8P OR HM PC(24:1(15Z)/…	2353.88	2830.03	0.250903	0.156056	0.0648052
HM PE(18:1(11Z)/24:1(15Z)) - -H(+) - C47H90NO8P OR HM PE(18:1(9Z)/24:1(15Z)) - -H(+) - C47H90NO8P OR HM PE(18:2(9Z,12Z)/24:0) - -H(+) - C47H90NO8P OR HM PE(20:0/22:2(13Z,16Z)) - -H(+) - C47H90NO8P OR HM PE(20:1(11Z)/22:1(13Z)) - -H(+) - C47H90NO8P OR HM PE(20:2(11Z,14Z)/22:0) - -H(+) - C47H90NO8P OR HM PE(22:0/20:2(11Z,14Z)) - -H(+) - C47H90NO8P OR HM PE(22:1(13Z)/20:1(11Z)) - -H(+) - C47H90NO8P …	1820.98	1780.93	0.117173	0.574582	0.0646052
HM TG(20:0/20:1(11Z)/20:4(5Z,8Z,11Z,14Z))[iso6] - -H(+) - C63H112O6	1348.44	1222.93	-0.00156497	0.994813	0.0640252
HM dUMP - -H(+) - C9H13N2O8P	12431.3	11699.4	-0.0507935	0.510294	0.0620936
BSM 2-methylphosphinoyl-2-hydroxyaceticacid - -H(+) - C5H10O4P	4757.85	5136.62	0.0236807	0.928709	0.0620683
BSM 6-diazo-5-oxo-L-norleucine - -H(+) - C6H9N3O3	6768.82	6525.38	-0.0926609	0.360191	0.0608152
HM Tetracosanoic acid - -H(+) - C24H48O2	27527.3	26263.7	-0.0213785	0.699791	0.060722
HM 4alpha-formyl-4beta-methyl-5alpha-cholesta-8,24-dien-3beta-ol - -H(+) - C29H46O2	1492.01	1523.15	-0.0605191	0.746318	0.060533
HM SM(d18:1/26:0) - -H(+) - C49H100N2O6P	2324.94	2409.72	-0.0570391	0.837846	0.0600306
HM Prostaglandin F1a - -H(+) - C20H36O5 OR HM 13,14-Dihydro PGE1 - -H(+) - C20H36O5 OR HM 13,14-Dihydro PGF2a - -H(+) - C20H36O5	3251.89	3190.92	-0.0738337	0.578685	0.0585391
HM (S)-Hydroxyoctanoyl-CoA - -H(+) - C29H50N7O18P3S	895.881	1156.39	0.369269	0.165711	0.0584476
BSMo 4-Hydroxy-L-threonine - -H(+) - C4H9NO4 OR HM Adenine - -H(+) - C5H5N5	780732	788039	0.00916637	0.875095	0.0576948
HM Uridine diphosphate acetylgalactosamine 4-sulfate - -H(+) - C17H27N3O20P2S	1786.28	1899.54	0.0846574	0.612161	0.0560494
HM 13-L-Hydroperoxylinoleic acid - -H(+) - C18H32O4 OR HM 8(R)-Hydroperoxylinoleic acid - -H(+) - C18H32O4 OR HM 9(S)-HPODE - -H(+) - C18H32O4 OR HM 12,13-DiHODE - -H(+) - C18H32O4 OR HM 15,16-DiHODE - -H(+) - C18H32O4 OR HM 9,10-DiHODE - -H(+) - C18H32O4	22041.4	22100.6	0.0778765	0.399409	0.0559293
HM Kinetensin 4-8 - -H(+) - C35H47N10O7	3142.69	3171.03	0.0216974	0.863484	0.0549345
HM TG(18:3(9Z,12Z,15Z)/18:3(9Z,12Z,15Z)/22:6(4Z,7Z,10Z,13Z,16Z,19Z))[iso3] - -H(+) - C61H94O6 OR HM TG(18:3(9Z,12Z,15Z)/20:4(5Z,8Z,11Z,14Z)/20:5(5Z,8Z,11Z,14Z,17Z))[iso6] - -H(+) - C61H94O6 OR HM TG(20:5(5Z,8Z,11Z,14Z,17Z)/18:2(9Z,12Z)/20:5(5Z,8Z,11Z,14Z,17Z))[iso3] - -H(+) - C61H94O6	1290.1	1437.46	0.248927	0.441439	0.0544843
HM 3-Methylcrotonylglycine - -H(+) - C7H11NO3 OR HM Tiglylglycine - -H(+) - C7H11NO3	13893.7	13840.3	-0.00921837	0.934761	0.0544202
BSM S-(2,2-Dichloro-1-hydroxy)ethyl glutathione - -H(+) - C12H19Cl2N3O7S	4484.05	4020.65	-0.177287	0.0390756	0.0542661
BSM phosphonate - -H(+) - HO3P	317555	318516	0.0124891	0.727059	0.0535262
HM O2'-4a-cyclic-tetrahydrobiopterin - -H(+) - C9H14N5O3	35323.4	33523.1	-0.0438113	0.571161	0.0531543
HM TG(15:0/16:0/20:4(5Z,8Z,11Z,14Z))[iso6] - -H(+) - C54H96O6 OR HM TG(15:0/18:1(9Z)/18:3(9Z,12Z,15Z))[iso6] - -H(+) - C54H96O6 OR HM TG(15:0/18:2(9Z,12Z)/18:2(9Z,12Z))[iso3] - -H(+) - C54H96O6 OR HM SM(d18:0/26:1(17Z)) - -H(+) - C49H97N2O6P	2188.39	2407.88	0.0646184	0.668634	0.0524386
HM Thiocysteine - -H(+) - C3H7NO2S2	2454.22	2394.14	-0.102008	0.492785	0.0513612
HM L-Histidine - -H(+) - C6H9N3O2	1.40315e+06	1.44891e+06	-0.124607	0.585695	0.0510047
HM Daidzein - -H(+) - C15H10O4 OR HM 5-L-Glutamyl-taurine - -H(+) - C7H14N2O6S	264916	265906	0.0312855	0.518278	0.0506958
HM Benzaldehyde - -H(+) - C7H6O	7189.77	7240.48	0.058594	0.528842	0.0498087
HM 7-Ketocholesterol - -H(+) - C27H44O2 OR HM 7a-Hydroxy-cholestene-3-one - -H(+) - C27H44O2 OR HM Calcidiol - -H(+) - C27H44O2 OR HM 5,6-trans-25-Hydroxyvitamin D3 - -H(+) - C27H44O2 OR HM 25-Hydroxytachysterol3 - -H(+) - C27H44O2	1357.73	1385.63	0.237121	0.271003	0.0496627
HM 2-Hexaprenyl-3-methyl-5-hydroxy-6-methoxy-1,4-benzoquinol - -H(+) - C38H58O4	606.881	560.208	-0.0408795	0.902476	0.0496294
HM 5-Aminoimidazole ribonucleotide - -H(+) - C8H14N3O7P	13800.2	15428.1	0.139841	0.111893	0.0487918
HM Saccharopine - -H(+) - C11H20N2O6	19984.3	19363.1	-0.0512096	0.528625	0.0486749
HM Histamine - -H(+) - C5H9N3	39378.7	38510.9	-0.140528	0.497636	0.0482914
HM Deoxyadenosine - -H(+) - C10H13N5O3 OR HM 5'-Deoxyadenosine - -H(+) - C10H13N5O3 OR HM Muramic acid - -H(+) - C9H17NO7	15467	14431.1	-0.0397399	0.64843	0.0474922
HM SM(d18:1/24:1(15Z)) - -H(+) - C47H93N2O6P	390.823	426.137	0.0771356	0.857754	0.0471717
HM Methylguanidine - -H(+) - C2H7N3	3001.82	3384.14	0.122876	0.738191	0.0470316
HM MG(0:0/18:3(6Z,9Z,12Z)/0:0) - -H(+) - C21H36O4 OR HM MG(0:0/18:3(9Z,12Z,15Z)/0:0) - -H(+) - C21H36O4 OR HM MG(18:3(6Z,9Z,12Z)/0:0/0:0) - -H(+) - C21H36O4 OR HM MG(18:3(9Z,12Z,15Z)/0:0/0:0) - -H(+) - C21H36O4	1307.87	1254.5	-0.0454023	0.731536	0.0468932
HM Taurine - -H(+) - C2H7NO3S	365779	368155	0.0136087	0.788953	0.046281
HM Cholesterol sulfate - -H(+) - C27H46O4S	145316	104704	-0.35956	0.00950697	0.0460633
BSM 2-Phenyl-1,3-propanediol monocarbamate - -H(+) - C10H13NO3	9237.92	8975.71	-0.0772049	0.365294	0.0443355
HM Dodecanoylcarnitine - -H(+) - C19H37NO4	1385.22	1170.08	-0.207873	0.264513	0.042895
BSM (1R)-Hydroxy-(2R)-glutathionyl-1,2-dihydronaphthalene - -H(+) - C20H25N3O7S OR BSM (1S)-Hydroxy-(2S)-glutathionyl-1,2-dihydronaphthalene - -H(+) - C20H25N3O7S OR BSM (1R)-Glutathionyl-(2R)-hydroxy-1,2-dihydronaphthalene - -H(+) - C20H25N3O7S	12138	11957.7	0.0417757	0.671195	0.0427409
HM SM(d17:1/24:0) - -H(+) - C46H94N2O6P	4546.07	5056.69	0.223711	0.240157	0.0426916
HM PE(20:0/24:1(15Z)) - -H(+) - C49H96NO8P OR HM PE(20:1(11Z)/24:0) - -H(+) - C49H96NO8P OR HM PE(22:0/22:1(13Z)) - -H(+) - C49H96NO8P OR HM PE(22:1(13Z)/22:0) - -H(+) - C49H96NO8P OR HM PE(24:0/20:1(11Z)) - -H(+) - C49H96NO8P OR HM PE(24:1(15Z)/20:0) - -H(+) - C49H96NO8P	7871.09	7986.74	0.0157535	0.854144	0.0426615
HM Glycerol - -H(+) - C3H8O3	2060.43	2688.43	0.379513	0.205428	0.0425885
HM (S)-3-Hydroxy-N-methylcoclaurine - -H(+) - C18H21NO4	46548.3	45762.7	-0.0301154	0.729271	0.0423668
HM PE(22:0/P-18:1(11Z)) - -H(+) - C45H88NO7P OR HM PE(22:0/P-18:1(9Z)) - -H(+) - C45H88NO7P OR HM PE(22:1(13Z)/P-18:0) - -H(+) - C45H88NO7P OR HM PE(24:1(15Z)/P-16:0) - -H(+) - C45H88NO7P OR HM PE(P-16:0/24:1(15Z)) - -H(+) - C45H88NO7P OR HM PE(P-18:0/22:1(13Z)) - -H(+) - C45H88NO7P OR HM PE(P-18:1(11Z)/22:0) - -H(+) - C45H88NO7P OR HM PE(P-18:1(9Z)/22:0) - -H(+) - C45H88NO7P	936.431	1115.12	0.336949	0.29364	0.0413235
HM Galabiosylceramide (d18:1/24:1(15Z)) - -H(+) - C54H101NO13 OR HM Lactosylceramide (d18:1/24:1(15Z)) - -H(+) - C54H101NO13	935.986	1291.62	0.19022	0.634655	0.0411206
HM Oxoglutaric acid - -H(+) - C5H6O5	2442.56	2553.49	0.0422842	0.67552	0.040772
HM N2-Succinyl-L-ornithine - -H(+) - C9H16N2O5 OR HM 4-(Glutamylamino) butanoate - -H(+) - C9H16N2O5	50640.6	51493.5	-0.0353497	0.802751	0.0407704
HM Gamma glutamyl ornithine - -H(+) - C10H19N3O5 OR HM Aspartylysine - -H(+) - C10H19N3O5 OR HM Alpha-Aspartyl-lysine - -H(+) - C10H19N3O5	78825.9	73624.6	-0.0839285	0.351943	0.0399787
HM (S)-Hydroxyhexanoyl-CoA - -H(+) - C27H46N7O18P3S	578.317	639.894	0.123729	0.83225	0.0391634
HM SM(d17:1/24:1(15Z)) - -H(+) - C46H92N2O6P	4213.38	4792.08	0.194564	0.0787	0.0384494
BSM thiolactomycin - -H(+) - C11H14O2S OR HM 1,3,7-Trimethyluric acid - -H(+) - C8H10N4O3 OR HM Sedoheptulose - -H(+) - C7H14O7	23348.2	24835.9	0.017528	0.875676	0.0368497
HM Galactaric acid - -H(+) - C6H10O8 OR HM Glucaric acid - -H(+) - C6H10O8	123699	125428	0.107598	0.669581	0.0364399
HM 5-Methoxytryptophol - -H(+) - C11H13NO2	4973.03	4921.27	-0.060847	0.269186	0.0355527
BSM gamma-Glutamyl-beta-aminopropiononitrile - -H(+) - C8H13N3O3	7514.19	7529.25	-0.0387114	0.682338	0.0350792
HM Methylarsonate - -H(+) - CH5AsO3	6106.85	5843.32	-0.0430945	0.692578	0.0349867
BSMo acyl phosphatidylglycerol (n-C16:0) - -H(+) - C54H105O11P	757.747	989.208	0.274792	0.529064	0.0345793
BSM 8-hydroxyquinoline - -H(+) - C9H7NO	20482	21813.9	0.0533616	0.293839	0.0345236
HM PS(14:1(9Z)/14:1(9Z)) - -H(+) - C34H62NO10P	1077.11	717.897	-0.302766	0.349621	0.0344558
HM Anserine - -H(+) - C10H16N4O3 OR HM Homocarnosine - -H(+) - C10H16N4O3 OR HM Balenine - -H(+) - C10H16N4O3	17411.5	17289	-0.0369395	0.708733	0.0328616
HM 27-Norcholestanehexol - -H(+) - C26H46O6	1691.73	1638.1	-0.0506833	0.73273	0.0324545
HM 3,4-Dihydroxyphenylglycol - -H(+) - C8H10O4	4864.78	4941.03	0.0781899	0.302713	0.032303
HM Acetone - -H(+) - C3H6O OR HM Propanal - -H(+) - C3H6O	6046.21	5201.28	-0.201931	0.0118781	0.0318174
HM TG(16:0/16:1(9Z)/18:2(9Z,12Z))[iso6] - -H(+) - C53H96O6 OR HM TG(16:1(9Z)/16:1(9Z)/18:1(9Z))[iso3] - -H(+) - C53H96O6 OR HM TG(16:0/16:0/18:3(9Z,12Z,15Z))[iso3] - -H(+) - C53H96O6 OR HM TG(18:1(11Z)/14:0/18:2(9Z,12Z))[iso3] - -H(+) - C53H96O6 OR HM TG(18:1(9Z)/14:0/18:2(9Z,12Z))[iso6] - -H(+) - C53H96O6	4628.92	5377.01	0.172013	0.2625	0.0312351
HM Phenylacetyl-CoA - -H(+) - C29H42N7O17P3S OR HM Salicyl CoA - -H(+) - C29H42N7O17P3S	7622.61	7315.28	0.046048	0.755457	0.0311943
BSM 2,5-Dichloro-4-oxohex-2-enedioate - -H(+) - C6H4Cl2O5	43092.4	43535.2	-0.00320343	0.96826	0.030736
HM (N-acetylneuraminosyl(a2-6)lactosamine) - -H(+) - C25H42N2O19 OR HM 3-Sialyl-N-acetyllactosamine - -H(+) - C25H42N2O19 OR HM 6-Sialyl-N-acetyllactosamine - -H(+) - C25H42N2O19	10415.2	9555.44	-0.118223	0.121465	0.0298223
HM 7-Hydroxyoctanoic acid - -H(+) - C8H16O3 OR HM Hydroxyoctanoic acid - -H(+) - C8H16O3 OR HM 3-Hydroxyoctanoic acid - -H(+) - C8H16O3 OR HM (R)-2-Hydroxycaprylic acid - -H(+) - C8H16O3 OR HM (R)-3-Hydroxyoctanoic acid - -H(+) - C8H16O3	1875.68	1807.97	-0.0121486	0.940908	0.0279645
BSMo 3-Oxoadipyl-CoA - -H(+) - C27H42N7O20P3S	1168.8	1367.78	0.0671848	0.660104	0.0279478
BSMo N-Acetyl-D-glucosamine(anhydrous)N-Acetylmuramic acid - -H(+) - C19H30N2O12	17347.7	15764.6	-0.0367526	0.720981	0.0277658
BSMo 4-(cytidine 5'-diphospho)-2-C-methyl-D-erythritol - -H(+) - C14H25N3O14P2	4747.33	4397.38	-0.10341	0.295731	0.0277633
HM Oenanthic ether - -H(+) - C9H18O2 OR HM Pelargonic acid - -H(+) - C9H18O2	17793.2	18085.8	0.0381926	0.606661	0.0263804
HM Lactosamine - -H(+) - C12H23NO10 OR HM 6-(alpha-D-Glucosaminyl)-1D-myo-inositol - -H(+) - C12H23NO10	23175.5	23018.7	-0.0151276	0.842229	0.0261899
HM Ornithine - -H(+) - C5H12N2O2 OR HM D-Ornithine - -H(+) - C5H12N2O2	345076	333020	-0.0311219	0.779099	0.0259904
BSMo Sulfite - -H(+) - H2O3S	3809	3495.96	-0.0587325	0.746778	0.0253872
HM N-Formyl-L-methionine - -H(+) - C6H11NO3S	200738	198794	-0.103191	0.251255	0.0246891
HM 3-Hydroxypimelyl-CoA - -H(+) - C28H46N7O20P3S	612.229	838.184	0.491779	0.264929	0.0242381
BSM DDP-N-acetylmuramoyl-L-alanyl-D-glutamate - -H(+) - C28H41N5O23P2	2091.32	2044.71	-0.0253378	0.817736	0.0241904
HM L-Phenylalanine - -H(+) - C9H11NO2 OR HM 3-Pyridinebutanoic acid - -H(+) - C9H11NO2 OR HM Benzocaine - -H(+) - C9H11NO2 OR HM Norsalsolinol - -H(+) - C9H11NO2	2.22632e+06	2.26334e+06	0.0199453	0.599761	0.0236134
HM Propynoic acid - -H(+) - C3H2O2	693.33	560.969	0.0646015	0.925317	0.0234204
HM Uridine - -H(+) - C9H12N2O6 OR HM Pseudouridine - -H(+) - C9H12N2O6 OR HM 3,3',4'5-Tetrahydroxystilbene - -H(+) - C14H12O4	128737	109651	-0.153134	0.106039	0.0231687
HM dUDP - -H(+) - C9H14N2O11P2	8335.97	7809.79	-0.0653216	0.435474	0.0231666
HM 4-Hydroxycyclohexylcarboxylic acid - -H(+) - C7H12O3	8621.48	9052.49	-4.27123e-05	0.999581	0.0230282
BSM pteroyl-gamma-glutamyl-gamma-glutamylglutamate - -H(+) - C30H31N9O12	8470.1	7827.05	-0.0946146	0.196889	0.022952
HM Acetyl-N-formyl-5-methoxykynurenamine - -H(+) - C13H16N2O4 OR HM Alpha-N-Phenylacetyl-L-glutamine - -H(+) - C13H16N2O4	13636.8	13303.3	-0.0444882	0.617301	0.0224814
HM 3,4-Dihydroxyphenylglycol O-sulfate - -H(+) - C8H10O7S	55627.8	55123	-0.021715	0.877495	0.0223644
HM L-Arginine - -H(+) - C6H14N4O2 OR HM D-Arginine - -H(+) - C6H14N4O2 OR HM N-Methyltryptamine - -H(+) - C11H14N2	869924	821881	-0.0258429	0.837442	0.0218736
HM 3-Methylthiopropionic acid - -H(+) - C4H8O2S	1800.9	2052.79	0.251823	0.128085	0.0217701
HM Adenosine triphosphate - -H(+) - C10H16N5O13P3 OR HM dGTP - -H(+) - C10H16N5O13P3	66733.6	64804	-0.000464736	0.996905	0.0213998
BSM 2-dehydro-3-deoxy-D-galactonate-6-phosphate - -H(+) - C6H8O9P	16094.4	14132.5	-0.191513	0.381232	0.0212583
HM TG(16:1(9Z)/16:1(9Z)/20:4(5Z,8Z,11Z,14Z))[iso3] - -H(+) - C55H94O6 OR HM TG(18:2(9Z,12Z)/14:0/20:4(5Z,8Z,11Z,14Z))[iso6] - -H(+) - C55H94O6 OR HM TG(18:3(9Z,12Z,15Z)/16:0/18:3(9Z,12Z,15Z))[iso3] - -H(+) - C55H94O6	2563.42	2684.78	0.110921	0.572966	0.0210706
HM 1,2-Dioctadecanoyl-3-(galactosyl-B-1-6-galactosyl-B-1)-glycerol - -H(+) - C51H96O15	1897.01	2200.7	0.274142	0.229094	0.0210618
HM Beta-Carboline - -H(+) - C11H8N2	7840.08	7834.71	-0.0143453	0.83547	0.020492
BSM 2-hydroxydeoxyadenosine 5'-triphosphate - -H(+) - C10H12N5O13P3	4557.15	4575.89	0.0308494	0.687479	0.0204813
HM Ribose-1-arsenate - -H(+) - C5H11AsO8	4730.26	4550.61	0.036687	0.749296	0.020438
HM Cyclohexanone - -H(+) - C6H10O	3068.16	3091.81	0.0336693	0.740097	0.0203071
HM 2,3-Diaminosalicylic acid - -H(+) - C7H8N2O3	39894.4	39544.4	0.0221314	0.661092	0.0201416
HM LysoPC(16:0) - -H(+) - C24H50NO7P	2400.99	1927.14	-0.180542	0.226356	0.0201063
BSM hydroxymethyl-dCTP - -H(+) - C10H14N2O15P3	5643.36	5878.03	0.0837289	0.446696	0.019714
HM Ascorbic acid - -H(+) - C6H8O6 OR HM D-Glucurono-6,3-lactone - -H(+) - C6H8O6	7335.5	7173.95	-0.0109424	0.803959	0.0194165
HM 2-Methyl-3-hydroxybutyryl-CoA - -H(+) - C26H44N7O18P3S OR HM 3-Hydroxyisovaleryl-CoA - -H(+) - C26H44N7O18P3S	1703.14	1761.96	0.0296252	0.915291	0.0192403
HM Indolelactic acid - -H(+) - C11H11NO3 OR HM 5-Methoxyindoleacetate - -H(+) - C11H11NO3 OR HM Cinnamoylglycine - -H(+) - C11H11NO3	10627.2	10729.1	-0.0136178	0.785209	0.0189711
HM PC(18:1(11Z)/22:2(13Z,16Z)) - -H(+) - C48H90NO8P OR HM PC(18:1(9Z)/22:2(13Z,16Z)) - -H(+) - C48H90NO8P OR HM PC(18:2(9Z,12Z)/22:1(13Z)) - -H(+) - C48H90NO8P OR HM PC(18:3(6Z,9Z,12Z)/22:0) - -H(+) - C48H90NO8P OR HM PC(18:3(9Z,12Z,15Z)/22:0) - -H(+) - C48H90NO8P OR HM PC(20:0/20:3(5Z,8Z,11Z)) - -H(+) - C48H90NO8P OR HM PC(20:0/20:3(8Z,11Z,14Z)) - -H(+) - C48H90NO8P OR HM PC(20:1(11Z)/20:2(11Z,1…	3592.14	4096.72	0.155251	0.361617	0.0187985
HM Quinolinic acid - -H(+) - C7H5NO4 OR HM Homocysteinesulfinic acid - -H(+) - C4H9NO4S	32869	33145.9	0.0375102	0.583257	0.018672
HM 3-Oxooctadecanoic acid - -H(+) - C18H34O3	24874.5	23000.2	-0.134745	0.0145114	0.0182063
HM Acetaminophen - -H(+) - C8H9NO2 OR HM 2-Phenylglycine - -H(+) - C8H9NO2 OR HM Dopamine quinone - -H(+) - C8H9NO2 OR HM Leukoaminochrome - -H(+) - C8H9NO2	13542.9	12909	-0.0179899	0.785991	0.0176121
HM 7-Methylhypoxanthine - -H(+) - C40H54O4	4328.88	3717.31	-0.267885	0.0685549	0.0171866
HM TG(15:0/16:0/20:3(8Z,11Z,14Z))[iso6] - -H(+) - C54H98O6 OR HM TG(15:0/18:0/18:3(9Z,12Z,15Z))[iso6] - -H(+) - C54H98O6 OR HM TG(15:0/18:1(9Z)/18:2(9Z,12Z))[iso6] - -H(+) - C54H98O6	2173.77	2632.77	0.22479	0.173172	0.0170758
HM 5-Amino-6-ribitylamino uracil - -H(+) - C9H16N4O6	46162.6	45042.8	0.0265724	0.783512	0.0166638
HM B-Sulfinyl pyruvate - -H(+) - C3H4O5S	726.103	470.274	-0.318584	0.412771	0.0164861
HM Hydantoin-5-propionic acid - -H(+) - C6H8N2O4 OR HM Menadione - -H(+) - C11H8O2	18174.6	18019.9	0.0202025	0.81222	0.0162835
BSM Pteridine - -H(+) - C6H4N4 OR HM Monoethyl malonic acid - -H(+) - C5H8O4 OR HM Ethylmalonic acid - -H(+) - C5H8O4 OR HM Glutaric acid - -H(+) - C5H8O4 OR HM Methylsuccinic acid - -H(+) - C5H8O4 OR HM Dimethylmalonic acid - -H(+) - C5H8O4 OR HM 2-Acetolactate - -H(+) - C5H8O4 OR HM (S)-2-Acetolactate - -H(+) - C5H8O4	10189	10010.1	-0.00780262	0.926931	0.0162173
HM 1-pyrroline - -H(+) - C4H7N	1643.25	1714.7	0.104067	0.677599	0.0158895
HM PC(18:0/P-18:0) - -H(+) - C44H88NO7P OR HM PC(20:0/P-16:0) - -H(+) - C44H88NO7P OR HM PC(P-16:0/20:0) - -H(+) - C44H88NO7P OR HM PC(P-18:0/18:0) - -H(+) - C44H88NO7P OR HM PC(o-16:1(9Z)/20:0) - -H(+) - C44H88NO7P OR HM PC(o-18:1(9Z)/18:0) - -H(+) - C44H88NO7P	576.277	813.967	0.532415	0.308299	0.0155693
BSM phenyl-1-thio-beta-D-galactopyranoside - -H(+) - C12H16O5S OR HM Naringenin - -H(+) - C15H12O5 OR HM Dihydrogenistein - -H(+) - C15H12O5	36109.1	35427	-0.0347327	0.713103	0.0153274
BSMo methanesulfonate - -H(+) - CH4O3S	1.38784e+06	1.41302e+06	0.0591682	0.212981	0.014823
HM 3-Aminopropionaldehyde - -H(+) - C3H7NO OR HM N,N-Dimethylformamide - -H(+) - C3H7NO OR HM Aminoacetone - -H(+) - C3H7NO	3873.52	4721.19	0.198401	0.535969	0.014819
HM Heptacosanoic acid - -H(+) - C27H54O2	2016.54	1939.23	-0.0998347	0.477701	0.0140633
BSMo XDP - -H(+) - C10H14N4O12P2	23736.4	22326.3	-0.0238822	0.766403	0.0127885
HM TG(8:0/8:0/8:0) - -H(+) - C27H50O6	1188.78	1123.13	-0.100403	0.477999	0.0127177
HM PC(20:0/24:0) - -H(+) - C52H104NO8P OR HM PC(22:0/22:0) - -H(+) - C52H104NO8P OR HM PC(24:0/20:0) - -H(+) - C52H104NO8P	1519.81	1594.24	0.0652453	0.791839	0.0120181
HM 1,2,3,4-tetrahydroisoquinoline - -H(+) - C9H11N	21826	20369.5	-0.102742	0.361652	0.0119286
HM Galactitol - -H(+) - C6H14O6 OR HM Sorbitol - -H(+) - C6H14O6 OR HM Mannitol - -H(+) - C6H14O6 OR HM L-Iditol - -H(+) - C6H14O6 OR HM 2-Hydroxyfluorene - -H(+) - C13H10O	244653	245826	0.0330631	0.337411	0.011375
HM Amylose - -H(+) - C14H26O11 OR HM Galactan - -H(+) - C14H26O11	17497.6	17046.9	-0.0689026	0.304844	0.0108331
HM 4-Hydroxyphenylacetylglutamine - -H(+) - C13H15NO6	10710	10571.2	0.0179961	0.685484	0.0104544
HM Pseudoecgonyl-CoA - -H(+) - C30H49N8O18P3S	864.176	754.432	-0.184559	0.560313	0.0102794
HM O-Phosphoethanolamine - -H(+) - C2H8NO4P	19996	20044.3	-0.0216843	0.728388	0.0101716
HM Glucosamine-1P - -H(+) - C6H14NO8P OR HM Glucosamine 6-phosphate - -H(+) - C6H14NO8P	42041.4	40062.6	0.0203009	0.828113	0.0101622
HM MG(0:0/18:2(9Z,12Z)/0:0) - -H(+) - C21H38O4 OR HM MG(18:2(9Z,12Z)/0:0/0:0) - -H(+) - C21H38O4	1373.83	1360.59	-0.0113372	0.931249	0.0101153
HM Glucosylsphingosine - -H(+) - C24H47NO7 OR HM Galactosylsphingosine - -H(+) - C24H47NO7	1585.27	1383.29	-0.233463	0.0833791	0.0100566
HM 5-Dodecenoic acid - -H(+) - C12H22O2 OR HM trans-Dodec-2-enoic acid - -H(+) - C12H22O2	3095	3104.05	0.0574249	0.406421	0.00940789
HM Galactose-beta-1,4-xylose - -H(+) - C11H20O10	21106.2	20801.4	0.00746257	0.924009	0.00932326
HM Gamma-Glutamyl-Se-methylselenocysteine - -H(+) - C9H16N2O5Se	5967.55	5873.9	0.00380693	0.945346	0.0093163
HM Hyaluronan - -H(+) - C28H44N2O23	4079.28	3803.4	-0.117252	0.248953	0.00867977
HM Phenethylamine glucuronide - -H(+) - C14H19NO6	37932.3	35752.4	-0.0840999	0.0107822	0.00863086
HM Codeine - -H(+) - C18H21NO3	59434.8	59255.5	-0.0209881	0.801276	0.00847284
HM TG(15:0/18:1(9Z)/16:0)[iso6] - -H(+) - C52H98O6 OR HM TG(15:0/20:0/14:1(9Z))[iso6] - -H(+) - C52H98O6 OR HM TG(15:0/20:1(11Z)/14:0)[iso6] - -H(+) - C52H98O6	3216.72	3206.51	-0.0277234	0.887151	0.00824822
HM Biflorin - -H(+) - C16H18O9 OR HM Chlorogenic acid - -H(+) - C16H18O9	1.06361e+06	1.03795e+06	-0.0172358	0.689946	0.00792019
HM DG(15:0/22:6(4Z,7Z,10Z,13Z,16Z,19Z)/0:0) - -H(+) - C40H66O5 OR HM DG(22:6(4Z,7Z,10Z,13Z,16Z,19Z)/15:0/0:0) - -H(+) - C40H66O5	1164.39	1060.08	0.0364739	0.856629	0.00730999
BSM aztreonam - -H(+) - C13H17N5O8S2	43766.3	43956.8	0.0111613	0.94463	0.00704964
HM 3-O-Sulfogalactosylceramide (d18:1/22:0) - -H(+) - C46H89NO11S	1584.13	1987.44	0.285109	0.0507481	0.00658843
HM Retinoic acid - -H(+) - C20H28O2 OR HM 9-cis-Retinoic acid - -H(+) - C20H28O2 OR HM 13-cis-Retinoic acid - -H(+) - C20H28O2 OR HM 4-Oxoretinol - -H(+) - C20H28O2 OR HM 4-OH-Retinal - -H(+) - C20H28O2	5674.35	5019.37	-0.16142	0.0189508	0.00632977
HM N-Acetyl-9-O-lactoylneuraminic acid - -H(+) - C14H23NO11	13720.7	13040.8	-0.0773559	0.312067	0.00627321
HM Tetrahydrofuran - -H(+) - C4H8O OR HM Butanone - -H(+) - C4H8O OR HM Butanal - -H(+) - C4H8O	3730.19	3753.61	-0.0913246	0.837029	0.00623397
BSM 2-octaprenyl-3-methyl-6-methoxy-1,4-benzoquinone - -H(+) - C48H72O3	1998.97	2136.68	0.0418533	0.68582	0.00608037
HM Adipoyl-CoA - -H(+) - C27H44N7O19P3S	818.871	854.496	-0.0258706	0.883281	0.00588156
HM 2'-Deoxyinosine triphosphate - -H(+) - C10H15N4O13P3	8421.59	7806.82	-0.148158	0.0972442	0.00584929
BSMo UDP-N-acetyl-D-mannosaminouronate - -H(+) - C17H25N3O18P2	2675.1	2464.61	-0.163729	0.326573	0.00582768
HM L-Fucose - -H(+) - C6H12O5 OR HM Rhamnose - -H(+) - C6H12O5 OR HM 1,5-Anhydrosorbitol - -H(+) - C6H12O5 OR HM Beta-D-Fucose - -H(+) - C6H12O5 OR HM L-Rhamnulose - -H(+) - C6H12O5 OR HM 2-Deoxygalactopyranose - -H(+) - C6H12O5	10312	10440.9	0.0186681	0.732452	0.00564682
HM Dolichol-14 - -H(+) - C70H114O OR HM TG(20:0/20:1(11Z)/20:1(11Z))[iso3] - -H(+) - C63H118O6	1441.91	1424.96	-0.0780403	0.595454	0.00555533
HM MG(0:0/18:1(11Z)/0:0) - -H(+) - C21H40O4 OR HM MG(0:0/18:1(9Z)/0:0) - -H(+) - C21H40O4 OR HM MG(18:1(11Z)/0:0/0:0) - -H(+) - C21H40O4 OR HM MG(18:1(9Z)/0:0/0:0) - -H(+) - C21H40O4	3361.89	3409.8	-0.0085351	0.908522	0.00541598
HM 1-Methylinosine - -H(+) - C11H14N4O5	47272.1	43565.1	-0.115231	0.171351	0.00523113
HM N,N-Dimethylaniline - -H(+) - C8H11N OR HM 1-Phenylethylamine - -H(+) - C8H11N OR HM Phenylethylamine - -H(+) - C8H11N	1309.77	1282.18	0.0727897	0.546094	0.00516884
HM 5-Formiminotetrahydrofolic acid - -H(+) - C20H24N8O6	18498.1	17891.6	-0.00667842	0.938108	0.00499878
HM Tryptamine - -H(+) - C10H12N2 OR HM Anatabine - -H(+) - C10H12N2	5520.3	5652.49	-0.00823779	0.902275	0.00467483
HM Nonadecanoic acid - -H(+) - C19H38O2 OR HM Pristanic acid - -H(+) - C19H38O2 OR HM Tuberculostearic acid - -H(+) - C19H38O2	13599.1	12378.9	-0.139099	0.0156911	0.00407769
HM Glutaconic acid - -H(+) - C5H6O4 OR HM Citraconic acid - -H(+) - C5H6O4 OR HM Mesaconic acid - -H(+) - C5H6O4 OR HM Itaconic acid - -H(+) - C5H6O4 OR HM Gamma-delta-Dioxovaleric acid - -H(+) - C5H6O4	26294	27128.6	0.0249551	0.663042	0.00396364
HM (3S)-3-Hydroxydodec-cis-6-enoyl-CoA - -H(+) - C33H52N7O18P3S OR HM 3(S)-3-hydroxydodecen-(5Z)-oyl-CoA - -H(+) - C33H52N7O18P3S	578.678	572.045	-0.108806	0.807501	0.00368339
HM dATP - -H(+) - C10H16N5O12P3	8910.55	8537.44	-0.050775	0.455274	0.00366856
HM TG(16:0/20:0/20:4(5Z,8Z,11Z,14Z))[iso6] - -H(+) - C59H106O6 OR HM TG(18:0/18:0/20:4(5Z,8Z,11Z,14Z))[iso3] - -H(+) - C59H106O6 OR HM TG(18:1(9Z)/18:2(9Z,12Z)/20:1(11Z))[iso6] - -H(+) - C59H106O6 OR HM TG(18:2(9Z,12Z)/18:2(9Z,12Z)/20:0)[iso3] - -H(+) - C59H106O6 OR HM TG(18:1(9Z)/18:1(9Z)/20:2(11Z,14Z))[iso3] - -H(+) - C59H106O6	2031.82	1964.82	0.0577488	0.745329	0.00366043
BSMo Propanoyl phosphate - -H(+) - C3H7O5P	63956.4	63483.6	0.0261572	0.668927	0.00358775
HM Malonylcarnitine - -H(+) - C10H17NO6	13496.8	13461.4	0.036052	0.645466	0.00352971
HM Progesterone - -H(+) - C21H30O2 OR HM 7-Dehydropregnenolone - -H(+) - C21H30O2	2674.47	2373.86	-0.155367	0.178469	0.00344999
HM 5,6-Epoxy-8,11,14-eicosatrienoic acid - -H(+) - C20H32O3 OR HM 8,9-Epoxyeicosatrienoic acid - -H(+) - C20H32O3 OR HM 14R,15S-EpETrE - -H(+) - C20H32O3 OR HM Hydroxyeicosatetraenoic acid - -H(+) - C20H32O3 OR HM 15(S)-HETE - -H(+) - C20H32O3 OR HM 14,15-Epoxy-5,8,11-eicosatrienoic acid - -H(+) - C20H32O3 OR HM 11,12-Epoxyeicosatrienoic acid - -H(+) - C20H32O3 OR HM 8-HETE - -H(+) - C20H32O3 OR …	6493.78	6556.47	-0.0653387	0.45619	0.00339355
HM NADPH - -H(+) - C21H30N7O17P3	4286.66	4206.54	0.0242149	0.819753	0.0032791
HM PG(18:2(9Z,12Z)/22:6(4Z,7Z,10Z,13Z,16Z,19Z)) - -H(+) - C46H75O10P OR HM PG(18:3(6Z,9Z,12Z)/22:5(4Z,7Z,10Z,13Z,16Z)) - -H(+) - C46H75O10P OR HM PG(18:3(6Z,9Z,12Z)/22:5(7Z,10Z,13Z,16Z,19Z)) - -H(+) - C46H75O10P OR HM PG(18:3(9Z,12Z,15Z)/22:5(4Z,7Z,10Z,13Z,16Z)) - -H(+) - C46H75O10P OR HM PG(18:3(9Z,12Z,15Z)/22:5(7Z,10Z,13Z,16Z,19Z)) - -H(+) - C46H75O10P	1405.36	1063.65	-0.311518	0.209258	0.00299849
HM Proline betaine - -H(+) - C7H13NO2	4809.32	4737.1	-0.0102906	0.841268	0.00298676
HM 5-Androstene-3b,16b,17a-triol - -H(+) - C19H30O3 OR HM 5-Androstene-3b,16a,17a-triol - -H(+) - C19H30O3 OR HM 5-Androstenetriol - -H(+) - C19H30O3 OR HM 11-Hydroxyandrosterone - -H(+) - C19H30O3 OR HM 16-alpha-Hydroxyandrosterone - -H(+) - C19H30O3 OR HM 5-Androstene-3alpha-16b,17b-triol - -H(+) - C19H30O3	3167.95	3064.28	-0.00562641	0.961784	0.00288176
BSMo 3-Deoxy-D-manno-2-octulosonate - -H(+) - C8H14O8	15894	15589.2	-0.0263407	0.73434	0.00282091
HM 3D,7D,11D-Phytanic acid - -H(+) - C20H40O2 OR HM 3L,7D,11D-Phytanic acid - -H(+) - C20H40O2 OR HM Phytanic acid - -H(+) - C20H40O2 OR HM Arachidic acid - -H(+) - C20H40O2	54907.9	51818.8	-0.0987054	0.00643441	0.00281221
BSM tetrahydro-TPP - -H(+) - C12H22N4O7P2S	8883.67	8352.46	-0.0100168	0.893796	0.00266254
HM TG(20:1(11Z)/20:1(11Z)/20:4(5Z,8Z,11Z,14Z))[iso3] - -H(+) - C63H110O6	915.276	1014.4	0.109369	0.701108	0.00246773
HM Ubiquinone Q1 - -H(+) - C14H18O4	5237.74	5462.2	0.0224581	0.724234	0.0024441
HM TG(16:0/20:0/20:1(11Z))[iso6] - -H(+) - C59H112O6 OR HM TG(18:0/18:0/20:1(11Z))[iso3] - -H(+) - C59H112O6 OR HM TG(18:0/18:1(9Z)/20:0)[iso6] - -H(+) - C59H112O6 OR HM TG(16:1(9Z)/20:0/20:0)[iso3] - -H(+) - C59H112O6	2367.68	2327.63	-0.00619441	0.947566	0.00230078
HM PC(15:0/24:0) - -H(+) - C47H94NO8P OR HM PE(18:0/24:0) - -H(+) - C47H94NO8P OR HM PE(20:0/22:0) - -H(+) - C47H94NO8P OR HM PE(22:0/20:0) - -H(+) - C47H94NO8P OR HM PE(24:0/18:0) - -H(+) - C47H94NO8P	5571.92	5893.85	0.0584803	0.59061	0.00225432
HM Sialyl Lex tetra - -H(+) - C37H62N2O28 OR HM Sialyl Lea tetra - -H(+) - C37H62N2O28	1425.79	1338.88	-0.0142617	0.927943	0.00187873
HM L-Lysine - -H(+) - C6H14N2O2 OR HM D-Lysine - -H(+) - C6H14N2O2 OR HM (3S)-3,6-Diaminohexanoate - -H(+) - C6H14N2O2 OR HM (3S,5S)-3,5-Diaminohexanoate - -H(+) - C6H14N2O2	1.21746e+06	1.16292e+06	0.0591398	0.67665	0.0018397
HM 13S-hydroxyoctadecadienoic acid - -H(+) - C18H32O3 OR HM Alpha-dimorphecolic - -H(+) - C18H32O3 OR HM 9,10-Epoxyoctadecenoic acid - -H(+) - C18H32O3 OR HM 12,13-EpOME - -H(+) - C18H32O3 OR HM 9-HODE - -H(+) - C18H32O3	18698.7	17854.6	-0.0272733	0.605732	0.00179296
BSMo 2-succinyl-5-enolpyruvyl-6-hydroxy-3-cyclohexene-1-carboxylate - -H(+) - C14H16O9	12706.7	12323	0.0362597	0.686962	0.00175788
HM Urothion - -H(+) - C11H11N5O3S2	8605.04	8531.92	0.00193271	0.985522	0.00175402
BSM Ethylene glycol - -H(+) - C2H6O2	995.263	843.984	-0.200199	0.591137	0.00174655
HM Cysteineglutathione disulfide - -H(+) - C13H22N4O8S2	13787.8	13291.2	0.0195049	0.86726	0.00169835
HM Pentacarboxyl porphyrinogen III - -H(+) - C37H40N4O10	8247.78	7906.84	-0.0938207	0.3698	0.0016261
HM Heptanoic acid - -H(+) - C7H14O2	3769.54	3857.83	0.0208741	0.815219	0.00155337
HM Imidazolone - -H(+) - C3H4N2O	1964.24	1821.7	-0.0206795	0.888642	0.00146353
BSM 4-coumaroyl-CoA - -H(+) - C30H42N7O18P3S OR BSM Benzoyl acetyl-CoA - -H(+) - C30H42N7O18P3S	454.252	448.481	0.0232095	0.960244	0.00141239
HM TG(18:0/18:2(9Z,12Z)/20:4(5Z,8Z,11Z,14Z))[iso6] - -H(+) - C59H102O6 OR HM TG(16:1(9Z)/20:1(11Z)/20:4(5Z,8Z,11Z,14Z))[iso6] - -H(+) - C59H102O6 OR HM TG(18:1(9Z)/18:1(9Z)/20:4(5Z,8Z,11Z,14Z))[iso3] - -H(+) - C59H102O6 OR HM TG(18:1(9Z)/16:0/22:5(7Z,10Z,13Z,16Z,19Z))[iso6] - -H(+) - C59H102O6 OR HM TG(18:2(9Z,12Z)/18:1(9Z)/20:3(8Z,11Z,14Z))[iso6] - -H(+) - C59H102O6 OR HM TG(18:2(9Z,12Z)/18:2(9Z…	2105.34	2299.11	0.194192	0.453673	0.00139609
BSM 4-methylanthranilate - -H(+) - C8H8NO2 OR BSM 5-methylanthranilate - -H(+) - C8H8NO2 OR BSM 3-methylanthranilate - -H(+) - C8H8NO2 OR HM D-Xylose - -H(+) - C5H10O5 OR HM D-Ribose - -H(+) - C5H10O5 OR HM 2-Deoxyribonic acid - -H(+) - C5H10O5 OR HM D-Ribulose - -H(+) - C5H10O5 OR HM L-Arabinose - -H(+) - C5H10O5 OR HM L-Threo-2-pentulose - -H(+) - C5H10O5 OR HM D-Xylulose - -H(+) - C5H10O5 OR H…	31385.3	33097.3	0.0944343	0.189878	0.00111724
HM Petunidin - -H(+) - C16H13ClO7	18304.6	18184.8	-0.0268502	0.550861	0.00108973
BSM alpha-D-glucose 1-methylene-phosphonate - -H(+) - C7H14O9P	140199	141718	-0.026326	0.696525	0.00103512
HM 2-Aminoacrylic acid - -H(+) - C3H5NO2	8742.58	9006.46	-0.0658115	0.708429	0.0010005
HM TG(18:3(9Z,12Z,15Z)/18:2(9Z,12Z)/18:3(9Z,12Z,15Z))[iso3] - -H(+) - C57H94O6 OR HM TG(20:4(5Z,8Z,11Z,14Z)/14:0/20:4(5Z,8Z,11Z,14Z))[iso3] - -H(+) - C57H94O6	5958.23	6110.49	0.0057301	0.940592	0.00089773
HM (S)-3-Hydroxydodecanoyl-CoA - -H(+) - C33H58N7O18P3S	972.115	733.682	-0.0581391	0.832831	0.000863781
HM 3-O-Sulfogalactosylceramide (d18:1/14:0) - -H(+) - C38H73NO11S	2264.16	2050.44	-0.197	0.289278	0.000817388
HM Adenylsuccinic acid - -H(+) - C14H18N5O11P	5938.78	5443.72	-0.176837	0.0394081	0.000793857
HM TG(20:0/20:0/20:1(11Z))[iso3] - -H(+) - C63H120O6	653.354	613.393	0.112441	0.755587	0.000783837
HM trans-4,5-epoxy-2(E)-decenal - -H(+) - C10H16O2	2713.67	2579.86	-0.136014	0.0795291	0.000765442
BSM 3,4-Dihydro-3-hydroxy-4-S-glutathionyl bromobenzene - -H(+) - C16H22BrN3O7S OR BSM 2,3-Dihydro-2-S-glutathionyl-3-hydroxy bromobenzene - -H(+) - C16H22BrN3O7S	4850.9	4684.04	0.0440075	0.800887	0.000674549
HM Galactonic acid - -H(+) - C6H12O7 OR HM Gluconic acid - -H(+) - C6H12O7 OR HM 1,3-Dimethyluric acid - -H(+) - C7H8N4O3 OR HM 3,7-Dimethyluric acid - -H(+) - C7H8N4O3 OR HM 1,9-Dimethyluric acid - -H(+) - C7H8N4O3 OR HM Gulonic acid - -H(+) - C6H12O7 OR HM 7,9-Dimethyluric acid - -H(+) - C7H8N4O3 OR HM 1,7-Dimethyluric acid - -H(+) - C7H8N4O3	1.272e+06	1.28678e+06	0.0124078	0.927146	0.000606788
HM CerP(d18:1/26:0) - -H(+) - C44H88NO6P	1075.09	1116.63	-0.035173	0.914728	0.000573647
HM TG(16:0/14:0/16:1(9Z))[iso6] - -H(+) - C49H92O6	1274.14	1554.55	0.301423	0.187174	0.000572736
HM Imidazole - -H(+) - C3H4N2	1978.56	1898.37	-0.183052	0.665601	0.000565919
BSMo Sulfate - -H(+) - H2O4S	1970371	2.05073e+06	0.078897	0.359932	0.000493601
BSM dXMP - -H(+) - C10H11N4O8P	27581	26155.5	-0.0603209	0.35325	0.000473617
HM Acetylcysteine - -H(+) - C5H9NO3S	18293.7	18384.2	0.014457	0.810569	0.000468878
HM Malonyl-CoA - -H(+) - C24H38N7O19P3S	1147.55	1006.59	-0.0742455	0.819506	0.000398403
HM 24-Hydroxycholesterol - -H(+) - C27H46O2 OR HM 7a-Hydroxycholesterol - -H(+) - C27H46O2 OR HM 27-Hydroxycholesterol - -H(+) - C27H46O2 OR HM Delta-Tocopherol - -H(+) - C27H46O2 OR HM 22b-Hydroxycholesterol - -H(+) - C27H46O2 OR HM 7b-Hydroxycholesterol - -H(+) - C27H46O2 OR HM 25-Hydroxycholesterol - -H(+) - C27H46O2 OR HM 20alpha-Hydroxycholesterol - -H(+) - C27H46O2 OR HM 7a-Hydroxy-5b-chole…	1097.72	986.298	-0.24295	0.168076	0.000381968
HM Troxerutin - -H(+) - C33H42O19	5146.01	5283.86	0.0223479	0.825749	0.000370891
BSM P1-uridyl-P2-methyl diphosphate - -H(+) - C10H14N2O12P2	10634.6	9869.5	-0.0266222	0.865081	0.000354921
HM Glucosylceramide (d18:1/22:0) - -H(+) - C46H89NO8 OR HM Galactosylceramide (d18:1/22:0) - -H(+) - C46H89NO8	2698.39	2621.62	-0.0561694	0.596946	0.000335271
HM Gibberellin A3 - -H(+) - C19H22O6	29799.8	29072.9	0.00317135	0.96684	0.000308595
BSM 2-mercaptoglutarate - -H(+) - C5H6O4S	3773.42	3905.38	0.0870063	0.243442	0.000263351
HM L-Methionine - -H(+) - C5H11NO2S OR HM 5,6-Dihydroxyindole - -H(+) - C8H7NO2	234366	233264	-0.00635574	0.902288	0.000244774
HM L-beta-aspartyl-L-aspartic acid - -H(+) - C8H12N2O7	20031.7	19396.5	-0.0164385	0.852516	0.000227465
HM Chondroitin - -H(+) - C14H21NO11 OR HM S-Lactoylglutathione - -H(+) - C13H21N3O8S	20063.7	18563.4	-0.106332	0.189567	0.000217801
BSM Sulfite - -H(+) - O3S	3379	3696.71	-0.03768	0.863452	0.000163067
HM Protopine - -H(+) - C20H19NO5	15185.9	14893.2	-0.055967	0.506765	6.34371e-05
HM (3E,5Z,8Z)-Tetradecatrienoyl-CoA - -H(+) - C35H52N7O17P3S	961.371	894.406	0.159504	0.596322	4.84602e-05
HM 4-oxo-Retinoic acid - -H(+) - C20H26O3	12118.4	11074.5	-0.0500712	0.714582	3.50785e-05
HM Debrisoquine - -H(+) - C10H13N3	63137	59466.8	0.00878295	0.941967	8.88259e-06
BSM D,L-alpha-methylphosphinothricin - -H(+) - C6H13NO4P OR BSM D,L-gamma-methylphosphinothricin - -H(+) - C6H13NO4P OR HM trans-Ferulic acid - -H(+) - C10H10O4 OR HM Isoferulic acid - -H(+) - C10H10O4 OR HM Monoethyl phthalate - -H(+) - C10H10O4	36050.6	35176.2	0.0164288	0.789588	4.31408e-06
BSM cephalothin - -H(+) - C16H15N2NaO6S2	7070.27	6867.65	-0.0622256	0.285757	4.09518e-06
HM 3'-Sialyllactosamine - -H(+) - C23H40N2O18	8545.36	8122.53	-0.114617	0.244443	1.11611e-06
