# Supplementary material for: The outer mucus layer hosts a distinct intestinal microbial niche
Source: Nat Commun. 2015 Sep 22;6:8292. doi: 10.1038/ncomms9292 (PMC4595636; doi:10.1038/ncomms9292)
Supplement: Supplementary Data 8 — Comparison of ion intensities between colonic mucus of germ-free mice and monocolonised mice. The table shows the raw data comparing ion intensities in colonic mucus of either E. coli/ B. thetaiotaomicron monocolonised mice to germ-free mice. Average intensity is calculated from four biological replicates. Chemical taxonomy is cited from Human Metabolome database. [file ncomms9292-s9.xlsx]

## Sheet: Sheet1
Supplementary Data 8: Comparison of ion intensities between colonic mucus of germ-free mice and monocolonised mice. The table shows the raw data comparing ion intensities in colonic mucus of either E. coli/ B. thetaiotaomicron monocolonised mice to germ-free mice. Average intensity is calculated from four biological replicates. Chemical taxonomy is cited from Human Metabolome database.
ion m/z	ion annotation	Average intensity of ions in mucus of E. coli monocolonised mice	Average intensity of ions in mucus of B. thetaiotaomicron monocolonised mice	Average intensity of ions in mucus of germ-free mice	Fold change (E. coli mono /germfree mice)	Fold change (B.thetaiotaomicron /germ-free mice)	Chemical taxonomy-class level
271.096	HM 5C-aglycone -H(+) C16H16O4/	9862.09	6594.46	12776.8	0.771874	0.516127	Acenes
87.0451	HM Butyric acid -H(+) C4H8O2/ HM Isobutyric acid -H(+) C4H8O2/ HM Acetoin -H(+) C4H8O2/	3791.51	3662.15	3715.16	1.02055	0.985729	Acyloins
59.0492	HM Propyl alcohol -H(+) C3H8O/ HM Isopropyl alcohol -H(+) C3H8O/	1650.66	2040.7	1596.8	1.03374	1.278	Alcohols and Polyols
73.0294	HM Propionic acid -H(+) C3H6O2/ HM Lactaldehyde -H(+) C3H6O2/ HM 3-Hydroxypropanal -H(+) C3H6O2/ HM D-Lactaldehyde -H(+) C3H6O2/ HM Hydroxyacetone -H(+) C3H6O2/	7822.68	9082.07	7874.3	0.993446	1.15338	Alcohols and Polyols
229.208	HM Capryloylcholine -H(+) C13H28NO2/	2652.72	2024.73	2242.52	1.18292	0.902883	Alcohols and Polyols
257.239	HM Decanoylcholine -H(+) C15H32NO2/	38297.2	35096.5	37907.8	1.01027	0.925838	Alcohols and Polyols
271.255	HM Undecanoylcholine -H(+) C16H34NO2/	2366.65	2428.08	2332.12	1.01481	1.04115	Alcohols and Polyols
339.308	HM 9-Hexadecenoylcholine -H(+) C21H42NO2/	437.145	345.562	517.677	0.844436	0.667525	Alcohols and Polyols
319.136	HM Valproic acid glucuronide -H(+) C14H24O8/ HM Octanoylglucuronide -H(+) C14H24O8/	20487.8	13192.7	21505.5	0.952677	0.613458	Alkyl Glycosides
72.045	HM 3-Aminopropionaldehyde -H(+) C3H7NO/ HM N,N-Dimethylformamide -H(+) C3H7NO/ HM Aminoacetone -H(+) C3H7NO/	2614.52	2303.03	2445.91	1.06893	0.941585	Alkylamines
86.0607	HM 4-Aminobutyraldehyde -H(+) C4H9NO/	3152.94	1899.56	2781.49	1.13354	0.682929	Alkylamines
143.119	HM N-Acetylcadaverine -H(+) C7H16N2O/ HM 1-(3-Aminopropyl)-4-aminobutanal -H(+) C7H16N2O/	4643.95	4646.54	4165.45	1.11487	1.11549	Alkylamines
218.103	HM Pantothenic acid -H(+) C9H17NO5/ HM Cis-zeatin -H(+) C10H13N5O/	18203.2	9145.25	10859.6	1.67622	0.842131	Alkylamines
67.019	HM 3-Butyn-1-al -H(+) C4H4O/	2636.86	3155.79	1785.49	1.47683	1.76746	Alkynes
74.0247	HM Glycine -H(+) C2H5NO2/	7418.23	7090.17	8340.57	0.889415	0.850083	Amino Acids and Derivatives
86.0246	HM 2-Aminoacrylic acid -H(+) C3H5NO2/	6384.86	4165.79	5967.64	1.06991	0.698064	Amino Acids and Derivatives
88.038	HM Beta-Alanine -H(+) C3H7NO2/ HM L-Alanine -H(+) C3H7NO2/ HM Sarcosine -H(+) C3H7NO2/ HM D-Alanine -H(+) C3H7NO2/	43912	55518	40757.5	1.0774	1.36215	Amino Acids and Derivatives
100.04	BSM azetidine-2-carboxylate -H(+) C4H7NO2/ BSM 1-Aminocyclopropane-1-carboxylic acid -H(+) C4H7NO2/	3425.89	2688.8	2880.96	1.18915	0.933302	Amino Acids and Derivatives
102.054	HM Dimethylglycine -H(+) C4H9NO2/ HM Gamma-Aminobutyric acid -H(+) C4H9NO2/ HM L-Alpha-aminobutyric acid -H(+) C4H9NO2/ HM D-Alpha-aminobutyric acid -H(+) C4H9NO2/ HM 2-Aminoisobutyric acid -H(+) C4H9NO2/ HM (S)-b-aminoisobutyric acid -H(+) C4H9NO2/ HM (R)-b-aminoisobutyric acid -H(+) C4H9NO2/ HM 3-Aminoisobutanoic acid -H(+) C4H9NO2/	21422.6	21097.2	17799.2	1.20357	1.18529	Amino Acids and Derivatives
104.035	HM L-Serine -H(+) C3H7NO3/ HM D-Serine -H(+) C3H7NO3/	11818.1	20912.5	20583.4	0.574157	1.01599	Amino Acids and Derivatives
110.025	HM Pyrrole-2-carboxylic acid -H(+) C5H5NO2/	14911.8	12540.7	18636.2	0.800153	0.672923	Amino Acids and Derivatives
116.035	HM Acetylglycine -H(+) C4H7NO3/ HM L-2-Amino-3-oxobutanoic acid -H(+) C4H7NO3/ HM L-Aspartate-semialdehyde -H(+) C4H7NO3/	2431.65	1793.1	2302.46	1.05611	0.778774	Amino Acids and Derivatives
116.072	HM Betaine -H(+) C5H11NO2/ HM L-Valine -H(+) C5H11NO2/ HM N-Methyl-a-aminoisobutyric acid -H(+) C5H11NO2/ HM 5-Aminopentanoic acid -H(+) C5H11NO2/	200549	163101	128385	1.56209	1.2704	Amino Acids and Derivatives
118.051	HM L-Threonine -H(+) C4H9NO3/ HM L-Homoserine -H(+) C4H9NO3/ HM L-Allothreonine -H(+) C4H9NO3/	23117	19871.2	28208.2	0.819511	0.704446	Amino Acids and Derivatives
120.012	HM L-Cysteine -H(+) C3H7NO2S/ HM D-Cysteine -H(+) C3H7NO2S/	2901.9	2233.12	2749.01	1.05561	0.812337	Amino Acids and Derivatives
128.035	HM Pyroglutamic acid -H(+) C5H7NO3/ HM Pyrrolidonecarboxylic acid -H(+) C5H7NO3/ HM Pyrroline hydroxycarboxylic acid -H(+) C5H7NO3/ HM N-Acryloylglycine -H(+) C5H7NO3/ HM 1-Pyrroline-4-hydroxy-2-carboxylate -H(+) C5H7NO3/	77190.8	74329.4	76022.3	1.01537	0.977731	Amino Acids and Derivatives
130.051	HM Hydroxyproline -H(+) C5H9NO3/ HM N-Acetyl-L-alanine -H(+) C5H9NO3/ HM Propionylglycine -H(+) C5H9NO3/ HM 5-Aminolevulinic acid -H(+) C5H9NO3/ HM L-Glutamic-gamma-semialdehyde -H(+) C5H9NO3/ HM 3-Hydroxy-L-proline -H(+) C5H9NO3/ HM 4-Hydroxy-L-proline -H(+) C5H9NO3/ HM 5-Amino-2-oxopentanoic acid -H(+) C5H9NO3/	23988.7	21482.8	25057.5	0.957344	0.85734	Amino Acids and Derivatives
131.083	HM/nithine -H(+) C5H12N2O2/ HM D-Ornithine -H(+) C5H12N2O2/	163375	120839	114490	1.42698	1.05545	Amino Acids and Derivatives
132.022	BSMo (-)-Ureidoglycolate -H(+) C3H5N2O4/	923.84	709.877	1032.39	0.894855	0.687605	Amino Acids and Derivatives
132.03	HM L-Aspartic acid -H(+) C4H7NO4/ HM D-Aspartic acid -H(+) C4H7NO4/ HM Iminodiacetate -H(+) C4H7NO4/	34089.1	59418.5	38467.4	0.886181	1.54465	Amino Acids and Derivatives
134.025	HM Homocysteine -H(+) C4H9NO2S/ HM Methylcysteine -H(+) C4H9NO2S/	8487.99	9829.88	9168.27	0.925801	1.07216	Amino Acids and Derivatives
137.028	BSMo butanesulfonate -H(+) C4H10O3S/ HM 4-Hydroxybenzoic acid -H(+) C7H6O3/ HM 3-Hydroxybenzoic acid -H(+) C7H6O3/ HM Gentisate aldehyde -H(+) C7H6O3/	863620	834938	866749	0.99639	0.963298	Amino Acids and Derivatives
138.02	HM 4-Nitrophenol -H(+) C6H5NO3/ HM 6-Hydroxynicotinic acid -H(+) C6H5NO3/ HM 3-Hydroxypicolinic acid -H(+) C6H5NO3/	14417	11233.2	17382.8	0.829382	0.646222	Amino Acids and Derivatives
142.051	HM Vinylacetylglycine -H(+) C6H9NO3/	6373.06	4951.87	6639.68	0.959845	0.745799	Amino Acids and Derivatives
145.098	HM L-Lysine -H(+) C6H14N2O2/ HM D-Lysine -H(+) C6H14N2O2/ HM (3S)-3,6-Diaminohexanoate -H(+) C6H14N2O2/ HM (3S,5S)-3,5-Diaminohexanoate -H(+) C6H14N2O2/	430482	315468	303475	1.41851	1.03952	Amino Acids and Derivatives
146.046	HM L-Glutamic acid -H(+) C5H9NO4/ HM N-Methyl-D-aspartic acid -H(+) C5H9NO4/ HM N-Acetylserine -H(+) C5H9NO4/ HM O-Acetylserine -H(+) C5H9NO4/ HM D-Glutamic acid -H(+) C5H9NO4/ HM L-4-Hydroxyglutamate semialdehyde -H(+) C5H9NO4/	208052	194268	165201	1.25939	1.17595	Amino Acids and Derivatives
148.044	HM L-Methionine -H(+) C5H11NO2S/ HM 5,6-Dihydroxyindole -H(+) C8H7NO2/	53787.9	58384.6	36299.1	1.4818	1.60843	Amino Acids and Derivatives
150.056	HM Acetaminophen -H(+) C8H9NO2/ HM 2-Phenylglycine -H(+) C8H9NO2/ HM Dopamine quinone -H(+) C8H9NO2/ HM Leukoaminochrome -H(+) C8H9NO2/	11037.4	12059.9	13293.8	0.830265	0.907177	Amino Acids and Derivatives
151.985	HM Thiocysteine -H(+) C3H7NO2S2/	1292.27	1155.37	1585.25	0.815179	0.728821	Amino Acids and Derivatives
152.002	BSMo 3-Sulfino-L-alanine -H(+) C3H7NO4S/	3119.22	2499.17	4521.66	0.689839	0.552711	Amino Acids and Derivatives
154.062	HM L-Histidine -H(+) C6H9N3O2/	107970	85126.1	78063.5	1.38311	1.09047	Amino Acids and Derivatives
155.01	HM/otic acid -H(+) C5H4N2O4/	1691.53	1510.5	1229.07	1.37627	1.22897	Amino Acids and Derivatives
156.03	HM 2-Aminomuconic acid -H(+) C6H7NO4/	2516.66	2054.7	2758.76	0.912246	0.744791	Amino Acids and Derivatives
156.067	HM 3-Methylcrotonylglycine -H(+) C7H11NO3/ HM Tiglylglycine -H(+) C7H11NO3/	4572.44	3747.08	4677.86	0.977465	0.801025	Amino Acids and Derivatives
158.082	HM 2-Methylbutyrylglycine -H(+) C7H13NO3/ HM Isovalerylglycine -H(+) C7H13NO3/ HM Valerylglycine -H(+) C7H13NO3/ HM N-Acetylvaline -H(+) C7H13NO3/ HM 3-Dehydrocarnitine -H(+) C7H13NO3/ HM 5-Acetamidovalerate -H(+) C7H13NO3/	4724.63	2880.81	3726.33	1.2679	0.773096	Amino Acids and Derivatives
159.114	HM N(6)-Methyllysine -H(+) C7H16N2O2/ HM Isoputreanine -H(+) C7H16N2O2/	2457.45	2053.12	2024.47	1.21387	1.01415	Amino Acids and Derivatives
160.04	HM 2-Indolecarboxylic acid -H(+) C9H7NO2/ HM Indole-3-carboxylic acid -H(+) C9H7NO2/ HM 4,6-Dihydroxyquinoline -H(+) C9H7NO2/	12009.3	8708.03	11246.4	1.06784	0.774292	Amino Acids and Derivatives
160.062	HM Aminoadipic acid -H(+) C6H11NO4/	9044.03	6916.56	9116.11	0.992093	0.758718	Amino Acids and Derivatives
161.094	HM 5-Hydroxylysine -H(+) C6H14N2O3/	3132.58	2156.11	2431.55	1.28831	0.886722	Amino Acids and Derivatives
162.023	HM Acetylcysteine -H(+) C5H9NO3S/	30686.4	34024.1	34741.5	0.883278	0.979352	Amino Acids and Derivatives
164.038	HM Methionine sulfoxide -H(+) C5H11NO3S/ HM 4-Pyridoxolactone -H(+) C8H7NO3/ HM Formylanthranilic acid -H(+) C8H7NO3/ HM 5-Pyridoxolactone -H(+) C8H7NO3/ HM Noradrenochrome -H(+) C8H7NO3/	12740.1	10123.8	15368.4	0.828977	0.658738	Amino Acids and Derivatives
166.018	HM Quinolinic acid -H(+) C7H5NO4/ HM Homocysteinesulfinic acid -H(+) C4H9NO4S/	8487.86	5808.37	9440.68	0.899073	0.615249	Amino Acids and Derivatives
166.953	HM Selenocysteine -H(+) C3H6NO2Se/	7194.31	8629.37	7930.2	0.907204	1.08817	Amino Acids and Derivatives
167.955	BSM Selenocysteine -H(+) C3H7NO2Se/	2900.77	3080.43	3370.02	0.860756	0.914068	Amino Acids and Derivatives
168.028	HM 2-Furoylglycine -H(+) C7H7NO4/ HM L-2,3-Dihydrodipicolinate -H(+) C7H7NO4/	76812.5	69180.2	59540	1.2901	1.16191	Amino Acids and Derivatives
170.046	HM Tetrahydrodipicolinate -H(+) C7H9NO4/	5345.84	4697.62	5632.24	0.94915	0.834058	Amino Acids and Derivatives
172.042	HM Quinaldic acid -H(+) C10H7NO2/	3796.42	2997.48	4061.84	0.934656	0.737961	Amino Acids and Derivatives
172.062	HM N-Acetyl-L-glutamate 5-semialdehyde -H(+) C7H11NO4/	8801.92	7028.01	8355.24	1.05346	0.84115	Amino Acids and Derivatives
172.098	HM Hexanoylglycine -H(+) C8H15NO3/ HM Isovalerylalanine -H(+) C8H15NO3/ HM Isovalerylsarcosine -H(+) C8H15NO3/ HM N-Acetylleucine -H(+) C8H15NO3/	7213.83	4345.14	4853.69	1.48626	0.895223	Amino Acids and Derivatives
173.057	HM Formiminoglutamic acid -H(+) C6H10N2O4/ HM N-Acetylasparagine -H(+) C6H10N2O4/	9451.37	5941.31	9828.98	0.961582	0.604468	Amino Acids and Derivatives
173.093	HM N-Acetylornithine -H(+) C7H14N2O3/	15216.9	13767.5	14036.3	1.08411	0.980852	Amino Acids and Derivatives
173.104	HM L-Arginine -H(+) C6H14N4O2/ HM D-Arginine -H(+) C6H14N4O2/ HM N-Methyltryptamine -H(+) C11H14N2/	460935	325545	308588	1.49369	1.05495	Amino Acids and Derivatives
174.077	BSM 8-thio-octanoate -H(+) C8H15O2S/ HM N-Carboxyethyl-g-aminobutyric acid -H(+) C7H13NO4/	9459.14	8121.81	9254.2	1.02215	0.877635	Amino Acids and Derivatives
174.089	HM Citrulline -H(+) C6H13N3O3/ HM Argininic acid -H(+) C6H13N3O3/	4482.38	4096.63	4674.49	0.958902	0.876381	Amino Acids and Derivatives
176.04	HM N-Formyl-L-methionine -H(+) C6H11NO3S/	35048.5	27072	119558	0.293151	0.226435	Amino Acids and Derivatives
182.012	HM L-Homocysteic acid -H(+) C4H9NO5S/	8456.93	7660.05	8243.42	1.0259	0.929233	Amino Acids and Derivatives
184.002	HM Phosphoserine -H(+) C3H8NO6P/ HM DL-O-Phosphoserine -H(+) C3H8NO6P/	6651.36	5648.16	4991.66	1.3325	1.13152	Amino Acids and Derivatives
188.001	HM Lanthionine ketimine -H(+) C6H7NO4S/	2027.45	1752.16	1487.72	1.36279	1.17775	Amino Acids and Derivatives
188.036	HM Kynurenic acid -H(+) C10H7NO3/ BSMo lipoate (protein bound) -H(+) C8H13OS2/	5318.43	4173	4579.78	1.16129	0.91118	Amino Acids and Derivatives
188.056	HM Glutarylglycine -H(+) C7H11NO5/ HM N-Acetylglutamic acid -H(+) C7H11NO5/	11655.2	7713.98	8688.11	1.34151	0.887878	Amino Acids and Derivatives
188.102	HM Homocitrulline -H(+) C7H15N3O3/	4111.98	3550.39	4743.48	0.86687	0.748477	Amino Acids and Derivatives
189.053	HM L-beta-aspartyl-L-glycine -H(+) C6H10N2O5/	5578.47	4005.48	5931.75	0.940442	0.675262	Amino Acids and Derivatives
189.088	HM Diaminopimelic acid -H(+) C7H14N2O4/	6726.96	7135.66	6150.84	1.09366	1.16011	Amino Acids and Derivatives
190.054	HM 5-Hydroxyindoleacetic acid -H(+) C10H9NO3/ HM N-Acetyl-L-methionine -H(+) C7H13NO3S/	24133.6	14357.7	18298	1.31892	0.784657	Amino Acids and Derivatives
194.046	BSM D-Mannonate -H(+) C6H11O7/ HM Salicyluric acid -H(+) C9H9NO4/ HM Dopaquinone -H(+) C9H9NO4/ HM 4-Carboxyphenylglycine -H(+) C9H9NO4/ HM Alpha-Hydroxyhippuric acid -H(+) C9H9NO4/ HM Leucodopachrome -H(+) C9H9NO4/ HM 3-Hydroxyhippuric acid -H(+) C9H9NO4/	5171.08	3333.82	5309.37	0.973953	0.627912	Amino Acids and Derivatives
195.986	HM Selenomethionine -H(+) C5H11NO2Se/	7086.69	5380.48	5753.85	1.23164	0.935109	Amino Acids and Derivatives
196.008	HM Phosphoguanidinoacetate -H(+) C3H8N3O5P/	1809.39	1959.25	1822.09	0.993029	1.07527	Amino Acids and Derivatives
198.015	HM O-Phosphohomoserine -H(+) C4H10NO6P/ HM O-Phosphothreonine -H(+) C4H10NO6P/	1945.74	1665.32	1885.4	1.03201	0.883274	Amino Acids and Derivatives
199.969	HM Cysteine-S-sulfate -H(+) C3H7NO5S2/	1796.54	581.844	1391.49	1.29109	0.418143	Amino Acids and Derivatives
202.018	HM Cystathionine ketimine -H(+) C7H9NO4S/	2798.24	1845.92	3625.36	0.771852	0.509169	Amino Acids and Derivatives
203.068	HM L-beta-aspartyl-L-alanine -H(+) C7H12N2O5/ HM 5-L-Glutamylglycine -H(+) C7H12N2O5/	20335.9	13258.4	20321.6	1.0007	0.652429	Amino Acids and Derivatives
203.083	HM L-Tryptophan -H(+) C11H12N2O2/ HM D-Tryptophan -H(+) C11H12N2O2/	78640.3	164147	91056.2	0.863645	1.8027	Amino Acids and Derivatives
204.032	HM Xanthurenic acid -H(+) C10H7NO4/	3999.75	2850.92	3486.53	1.1472	0.817698	Amino Acids and Derivatives
206.082	HM N-Acetyl-L-phenylalanine -H(+) C11H13NO3/ HM Phenylpropionylglycine -H(+) C11H13NO3/ HM 3-Phenylpropionylglycine -H(+) C11H13NO3/	6885.12	4804.25	7007.19	0.98258	0.685617	Amino Acids and Derivatives
210.077	HM 3-Methoxytyrosine -H(+) C10H13NO4/ HM Methyldopa -H(+) C10H13NO4/	9932.78	6484.56	11411.4	0.870429	0.568255	Amino Acids and Derivatives
214.145	HM N-Nonanoylglycine -H(+) C11H21NO3/	2958.5	2166.76	2930.47	1.00956	0.73939	Amino Acids and Derivatives
216.098	HM N-a-Acetylcitrulline -H(+) C8H15N3O4/	10527.9	9875.89	9928.26	1.0604	0.994725	Amino Acids and Derivatives
216.136	HM Gamma-glutamyl-L-putrescine -H(+) C9H19N3O3/	15623.9	14298.9	13085.8	1.19396	1.0927	Amino Acids and Derivatives
216.169	HM Deoxyhypusine -H(+) C10H23N3O2/	1185.2	1021.62	1085.39	1.09196	0.941246	Amino Acids and Derivatives
222.077	HM N-Acetyl-L-tyrosine -H(+) C11H13NO4/	7051.04	4631.48	8171.35	0.862898	0.566795	Amino Acids and Derivatives
225.051	HM 3-Nitrotyrosine -H(+) C9H10N2O5/	10078	7839.08	14172.4	0.711096	0.553122	Amino Acids and Derivatives
226.011	HM L-Glutamic acid 5-phosphate -H(+) C5H10NO7P/	3023.6	3164.1	3580.53	0.844457	0.883696	Amino Acids and Derivatives
226.037	HM 5-(2'-Carboxyethyl)-4,6-Dihydroxypicolinate -H(+) C9H9NO6/	8152.19	4574.25	7974.01	1.02235	0.573645	Amino Acids and Derivatives
228.16	HM N-Decanoylglycine -H(+) C12H23NO3/	3426.69	2594.67	2751.54	1.24537	0.94299	Amino Acids and Derivatives
230.068	HM N2-Succinyl-L-glutamic acid 5-semialdehyde -H(+) C9H13NO6/	10753.7	7556.77	10906.7	0.985969	0.692855	Amino Acids and Derivatives
230.103	HM Isovalerylglutamic acid -H(+) C10H17NO5/ HM Suberylglycine -H(+) C10H17NO5/	6516.84	3770.76	6351.27	1.02607	0.593702	Amino Acids and Derivatives
231.099	HM N2-Succinyl-L-ornithine -H(+) C9H16N2O5/ HM 4-(Glutamylamino) butanoate -H(+) C9H16N2O5/	13734.3	9470.32	16926.5	0.81141	0.559498	Amino Acids and Derivatives
231.135	HM Spermic acid 2 -H(+) C10H20N2O4/	16311.2	26382.9	16325.8	0.999107	1.61603	Amino Acids and Derivatives
233.078	HM L-beta-aspartyl-L-threonine -H(+) C8H14N2O6/	13877.1	9051.87	14599	0.950555	0.620035	Amino Acids and Derivatives
233.092	HM 5-Methoxytryptophan -H(+) C12H14N2O3/	7184.06	5781.52	8903.89	0.806844	0.649325	Amino Acids and Derivatives
235.072	HM N'-Formylkynurenine -H(+) C11H12N2O4/	5969.8	4643.31	5952.63	1.00289	0.780044	Amino Acids and Derivatives
235.083	HM Salsoline-1-carboxylate -H(+) C12H14NO4/	20736.5	6318.38	15533.2	1.33498	0.406767	Amino Acids and Derivatives
237.051	HM Cystathionine sulfoxide -H(+) C7H14N2O5S/	3728.63	2484.65	3631.65	1.0267	0.684164	Amino Acids and Derivatives
240.006	HM 3-Mercaptolactate-cysteine disulfide -H(+) C6H11NO5S2/	6429.69	6629.06	12337.1	0.521168	0.537329	Amino Acids and Derivatives
242.176	HM N-Undecanoylglycine -H(+) C13H25NO3/	21532.3	11028.8	18996.8	1.13347	0.580563	Amino Acids and Derivatives
245.114	HM L-beta-aspartyl-L-leucine -H(+) C10H18N2O5/ HM L-gamma-glutamyl-L-valine -H(+) C10H18N2O5/	38627.5	27987.5	46086.8	0.838147	0.607277	Amino Acids and Derivatives
247.057	HM L-beta-aspartyl-L-aspartic acid -H(+) C8H12N2O7/	6293.74	4977.45	7808.11	0.806053	0.637472	Amino Acids and Derivatives
252.087	HM N-Acetylvanilalanine -H(+) C12H15NO5/	9215.53	5859.63	10095.6	0.912827	0.580415	Amino Acids and Derivatives
253.051	HM Daidzein -H(+) C15H10O4/ HM 5-L-Glutamyl-taurine -H(+) C7H14N2O6S/	49449	29437.7	52539.4	0.941178	0.560298	Amino Acids and Derivatives
255.111	HM 2-(3-Carboxy-3-aminopropyl)-L-histidine -H(+) C10H16N4O4/	8746.22	8209.34	7219.99	1.21139	1.13703	Amino Acids and Derivatives
257.981	HM 3-Bromotyrosine -H(+) C9H10BrNO3/	2532.36	2127.89	2553.19	0.991841	0.833423	Amino Acids and Derivatives
259.13	HM L-gamma-glutamyl-L-isoleucine -H(+) C11H20N2O5/ HM L-gamma-glutamyl-L-leucine -H(+) C11H20N2O5/	68005.3	43288.2	47034.5	1.44586	0.920351	Amino Acids and Derivatives
261.073	HM L-beta-aspartyl-L-glutamic acid -H(+) C9H14N2O7/	20604.1	13782.7	25185.8	0.818084	0.547239	Amino Acids and Derivatives
268.022	HM N-Acetyl-L-glutamyl 5-phosphate -H(+) C7H12NO8P/	4919.47	4224.28	4355.17	1.12957	0.969946	Amino Acids and Derivatives
272.089	HM L-Thyronine -H(+) C15H15NO4/	24502.3	24427.6	32353.6	0.757329	0.755019	Amino Acids and Derivatives
274.104	HM Norophthalmic acid -H(+) C10H17N3O6/ HM Gamma-Glutamylglutamine -H(+) C10H17N3O6/	25124.3	14525	26768.6	0.938572	0.542614	Amino Acids and Derivatives
274.141	HM Epsilon-(gamma-Glutamyl)-lysine -H(+) C11H21N3O5/ HM L-a-glutamyl-L-Lysine -H(+) C11H21N3O5/	47170.9	32631.9	44710.8	1.05502	0.729843	Amino Acids and Derivatives
275.088	HM Gamma Glutamylglutamic acid -H(+) C10H16N2O7/	25870.1	14290.3	22772.9	1.136	0.627513	Amino Acids and Derivatives
276.023	HM DOPA sulfate -H(+) C9H11NO7S/	8095.85	8702.62	11910.1	0.679745	0.730691	Amino Acids and Derivatives
284.224	HM Myristoylglycine -H(+) C16H31NO3/	570.392	777.456	565.596	1.00848	1.37458	Amino Acids and Derivatives
286.105	HM N-Ribosylhistidine -H(+) C11H17N3O6/ HM (R,S)-Norlaudanosoline -H(+) C16H17NO4/	14058.9	8467.99	21667.8	0.648842	0.390811	Amino Acids and Derivatives
291.098	HM Canavaninosuccinate -H(+) C9H16N4O7/	19850.8	10361.2	13653.5	1.45389	0.758863	Amino Acids and Derivatives
326.268	HM Margaroylglycine -H(+) C19H37NO3/	1253.48	1482.19	1454.65	0.861706	1.01894	Amino Acids and Derivatives
334.126	HM Aspartylglycosamine -H(+) C12H21N3O8/	11947	8265.83	15332.8	0.779178	0.539094	Amino Acids and Derivatives
382.101	HM Succinyladenosine -H(+) C14H17N5O8/	14687.3	26359.2	16326.6	0.89959	1.61449	Amino Acids and Derivatives
397.998	HM Monoiodothyronine -H(+) C15H14INO4/	1922.51	1948.39	1735.29	1.10789	1.1228	Amino Acids and Derivatives
398.135	HM S-Adenosylmethionine -H(+) C15H23N6O5S/	15066.6	8058.8	19455.4	0.774415	0.414219	Amino Acids and Derivatives
410.129	HM 13E-Tetranor-16-carboxy-LTE4 -H(+) C19H25NO7S/	7119.86	4101.8	8262.1	0.861749	0.49646	Amino Acids and Derivatives
411.188	HM 17-Hydroxypregnenolone sulfate -H(+) C21H32O6S/ HM Deoxypyridinoline -H(+) C18H28N4O7/	19090.2	13987.4	18476	1.03324	0.757056	Amino Acids and Derivatives
438.163	HM 18-Carboxy-dinor-LTE4 -H(+) C21H29NO7S/	9648.96	5613.56	10597.9	0.910455	0.529684	Amino Acids and Derivatives
517.177	HM Poly-g-D-glutamate -H(+) C20H30N4O12/	31771.4	12608.7	29775.5	1.06703	0.42346	Amino Acids and Derivatives
300.05	HM N-Acetyl-D-Glucosamine 6-Phosphate -H(+) C8H16NO9P/ HM N-Acetyl-D-mannosamine 6-phosphate -H(+) C8H16NO9P/ HM N-Acetyl-glucosamine 1-phosphate -H(+) C8H16NO9P/ HM N-Acetylglucosamine 6-phosphate -H(+) C8H16NO9P/ HM N-Acetyl-D-galactosamine 1-phosphate -H(+) C8H16NO9P/	7650.68	8731.3	9989.69	0.765858	0.874031	Amino Sugars
92.0505	HM Aniline -H(+) C6H7N/	4055.56	3533.83	4271.93	0.949352	0.827222	Anilines
109.041	HM Imidazole-4-acetaldehyde -H(+) C5H6N2O/	8986.52	7495.8	9091.02	0.988505	0.824528	Azoles
110.072	HM Histamine -H(+) C5H9N3/	3998.18	3342.35	3289.92	1.21528	1.01594	Azoles
125.035	HM Thymine -H(+) C5H6N2O2/ HM Imidazoleacetic acid -H(+) C5H6N2O2/	40229.9	34023.6	39787.6	1.01112	0.855131	Azoles
140.082	HM L-Histidinol -H(+) C6H11N3O/	1191.14	770.031	1242.39	0.958746	0.619796	Azoles
155.046	BSM 1-Naphthaldehyde -H(+) C11H8O/ BSM 2-Naphthaldehyde -H(+) C11H8O/ HM 5-Hydroxymethyl-4-methyluracil -H(+) C6H8N2O3/ HM 4-Imidazolone-5-propionic acid -H(+) C6H8N2O3/ HM Imidazolelactic acid -H(+) C6H8N2O3/	2458.3	1718.03	2654.16	0.926205	0.647297	Azoles
105.034	HM Benzaldehyde -H(+) C7H6O/	1058.12	798.309	1073.35	0.985814	0.743754	Benzaldehydes
121.03	HM Benzoic acid -H(+) C7H6O2/ HM 4-Hydroxybenzaldehyde -H(+) C7H6O2/	25793.6	24013.8	25290.6	1.01989	0.949515	Benzaldehydes
120.046	HM Benzamide -H(+) C7H7NO/	4929.44	4159.65	4923.15	1.00128	0.844916	Benzamides
344.111	HM (S)-Esomeprazole -H(+) C17H19N3O3S/	10824.2	5884.78	14253.2	0.759423	0.412876	Benzimidazoles
358.127	HM Rabeprazole -H(+) C18H21N3O3S/	11296.3	6384.37	18773.3	0.601723	0.340077	Benzimidazoles
352.123	HM Protopine -H(+) C20H19NO5/	7812.37	5153.13	10342.4	0.755371	0.498252	Benzodioxoles
136.04	HM Trigonelline -H(+) C7H7NO2/ HM 2-Aminobenzoic acid -H(+) C7H7NO2/ HM p-Aminobenzoic acid -H(+) C7H7NO2/ HM 3-Pyridylacetic acid -H(+) C7H7NO2/ HM m-Aminobenzoic acid -H(+) C7H7NO2/	10843.6	9013.95	12202.1	0.888671	0.738724	Benzoic Acid and Derivatives
153.019	HM Gentisic acid -H(+) C7H6O4/ HM 2-Pyrocatechuic acid -H(+) C7H6O4/ HM Protocatechuic acid -H(+) C7H6O4/ HM 3,5-Dihydroxyphenylbenzoic acid -H(+) C7H6O4/	8371.86	6570.88	8234.18	1.01672	0.798001	Benzoic Acid and Derivatives
167.044	HM 2,3-Diaminosalicylic acid -H(+) C7H8N2O3/	19809.9	19729.3	22794.6	0.869061	0.865527	Benzoic Acid and Derivatives
169.014	HM Diethylthiophosphate -H(+) C4H11O3PS/ HM Gallic acid -H(+) C7H6O5/	4453.43	3974.15	4587.64	0.970745	0.866274	Benzoic Acid and Derivatives
206.047	HM 4-(2-Aminophenyl)-2,4-dioxobutanoic acid -H(+) C10H9NO4/	19782.4	14683.5	20638.5	0.958517	0.71146	Benzoic Acid and Derivatives
207.079	HM L-Kynurenine -H(+) C10H12N2O3/ HM Chalcone -H(+) C15H12O/ HM Formyl-5-hydroxykynurenamine -H(+) C10H12N2O3/	11119.4	8581.74	10126.3	1.09808	0.847474	Benzoic Acid and Derivatives
222.044	HM 4-(2-Amino-3-hydroxyphenyl)-2,4-dioxobutanoic acid -H(+) C10H9NO5/	5160.97	3665	6150.17	0.839158	0.595918	Benzoic Acid and Derivatives
161.024	HM 3 Hydroxycoumarin -H(+) C9H6O3/ HM 1,2-Dihydroxy-3-keto-5-methylthiopentene -H(+) C6H10O3S/	7742.89	5929.59	15306.7	0.50585	0.387385	Benzopyrans
247.13	HM Gamma-CEHC -H(+) C15H20O3/	6005.79	5286.63	6130.02	0.979733	0.862417	Benzopyrans
346.217	HM 7'-Carboxy-alpha-chromanol -H(+) C21H31O4/	4103.06	5151.92	3795.92	1.08092	1.35723	Benzopyrans
165.019	HM Phthalic acid -H(+) C8H6O4/ HM Benzoquinoneacetic acid -H(+) C8H6O4/ HM Terephthalic acid -H(+) C8H6O4/	20696.4	22584.9	23227.6	0.891028	0.972331	Benzoquinones
382.162	HM Quetiapine -H(+) C21H25N3O2S/	14221.2	9855.41	17798.8	0.799	0.553713	Benzothiazepines
181.051	HM Homovanillic acid -H(+) C9H10O4/ HM Isohomovanillic acid -H(+) C9H10O4/ HM 3,4-Dihydroxyhydrocinnamic acid -H(+) C9H10O4/ HM Hydroxyphenyllactic acid -H(+) C9H10O4/ HM 3-(3-hydroxyphenyl)-3-hydroxypropanoic acid -H(+) C9H10O4/ HM 3-Methoxy-4-hydroxyphenylglycolaldehyde -H(+) C9H10O4/	10620.5	5970.46	7539.19	1.40871	0.791923	Benzyl Alcohols and Derivatives
197.046	HM Vanillylmandelic acid -H(+) C9H10O5/ HM Syringic acid -H(+) C9H10O5/ HM 3-(3,4-Dihydroxyphenyl)lactic acid -H(+) C9H10O5/	9159.49	5574.05	7112.21	1.28785	0.78373	Benzyl Alcohols and Derivatives
211.061	HM Vanillactic acid -H(+) C10H12O5/	9033.73	6608.11	8554.15	1.05606	0.772503	Benzyl Alcohols and Derivatives
373.107	HM Portulacaxanthin II -H(+) C18H18N2O7/	7468.04	4494.21	8246.73	0.905576	0.544968	Betalains
159.092	HM Tryptamine -H(+) C10H12N2/ HM Anatabine -H(+) C10H12N2/	1310.79	1771.18	1432.57	0.914994	1.23637	Bipyridines
292.103	BSMo N-Acetylmuramate -H(+) C11H19NO8/	13046.4	5647.71	7787.03	1.67541	0.725272	Carbohydrates and Carbohydrate Conjugates
57.0342	HM Acetone -H(+) C3H6O/ HM Propanal -H(+) C3H6O/	6966.87	7271.98	7637.13	0.912237	0.952187	Carbonyl Compounds
70.0296	HM Acrylamide -H(+) C3H5NO/	6917.56	8597.21	7322.67	0.944678	1.17405	Carbonyl Compounds
71.0136	HM Pyruvaldehyde -H(+) C3H4O2/ HM Malondialdehyde -H(+) C3H4O2/	9799.67	13095.6	9415.95	1.04075	1.39079	Carbonyl Compounds
71.0491	HM Tetrahydrofuran -H(+) C4H8O/ HM Butanone -H(+) C4H8O/ HM Butanal -H(+) C4H8O/	4215.51	3755.01	4554.54	0.925562	0.824453	Carbonyl Compounds
85.0646	HM Iso-Valeraldehyde -H(+) C5H10O/	877.473	1172.15	1237.99	0.708791	0.946823	Carbonyl Compounds
59.0136	HM Acetic acid -H(+) C2H4O2/ HM Glycolaldehyde -H(+) C2H4O2/	10968.7	9428.67	10687.8	1.02629	0.882194	Carboxylic Acids and Derivatives
68.9958	HM Propynoic acid -H(+) C3H2O2/	4577.33	1261.43	2641.01	1.73317	0.477632	Carboxylic Acids and Derivatives
72.9931	HM Glyoxylic acid -H(+) C2H2O3/	3065.61	3354.12	3084.92	0.993741	1.08726	Carboxylic Acids and Derivatives
87.0088	HM Pyruvic acid -H(+) C3H4O3/ HM Malonic semialdehyde -H(+) C3H4O3/	31451.3	35949	35714.8	0.880622	1.00656	Carboxylic Acids and Derivatives
88.988	HM Oxalic acid -H(+) C2H2O4/	2466.55	1796.45	2660.81	0.926994	0.675151	Carboxylic Acids and Derivatives
114.056	HM L-Proline -H(+) C5H9NO2/ HM D-Proline -H(+) C5H9NO2/ HM Acetamidopropanal -H(+) C5H9NO2/	184594	111090	157652	1.1709	0.704653	Carboxylic Acids and Derivatives
129.103	HM N-Acetylputrescine -H(+) C6H14N2O/	2756.01	2492.48	2176.32	1.26636	1.14527	Carboxylic Acids and Derivatives
133.014	HM L-Malic acid -H(+) C4H6O5/ HM Malic acid -H(+) C4H6O5/	63709.6	256736	36016.6	1.7689	7.12827	Carboxylic Acids and Derivatives
149.009	HM Tartaric acid -H(+) C4H6O6/	2478.52	2775.15	2758.09	0.898639	1.00619	Carboxylic Acids and Derivatives
173.009	HM cis-Aconitic acid -H(+) C6H6O6/ HM trans-Aconitic acid -H(+) C6H6O6/ HM Dehydroascorbic acid -H(+) C6H6O6/	9699.28	6723.72	6208.37	1.56229	1.08301	Carboxylic Acids and Derivatives
186.159	HM N1-Acetylspermidine -H(+) C9H21N3O/ HM N8-Acetylspermidine -H(+) C9H21N3O/	1386.45	1525.5	1412.97	0.981226	1.07963	Carboxylic Acids and Derivatives
187.024	HM cis-2-Methylaconitate -H(+) C7H8O6/	2438.74	1808.15	2599.23	0.938256	0.695647	Carboxylic Acids and Derivatives
187.098	HM Azelaic acid -H(+) C9H16O4/ HM Nonate -H(+) C9H16O4/	23505.6	21456.6	23982	0.980133	0.894695	Carboxylic Acids and Derivatives
198.089	BSM gamma-Glutamyl-beta-aminopropiononitrile -H(+) C8H13N3O3/	5051.77	3316.28	6167.16	0.81914	0.537732	Carboxylic Acids and Derivatives
201.113	HM Sebacic acid -H(+) C10H18O4/	29806	69825.4	28936.9	1.03003	2.41302	Carboxylic Acids and Derivatives
205.035	HM 2-Methylcitric acid -H(+) C7H10O7/ HM Lipoic acid -H(+) C8H14O2S2/ HM Homocitric acid -H(+) C7H10O7/ HM Methylisocitric acid -H(+) C7H10O7/	7433.47	5137.74	5503.61	1.35065	0.933522	Carboxylic Acids and Derivatives
207.066	HM (R)-2-Benzylsuccinate -H(+) C11H12O4/	14695.9	13824.7	14767.9	0.99512	0.936132	Carboxylic Acids and Derivatives
225.088	HM Porphobilinogen -H(+) C10H14N2O4/	28547	16876.7	31014	0.920455	0.544163	Carboxylic Acids and Derivatives
229.145	HM Dodecanedioic acid -H(+) C12H22O4/	8401.9	8757.47	8807.91	0.953905	0.994274	Carboxylic Acids and Derivatives
243.16	HM 1,11-Undecanedicarboxylic acid -H(+) C13H24O4/	14412.9	14100.4	14678.2	0.981925	0.960635	Carboxylic Acids and Derivatives
243.223	HM N1-Acetylspermine -H(+) C12H28N4O/	1374.93	1360.5	1412.64	0.973301	0.963091	Carboxylic Acids and Derivatives
257.176	HM Tetradecanedioic acid -H(+) C14H26O4/	42695.1	18897.6	24950.8	1.71117	0.757396	Carboxylic Acids and Derivatives
285.207	HM Hexadecanedioic acid -H(+) C16H30O4/	8197.99	7115.79	9934.76	0.825183	0.716252	Carboxylic Acids and Derivatives
348.087	BSM S-(Formylmethyl)glutathione -H(+) C12H19N3O7S/	153117	16622.8	22950.1	6.67173	0.724303	Carboxylic Acids and Derivatives
450.135	BSM (1R)-Hydroxy-(2R)-glutathionyl-1,2-dihydronaphthalene -H(+) C20H25N3O7S/ BSM (1S)-Hydroxy-(2S)-glutathionyl-1,2-dihydronaphthalene -H(+) C20H25N3O7S/ BSM (1R)-Glutathionyl-(2R)-hydroxy-1,2-dihydronaphthalene -H(+) C20H25N3O7S/	6945.75	3696.05	7353.56	0.944543	0.50262	Carboxylic Acids and Derivatives
495.119	BSM 1-Nitro-7-hydroxy-8-glutathionyl-7,8-dihydronaphthalene -H(+) C20H24N4O9S/ BSM 1-Nitro-7-glutathionyl-8-hydroxy-7,8-dihydronaphthalene -H(+) C20H24N4O9S/ BSM 1-Nitro-5-hydroxy-6-glutathionyl-5,6-dihydronaphthalene -H(+) C20H24N4O9S/ BSM 1-Nitro-5-glutathionyl-6-hydroxy-5,6-dihydronaphthalene -H(+) C20H24N4O9S/	59947.3	3865.91	6972.33	8.59788	0.554465	Carboxylic Acids and Derivatives
574.157	BSM 4,5-Dihydro-4-hydroxy-5-S-glutathionyl-benzo[a]pyrene -H(+) C30H29N3O7S/ BSM 7,8-Dihydro-7-hydroxy-8-S-glutathionyl-benzo[a]pyrene -H(+) C30H29N3O7S/	2685.7	1436.29	3221.83	0.833593	0.4458	Carboxylic Acids and Derivatives
720.287	BSM Trypanothione -H(+) C27H47N9O10S2/ BSM Trypanothione disulfide -H(+) C27H47N9O10S2/	5773.05	4229.59	5388.2	1.07142	0.784972	Carboxylic Acids and Derivatives
147.047	HM Cinnamic acid -H(+) C9H8O2/ HM trans-Cinnamic acid -H(+) C9H8O2/	24538.9	22013.2	18789.3	1.306	1.17158	Cinnamic Acid Derivatives
163.039	HM Phenylpyruvic acid -H(+) C9H8O3/ HM m-Coumaric acid -H(+) C9H8O3/ HM 4-Hydroxycinnamic acid -H(+) C9H8O3/ HM 2-Hydroxycinnamic acid -H(+) C9H8O3/ HM Enol-phenylpyruvate -H(+) C9H8O3/	26579.8	26178.5	24627.8	1.07926	1.06297	Cinnamic Acid Derivatives
177.055	HM 4-Methoxycinnamic acid -H(+) C10H10O3/	6729.63	5784.05	7250.07	0.928215	0.797792	Cinnamic Acid Derivatives
179.035	HM 4-Hydroxyphenylpyruvic acid -H(+) C9H8O4/ HM 5-Methylthioribose -H(+) C6H12O4S/ HM Aspirin -H(+) C9H8O4/ HM Caffeic acid -H(+) C9H8O4/ HM Monomethyl phthalate -H(+) C9H8O4/ HM 3,4-Dihydroxy-trans-cinnamate -H(+) C9H8O4/ HM 2-Hydroxy-3-(4-hydroxyphenyl)propenoic acid -H(+) C9H8O4/ HM 3-Hydroxyphenylpyruvic acid -H(+) C9H8O4/	25248.8	18102.5	53524.9	0.471721	0.338208	Cinnamic Acid Derivatives
237.076	HM 3,4,5-Trimethoxycinnamic acid -H(+) C12H14O5/ HM Trans-2, 3, 4-Trimethoxycinnamate -H(+) C12H14O5/	16652.3	11198.7	12339	1.34957	0.907586	Cinnamic Acid Derivatives
111.045	HM trans-1,2-Dihydrobenzene-1,2-diol -H(+) C6H8O2/	7912.43	6498.13	8407.32	0.941136	0.772913	Cyclic Alcohols and Derivatives
189.04	HM 3-Dehydroquinate -H(+) C7H10O6/	8993.66	6934.15	8651.44	1.03956	0.801502	Cyclic Alcohols and Derivatives
191.056	HM Quinic acid -H(+) C7H12O6/	78448.4	68602.8	371980	0.210894	0.184426	Cyclic Alcohols and Derivatives
338.989	HM 1D-Myo-inositol 1,4-bisphosphate -H(+) C6H14O12P2/ HM D-Fructose 2,6-bisphosphate -H(+) C6H14O12P2/ HM Alpha-D-Glucose 1,6-bisphosphate -H(+) C6H14O12P2/ HM 1D-Myo-inositol 1,3-bisphosphate -H(+) C6H14O12P2/ HM 1D-Myo-inositol 3,4-bisphosphate -H(+) C6H14O12P2/ HM D-Tagatose 1,6-bisphosphate -H(+) C6H14O12P2/	4616.85	5362.39	5630.22	0.820012	0.952429	Cyclic Alcohols and Derivatives
418.955	HM Inositol 1,3,4-trisphosphate -H(+) C6H15O15P3/ HM Inositol 1,4,5-trisphosphate -H(+) C6H15O15P3/	3361.57	4249.31	4477.04	0.750845	0.949133	Cyclic Alcohols and Derivatives
498.921	HM Inositol 1,3,4,5-tetraphosphate -H(+) C6H16O18P4/ HM 1D-Myo-inositol 1,3,4,6-tetrakisphosphate -H(+) C6H16O18P4/ HM D-Myo-inositol 3,4,5,6-tetrakisphosphate -H(+) C6H16O18P4/ HM 1D-Myo-inositol 1,4,5,6-tetrakisphosphate -H(+) C6H16O18P4/	2699.06	3964.62	3560.29	0.7581	1.11356	Cyclic Alcohols and Derivatives
578.888	HM Inositol 1,3,4,5,6-pentakisphosphate -H(+) C6H17O21P5/	1405.05	2596.77	1942.61	0.723282	1.33675	Cyclic Alcohols and Derivatives
642.962	HM Phosphatidylinositol-3,4,5-trisphosphate -H(+) C12H24O22P4/	1400.34	1524.82	1059.65	1.32152	1.43899	Cyclic Alcohols and Derivatives
658.85	HM Myo-inositol hexakisphosphate -H(+) C6H18O24P6/	1450.72	1975.37	1600.71	0.9063	1.23406	Cyclic Alcohols and Derivatives
143.071	HM 4-Hydroxycyclohexylcarboxylic acid -H(+) C7H12O3/	5742.16	6538.33	6017.39	0.954261	1.08657	Cycloalkanes
111.02	HM Uracil -H(+) C4H4N2O2/	28941.3	28231.1	35829	0.807763	0.787941	Diazines
113.036	HM Dihydrouracil -H(+) C4H6N2O2/ HM N-Methylhydantoin -H(+) C4H6N2O2/	15117.2	16411.5	26044.1	0.580446	0.630144	Diazines
122.036	BSM Pyrazinamide -H(+) C5H5N3O/	4582.15	4067.71	4555.37	1.00588	0.892948	Diazines
127.051	HM Dihydrothymine -H(+) C5H8N2O2/	16816.6	16642.7	19441.5	0.864985	0.856039	Diazines
138.029	BSM 3-aminopropylphosphonate -H(+) C3H10NO3P/ HM 5-Hydroxypyrazinamide -H(+) C5H5N3O2/	60478.1	60442.6	61820.9	0.97828	0.977706	Diazines
157.026	HM 4,5-Dihydroorotic acid -H(+) C5H6N2O4/ HM L-Dihydroorotic acid -H(+) C5H6N2O4/	2219.47	2288.31	2903.84	0.764324	0.78803	Diazines
225.064	HM 5-Acetylamino-6-formylamino-3-methyluracil -H(+) C8H10N4O4/	13597.8	23760	15221.6	0.893322	1.56094	Diazines
175.025	HM Ascorbic acid -H(+) C6H8O6/ HM D-Glucurono-6,3-lactone -H(+) C6H8O6/	98360.8	237838	130216	0.755364	1.82648	Dihydrofurans
387.16	HM Cetirizine -H(+) C21H25ClN2O3/	14282.6	10134.5	16889.6	0.845644	0.60004	Diphenylmethanes
475.218	HM Loperamide -H(+) C29H33ClN2O2/	16713.9	12115.7	15075.5	1.10868	0.80367	Diphenylmethanes
464.186	HM Biotripyrrin-a -H(+) C25H27N3O6/ HM Biotripyrrin-b -H(+) C25H27N3O6/	10698.1	7229.23	10698.8	0.999938	0.675707	Dipyrrins
253.093	HM Galactosylglycerol -H(+) C9H18O8/	45146.8	6983.94	20299.8	2.224	0.34404	Disaccharides
289.033	HM D-Sedoheptulose 7-phosphate -H(+) C7H15O10P/	7494.33	11036.1	10896.1	0.687797	1.01285	Disaccharides
311.099	HM Galactose-beta-1,4-xylose -H(+) C11H20O10/	15470.7	8674.61	14730.3	1.05026	0.588898	Disaccharides
339.094	HM 3'-Ketolactose -H(+) C12H20O11/	14453.6	8551.81	17961.8	0.804685	0.47611	Disaccharides
341.109	HM Melibiose -H(+) C12H22O11/ HM Cellobiose -H(+) C12H22O11/ HM D-Maltose -H(+) C12H22O11/ HM Alpha-Lactose -H(+) C12H22O11/ HM Sucrose -H(+) C12H22O11/ HM Lactulose -H(+) C12H22O11/ HM Trehalose -H(+) C12H22O11/ HM Isomaltose -H(+) C12H22O11/ HM Galactinol -H(+) C12H22O11/ HM 3-b-Galactopyranosyl glucose -H(+) C12H22O11/ HM Epimelibiose -H(+) C12H22O11/ HM Turanose -H(+) C12H22O11/ HM Kojibiose …	159070	43571.6	115733	1.37447	0.376485	Disaccharides
343.126	HM Maltitol -H(+) C12H24O11/ HM Melibiitol -H(+) C12H24O11/	21250.1	11305.3	24583.5	0.864406	0.459874	Disaccharides
369.142	HM Amylose -H(+) C14H26O11/ HM Galactan -H(+) C14H26O11/	9175.09	5502.06	10942.7	0.838464	0.502805	Disaccharides
377.133	HM Galactinol dihydrate -H(+) C12H26O13/	11030.5	6061.43	11815	0.933604	0.51303	Disaccharides
421.067	HM Trehalose 6-phosphate -H(+) C12H23O14P/ HM Lactose 6-phosphate -H(+) C12H23O14P/	6955.23	3005.84	5684.74	1.22349	0.528756	Disaccharides
424.147	HM Hyaluronic acid -H(+) C16H27NO12/	9326.19	5471.04	10834	0.860828	0.504989	Disaccharides
510.187	HM O-6-deoxy-a-L-galactopyranosyl-(1->2)-O-b-D-galactopyranosyl-(1->3)-2-(acetylamino)-1,5-anhydro-2-deoxy-D-arabino-Hex-1-enitol -H(+) C20H33NO14/ HM O-6-deoxy-a-L-galactopyranosyl-(1->2)-O-b-D-galactopyranosyl-(1->4)-2-(acetylamino)-1,5-anhydro-2-deoxy-D-arabino-Hex-1-enitol -H(+) C20H33NO14/	7630.53	4621.29	8161.43	0.93495	0.566235	Disaccharides
544.226	HM Dihydrozeatin-9-N-glucoside-O-glucoside -H(+) C22H35N5O11/	11293.6	10363.6	10905.8	1.03556	0.950289	Disaccharides
204.052	HM Lipoamide -H(+) C8H15NOS2/	3705.83	2847.12	3733.36	0.992626	0.762616	Dithiolanes
235.097	HM S-aminomethyldihydrolipoamide -H(+) C9H20N2OS2/	6627.96	3949.77	5691.31	1.16457	0.693999	Dithiolanes
248.078	HM S-Acetyldihydrolipoamide -H(+) C10H19NO2S2/ HM S-Acetyldihydrolipoamide-E -H(+) C10H19NO2S2/	6112.16	5144.91	6856.85	0.891395	0.750331	Dithiolanes
276.104	HM Queuine -H(+) C12H15N5O3/ HM S-(2-Methylpropionyl)-dihydrolipoamide-E -H(+) C12H23NO2S2/	10326.5	20350.2	21293.1	0.484971	0.955718	Dithiolanes
320.097	HM S-Glutaryldihydrolipoamide -H(+) C13H23NO4S2/	8355.82	5910.4	9843.7	0.848849	0.600425	Dithiolanes
321.242	HM 15(S)-Hydroxyeicosatrienoic acid -H(+) C20H34O3/	2064.63	1760.85	1868.74	1.10483	0.942267	Eicosanoids
351.217	HM Prostaglandin E2 -H(+) C20H32O5/ HM (13E)-11a-Hydroxy-9,15-dioxoprost-13-enoic acid -H(+) C20H32O5/ HM Prostaglandin I2 -H(+) C20H32O5/ HM Prostaglandin H2 -H(+) C20H32O5/ HM Prostaglandin D2 -H(+) C20H32O5/ HM Thromboxane A2 -H(+) C20H32O5/ HM 20-Hydroxy-leukotriene B4 -H(+) C20H32O5/ HM Prostaglandin F3a -H(+) C20H32O5/ HM 8-iso-PGF3a -H(+) C20H32O5/ HM Levuglandin E2 -H(+) C20H32O5/ HM Levu…	7504.18	5614.13	9182.21	0.817252	0.611415	Eicosanoids
353.231	HM Prostaglandin F2a -H(+) C20H34O5/ HM Prostaglandin E1 -H(+) C20H34O5/ HM Prostaglandin F2b -H(+) C20H34O5/ HM Troxilin B3 -H(+) C20H34O5/ HM Trioxilin A3 -H(+) C20H34O5/ HM 8-isoprostaglandin PGF2b -H(+) C20H34O5/ HM 11,12,15-THETA -H(+) C20H34O5/ HM 13,14-Dihydro-15-keto PGF2a -H(+) C20H34O5/ HM 8-Isoprostaglandin E1 -H(+) C20H34O5/ HM 11,14,15-THETA -H(+) C20H34O5/ HM 8-Isoprostaglandin F2a …	4492.56	3630.19	5350.64	0.83963	0.678459	Eicosanoids
357.264	HM 13,14-Dihydro PGF-1a -H(+) C20H38O5/	6006.73	3650.96	4400.34	1.36506	0.829699	Eicosanoids
364.185	HM 12-oxo-20-dihydroxy-leukotriene B4 -H(+) C20H29O6/	20269.3	12451.9	20921.5	0.968829	0.595174	Eicosanoids
365.196	HM 20-Carboxyleukotriene B4 -H(+) C20H30O6/ HM 20-COOH-10,11-dihydro-LTB4 -H(+) C20H30O6/	11386.1	8092.15	13748.5	0.828171	0.588585	Eicosanoids
366.201	HM 20-dihydroxyleukotriene B4 -H(+) C20H31O6/	5422.07	3414.81	6461.08	0.83919	0.52852	Eicosanoids
367.212	HM 19-Hydroxy-PGE2 -H(+) C20H32O6/ HM 6,15-Diketo,13,14-dihydro-PGF1a -H(+) C20H32O6/ HM Prostaglandin G2 -H(+) C20H32O6/ HM 20-Hydroxy-PGE2 -H(+) C20H32O6/ HM 6-Ketoprostaglandin E1 -H(+) C20H32O6/ HM 11-Dehydro-thromboxane B2 -H(+) C20H32O6/ HM Thromboxane B3 -H(+) C20H32O6/ HM 5(6)-Epoxy Prostaglandin E1 -H(+) C20H32O6/	9579.36	6081.12	10929	0.876509	0.556421	Eicosanoids
369.227	HM 6-Keto-prostaglandin F1a -H(+) C20H34O6/ HM Thromboxane B2 -H(+) C20H34O6/ HM 20-Hydroxy-PGF2a -H(+) C20H34O6/	7295.45	5103.73	7096.22	1.02808	0.719218	Eicosanoids
380.18	HM 12-Oxo-20-trihydroxy-leukotriene B4 -H(+) C20H29O7/	18926.4	12344.4	18301.1	1.03417	0.674519	Eicosanoids
382.195	HM 20-Trihydroxy-leukotriene-B4 -H(+) C20H31O7/	6637.13	4535.93	7287.48	0.910758	0.622429	Eicosanoids
480.242	HM N-Acetyl-leukotriene E4 -H(+) C25H39NO6S/	8077.7	6767.19	7448.71	1.08444	0.908505	Eicosanoids
591.495	HM DG(14:0/20:2(11Z,14Z)/0:0) -H(+) C37H68O5/ HM DG(14:1(9Z)/20:1(11Z)/0:0) -H(+) C37H68O5/ HM DG(16:0/18:2(9Z,12Z)/0:0) -H(+) C37H68O5/ HM DG(16:1(9Z)/18:1(11Z)/0:0) -H(+) C37H68O5/ HM DG(16:1(9Z)/18:1(9Z)/0:0) -H(+) C37H68O5/ HM DG(18:1(11Z)/16:1(9Z)/0:0) -H(+) C37H68O5/ HM DG(18:1(9Z)/16:1(9Z)/0:0) -H(+) C37H68O5/ HM DG(18:2(9Z,12Z)/16:0/0:0) -H(+) C37H68O5/ HM DG(20:1(11Z)/14:1(9Z)/0:0) -H(+)…	87.2459	657.408	87.7599	0.994144	7.49099	Eicosanoids
341.306	HM MG(P-18:0e/0:0/0:0) -H(+) C21H42O3/	1188.81	1022.31	1331.19	0.893042	0.767967	Enol Ethers
167.108	HM trans-4,5-epoxy-2(E)-decenal -H(+) C10H16O2/	3431.32	2863.49	3239.72	1.05914	0.883868	Epoxides
202.109	HM L-Acetylcarnitine -H(+) C9H17NO4/	4031.52	3130.1	4082.85	0.987427	0.766645	Fatty Acid Esters
214.107	HM Propenoylcarnitine -H(+) C10H17NO4/	4107.93	2450.96	4124.18	0.996059	0.59429	Fatty Acid Esters
246.098	HM Malonylcarnitine -H(+) C10H17NO6/	9020.03	6626.76	8995.7	1.0027	0.736659	Fatty Acid Esters
258.098	HM Fumarycarnitine -H(+) C11H17NO6/	9553.45	5244.97	10195.1	0.937067	0.514462	Fatty Acid Esters
267.059	HM DHAP(6:0) -H(+) C9H17O7P/	39417.2	26849.2	30482.3	1.29312	0.880812	Fatty Acid Esters
328.249	HM 4,8 dimethylnonanoyl carnitine -H(+) C18H35NO4/ HM Undecanoylcarnitine -H(+) C18H35NO4/	1934.08	1947.29	1569.4	1.23237	1.24079	Fatty Acid Esters
342.265	HM Dodecanoylcarnitine -H(+) C19H37NO4/	1497.64	1613.96	1401.54	1.06857	1.15156	Fatty Acid Esters
371.264	HM Cervonoyl ethanolamide -H(+) C24H36O3/	14045.9	7804.55	11072.9	1.26849	0.704831	Fatty Acid Esters
437.267	HM LPA(0:0/18:0) -H(+) C21H43O7P/ HM LPA(18:0/0:0) -H(+) C21H43O7P/	5337.01	4719.92	3812	1.40005	1.23817	Fatty Acid Esters
808.12	HM Acetyl-CoA -H(+) C23H38N7O17P3S/	145.637	265.03	265.195	0.549168	0.999375	Fatty Acid Esters
850.185	HM 2-Methylbutyryl-CoA -H(+) C26H44N7O17P3S/ HM Isovaleryl-CoA -H(+) C26H44N7O17P3S/ HM Pentanoyl-CoA -H(+) C26H44N7O17P3S/	733.606	872.568	887.834	0.826287	0.982806	Fatty Acid Esters
872.153	HM Cyclohex-1,5-diene-1-carboxyl-CoA -H(+) C28H42N7O17P3S/	145.723	167.637	147.686	0.986705	1.13509	Fatty Acid Esters
948.274	HM Lauroyl-CoA -H(+) C33H58N7O17P3S/	1215.24	186.243	880.894	1.37956	0.211425	Fatty Acid Esters
85.0269	HM Gamma-Butyrolactone -H(+) C4H6O2/ HM Oxolan-3-one -H(+) C4H6O2/ HM Diacetyl -H(+) C4H6O2/ HM But-2-enoic acid -H(+) C4H6O2/	6563.02	9246.33	7436.04	0.882596	1.24345	Fatty Acids and Conjugates
101.061	HM Isovaleric acid -H(+) C5H10O2/ HM Valeric acid -H(+) C5H10O2/ HM Ethylmethylacetic acid -H(+) C5H10O2/	4229.87	5206.57	4791	0.882878	1.08674	Fatty Acids and Conjugates
115.004	HM Fumaric acid -H(+) C4H4O4/ HM Maleic acid -H(+) C4H4O4/	14090.2	48658.7	10996.3	1.28136	4.42502	Fatty Acids and Conjugates
115.04	HM Alpha-ketoisovaleric acid -H(+) C5H8O3/ HM Methylacetoacetic acid -H(+) C5H8O3/ HM Levulinic acid -H(+) C5H8O3/ HM 2-Oxovaleric acid -H(+) C5H8O3/ HM 2-Methylacetoacetic acid -H(+) C5H8O3/ HM Glutarate semialdehyde -H(+) C5H8O3/	6967.98	5528.6	6623.93	1.05194	0.83464	Fatty Acids and Conjugates
115.076	HM Caproic acid -H(+) C6H12O2/ HM Isocaproic acid -H(+) C6H12O2/	9540.29	8647.99	9167.14	1.04071	0.943368	Fatty Acids and Conjugates
129.019	HM Glutaconic acid -H(+) C5H6O4/ HM Citraconic acid -H(+) C5H6O4/ HM Mesaconic acid -H(+) C5H6O4/ HM Itaconic acid -H(+) C5H6O4/ HM Gamma-delta-Dioxovaleric acid -H(+) C5H6O4/	21590.5	19627.8	22107.1	0.976632	0.887851	Fatty Acids and Conjugates
129.092	HM Heptanoic acid -H(+) C7H14O2/	6142.15	5613.68	5798.17	1.05933	0.968182	Fatty Acids and Conjugates
131.035	BSM Pteridine -H(+) C6H4N4/ HM Monoethyl malonic acid -H(+) C5H8O4/ HM Ethylmalonic acid -H(+) C5H8O4/ HM Glutaric acid -H(+) C5H8O4/ HM Methylsuccinic acid -H(+) C5H8O4/ HM Dimethylmalonic acid -H(+) C5H8O4/ HM 2-Acetolactate -H(+) C5H8O4/ HM (S)-2-Acetolactate -H(+) C5H8O4/	12321.5	10675.3	12197.6	1.01016	0.875197	Fatty Acids and Conjugates
141.092	HM 2-Octenoic acid -H(+) C8H14O2/ HM trans-2-Octenoic acid -H(+) C8H14O2/	3232.53	3169.25	3605.64	0.896518	0.87897	Fatty Acids and Conjugates
143.035	HM 3-Hexenedioic acid -H(+) C6H8O4/ HM 3-Methylglutaconic acid -H(+) C6H8O4/ HM (E)-2-Methylglutaconic acid -H(+) C6H8O4/ HM trans-2-Hexenedioic acid -H(+) C6H8O4/	14449.9	10840	13878.1	1.0412	0.781083	Fatty Acids and Conjugates
143.108	HM Caprylic acid -H(+) C8H16O2/	18683.4	14860.1	16855.3	1.10846	0.881629	Fatty Acids and Conjugates
145.051	HM 2-Methylglutaric acid -H(+) C6H10O4/ HM Adipic acid -H(+) C6H10O4/ HM Methylglutaric acid -H(+) C6H10O4/ HM Monomethyl glutaric acid -H(+) C6H10O4/ HM 2,2-Dimethylsuccinic acid -H(+) C6H10O4/ HM Solerol -H(+) C6H10O4/ HM (S)-2-Aceto-2-hydroxybutanoic acid -H(+) C6H10O4/	12101.2	13292.7	13787.6	0.877683	0.964107	Fatty Acids and Conjugates
157.051	HM Succinylacetone -H(+) C7H10O4/ HM Isopropylmaleate -H(+) C7H10O4/	8505.48	7580.79	8571.16	0.992337	0.884454	Fatty Acids and Conjugates
159.066	HM 3-Methyladipic acid -H(+) C7H12O4/ HM Pimelic acid -H(+) C7H12O4/ HM 3,3-Dimethylglutaric acid -H(+) C7H12O4/	5458.7	6026.92	6658.83	0.819769	0.905103	Fatty Acids and Conjugates
169.123	HM cis-4-Decenoic acid -H(+) C10H18O2/ HM cis-4-Decenoic acid -H(+) C10H18O2/ HM trans-Dec-2-enoic acid -H(+) C10H18O2/ HM 8-Methylnonenoate -H(+) C10H18O2/	3406.3	3513.24	3588.95	0.949109	0.978904	Fatty Acids and Conjugates
171.066	HM 2-Octenedioic acid -H(+) C8H12O4/ HM cis-4-Octenedioic acid -H(+) C8H12O4/ HM trans-3-Octenedioic acid -H(+) C8H12O4/	8852.31	7251.51	9049.59	0.978201	0.801308	Fatty Acids and Conjugates
171.139	HM Capric acid -H(+) C10H20O2/	22782.5	19852.7	22003.8	1.03539	0.90224	Fatty Acids and Conjugates
172.076	HM 2-Oxoarginine -H(+) C6H11N3O3/	30383.6	28848.2	21310.7	1.42575	1.3537	Fatty Acids and Conjugates
173.082	HM Suberic acid -H(+) C8H14O4/ HM Ethyladipic acid -H(+) C8H14O4/	10951.8	12304.2	13027.6	0.84066	0.944472	Fatty Acids and Conjugates
177.092	HM 5-Phenylvaleric acid -H(+) C11H14O2/	4754.88	4336.12	5035.7	0.944233	0.861075	Fatty Acids and Conjugates
197.155	HM 5-Dodecenoic acid -H(+) C12H22O2/ HM trans-Dodec-2-enoic acid -H(+) C12H22O2/	3984.6	3561.99	3904	1.02065	0.912394	Fatty Acids and Conjugates
207.051	HM Dihydrolipoate -H(+) C8H16O2S2/	6458.66	4982.87	6413.13	1.0071	0.77698	Fatty Acids and Conjugates
213.124	HM Dethiobiotin -H(+) C10H18N2O3/	13197.9	24585.9	13448.2	0.981387	1.82819	Fatty Acids and Conjugates
213.15	HM 3-Oxododecanoic acid -H(+) C12H22O3/	23265.7	23773.1	27057	0.859878	0.87863	Fatty Acids and Conjugates
213.186	HM Tridecanoic acid -H(+) C13H26O2/	12091.1	11428.2	11434.8	1.0574	0.999425	Fatty Acids and Conjugates
225.186	HM 5-Tetradecenoic acid -H(+) C14H26O2/ HM 5Z-Tetradecenoic acid -H(+) C14H26O2/ HM Myristoleic acid -H(+) C14H26O2/ HM Tsuzuic acid -H(+) C14H26O2/ HM trans-Tetra-dec-2-enoic acid -H(+) C14H26O2/	6280.94	4078.39	5588.69	1.12387	0.729758	Fatty Acids and Conjugates
227.202	HM Myristic acid -H(+) C14H28O2/ HM 2,6,10-Trimethylundecanoic acid -H(+) C14H28O2/	147326	106646	128780	1.14402	0.828128	Fatty Acids and Conjugates
236.078	HM Sepiapterin -H(+) C9H11N5O3/ HM Biopterin -H(+) C9H11N5O3/ HM D-Biopterin -H(+) C9H11N5O3/ HM/inapterin -H(+) C9H11N5O3/ HM Dyspropterin -H(+) C9H11N5O3/ HM Primapterin -H(+) C9H11N5O3/ HM 8-[(aminomethyl)sulfanyl]-6-sulfanyloctanoic acid -H(+) C9H19NO2S2/	10191.7	5257.62	6407.56	1.59057	0.820534	Fatty Acids and Conjugates
241.181	HM 3-Oxotetradecanoic acid -H(+) C14H26O3/	4812.13	4664.72	5547.52	0.867437	0.840866	Fatty Acids and Conjugates
241.217	HM Pentadecanoic acid -H(+) C15H30O2/	71395.1	67566.8	69076.9	1.03356	0.978138	Fatty Acids and Conjugates
253.217	HM Hypogeic acid -H(+) C16H30O2/ HM Palmitoleic acid -H(+) C16H30O2/ HM Trans-Hexa-dec-2-enoic acid -H(+) C16H30O2/ HM Palmitelaidic acid -H(+) C16H30O2/	57391.6	30819.3	35514	1.61603	0.867808	Fatty Acids and Conjugates
255.233	HM Palmitic acid -H(+) C16H32O2/ HM Trimethyltridecanoic acid -H(+) C16H32O2/	2.35534e+06	2.14935e+06	2.27961e+06	1.03322	0.94286	Fatty Acids and Conjugates
269.249	HM Heptadecanoic acid -H(+) C17H34O2/	89439.9	88190	88953.2	1.00547	0.991421	Fatty Acids and Conjugates
271.228	HM (R)-3-Hydroxy-hexadecanoic acid -H(+) C16H32O3/	12512.4	11780.2	12176.1	1.02762	0.967481	Fatty Acids and Conjugates
280.236	HM Petroselinic acid -H(+) C18H33O2/	38860.5	25341.4	18894.8	2.05667	1.34118	Fatty Acids and Conjugates
281.249	HM Oleic acid -H(+) C18H34O2/ HM Elaidic acid -H(+) C18H34O2/ HM Vaccenic acid -H(+) C18H34O2/	251444	161148	173792	1.44681	0.927244	Fatty Acids and Conjugates
283.265	HM Stearic acid -H(+) C18H36O2/	3.51461e+06	3.76124e+06	3.86149e+06	0.910171	0.974039	Fatty Acids and Conjugates
295.264	HM Nonadeca-10(Z)-enoic acid -H(+) C19H36O2/	7048.26	3680.74	5236.51	1.34598	0.702898	Fatty Acids and Conjugates
297.243	HM 3-Oxooctadecanoic acid -H(+) C18H34O3/	34843.7	26426.7	30942.9	1.12607	0.854047	Fatty Acids and Conjugates
297.279	HM Nonadecanoic acid -H(+) C19H38O2/ HM Pristanic acid -H(+) C19H38O2/ HM Tuberculostearic acid -H(+) C19H38O2/	16433.3	18354.1	19013	0.864318	0.965348	Fatty Acids and Conjugates
299.259	HM (R)-3-Hydroxy-Octadecanoic acid -H(+) C18H36O3/	10342.5	9208.68	10354.7	0.998819	0.889321	Fatty Acids and Conjugates
301.217	HM Eicosapentaenoic acid -H(+) C20H30O2/ HM Retinyl ester -H(+) C20H30O2/	24223.2	16119.3	13022.7	1.86007	1.23779	Fatty Acids and Conjugates
303.233	HM Arachidonic acid -H(+) C20H32O2/ HM Cis-8,11,14,17-Eicosatetraenoic acid -H(+) C20H32O2/ HM Mesterolone -H(+) C20H32O2/	45064.3	31454.7	22254.2	2.02498	1.41343	Fatty Acids and Conjugates
305.248	HM 8,11,14-Eicosatrienoic acid -H(+) C20H34O2/ HM 5,8,11-Eicosatrienoic acid -H(+) C20H34O2/	12653	13176.1	10047.5	1.25931	1.31138	Fatty Acids and Conjugates
307.264	HM Eicosadienoic acid -H(+) C20H36O2/	5032.25	3925.11	3491.23	1.4414	1.12428	Fatty Acids and Conjugates
309.28	HM Eicosenoic acid -H(+) C20H38O2/	16101	9374.23	15882.6	1.01375	0.59022	Fatty Acids and Conjugates
313.237	HM Octadecanedioic acid -H(+) C18H34O4/ HM 9,10-DHOME -H(+) C18H34O4/ HM 12,13-DHOME -H(+) C18H34O4/	15689.3	10264.8	15191.4	1.03278	0.675702	Fatty Acids and Conjugates
325.311	HM Homophytanic acid -H(+) C21H42O2/ HM Heneicosanoic acid -H(+) C21H42O2/	7088.24	6931.67	9838.74	0.720441	0.704528	Fatty Acids and Conjugates
327.233	HM Docosahexaenoic acid -H(+) C22H32O2/	17606.1	13920.4	11434.1	1.5398	1.21745	Fatty Acids and Conjugates
329.233	HM 9,12,13-TriHOME -H(+) C18H34O5/ HM 9,10,13-TriHOME -H(+) C18H34O5/	23731.8	10265.5	12648.4	1.87627	0.811607	Fatty Acids and Conjugates
333.279	HM Docosatrienoic acid -H(+) C22H38O2/	1227.05	1177.13	1012.73	1.21163	1.16233	Fatty Acids and Conjugates
337.311	HM Erucic acid -H(+) C22H42O2/ HM Cetoleic acid -H(+) C22H42O2/	7044.23	5779.7	14653.5	0.48072	0.394425	Fatty Acids and Conjugates
339.327	HM Behenic acid -H(+) C22H44O2/	22520.1	23033.4	33240.8	0.677485	0.692928	Fatty Acids and Conjugates
353.342	HM Tricosanoic acid -H(+) C23H46O2/	8765.95	9840.54	11386.8	0.769832	0.864203	Fatty Acids and Conjugates
354.252	HM 6,9,12,15,18,21-Tetracosahexaenoic acid -H(+) C24H35O2/	1337.83	819.943	1058.4	1.26401	0.774701	Fatty Acids and Conjugates
359.295	HM Tetracosatetraenoic acid (24:4n-6) -H(+) C24H40O2/	1065.08	714.304	713.795	1.49213	1.00071	Fatty Acids and Conjugates
363.18	HM 12-oxo-10,11-dihydro-20-COOH-LTB4 -H(+) C20H28O6/	15065.6	9060.01	18644.9	0.808024	0.485923	Fatty Acids and Conjugates
365.342	HM Nervonic acid -H(+) C24H46O2/	5028.2	3702.15	10733.3	0.468466	0.344921	Fatty Acids and Conjugates
367.358	HM Tetracosanoic acid -H(+) C24H48O2/	25084.3	27395.6	35414.1	0.708314	0.77358	Fatty Acids and Conjugates
381.374	HM Pentacosanoic acid -H(+) C25H50O2/	8166.96	10530.3	11849.7	0.689212	0.888652	Fatty Acids and Conjugates
395.39	HM Hexacosanoic acid -H(+) C26H52O2/	10339.6	10245.9	15306.6	0.675497	0.669377	Fatty Acids and Conjugates
409.405	HM Heptacosanoic acid -H(+) C27H54O2/	2223.7	2664.53	3162.95	0.703046	0.842421	Fatty Acids and Conjugates
437.436	HM Nonacosanoic acid -H(+) C29H58O2/	1055.51	980.51	1265.13	0.834306	0.775026	Fatty Acids and Conjugates
155.108	HM 4-Hydroxynonenal -H(+) C9H16O2/	4333.67	3857.79	4251.5	1.01933	0.907396	Fatty Alcohols
181.072	HM Galactitol -H(+) C6H14O6/ HM Sorbitol -H(+) C6H14O6/ HM Mannitol -H(+) C6H14O6/ HM L-Iditol -H(+) C6H14O6/	86336.2	115617	117331	0.735834	0.985389	Fatty Alcohols
269.284	HM Octadecanol -H(+) C18H38O/	6718.6	2745.6	4376.77	1.53506	0.627311	Fatty Alcohols
270.216	HM 16-hydroxy hexadecanoic acid -H(+) C16H31O3/	3484.59	2844.07	3427.32	1.01671	0.829821	Fatty Alcohols
239.238	HM Palmitaldehyde -H(+) C16H32O/	1900.11	966.331	811.07	2.34272	1.19143	Fatty Aldehydes
267.269	HM Stearaldehyde -H(+) C18H36O/	12436.1	2628.31	6257.73	1.98732	0.42001	Fatty Aldehydes
254.249	HM Palmitic amide -H(+) C16H33NO/	1314.22	1099.84	1142.28	1.15052	0.962847	Fatty Amides
322.275	HM Linoleoyl ethanolamide -H(+) C20H37NO2/	1106.92	680.304	853.545	1.29685	0.797034	Fatty Amides
324.291	HM N-Oleoylethanolamine -H(+) C20H39NO2/	294.404	326.325	291.956	1.00838	1.11772	Fatty Amides
383.316	HM MG(0:0/20:1(11Z)/0:0) -H(+) C23H44O4/ HM MG(20:1(11Z)/0:0/0:0) -H(+) C23H44O4/	4410.86	7839.12	6793.83	0.649245	1.15386	Fatty Amides
393.263	HM 11-Hydroxyeicosatetraenoate glyceryl ester -H(+) C23H38O5/ HM 2-(14,15-Epoxyeicosatrienoyl) Glycerol -H(+) C23H38O5/	3380.95	3554.1	2648.49	1.27656	1.34194	Fatty Amides
784.148	HM FAD -H(+) C27H33N9O15P2/	2585.76	4115.9	2886.2	0.895903	1.42606	Flavin Nucleotides
271.061	BSM phenyl-1-thio-beta-D-galactopyranoside -H(+) C12H16O5S/ HM Naringenin -H(+) C15H12O5/ HM Dihydrogenistein -H(+) C15H12O5/	10450.3	5532.24	9782.74	1.06824	0.56551	Flavonoids
283.061	HM Biochanin A -H(+) C16H12O5/ HM Glycitein -H(+) C16H12O5/	15491.8	9446.47	16861.2	0.918785	0.560248	Flavonoids
285.04	BSM Indoleglycerol phosphate -H(+) C11H13NO6P/ HM Luteolin -H(+) C15H10O6/ HM Kaempferol -H(+) C15H10O6/	6656.52	4586.01	5443.55	1.22283	0.842467	Flavonoids
289.071	HM Epicatechin -H(+) C15H14O6/ HM Catechin -H(+) C15H14O6/	16360.9	7711.19	9405.27	1.73955	0.81988	Flavonoids
445.119	HM Glycitin -H(+) C22H22O10/	7543.36	4236.66	7961.3	0.947504	0.532157	Flavonoids
577.157	HM Scolymoside -H(+) C27H30O14/	5062.69	2082.96	4817.12	1.05098	0.432409	Flavonoids
579.174	HM Naringin -H(+) C27H32O14/	4913.43	2395.95	4999.03	0.982876	0.479283	Flavonoids
609.144	HM Rutin -H(+) C27H30O16/	7346.63	2095.32	5852.79	1.25523	0.358003	Flavonoids
609.185	HM Hesperidin -H(+) C28H34O15/	5292.46	2357.54	5213.84	1.01508	0.45217	Flavonoids
111.009	HM 3-Furoic acid -H(+) C5H4O3/ HM 2-Furoic acid -H(+) C5H4O3/	40949.8	30374	27662.5	1.48034	1.09802	Furans
154.997	HM 2,5-Furandicarboxylic acid -H(+) C6H4O5/	4630.4	4778.46	3261.78	1.41959	1.46499	Furans
299.223	HM MG(0:0/14:1(9Z)/0:0) -H(+) C17H32O4/ HM MG(14:1(9Z)/0:0/0:0) -H(+) C17H32O4/	3788.19	4156.76	4583.27	0.826526	0.906942	Glycerolipids
327.253	HM MG(0:0/16:1(9Z)/0:0) -H(+) C19H36O4/ HM MG(16:1(9Z)/0:0/0:0) -H(+) C19H36O4/	6355.46	6069.35	6096.2	1.04253	0.995595	Glycerolipids
343.322	HM MG(18:0e/0:0/0:0) -H(+) C21H44O3/	317.533	381.834	846.189	0.375251	0.45124	Glycerolipids
355.285	HM MG(0:0/18:1(11Z)/0:0) -H(+) C21H40O4/ HM MG(0:0/18:1(9Z)/0:0) -H(+) C21H40O4/ HM MG(18:1(11Z)/0:0/0:0) -H(+) C21H40O4/ HM MG(18:1(9Z)/0:0/0:0) -H(+) C21H40O4/	3487.23	4739.1	4643.76	0.750951	1.02053	Glycerolipids
411.347	HM MG(0:0/22:1(13Z)/0:0) -H(+) C25H48O4/ HM MG(22:1(13Z)/0:0/0:0) -H(+) C25H48O4/	4561.97	8793.32	7709.8	0.591711	1.14054	Glycerolipids
439.379	HM MG(0:0/24:1(15Z)/0:0) -H(+) C27H52O4/ HM MG(24:1(15Z)/0:0/0:0) -H(+) C27H52O4/	3721.38	7129.05	6439.63	0.577888	1.10706	Glycerolipids
559.436	HM DG(14:0/18:4(6Z,9Z,12Z,15Z)/0:0) -H(+) C35H60O5/ HM DG(14:1(9Z)/18:3(6Z,9Z,12Z)/0:0) -H(+) C35H60O5/ HM DG(14:1(9Z)/18:3(9Z,12Z,15Z)/0:0) -H(+) C35H60O5/ HM DG(18:3(6Z,9Z,12Z)/14:1(9Z)/0:0) -H(+) C35H60O5/ HM DG(18:3(9Z,12Z,15Z)/14:1(9Z)/0:0) -H(+) C35H60O5/ HM DG(18:4(6Z,9Z,12Z,15Z)/14:0/0:0) -H(+) C35H60O5/	1639.94	1495.03	1925.72	0.851599	0.776347	Glycerolipids
565.482	HM DG(14:0/18:1(11Z)/0:0) -H(+) C35H66O5/ HM DG(14:0/18:1(9Z)/0:0) -H(+) C35H66O5/ HM DG(14:1(9Z)/18:0/0:0) -H(+) C35H66O5/ HM DG(16:0/16:1(9Z)/0:0) -H(+) C35H66O5/ HM DG(16:1(9Z)/16:0/0:0) -H(+) C35H66O5/ HM DG(18:0/14:1(9Z)/0:0) -H(+) C35H66O5/ HM DG(18:1(11Z)/14:0/0:0) -H(+) C35H66O5/ HM DG(18:1(9Z)/14:0/0:0) -H(+) C35H66O5/	1894.86	2495.79	2084.09	0.909206	1.19754	Glycerolipids
617.51	HM DG(14:1(9Z)/22:2(13Z,16Z)/0:0) -H(+) C39H70O5/ HM DG(16:0/20:3(5Z,8Z,11Z)/0:0) -H(+) C39H70O5/ HM DG(16:0/20:3(8Z,11Z,14Z)/0:0) -H(+) C39H70O5/ HM DG(16:1(9Z)/20:2(11Z,14Z)/0:0) -H(+) C39H70O5/ HM DG(18:0/18:3(6Z,9Z,12Z)/0:0) -H(+) C39H70O5/ HM DG(18:0/18:3(9Z,12Z,15Z)/0:0) -H(+) C39H70O5/ HM DG(18:1(11Z)/18:2(9Z,12Z)/0:0) -H(+) C39H70O5/ HM DG(18:1(9Z)/18:2(9Z,12Z)/0:0) -H(+) C39H70O5/ HM DG(…	129.904	321.476	208.429	0.623255	1.54238	Glycerolipids
619.525	HM DG(14:0/22:2(13Z,16Z)/0:0) -H(+) C39H72O5/ HM DG(14:1(9Z)/22:1(13Z)/0:0) -H(+) C39H72O5/ HM DG(16:0/20:2(11Z,14Z)/0:0) -H(+) C39H72O5/ HM DG(16:1(9Z)/20:1(11Z)/0:0) -H(+) C39H72O5/ HM DG(18:0/18:2(9Z,12Z)/0:0) -H(+) C39H72O5/ HM DG(18:1(11Z)/18:1(11Z)/0:0) -H(+) C39H72O5/ HM DG(18:1(11Z)/18:1(9Z)/0:0) -H(+) C39H72O5/ HM DG(18:1(9Z)/18:1(11Z)/0:0) -H(+) C39H72O5/ HM DG(18:1(9Z)/18:1(9Z)/0:0) -H…	227.55	543.733	171.162	1.32944	3.17672	Glycerolipids
627.498	HM DG(15:0/22:5(4Z,7Z,10Z,13Z,16Z)/0:0) -H(+) C40H68O5/ HM DG(15:0/22:5(7Z,10Z,13Z,16Z,19Z)/0:0) -H(+) C40H68O5/ HM DG(22:5(4Z,7Z,10Z,13Z,16Z)/15:0/0:0) -H(+) C40H68O5/ HM DG(22:5(7Z,10Z,13Z,16Z,19Z)/15:0/0:0) -H(+) C40H68O5/	556.145	525.815	374.209	1.48619	1.40514	Glycerolipids
639.495	HM DG(16:0/22:6(4Z,7Z,10Z,13Z,16Z,19Z)/0:0) -H(+) C41H68O5/ HM DG(16:1(9Z)/22:5(4Z,7Z,10Z,13Z,16Z)/0:0) -H(+) C41H68O5/ HM DG(16:1(9Z)/22:5(7Z,10Z,13Z,16Z,19Z)/0:0) -H(+) C41H68O5/ HM DG(18:1(11Z)/20:5(5Z,8Z,11Z,14Z,17Z)/0:0) -H(+) C41H68O5/ HM DG(18:1(9Z)/20:5(5Z,8Z,11Z,14Z,17Z)/0:0) -H(+) C41H68O5/ HM DG(18:2(9Z,12Z)/20:4(5Z,8Z,11Z,14Z)/0:0) -H(+) C41H68O5/ HM DG(18:2(9Z,12Z)/20:4(8Z,11Z,14Z,17…	265.161	3234.02	335.827	0.789576	9.63	Glycerolipids
661.488	HM DG(18:3(6Z,9Z,12Z)/22:6(4Z,7Z,10Z,13Z,16Z,19Z)/0:0) -H(+) C43H66O5/ HM DG(18:3(9Z,12Z,15Z)/22:6(4Z,7Z,10Z,13Z,16Z,19Z)/0:0) -H(+) C43H66O5/ HM DG(18:4(6Z,9Z,12Z,15Z)/22:5(4Z,7Z,10Z,13Z,16Z)/0:0) -H(+) C43H66O5/ HM DG(18:4(6Z,9Z,12Z,15Z)/22:5(7Z,10Z,13Z,16Z,19Z)/0:0) -H(+) C43H66O5/ HM DG(20:4(5Z,8Z,11Z,14Z)/20:5(5Z,8Z,11Z,14Z,17Z)/0:0) -H(+) C43H66O5/ HM DG(20:4(8Z,11Z,14Z,17Z)/20:5(5Z,8Z,11Z,…	820.887	793.413	1012.83	0.810487	0.783361	Glycerolipids
693.546	HM DG(20:1(11Z)/22:6(4Z,7Z,10Z,13Z,16Z,19Z)/0:0) -H(+) C45H74O5/ HM DG(20:2(11Z,14Z)/22:5(4Z,7Z,10Z,13Z,16Z)/0:0) -H(+) C45H74O5/ HM DG(20:2(11Z,14Z)/22:5(7Z,10Z,13Z,16Z,19Z)/0:0) -H(+) C45H74O5/ HM DG(20:3(5Z,8Z,11Z)/22:4(7Z,10Z,13Z,16Z)/0:0) -H(+) C45H74O5/ HM DG(20:3(8Z,11Z,14Z)/22:4(7Z,10Z,13Z,16Z)/0:0) -H(+) C45H74O5/ HM DG(20:5(5Z,8Z,11Z,14Z,17Z)/22:2(13Z,16Z)/0:0) -H(+) C45H74O5/ HM DG(22:…	6.71515	535.072	98.5799	0.0681188	5.4278	Glycerolipids
701.602	HM DG(18:2(9Z,12Z)/24:1(15Z)/0:0) -H(+) C45H82O5/ HM DG(18:3(6Z,9Z,12Z)/24:0/0:0) -H(+) C45H82O5/ HM DG(18:3(9Z,12Z,15Z)/24:0/0:0) -H(+) C45H82O5/ HM DG(20:1(11Z)/22:2(13Z,16Z)/0:0) -H(+) C45H82O5/ HM DG(20:2(11Z,14Z)/22:1(13Z)/0:0) -H(+) C45H82O5/ HM DG(20:3(5Z,8Z,11Z)/22:0/0:0) -H(+) C45H82O5/ HM DG(20:3(8Z,11Z,14Z)/22:0/0:0) -H(+) C45H82O5/ HM DG(22:0/20:3(5Z,8Z,11Z)/0:0) -H(+) C45H82O5/ HM DG…	473.108	526.133	583.703	0.81053	0.901371	Glycerolipids
725.605	HM DG(20:4(5Z,8Z,11Z,14Z)/24:1(15Z)/0:0) -H(+) C47H82O5/ HM DG(20:4(8Z,11Z,14Z,17Z)/24:1(15Z)/0:0) -H(+) C47H82O5/ HM DG(20:5(5Z,8Z,11Z,14Z,17Z)/24:0/0:0) -H(+) C47H82O5/ HM DG(22:0/22:5(4Z,7Z,10Z,13Z,16Z)/0:0) -H(+) C47H82O5/ HM DG(22:0/22:5(7Z,10Z,13Z,16Z,19Z)/0:0) -H(+) C47H82O5/ HM DG(22:1(13Z)/22:4(7Z,10Z,13Z,16Z)/0:0) -H(+) C47H82O5/ HM DG(22:4(7Z,10Z,13Z,16Z)/22:1(13Z)/0:0) -H(+) C47H82O5/…	172.625	165.45	330.406	0.522464	0.500748	Glycerolipids
727.62	HM DG(20:3(5Z,8Z,11Z)/24:1(15Z)/0:0) -H(+) C47H84O5/ HM DG(20:3(8Z,11Z,14Z)/24:1(15Z)/0:0) -H(+) C47H84O5/ HM DG(20:4(5Z,8Z,11Z,14Z)/24:0/0:0) -H(+) C47H84O5/ HM DG(20:4(8Z,11Z,14Z,17Z)/24:0/0:0) -H(+) C47H84O5/ HM DG(22:0/22:4(7Z,10Z,13Z,16Z)/0:0) -H(+) C47H84O5/ HM DG(22:2(13Z,16Z)/22:2(13Z,16Z)/0:0) -H(+) C47H84O5/ HM DG(22:4(7Z,10Z,13Z,16Z)/22:0/0:0) -H(+) C47H84O5/ HM DG(24:0/20:4(5Z,8Z,11Z,…	223.193	187.974	317.111	0.703831	0.592769	Glycerolipids
753.642	HM DG(22:4(7Z,10Z,13Z,16Z)/24:1(15Z)/0:0) -H(+) C49H86O5/ HM DG(22:5(4Z,7Z,10Z,13Z,16Z)/24:0/0:0) -H(+) C49H86O5/ HM DG(22:5(7Z,10Z,13Z,16Z,19Z)/24:0/0:0) -H(+) C49H86O5/ HM DG(24:0/22:5(4Z,7Z,10Z,13Z,16Z)/0:0) -H(+) C49H86O5/ HM DG(24:0/22:5(7Z,10Z,13Z,16Z,19Z)/0:0) -H(+) C49H86O5/ HM DG(24:1(15Z)/22:4(7Z,10Z,13Z,16Z)/0:0) -H(+) C49H86O5/	92.2624	5156.98	156.965	0.587789	32.8543	Glycerolipids
761.702	HM DG(22:0/24:1(15Z)/0:0) -H(+) C49H94O5/ HM DG(22:1(13Z)/24:0/0:0) -H(+) C49H94O5/ HM DG(24:0/22:1(13Z)/0:0) -H(+) C49H94O5/ HM DG(24:1(15Z)/22:0/0:0) -H(+) C49H94O5/	541.245	640.418	454.92	1.18976	1.40776	Glycerolipids
775.681	HM TG(16:0/14:0/16:1(9Z))[iso6] -H(+) C49H92O6/	353.828	639.421	285.995	1.23718	2.23578	Glycerolipids
787.713	HM DG(24:1(15Z)/24:1(15Z)/0:0) -H(+) C51H96O5/	459.636	804.774	283.431	1.62168	2.8394	Glycerolipids
803.715	HM TG(16:0/16:0/16:1(9Z))[iso3] -H(+) C51H96O6/ HM TG(16:0/14:0/18:1(9Z))[iso6] -H(+) C51H96O6/ HM TG(18:0/14:0/16:1(9Z))[iso6] -H(+) C51H96O6/	541.856	439.654	424.455	1.27659	1.03581	Glycerolipids
817.731	HM TG(15:0/18:1(9Z)/16:0)[iso6] -H(+) C52H98O6/ HM TG(15:0/20:0/14:1(9Z))[iso6] -H(+) C52H98O6/ HM TG(15:0/20:1(11Z)/14:0)[iso6] -H(+) C52H98O6/	440.648	378.551	586.832	0.750893	0.645076	Glycerolipids
821.663	HM TG(18:3(9Z,12Z,15Z)/14:0/18:3(9Z,12Z,15Z))[iso3] -H(+) C53H90O6/	224.512	304.104	438.846	0.511597	0.692962	Glycerolipids
849.691	HM TG(16:1(9Z)/16:1(9Z)/20:4(5Z,8Z,11Z,14Z))[iso3] -H(+) C55H94O6/ HM TG(18:2(9Z,12Z)/14:0/20:4(5Z,8Z,11Z,14Z))[iso6] -H(+) C55H94O6/ HM TG(18:3(9Z,12Z,15Z)/16:0/18:3(9Z,12Z,15Z))[iso3] -H(+) C55H94O6/	369.648	607.059	497.485	0.743032	1.22025	Glycerolipids
931.766	HM TG(18:2(9Z,12Z)/20:1(11Z)/20:4(5Z,8Z,11Z,14Z))[iso6] -H(+) C61H104O6/ HM TG(18:1(9Z)/18:1(9Z)/22:5(7Z,10Z,13Z,16Z,19Z))[iso3] -H(+) C61H104O6/ HM TG(18:2(9Z,12Z)/18:1(9Z)/22:4(7Z,10Z,13Z,16Z))[iso6] -H(+) C61H104O6/	935.25	959.974	811.166	1.15297	1.18345	Glycerolipids
963.84	HM TG(20:0/20:1(11Z)/20:4(5Z,8Z,11Z,14Z))[iso6] -H(+) C63H112O6/	705.362	295.056	607.5	1.16109	0.485688	Glycerolipids
975.723	HM TG(22:5(7Z,10Z,13Z,16Z,19Z)/18:2(9Z,12Z)/22:6(4Z,7Z,10Z,13Z,16Z,19Z))[iso6] -H(+) C65H100O6/ HM TG(22:5(7Z,10Z,13Z,16Z,19Z)/18:3(9Z,12Z,15Z)/22:5(7Z,10Z,13Z,16Z,19Z))[iso3] -H(+) C65H100O6/	145.07	163.671	226.482	0.640539	0.722668	Glycerolipids
997.733	HM TG(22:5(7Z,10Z,13Z,16Z,19Z)/20:5(5Z,8Z,11Z,14Z,17Z)/22:6(4Z,7Z,10Z,13Z,16Z,19Z))[iso6] -H(+) C67H98O6/ HM TG(22:6(4Z,7Z,10Z,13Z,16Z,19Z)/20:4(5Z,8Z,11Z,14Z)/22:6(4Z,7Z,10Z,13Z,16Z,19Z))[iso3] -H(+) C67H98O6/	456.126	418.912	594.182	0.767654	0.705023	Glycerolipids
389.055	HM 1-Phosphatidyl-D-myo-inositol -H(+) C11H19O13P/	12303.1	5479.51	6155.03	1.99887	0.89025	Glycerophospholipids
436.283	HM PE(P-16:0e/0:0) -H(+) C21H44NO6P/	11849.5	5194.88	7335.04	1.61546	0.708228	Glycerophospholipids
438.262	HM LysoPE(0:0/15:0) -H(+) C20H42NO7P/ HM LysoPE(15:0/0:0) -H(+) C20H42NO7P/	2376.12	2692.47	2191.27	1.08436	1.22873	Glycerophospholipids
452.278	HM LysoPE(0:0/16:0) -H(+) C21H44NO7P/ HM LysoPE(16:0/0:0) -H(+) C21H44NO7P/	9056.27	7066.33	6348.65	1.42649	1.11304	Glycerophospholipids
476.278	HM LysoPE(0:0/18:2(9Z,12Z)) -H(+) C23H44NO7P/ HM LysoPE(18:2(9Z,12Z)/0:0) -H(+) C23H44NO7P/	7246.5	4253.27	6134.22	1.18132	0.693367	Glycerophospholipids
478.293	HM LysoPE(0:0/18:1(11Z)) -H(+) C23H46NO7P/ HM LysoPE(0:0/18:1(9Z)) -H(+) C23H46NO7P/ HM LysoPE(18:1(11Z)/0:0) -H(+) C23H46NO7P/ HM LysoPE(18:1(9Z)/0:0) -H(+) C23H46NO7P/	8195.8	6564.43	5981.33	1.37023	1.09749	Glycerophospholipids
480.309	HM LysoPC(15:0) -H(+) C23H48NO7P/ HM LysoPE(0:0/18:0) -H(+) C23H48NO7P/ HM LysoPE(18:0/0:0) -H(+) C23H48NO7P/	55814.1	63253	39448.8	1.41485	1.60342	Glycerophospholipids
502.289	HM LysoPE(0:0/20:3(11Z,14Z,17Z)) -H(+) C25H46NO7P/ HM LysoPE(0:0/20:3(5Z,8Z,11Z)) -H(+) C25H46NO7P/ HM LysoPE(0:0/20:3(8Z,11Z,14Z)) -H(+) C25H46NO7P/ HM LysoPE(20:3(11Z,14Z,17Z)/0:0) -H(+) C25H46NO7P/ HM LysoPE(20:3(5Z,8Z,11Z)/0:0) -H(+) C25H46NO7P/ HM LysoPE(20:3(8Z,11Z,14Z)/0:0) -H(+) C25H46NO7P/	11452.6	9113.96	9069.03	1.26283	1.00495	Glycerophospholipids
506.323	HM LysoPE(0:0/20:1(11Z)) -H(+) C25H50NO7P/ HM LysoPE(20:1(11Z)/0:0) -H(+) C25H50NO7P/	2763.43	2283.65	1931.66	1.4306	1.18222	Glycerophospholipids
508.34	HM LysoPE(0:0/20:0) -H(+) C25H52NO7P/ HM LysoPE(20:0/0:0) -H(+) C25H52NO7P/ HM LysoPC(17:0) -H(+) C25H52NO7P/	8816.04	7766.68	5719.88	1.5413	1.35784	Glycerophospholipids
564.403	HM LysoPE(0:0/24:0) -H(+) C29H60NO7P/ HM LysoPE(24:0/0:0) -H(+) C29H60NO7P/	1458.57	761.63	874.217	1.66844	0.871214	Glycerophospholipids
647.464	HM PA(16:0/16:0) -H(+) C35H69O8P/	560.824	412.535	474.274	1.18249	0.869823	Glycerophospholipids
648.46	HM PE(14:0/15:0) -H(+) C34H68NO8P/ HM PE(15:0/14:0) -H(+) C34H68NO8P/	10.5966	190.342	64.4181	0.164498	2.95479	Glycerophospholipids
661.52	HM PA(16:0e/18:0) -H(+) C37H75O7P/	998.199	1055.59	813.754	1.22666	1.29719	Glycerophospholipids
662.476	HM PE(14:0/16:0) -H(+) C35H70NO8P/ HM PE(15:0/15:0) -H(+) C35H70NO8P/ HM PE(16:0/14:0) -H(+) C35H70NO8P/	66.084	2650.05	111.216	0.594194	23.8279	Glycerophospholipids
671.465	HM PA(16:0/18:2(9Z,12Z)) -H(+) C37H69O8P/	3434.81	2740.19	3664.53	0.937312	0.747761	Glycerophospholipids
673.48	HM PA(16:0/18:1(11Z)) -H(+) C37H71O8P/ HM PA(16:0/18:1(9Z)) -H(+) C37H71O8P/	1666.97	1904.75	2825.79	0.589912	0.674059	Glycerophospholipids
676.425	HM PS(14:0/14:1(9Z)) -H(+) C34H64NO10P/ HM PS(14:1(9Z)/14:0) -H(+) C34H64NO10P/	253.204	281.238	316.436	0.800176	0.888769	Glycerophospholipids
676.491	HM PC(14:0/14:0) -H(+) C36H72NO8P/ HM PE(15:0/16:0) -H(+) C36H72NO8P/ HM PE(16:0/15:0) -H(+) C36H72NO8P/	28.9487	1536.13	18.0468	1.60409	85.1191	Glycerophospholipids
686.516	HM PC(14:1(9Z)/P-16:0) -H(+) C38H74NO7P/ HM PE(15:0/P-18:1(11Z)) -H(+) C38H74NO7P/ HM PE(15:0/P-18:1(9Z)) -H(+) C38H74NO7P/ HM PC(P-16:0/14:1(9Z)) -H(+) C38H74NO7P/ HM PE(P-18:1(11Z)/15:0) -H(+) C38H74NO7P/ HM PE(P-18:1(9Z)/15:0) -H(+) C38H74NO7P/ HM PC(o-16:1(9Z)/14:1(9Z)) -H(+) C38H74NO7P/	479.392	1426.79	1172.8	0.40876	1.21658	Glycerophospholipids
688.493	HM PC(14:1(9Z)/15:0) -H(+) C37H72NO8P/ HM PC(15:0/14:1(9Z)) -H(+) C37H72NO8P/ HM PE(14:0/18:1(11Z)) -H(+) C37H72NO8P/ HM PE(14:0/18:1(9Z)) -H(+) C37H72NO8P/ HM PE(14:1(9Z)/18:0) -H(+) C37H72NO8P/ HM PE(16:0/16:1(9Z)) -H(+) C37H72NO8P/ HM PE(16:1(9Z)/16:0) -H(+) C37H72NO8P/ HM PE(18:0/14:1(9Z)) -H(+) C37H72NO8P/ HM PE(18:1(11Z)/14:0) -H(+) C37H72NO8P/ HM PE(18:1(9Z)/14:0) -H(+) C37H72NO8P/	209.721	186.144	329.533	0.636418	0.56487	Glycerophospholipids
690.51	HM PC(14:0/15:0) -H(+) C37H74NO8P/ HM PC(15:0/14:0) -H(+) C37H74NO8P/ HM PE(14:0/18:0) -H(+) C37H74NO8P/ HM PE(16:0/16:0) -H(+) C37H74NO8P/ HM PE(18:0/14:0) -H(+) C37H74NO8P/	1714.07	1019.21	2041.05	0.839797	0.499357	Glycerophospholipids
699.496	HM PA(18:0/18:2(9Z,12Z)) -H(+) C39H73O8P/ HM PA(18:1(11Z)/18:1(11Z)) -H(+) C39H73O8P/ HM PA(18:1(11Z)/18:1(9Z)) -H(+) C39H73O8P/ HM PA(18:1(9Z)/18:1(11Z)) -H(+) C39H73O8P/ HM PA(18:1(9Z)/18:1(9Z)) -H(+) C39H73O8P/	4729.48	5835.07	6095.99	0.775835	0.957198	Glycerophospholipids
700.498	HM PC(14:1(9Z)/16:1(9Z)) -H(+) C38H72NO8P/ HM PC(16:1(9Z)/14:1(9Z)) -H(+) C38H72NO8P/ HM PE(15:0/18:2(9Z,12Z)) -H(+) C38H72NO8P/ HM PE(18:2(9Z,12Z)/15:0) -H(+) C38H72NO8P/	2005.08	3377.53	2846.86	0.704311	1.18641	Glycerophospholipids
712.491	HM PE(14:0/20:3(5Z,8Z,11Z)) -H(+) C39H72NO8P/ HM PE(14:0/20:3(8Z,11Z,14Z)) -H(+) C39H72NO8P/ HM PE(14:1(9Z)/20:2(11Z,14Z)) -H(+) C39H72NO8P/ HM PE(16:0/18:3(6Z,9Z,12Z)) -H(+) C39H72NO8P/ HM PE(16:0/18:3(9Z,12Z,15Z)) -H(+) C39H72NO8P/ HM PE(16:1(9Z)/18:2(9Z,12Z)) -H(+) C39H72NO8P/ HM PE(18:2(9Z,12Z)/16:1(9Z)) -H(+) C39H72NO8P/ HM PE(18:3(6Z,9Z,12Z)/16:0) -H(+) C39H72NO8P/ HM PE(18:3(9Z,12Z,15Z)/16…	252.624	487.893	607.01	0.416177	0.803764	Glycerophospholipids
712.53	HM PC(14:1(9Z)/P-18:1(11Z)) -H(+) C40H76NO7P/ HM PC(14:1(9Z)/P-18:1(9Z)) -H(+) C40H76NO7P/ HM PC(P-18:1(11Z)/14:1(9Z)) -H(+) C40H76NO7P/ HM PC(P-18:1(9Z)/14:1(9Z)) -H(+) C40H76NO7P/	386.555	463.73	688.336	0.561579	0.673697	Glycerophospholipids
714.507	HM PE(14:0/20:2(11Z,14Z)) -H(+) C39H74NO8P/ HM PE(14:1(9Z)/20:1(11Z)) -H(+) C39H74NO8P/ HM PE(16:0/18:2(9Z,12Z)) -H(+) C39H74NO8P/ HM PE(16:1(9Z)/18:1(11Z)) -H(+) C39H74NO8P/ HM PE(16:1(9Z)/18:1(9Z)) -H(+) C39H74NO8P/ HM PE(18:1(11Z)/16:1(9Z)) -H(+) C39H74NO8P/ HM PE(18:1(9Z)/16:1(9Z)) -H(+) C39H74NO8P/ HM PE(18:2(9Z,12Z)/16:0) -H(+) C39H74NO8P/ HM PE(20:1(11Z)/14:1(9Z)) -H(+) C39H74NO8P/ HM PE(2…	6730.48	9832.68	7587.39	0.88706	1.29592	Glycerophospholipids
716.522	HM PC(15:0/16:1(9Z)) -H(+) C39H76NO8P/ HM PC(16:1(9Z)/15:0) -H(+) C39H76NO8P/ HM PE(14:0/20:1(11Z)) -H(+) C39H76NO8P/ HM PE(14:1(9Z)/20:0) -H(+) C39H76NO8P/ HM PE(16:0/18:1(11Z)) -H(+) C39H76NO8P/ HM PE(16:0/18:1(9Z)) -H(+) C39H76NO8P/ HM PE(16:1(9Z)/18:0) -H(+) C39H76NO8P/ HM PE(18:0/16:1(9Z)) -H(+) C39H76NO8P/ HM PE(18:1(11Z)/16:0) -H(+) C39H76NO8P/ HM PE(18:1(9Z)/16:0) -H(+) C39H76NO8P/ HM PE(…	7441.88	8813.84	9198.01	0.809075	0.958233	Glycerophospholipids
718.539	HM PC(15:0/16:0) -H(+) C39H78NO8P/ HM PC(16:0/15:0) -H(+) C39H78NO8P/ HM PE(14:0/20:0) -H(+) C39H78NO8P/ HM PE(16:0/18:0) -H(+) C39H78NO8P/ HM PE(18:0/16:0) -H(+) C39H78NO8P/ HM PE(20:0/14:0) -H(+) C39H78NO8P/ HM PE-NMe2(16:0/16:0) -H(+) C39H78NO8P/	4165.14	2863.3	3658.31	1.13854	0.782685	Glycerophospholipids
721.5	HM PG(16:0/16:0) -H(+) C38H75O10P/	3217.57	2047.96	3029.21	1.06218	0.676071	Glycerophospholipids
724.496	HM PC(14:0/18:4(6Z,9Z,12Z,15Z)) -H(+) C40H72NO8P/ HM PC(14:1(9Z)/18:3(6Z,9Z,12Z)) -H(+) C40H72NO8P/ HM PC(14:1(9Z)/18:3(9Z,12Z,15Z)) -H(+) C40H72NO8P/ HM PC(18:3(6Z,9Z,12Z)/14:1(9Z)) -H(+) C40H72NO8P/ HM PC(18:3(9Z,12Z,15Z)/14:1(9Z)) -H(+) C40H72NO8P/ HM PC(18:4(6Z,9Z,12Z,15Z)/14:0) -H(+) C40H72NO8P/ HM PE(15:0/20:4(5Z,8Z,11Z,14Z)) -H(+) C40H72NO8P/ HM PE(15:0/20:4(8Z,11Z,14Z,17Z)) -H(+) C40H72NO…	1057.01	1213.96	1512.27	0.698956	0.802745	Glycerophospholipids
728.528	HM PC(14:0/18:2(9Z,12Z)) -H(+) C40H76NO8P/ HM PC(14:1(9Z)/18:1(11Z)) -H(+) C40H76NO8P/ HM PC(14:1(9Z)/18:1(9Z)) -H(+) C40H76NO8P/ HM PC(16:1(9Z)/16:1(9Z)) -H(+) C40H76NO8P/ HM PC(18:1(11Z)/14:1(9Z)) -H(+) C40H76NO8P/ HM PC(18:1(9Z)/14:1(9Z)) -H(+) C40H76NO8P/ HM PC(18:2(9Z,12Z)/14:0) -H(+) C40H76NO8P/ HM PE(15:0/20:2(11Z,14Z)) -H(+) C40H76NO8P/ HM PE(20:2(11Z,14Z)/15:0) -H(+) C40H76NO8P/	949.469	2464.09	1458.25	0.651103	1.68976	Glycerophospholipids
728.559	HM PC(15:0/P-18:1(11Z)) -H(+) C41H80NO7P/ HM PC(15:0/P-18:1(9Z)) -H(+) C41H80NO7P/ HM PE(18:0/P-18:1(11Z)) -H(+) C41H80NO7P/ HM PE(18:0/P-18:1(9Z)) -H(+) C41H80NO7P/ HM PE(18:1(11Z)/P-18:0) -H(+) C41H80NO7P/ HM PE(18:1(9Z)/P-18:0) -H(+) C41H80NO7P/ HM PE(20:1(11Z)/P-16:0) -H(+) C41H80NO7P/ HM PC(P-18:1(11Z)/15:0) -H(+) C41H80NO7P/ HM PC(P-18:1(9Z)/15:0) -H(+) C41H80NO7P/ HM PE(P-16:0/20:1(11Z)) -…	16811.2	17638	26776.4	0.627837	0.658714	Glycerophospholipids
730.544	HM PC(14:0/18:1(11Z)) -H(+) C40H78NO8P/ HM PC(14:0/18:1(9Z)) -H(+) C40H78NO8P/ HM PC(14:1(9Z)/18:0) -H(+) C40H78NO8P/ HM PC(16:0/16:1(9Z)) -H(+) C40H78NO8P/ HM PC(16:1(9Z)/16:0) -H(+) C40H78NO8P/ HM PC(18:0/14:1(9Z)) -H(+) C40H78NO8P/ HM PC(18:1(11Z)/14:0) -H(+) C40H78NO8P/ HM PC(18:1(9Z)/14:0) -H(+) C40H78NO8P/ HM PE(15:0/20:1(11Z)) -H(+) C40H78NO8P/ HM PE(20:1(11Z)/15:0) -H(+) C40H78NO8P/ HM PE…	1230.83	2189.27	1630.12	0.755054	1.34301	Glycerophospholipids
730.574	HM PC(15:0/P-18:0) -H(+) C41H82NO7P/ HM PE(18:0/P-18:0) -H(+) C41H82NO7P/ HM PE(20:0/P-16:0) -H(+) C41H82NO7P/ HM PC(P-18:0/15:0) -H(+) C41H82NO7P/ HM PE(P-16:0/20:0) -H(+) C41H82NO7P/ HM PE(dm18:0/18:0) -H(+) C41H82NO7P/	4906.68	6894.77	5421.7	0.905007	1.2717	Glycerophospholipids
736.491	HM PE(14:0/22:5(4Z,7Z,10Z,13Z,16Z)) -H(+) C41H72NO8P/ HM PE(14:0/22:5(7Z,10Z,13Z,16Z,19Z)) -H(+) C41H72NO8P/ HM PE(14:1(9Z)/22:4(7Z,10Z,13Z,16Z)) -H(+) C41H72NO8P/ HM PE(16:0/20:5(5Z,8Z,11Z,14Z,17Z)) -H(+) C41H72NO8P/ HM PE(16:1(9Z)/20:4(5Z,8Z,11Z,14Z)) -H(+) C41H72NO8P/ HM PE(16:1(9Z)/20:4(8Z,11Z,14Z,17Z)) -H(+) C41H72NO8P/ HM PE(18:1(11Z)/18:4(6Z,9Z,12Z,15Z)) -H(+) C41H72NO8P/ HM PE(18:1(9Z)/18…	306.387	766.94	600.943	0.509844	1.27623	Glycerophospholipids
738.507	HM PC(15:0/18:4(6Z,9Z,12Z,15Z)) -H(+) C41H74NO8P/ HM PC(18:4(6Z,9Z,12Z,15Z)/15:0) -H(+) C41H74NO8P/ HM PE(14:0/22:4(7Z,10Z,13Z,16Z)) -H(+) C41H74NO8P/ HM PE(16:0/20:4(5Z,8Z,11Z,14Z)) -H(+) C41H74NO8P/ HM PE(16:0/20:4(8Z,11Z,14Z,17Z)) -H(+) C41H74NO8P/ HM PE(16:1(9Z)/20:3(5Z,8Z,11Z)) -H(+) C41H74NO8P/ HM PE(18:0/18:4(6Z,9Z,12Z,15Z)) -H(+) C41H74NO8P/ HM PE(18:1(11Z)/18:3(6Z,9Z,12Z)) -H(+) C41H74NO…	4448.1	6157.16	3835.62	1.15968	1.60526	Glycerophospholipids
740.523	HM PC(15:0/18:3(6Z,9Z,12Z)) -H(+) C41H76NO8P/ HM PC(15:0/18:3(9Z,12Z,15Z)) -H(+) C41H76NO8P/ HM PC(18:3(6Z,9Z,12Z)/15:0) -H(+) C41H76NO8P/ HM PC(18:3(9Z,12Z,15Z)/15:0) -H(+) C41H76NO8P/ HM PE(14:1(9Z)/22:2(13Z,16Z)) -H(+) C41H76NO8P/ HM PE(16:0/20:3(5Z,8Z,11Z)) -H(+) C41H76NO8P/ HM PE(16:0/20:3(8Z,11Z,14Z)) -H(+) C41H76NO8P/ HM PE(16:1(9Z)/20:2(11Z,14Z)) -H(+) C41H76NO8P/ HM PE(18:0/18:3(6Z,9Z,12…	5000.31	11093.7	5883.15	0.849937	1.88566	Glycerophospholipids
742.539	HM PC(15:0/18:2(9Z,12Z)) -H(+) C41H78NO8P/ HM PC(18:2(9Z,12Z)/15:0) -H(+) C41H78NO8P/ HM PE(14:0/22:2(13Z,16Z)) -H(+) C41H78NO8P/ HM PE(14:1(9Z)/22:1(13Z)) -H(+) C41H78NO8P/ HM PE(16:0/20:2(11Z,14Z)) -H(+) C41H78NO8P/ HM PE(16:1(9Z)/20:1(11Z)) -H(+) C41H78NO8P/ HM PE(18:0/18:2(9Z,12Z)) -H(+) C41H78NO8P/ HM PE(18:1(11Z)/18:1(11Z)) -H(+) C41H78NO8P/ HM PE(18:1(11Z)/18:1(9Z)) -H(+) C41H78NO8P/ HM PE…	32674.5	65287.8	38729.2	0.843666	1.68575	Glycerophospholipids
744.553	HM PC(15:0/18:1(11Z)) -H(+) C41H80NO8P/ HM PC(15:0/18:1(9Z)) -H(+) C41H80NO8P/ HM PC(18:1(11Z)/15:0) -H(+) C41H80NO8P/ HM PC(18:1(9Z)/15:0) -H(+) C41H80NO8P/ HM PE(14:0/22:1(13Z)) -H(+) C41H80NO8P/ HM PE(14:1(9Z)/22:0) -H(+) C41H80NO8P/ HM PE(16:0/20:1(11Z)) -H(+) C41H80NO8P/ HM PE(16:1(9Z)/20:0) -H(+) C41H80NO8P/ HM PE(18:0/18:1(11Z)) -H(+) C41H80NO8P/ HM PE(18:0/18:1(9Z)) -H(+) C41H80NO8P/ HM P…	23169.1	31395.8	29176.1	0.794111	1.07608	Glycerophospholipids
747.516	HM PG(16:0/18:1(11Z)) -H(+) C40H77O10P/ HM PG(16:0/18:1(9Z)) -H(+) C40H77O10P/ HM PG(16:1(9Z)/18:0) -H(+) C40H77O10P/ HM PG(18:0/16:1(9Z)) -H(+) C40H77O10P/ HM PG(18:1(11Z)/16:0) -H(+) C40H77O10P/ HM PG(18:1(9Z)/16:0) -H(+) C40H77O10P/	9961.11	7569.22	12315.8	0.808806	0.614593	Glycerophospholipids
749.53	HM PG(16:0/18:0) -H(+) C40H79O10P/ HM PG(18:0/16:0) -H(+) C40H79O10P/	9426.75	6174.56	10023.9	0.94043	0.615985	Glycerophospholipids
754.544	HM PC(14:0/20:3(5Z,8Z,11Z)) -H(+) C42H78NO8P/ HM PC(14:0/20:3(8Z,11Z,14Z)) -H(+) C42H78NO8P/ HM PC(14:1(9Z)/20:2(11Z,14Z)) -H(+) C42H78NO8P/ HM PC(16:0/18:3(6Z,9Z,12Z)) -H(+) C42H78NO8P/ HM PC(16:0/18:3(9Z,12Z,15Z)) -H(+) C42H78NO8P/ HM PC(16:1(9Z)/18:2(9Z,12Z)) -H(+) C42H78NO8P/ HM PC(18:2(9Z,12Z)/16:1(9Z)) -H(+) C42H78NO8P/ HM PC(18:3(6Z,9Z,12Z)/16:0) -H(+) C42H78NO8P/ HM PC(18:3(9Z,12Z,15Z)/16…	1014.53	1615.58	1487.88	0.681863	1.08582	Glycerophospholipids
758.566	HM PC(14:0/20:1(11Z)) -H(+) C42H82NO8P/ HM PC(14:1(9Z)/20:0) -H(+) C42H82NO8P/ HM PC(16:0/18:1(11Z)) -H(+) C42H82NO8P/ HM PC(16:0/18:1(9Z)) -H(+) C42H82NO8P/ HM PC(16:1(9Z)/18:0) -H(+) C42H82NO8P/ HM PC(18:0/16:1(9Z)) -H(+) C42H82NO8P/ HM PC(18:1(11Z)/16:0) -H(+) C42H82NO8P/ HM PC(18:1(9Z)/16:0) -H(+) C42H82NO8P/ HM PC(20:0/14:1(9Z)) -H(+) C42H82NO8P/ HM PC(20:1(11Z)/14:0) -H(+) C42H82NO8P/ HM PE…	473.852	918.303	702.083	0.674923	1.30797	Glycerophospholipids
762.507	HM PE(16:0/22:6(4Z,7Z,10Z,13Z,16Z,19Z)) -H(+) C43H74NO8P/ HM PE(16:1(9Z)/22:5(4Z,7Z,10Z,13Z,16Z)) -H(+) C43H74NO8P/ HM PE(16:1(9Z)/22:5(7Z,10Z,13Z,16Z,19Z)) -H(+) C43H74NO8P/ HM PE(18:1(11Z)/20:5(5Z,8Z,11Z,14Z,17Z)) -H(+) C43H74NO8P/ HM PE(18:1(9Z)/20:5(5Z,8Z,11Z,14Z,17Z)) -H(+) C43H74NO8P/ HM PE(18:2(9Z,12Z)/20:4(5Z,8Z,11Z,14Z)) -H(+) C43H74NO8P/ HM PE(18:2(9Z,12Z)/20:4(8Z,11Z,14Z,17Z)) -H(+) C4…	2232.93	3829.21	2655.49	0.840873	1.442	Glycerophospholipids
764.523	HM PC(15:0/20:5(5Z,8Z,11Z,14Z,17Z)) -H(+) C43H76NO8P/ HM PC(20:5(5Z,8Z,11Z,14Z,17Z)/15:0) -H(+) C43H76NO8P/ HM PE(16:0/22:5(4Z,7Z,10Z,13Z,16Z)) -H(+) C43H76NO8P/ HM PE(16:0/22:5(7Z,10Z,13Z,16Z,19Z)) -H(+) C43H76NO8P/ HM PE(16:1(9Z)/22:4(7Z,10Z,13Z,16Z)) -H(+) C43H76NO8P/ HM PE(18:0/20:5(5Z,8Z,11Z,14Z,17Z)) -H(+) C43H76NO8P/ HM PE(18:1(11Z)/20:4(5Z,8Z,11Z,14Z)) -H(+) C43H76NO8P/ HM PE(18:1(11Z)/20…	5298.09	8166.31	5692.28	0.93075	1.43463	Glycerophospholipids
766.538	HM PC(15:0/20:4(5Z,8Z,11Z,14Z)) -H(+) C43H78NO8P/ HM PC(15:0/20:4(8Z,11Z,14Z,17Z)) -H(+) C43H78NO8P/ HM PC(20:4(5Z,8Z,11Z,14Z)/15:0) -H(+) C43H78NO8P/ HM PC(20:4(8Z,11Z,14Z,17Z)/15:0) -H(+) C43H78NO8P/ HM PE(16:0/22:4(7Z,10Z,13Z,16Z)) -H(+) C43H78NO8P/ HM PE(16:1(9Z)/20:3(8Z,11Z,14Z)) -H(+) C43H78NO8P/ HM PE(18:0/20:4(5Z,8Z,11Z,14Z)) -H(+) C43H78NO8P/ HM PE(18:0/20:4(8Z,11Z,14Z,17Z)) -H(+) C43H78…	18720.1	32872.1	17677.4	1.05898	1.85955	Glycerophospholipids
768.55	HM PC(15:0/20:3(5Z,8Z,11Z)) -H(+) C43H80NO8P/ HM PC(15:0/20:3(8Z,11Z,14Z)) -H(+) C43H80NO8P/ HM PC(20:3(5Z,8Z,11Z)/15:0) -H(+) C43H80NO8P/ HM PC(20:3(8Z,11Z,14Z)/15:0) -H(+) C43H80NO8P/ HM PE(16:1(9Z)/22:2(13Z,16Z)) -H(+) C43H80NO8P/ HM PE(18:0/20:3(5Z,8Z,11Z)) -H(+) C43H80NO8P/ HM PE(18:0/20:3(8Z,11Z,14Z)) -H(+) C43H80NO8P/ HM PE(18:1(11Z)/20:2(11Z,14Z)) -H(+) C43H80NO8P/ HM PE(18:1(9Z)/20:2(11Z…	11536.6	20028.6	12882.8	0.895506	1.55468	Glycerophospholipids
769.502	HM PG(16:0/20:4(5Z,8Z,11Z,14Z)) -H(+) C42H75O10P/ HM PG(16:1(9Z)/20:3(5Z,8Z,11Z)) -H(+) C42H75O10P/ HM PG(16:1(9Z)/20:3(8Z,11Z,14Z)) -H(+) C42H75O10P/ HM PG(18:1(11Z)/18:3(6Z,9Z,12Z)) -H(+) C42H75O10P/ HM PG(18:1(11Z)/18:3(9Z,12Z,15Z)) -H(+) C42H75O10P/ HM PG(18:1(9Z)/18:3(6Z,9Z,12Z)) -H(+) C42H75O10P/ HM PG(18:1(9Z)/18:3(9Z,12Z,15Z)) -H(+) C42H75O10P/ HM PG(18:2(9Z,12Z)/18:2(9Z,12Z)) -H(+) C42H7…	1213.05	870.963	688.659	1.76146	1.26472	Glycerophospholipids
770.568	HM PC(15:0/20:2(11Z,14Z)) -H(+) C43H82NO8P/ HM PC(20:2(11Z,14Z)/15:0) -H(+) C43H82NO8P/ HM PE(14:1(9Z)/24:1(15Z)) -H(+) C43H82NO8P/ HM PE(16:0/22:2(13Z,16Z)) -H(+) C43H82NO8P/ HM PE(16:1(9Z)/22:1(13Z)) -H(+) C43H82NO8P/ HM PE(18:0/20:2(11Z,14Z)) -H(+) C43H82NO8P/ HM PE(18:1(11Z)/20:1(11Z)) -H(+) C43H82NO8P/ HM PE(18:1(9Z)/20:1(11Z)) -H(+) C43H82NO8P/ HM PE(18:2(9Z,12Z)/20:0) -H(+) C43H82NO8P/ HM …	9326.23	12717	10209	0.913527	1.24566	Glycerophospholipids
770.613	HM PC(18:0/P-18:1(11Z)) -H(+) C44H86NO7P/ HM PC(18:0/P-18:1(9Z)) -H(+) C44H86NO7P/ HM PC(18:1(11Z)/P-18:0) -H(+) C44H86NO7P/ HM PC(18:1(9Z)/P-18:0) -H(+) C44H86NO7P/ HM PC(20:1(11Z)/P-16:0) -H(+) C44H86NO7P/ HM PC(P-16:0/20:1(11Z)) -H(+) C44H86NO7P/ HM PC(P-18:0/18:1(11Z)) -H(+) C44H86NO7P/ HM PC(P-18:0/18:1(9Z)) -H(+) C44H86NO7P/ HM PC(P-18:1(11Z)/18:0) -H(+) C44H86NO7P/ HM PC(P-18:1(9Z)/18:0) -…	1453.94	1704.7	1781.36	0.816198	0.956965	Glycerophospholipids
771.517	HM PG(16:0/20:3(5Z,8Z,11Z)) -H(+) C42H77O10P/ HM PG(16:0/20:3(8Z,11Z,14Z)) -H(+) C42H77O10P/ HM PG(18:0/18:3(6Z,9Z,12Z)) -H(+) C42H77O10P/ HM PG(18:0/18:3(9Z,12Z,15Z)) -H(+) C42H77O10P/ HM PG(18:1(11Z)/18:2(9Z,12Z)) -H(+) C42H77O10P/ HM PG(18:1(9Z)/18:2(9Z,12Z)) -H(+) C42H77O10P/ HM PG(18:2(9Z,12Z)/18:1(11Z)) -H(+) C42H77O10P/ HM PG(18:2(9Z,12Z)/18:1(9Z)) -H(+) C42H77O10P/ HM PG(18:3(6Z,9Z,12Z)/1…	752.195	747.067	812.042	0.926301	0.919986	Glycerophospholipids
772.578	HM PC(15:0/20:1(11Z)) -H(+) C43H84NO8P/ HM PC(20:1(11Z)/15:0) -H(+) C43H84NO8P/ HM PE(14:0/24:1(15Z)) -H(+) C43H84NO8P/ HM PE(14:1(9Z)/24:0) -H(+) C43H84NO8P/ HM PE(16:0/22:1(13Z)) -H(+) C43H84NO8P/ HM PE(16:1(9Z)/22:0) -H(+) C43H84NO8P/ HM PE(18:0/20:1(11Z)) -H(+) C43H84NO8P/ HM PE(18:1(11Z)/20:0) -H(+) C43H84NO8P/ HM PE(18:1(9Z)/20:0) -H(+) C43H84NO8P/ HM PE(20:0/18:1(11Z)) -H(+) C43H84NO8P/ HM…	4208.62	4425.49	4842.67	0.869069	0.913854	Glycerophospholipids
772.629	HM PC(18:0/P-18:0) -H(+) C44H88NO7P/ HM PC(20:0/P-16:0) -H(+) C44H88NO7P/ HM PC(P-16:0/20:0) -H(+) C44H88NO7P/ HM PC(P-18:0/18:0) -H(+) C44H88NO7P/ HM PC(o-16:1(9Z)/20:0) -H(+) C44H88NO7P/ HM PC(o-18:1(9Z)/18:0) -H(+) C44H88NO7P/	1332.34	1249.88	2642.84	0.50413	0.47293	Glycerophospholipids
773.532	HM PG(18:0/18:2(9Z,12Z)) -H(+) C42H79O10P/ HM PG(18:1(11Z)/18:1(11Z)) -H(+) C42H79O10P/ HM PG(18:1(11Z)/18:1(9Z)) -H(+) C42H79O10P/ HM PG(18:1(9Z)/18:1(11Z)) -H(+) C42H79O10P/ HM PG(18:1(9Z)/18:1(9Z)) -H(+) C42H79O10P/ HM PG(18:2(9Z,12Z)/18:0) -H(+) C42H79O10P/	3895.09	5861.95	5924.31	0.657475	0.989473	Glycerophospholipids
774.608	HM PC(15:0/20:0) -H(+) C43H86NO8P/ HM PC(20:0/15:0) -H(+) C43H86NO8P/ HM PE(14:0/24:0) -H(+) C43H86NO8P/ HM PE(16:0/22:0) -H(+) C43H86NO8P/ HM PE(18:0/20:0) -H(+) C43H86NO8P/ HM PE(20:0/18:0) -H(+) C43H86NO8P/ HM PE(22:0/16:0) -H(+) C43H86NO8P/ HM PE(24:0/14:0) -H(+) C43H86NO8P/	611.129	721.854	1301.06	0.469718	0.554821	Glycerophospholipids
774.629	HM PC(o-16:0/20:0) -H(+) C44H90NO7P/ HM PC(o-18:0/18:0) -H(+) C44H90NO7P/	277.085	409.649	617.744	0.448543	0.663138	Glycerophospholipids
775.546	HM PG(18:0/18:1(11Z)) -H(+) C42H81O10P/ HM PG(18:0/18:1(9Z)) -H(+) C42H81O10P/ HM PG(18:1(11Z)/18:0) -H(+) C42H81O10P/ HM PG(18:1(9Z)/18:0) -H(+) C42H81O10P/	3247.21	3778.12	4180.52	0.77675	0.903745	Glycerophospholipids
777.562	HM PG(18:0/18:0) -H(+) C42H83O10P/	7086.88	8939.16	7691.43	0.9214	1.16222	Glycerophospholipids
782.56	HM PC(14:1(9Z)/22:2(13Z,16Z)) -H(+) C44H82NO8P/ HM PC(16:0/20:3(5Z,8Z,11Z)) -H(+) C44H82NO8P/ HM PC(16:0/20:3(8Z,11Z,14Z)) -H(+) C44H82NO8P/ HM PC(16:1(9Z)/20:2(11Z,14Z)) -H(+) C44H82NO8P/ HM PC(18:0/18:3(6Z,9Z,12Z)) -H(+) C44H82NO8P/ HM PC(18:0/18:3(9Z,12Z,15Z)) -H(+) C44H82NO8P/ HM PC(18:1(11Z)/18:2(9Z,12Z)) -H(+) C44H82NO8P/ HM PC(18:1(9Z)/18:2(9Z,12Z)) -H(+) C44H82NO8P/ HM PC(18:2(9Z,12Z)/18:…	376.592	681.753	639.809	0.5886	1.06556	Glycerophospholipids
784.495	HM PE(18:3(6Z,9Z,12Z)/22:6(4Z,7Z,10Z,13Z,16Z,19Z)) -H(+) C45H72NO8P/ HM PE(18:3(9Z,12Z,15Z)/22:6(4Z,7Z,10Z,13Z,16Z,19Z)) -H(+) C45H72NO8P/ HM PE(18:4(6Z,9Z,12Z,15Z)/22:5(4Z,7Z,10Z,13Z,16Z)) -H(+) C45H72NO8P/ HM PE(18:4(6Z,9Z,12Z,15Z)/22:5(7Z,10Z,13Z,16Z,19Z)) -H(+) C45H72NO8P/ HM PE(20:4(5Z,8Z,11Z,14Z)/20:5(5Z,8Z,11Z,14Z,17Z)) -H(+) C45H72NO8P/ HM PE(20:4(8Z,11Z,14Z,17Z)/20:5(5Z,8Z,11Z,14Z,17Z)) …	1061.05	1812.15	856.051	1.23947	2.11687	Glycerophospholipids
784.521	HM PS(16:0/20:3(8Z,11Z,14Z)) -H(+) C42H76NO10P/ HM PS(18:0/18:3(9Z,12Z,15Z)) -H(+) C42H76NO10P/ HM PS(18:1(9Z)/18:2(9Z,12Z)) -H(+) C42H76NO10P/ HM PS(18:2(9Z,12Z)/18:1(9Z)) -H(+) C42H76NO10P/ HM PS(18:3(9Z,12Z,15Z)/18:0) -H(+) C42H76NO10P/ HM PS(20:3(8Z,11Z,14Z)/16:0) -H(+) C42H76NO10P/	827.823	2294.87	1019.25	0.812188	2.25153	Glycerophospholipids
786.528	HM PS(18:0/18:2(9Z,12Z)) -H(+) C42H78NO10P/ HM PS(18:1(9Z)/18:1(9Z)) -H(+) C42H78NO10P/ HM PS(18:2(9Z,12Z)/18:0) -H(+) C42H78NO10P/	5431.02	12314.6	11394.7	0.476626	1.08073	Glycerophospholipids
788.544	HM PS(18:0/18:1(9Z)) -H(+) C42H80NO10P/ HM PS(18:1(9Z)/18:0) -H(+) C42H80NO10P/	30561.5	33819.4	58882.5	0.519024	0.574354	Glycerophospholipids
790.541	HM PC(15:0/22:6(4Z,7Z,10Z,13Z,16Z,19Z)) -H(+) C45H78NO8P/ HM PC(22:6(4Z,7Z,10Z,13Z,16Z,19Z)/15:0) -H(+) C45H78NO8P/ HM PE(18:0/22:6(4Z,7Z,10Z,13Z,16Z,19Z)) -H(+) C45H78NO8P/ HM PE(18:1(11Z)/22:5(4Z,7Z,10Z,13Z,16Z)) -H(+) C45H78NO8P/ HM PE(18:1(11Z)/22:5(7Z,10Z,13Z,16Z,19Z)) -H(+) C45H78NO8P/ HM PE(18:1(9Z)/22:5(4Z,7Z,10Z,13Z,16Z)) -H(+) C45H78NO8P/ HM PE(18:1(9Z)/22:5(7Z,10Z,13Z,16Z,19Z)) -H(+) C…	5152.62	11028.5	7781.53	0.66216	1.41726	Glycerophospholipids
792.551	HM PC(15:0/22:5(4Z,7Z,10Z,13Z,16Z)) -H(+) C45H80NO8P/ HM PC(15:0/22:5(7Z,10Z,13Z,16Z,19Z)) -H(+) C45H80NO8P/ HM PC(22:5(4Z,7Z,10Z,13Z,16Z)/15:0) -H(+) C45H80NO8P/ HM PC(22:5(7Z,10Z,13Z,16Z,19Z)/15:0) -H(+) C45H80NO8P/ HM PE(18:0/22:5(4Z,7Z,10Z,13Z,16Z)) -H(+) C45H80NO8P/ HM PE(18:0/22:5(7Z,10Z,13Z,16Z,19Z)) -H(+) C45H80NO8P/ HM PE(18:1(11Z)/22:4(7Z,10Z,13Z,16Z)) -H(+) C45H80NO8P/ HM PE(18:1(9Z)/2…	1806.3	3267.52	2112.35	0.85511	1.54686	Glycerophospholipids
793.499	HM PG(16:0/22:6(4Z,7Z,10Z,13Z,16Z,19Z)) -H(+) C44H75O10P/ HM PG(16:1(9Z)/22:5(4Z,7Z,10Z,13Z,16Z)) -H(+) C44H75O10P/ HM PG(16:1(9Z)/22:5(7Z,10Z,13Z,16Z,19Z)) -H(+) C44H75O10P/ HM PG(18:2(9Z,12Z)/20:4(5Z,8Z,11Z,14Z)) -H(+) C44H75O10P/ HM PG(18:3(6Z,9Z,12Z)/20:3(5Z,8Z,11Z)) -H(+) C44H75O10P/ HM PG(18:3(6Z,9Z,12Z)/20:3(8Z,11Z,14Z)) -H(+) C44H75O10P/ HM PG(18:3(9Z,12Z,15Z)/20:3(5Z,8Z,11Z)) -H(+) C44H7…	528.725	474.088	307.857	1.71744	1.53996	Glycerophospholipids
794.567	HM PC(15:0/22:4(7Z,10Z,13Z,16Z)) -H(+) C45H82NO8P/ HM PC(22:4(7Z,10Z,13Z,16Z)/15:0) -H(+) C45H82NO8P/ HM PE(18:0/22:4(7Z,10Z,13Z,16Z)) -H(+) C45H82NO8P/ HM PE(18:2(9Z,12Z)/22:2(13Z,16Z)) -H(+) C45H82NO8P/ HM PE(18:3(6Z,9Z,12Z)/22:1(13Z)) -H(+) C45H82NO8P/ HM PE(18:3(9Z,12Z,15Z)/22:1(13Z)) -H(+) C45H82NO8P/ HM PE(18:4(6Z,9Z,12Z,15Z)/22:0) -H(+) C45H82NO8P/ HM PE(20:0/20:4(5Z,8Z,11Z,14Z)) -H(+) C45…	2417.06	3316.2	2650.17	0.912041	1.25132	Glycerophospholipids
794.614	HM PC(20:2(11Z,14Z)/P-18:1(11Z)) -H(+) C46H86NO7P/ HM PC(20:2(11Z,14Z)/P-18:1(9Z)) -H(+) C46H86NO7P/ HM PC(20:3(5Z,8Z,11Z)/P-18:0) -H(+) C46H86NO7P/ HM PC(20:3(8Z,11Z,14Z)/P-18:0) -H(+) C46H86NO7P/ HM PC(P-18:0/20:3(5Z,8Z,11Z)) -H(+) C46H86NO7P/ HM PC(P-18:0/20:3(8Z,11Z,14Z)) -H(+) C46H86NO7P/ HM PC(P-18:1(11Z)/20:2(11Z,14Z)) -H(+) C46H86NO7P/ HM PC(P-18:1(9Z)/20:2(11Z,14Z)) -H(+) C46H86NO7P/ HM …	520.217	856.215	574.343	0.905761	1.49077	Glycerophospholipids
797.537	HM PG(16:0/22:4(7Z,10Z,13Z,16Z)) -H(+) C44H79O10P/ HM PG(18:0/20:4(5Z,8Z,11Z,14Z)) -H(+) C44H79O10P/ HM PG(18:1(11Z)/20:3(5Z,8Z,11Z)) -H(+) C44H79O10P/ HM PG(18:1(11Z)/20:3(8Z,11Z,14Z)) -H(+) C44H79O10P/ HM PG(18:1(9Z)/20:3(5Z,8Z,11Z)) -H(+) C44H79O10P/ HM PG(18:1(9Z)/20:3(8Z,11Z,14Z)) -H(+) C44H79O10P/	232.929	5391.82	270.88	0.859898	19.9048	Glycerophospholipids
798.598	HM PC(15:0/22:2(13Z,16Z)) -H(+) C45H86NO8P/ HM PC(22:2(13Z,16Z)/15:0) -H(+) C45H86NO8P/ HM PE(16:1(9Z)/24:1(15Z)) -H(+) C45H86NO8P/ HM PE(18:0/22:2(13Z,16Z)) -H(+) C45H86NO8P/ HM PE(18:1(11Z)/22:1(13Z)) -H(+) C45H86NO8P/ HM PE(18:1(9Z)/22:1(13Z)) -H(+) C45H86NO8P/ HM PE(18:2(9Z,12Z)/22:0) -H(+) C45H86NO8P/ HM PE(20:0/20:2(11Z,14Z)) -H(+) C45H86NO8P/ HM PE(20:1(11Z)/20:1(11Z)) -H(+) C45H86NO8P/ HM…	4577.22	6484.32	5211.8	0.878241	1.24416	Glycerophospholipids
798.645	HM PC(20:0/P-18:1(11Z)) -H(+) C46H90NO7P/ HM PC(20:0/P-18:1(9Z)) -H(+) C46H90NO7P/ HM PC(20:1(11Z)/P-18:0) -H(+) C46H90NO7P/ HM PC(22:1(13Z)/P-16:0) -H(+) C46H90NO7P/ HM PC(P-16:0/22:1(13Z)) -H(+) C46H90NO7P/ HM PC(P-18:0/20:1(11Z)) -H(+) C46H90NO7P/ HM PC(P-18:1(11Z)/20:0) -H(+) C46H90NO7P/ HM PC(P-18:1(9Z)/20:0) -H(+) C46H90NO7P/ HM PC(o-18:1(9Z)/20:1(11Z)) -H(+) C46H90NO7P/ HM PC(o-18:2(9Z,12Z…	1708.99	1620.65	2034.44	0.840026	0.796604	Glycerophospholipids
800.611	HM PC(15:0/22:1(13Z)) -H(+) C45H88NO8P/ HM PC(22:1(13Z)/15:0) -H(+) C45H88NO8P/ HM PE(16:0/24:1(15Z)) -H(+) C45H88NO8P/ HM PE(16:1(9Z)/24:0) -H(+) C45H88NO8P/ HM PE(18:0/22:1(13Z)) -H(+) C45H88NO8P/ HM PE(18:1(11Z)/22:0) -H(+) C45H88NO8P/ HM PE(18:1(9Z)/22:0) -H(+) C45H88NO8P/ HM PE(20:0/20:1(11Z)) -H(+) C45H88NO8P/ HM PE(20:1(11Z)/20:0) -H(+) C45H88NO8P/ HM PE(22:0/18:1(11Z)) -H(+) C45H88NO8P/ H…	1177.03	1214.97	1418.36	0.829852	0.8566	Glycerophospholipids
802.664	HM PC(o-16:0/22:0) -H(+) C46H94NO7P/ HM PC(o-18:0/20:0) -H(+) C46H94NO7P/	1028.12	1127.17	1734.59	0.592717	0.649822	Glycerophospholipids
807.509	HM PI(16:0/16:1(9Z)) -H(+) C41H77O13P/ HM PI(16:1(9Z)/16:0) -H(+) C41H77O13P/	128.361	455.651	163.805	0.783619	2.78167	Glycerophospholipids
808.513	HM PS(18:1(9Z)/20:4(5Z,8Z,11Z,14Z)) -H(+) C44H76NO10P/ HM PS(18:2(9Z,12Z)/20:3(8Z,11Z,14Z)) -H(+) C44H76NO10P/ HM PS(20:3(8Z,11Z,14Z)/18:2(9Z,12Z)) -H(+) C44H76NO10P/ HM PS(20:4(5Z,8Z,11Z,14Z)/18:1(9Z)) -H(+) C44H76NO10P/	607.664	1698.74	1367.81	0.444259	1.24193	Glycerophospholipids
808.577	HM PC(16:0/22:4(7Z,10Z,13Z,16Z)) -H(+) C46H84NO8P/ HM PC(18:0/20:4(5Z,8Z,11Z,14Z)) -H(+) C46H84NO8P/ HM PC(18:0/20:4(8Z,11Z,14Z,17Z)) -H(+) C46H84NO8P/ HM PC(18:1(11Z)/20:3(5Z,8Z,11Z)) -H(+) C46H84NO8P/ HM PC(18:1(11Z)/20:3(8Z,11Z,14Z)) -H(+) C46H84NO8P/ HM PC(18:1(9Z)/20:3(5Z,8Z,11Z)) -H(+) C46H84NO8P/ HM PC(18:1(9Z)/20:3(8Z,11Z,14Z)) -H(+) C46H84NO8P/ HM PC(18:2(9Z,12Z)/20:2(11Z,14Z)) -H(+) C46…	47.88	106.588	232.573	0.205871	0.458297	Glycerophospholipids
809.515	HM PI(16:0/16:0) -H(+) C41H79O13P/	1064.44	1244.15	1314.34	0.809867	0.946595	Glycerophospholipids
810.527	HM PS(18:0/20:4(8Z,11Z,14Z,17Z)) -H(+) C44H78NO10P/ HM PS(18:0/20:4(5Z,8Z,11Z,14Z)) -H(+) C44H78NO10P/ HM PS(18:1(9Z)/20:3(8Z,11Z,14Z)) -H(+) C44H78NO10P/ HM PS(20:3(8Z,11Z,14Z)/18:1(9Z)) -H(+) C44H78NO10P/ HM PS(20:4(5Z,8Z,11Z,14Z)/18:0) -H(+) C44H78NO10P/	4286.74	7771.66	6894.46	0.621766	1.12723	Glycerophospholipids
812.621	HM PC(14:1(9Z)/24:1(15Z)) -H(+) C46H88NO8P/ HM PC(16:0/22:2(13Z,16Z)) -H(+) C46H88NO8P/ HM PC(16:1(9Z)/22:1(13Z)) -H(+) C46H88NO8P/ HM PC(18:0/20:2(11Z,14Z)) -H(+) C46H88NO8P/ HM PC(18:1(11Z)/20:1(11Z)) -H(+) C46H88NO8P/ HM PC(18:1(9Z)/20:1(11Z)) -H(+) C46H88NO8P/ HM PC(18:2(9Z,12Z)/20:0) -H(+) C46H88NO8P/ HM PC(20:0/18:2(9Z,12Z)) -H(+) C46H88NO8P/ HM PC(20:1(11Z)/18:1(11Z)) -H(+) C46H88NO8P/ HM …	529.428	638.249	441.567	1.19898	1.44542	Glycerophospholipids
817.502	HM PG(18:2(9Z,12Z)/22:6(4Z,7Z,10Z,13Z,16Z,19Z)) -H(+) C46H75O10P/ HM PG(18:3(6Z,9Z,12Z)/22:5(4Z,7Z,10Z,13Z,16Z)) -H(+) C46H75O10P/ HM PG(18:3(6Z,9Z,12Z)/22:5(7Z,10Z,13Z,16Z,19Z)) -H(+) C46H75O10P/ HM PG(18:3(9Z,12Z,15Z)/22:5(4Z,7Z,10Z,13Z,16Z)) -H(+) C46H75O10P/ HM PG(18:3(9Z,12Z,15Z)/22:5(7Z,10Z,13Z,16Z,19Z)) -H(+) C46H75O10P/	2891.91	3019.77	1867.68	1.5484	1.61686	Glycerophospholipids
818.593	HM PS(18:0/20:0) -H(+) C44H86NO10P/	272.759	896.932	496.005	0.549912	1.80831	Glycerophospholipids
819.515	HM PG(18:1(11Z)/22:6(4Z,7Z,10Z,13Z,16Z,19Z)) -H(+) C46H77O10P/ HM PG(18:1(9Z)/22:6(4Z,7Z,10Z,13Z,16Z,19Z)) -H(+) C46H77O10P/ HM PG(18:2(9Z,12Z)/22:5(4Z,7Z,10Z,13Z,16Z)) -H(+) C46H77O10P/ HM PG(18:2(9Z,12Z)/22:5(7Z,10Z,13Z,16Z,19Z)) -H(+) C46H77O10P/ HM PG(18:3(6Z,9Z,12Z)/22:4(7Z,10Z,13Z,16Z)) -H(+) C46H77O10P/ HM PG(18:3(9Z,12Z,15Z)/22:4(7Z,10Z,13Z,16Z)) -H(+) C46H77O10P/	1787.71	2069.14	1410.78	1.26718	1.46666	Glycerophospholipids
822.644	HM PC(22:2(13Z,16Z)/P-18:1(11Z)) -H(+) C48H90NO7P/ HM PC(22:2(13Z,16Z)/P-18:1(9Z)) -H(+) C48H90NO7P/ HM PC(P-18:1(11Z)/22:2(13Z,16Z)) -H(+) C48H90NO7P/ HM PC(P-18:1(9Z)/22:2(13Z,16Z)) -H(+) C48H90NO7P/ HM PC(o-20:0/20:4(8Z,11Z,14Z,17Z)) -H(+) C48H90NO7P/	377.406	474.823	320.06	1.17917	1.48354	Glycerophospholipids
824.658	HM PC(22:1(13Z)/P-18:1(11Z)) -H(+) C48H92NO7P/ HM PC(22:1(13Z)/P-18:1(9Z)) -H(+) C48H92NO7P/ HM PC(22:2(13Z,16Z)/P-18:0) -H(+) C48H92NO7P/ HM PC(P-18:0/22:2(13Z,16Z)) -H(+) C48H92NO7P/ HM PC(P-18:1(11Z)/22:1(13Z)) -H(+) C48H92NO7P/ HM PC(P-18:1(9Z)/22:1(13Z)) -H(+) C48H92NO7P/ HM PC(o-22:0/18:3(6Z,9Z,12Z)) -H(+) C48H92NO7P/ HM PC(o-22:0/18:3(9Z,12Z,15Z)) -H(+) C48H92NO7P/	843.155	1003.6	768.599	1.097	1.30575	Glycerophospholipids
825.568	HM PG(18:0/22:4(7Z,10Z,13Z,16Z)) -H(+) C46H83O10P/	326.003	4171.61	513.48	0.63489	8.1242	Glycerophospholipids
826.63	HM PE(18:1(11Z)/24:1(15Z)) -H(+) C47H90NO8P/ HM PE(18:1(9Z)/24:1(15Z)) -H(+) C47H90NO8P/ HM PE(18:2(9Z,12Z)/24:0) -H(+) C47H90NO8P/ HM PE(20:0/22:2(13Z,16Z)) -H(+) C47H90NO8P/ HM PE(20:1(11Z)/22:1(13Z)) -H(+) C47H90NO8P/ HM PE(20:2(11Z,14Z)/22:0) -H(+) C47H90NO8P/ HM PE(22:0/20:2(11Z,14Z)) -H(+) C47H90NO8P/ HM PE(22:1(13Z)/20:1(11Z)) -H(+) C47H90NO8P/ HM PE(22:2(13Z,16Z)/20:0) -H(+) C47H90NO8P/ H…	1731.4	2785.61	2416.3	0.716548	1.15284	Glycerophospholipids
827.484	HM PGP(16:0/18:1(11Z)) -H(+) C40H78O13P2/ HM PGP(16:0/18:1(9Z)) -H(+) C40H78O13P2/ HM PGP(16:1(9Z)/18:0) -H(+) C40H78O13P2/ HM PGP(18:0/16:1(9Z)) -H(+) C40H78O13P2/ HM PGP(18:1(11Z)/16:0) -H(+) C40H78O13P2/ HM PGP(18:1(9Z)/16:0) -H(+) C40H78O13P2/	1010.87	682.922	663.189	1.52426	1.02975	Glycerophospholipids
832.514	HM PS(18:1(9Z)/22:6(4Z,7Z,10Z,13Z,16Z,19Z)) -H(+) C46H76NO10P/ HM PS(20:3(8Z,11Z,14Z)/20:4(5Z,8Z,11Z,14Z)) -H(+) C46H76NO10P/ HM PS(20:4(5Z,8Z,11Z,14Z)/20:3(8Z,11Z,14Z)) -H(+) C46H76NO10P/ HM PS(22:6(4Z,7Z,10Z,13Z,16Z,19Z)/18:1(9Z)) -H(+) C46H76NO10P/	271.047	698.228	345.493	0.784522	2.02096	Glycerophospholipids
833.517	HM PI(16:0/18:2(9Z,12Z)) -H(+) C43H79O13P/ HM PI(16:1(9Z)/18:1(11Z)) -H(+) C43H79O13P/ HM PI(16:1(9Z)/18:1(9Z)) -H(+) C43H79O13P/ HM PI(16:2(9Z,12Z)/18:0) -H(+) C43H79O13P/ HM PI(18:0/16:2(9Z,12Z)) -H(+) C43H79O13P/ HM PI(18:1(11Z)/16:1(9Z)) -H(+) C43H79O13P/ HM PI(18:1(9Z)/16:1(9Z)) -H(+) C43H79O13P/ HM PI(18:2(9Z,12Z)/16:0) -H(+) C43H79O13P/	10546.4	12850.4	8358.32	1.26179	1.53744	Glycerophospholipids
834.526	HM PS(18:0/22:6(4Z,7Z,10Z,13Z,16Z,19Z)) -H(+) C46H78NO10P/ HM PS(20:3(8Z,11Z,14Z)/20:3(8Z,11Z,14Z)) -H(+) C46H78NO10P/ HM PS(22:6(4Z,7Z,10Z,13Z,16Z,19Z)/18:0) -H(+) C46H78NO10P/	5587.37	9282.37	6526.02	0.856168	1.42236	Glycerophospholipids
835.531	HM PI(16:0/18:1(11Z)) -H(+) C43H81O13P/ HM PI(16:0/18:1(9Z)) -H(+) C43H81O13P/ HM PI(16:1(9Z)/18:0) -H(+) C43H81O13P/ HM PI(18:0/16:1(9Z)) -H(+) C43H81O13P/ HM PI(18:1(11Z)/16:0) -H(+) C43H81O13P/ HM PI(18:1(9Z)/16:0) -H(+) C43H81O13P/	7056.79	9835	7841.85	0.899888	1.25417	Glycerophospholipids
850.675	HM PC(o-22:0/20:4(8Z,11Z,14Z,17Z)) -H(+) C50H94NO7P/ HM PC(o-22:2(13Z,16Z)/20:2(11Z,14Z)) -H(+) C50H94NO7P/	775.657	962.664	1030.04	0.753037	0.93459	Glycerophospholipids
852.682	HM PC(24:1(15Z)/P-18:1(11Z)) -H(+) C50H96NO7P/ HM PC(24:1(15Z)/P-18:1(9Z)) -H(+) C50H96NO7P/ HM PC(P-18:1(11Z)/24:1(15Z)) -H(+) C50H96NO7P/ HM PC(P-18:1(9Z)/24:1(15Z)) -H(+) C50H96NO7P/ HM PC(o-24:0/18:3(6Z,9Z,12Z)) -H(+) C50H96NO7P/ HM PC(o-24:0/18:3(9Z,12Z,15Z)) -H(+) C50H96NO7P/	762.8	929.411	902.511	0.845197	1.02981	Glycerophospholipids
854.662	HM PE(20:1(11Z)/24:1(15Z)) -H(+) C49H94NO8P/ HM PE(20:2(11Z,14Z)/24:0) -H(+) C49H94NO8P/ HM PE(22:0/22:2(13Z,16Z)) -H(+) C49H94NO8P/ HM PE(22:1(13Z)/22:1(13Z)) -H(+) C49H94NO8P/ HM PE(22:2(13Z,16Z)/22:0) -H(+) C49H94NO8P/ HM PE(24:0/20:2(11Z,14Z)) -H(+) C49H94NO8P/ HM PE(24:1(15Z)/20:1(11Z)) -H(+) C49H94NO8P/	917.496	996.01	1273.11	0.720673	0.782344	Glycerophospholipids
856.723	HM PC(24:0/P-18:0) -H(+) C50H100NO7P/ HM PC(P-18:0/24:0) -H(+) C50H100NO7P/ HM PC(o-18:1(9Z)/24:0) -H(+) C50H100NO7P/ HM PC(o-22:0/20:1(11Z)) -H(+) C50H100NO7P/	1708.23	1384.96	1726.08	0.989654	0.80237	Glycerophospholipids
857.519	HM PI(16:0/20:4(5Z,8Z,11Z,14Z)) -H(+) C45H79O13P/ HM PI(16:0/20:4(8Z,11Z,14Z,17Z)) -H(+) C45H79O13P/ HM PI(18:1(11Z)/18:3(6Z,9Z,12Z)) -H(+) C45H79O13P/ HM PI(18:1(11Z)/18:3(9Z,12Z,15Z)) -H(+) C45H79O13P/ HM PI(18:1(9Z)/18:3(6Z,9Z,12Z)) -H(+) C45H79O13P/ HM PI(18:1(9Z)/18:3(9Z,12Z,15Z)) -H(+) C45H79O13P/ HM PI(18:2(9Z,12Z)/18:2(9Z,12Z)) -H(+) C45H79O13P/ HM PI(18:3(6Z,9Z,12Z)/18:1(11Z)) -H(+) C45H…	8709.64	9074.83	6799.04	1.28101	1.33472	Glycerophospholipids
858.739	HM PC(o-18:0/24:0) -H(+) C50H102NO7P/ HM PC(o-20:0/22:0) -H(+) C50H102NO7P/	1842.63	1365.92	1769.84	1.04113	0.771773	Glycerophospholipids
859.533	HM PI(16:0/20:3(5Z,8Z,11Z)) -H(+) C45H81O13P/ HM PI(16:0/20:3(8Z,11Z,14Z)) -H(+) C45H81O13P/ HM PI(18:0/18:3(6Z,9Z,12Z)) -H(+) C45H81O13P/ HM PI(18:0/18:3(9Z,12Z,15Z)) -H(+) C45H81O13P/ HM PI(18:1(11Z)/18:2(9Z,12Z)) -H(+) C45H81O13P/ HM PI(18:1(9Z)/18:2(9Z,12Z)) -H(+) C45H81O13P/ HM PI(18:2(9Z,12Z)/18:1(11Z)) -H(+) C45H81O13P/ HM PI(18:2(9Z,12Z)/18:1(9Z)) -H(+) C45H81O13P/ HM PI(18:3(6Z,9Z,12Z)/1…	6958.67	9079.68	6069.83	1.14644	1.49587	Glycerophospholipids
861.549	HM PI(16:0/20:2(11Z,14Z)) -H(+) C45H83O13P/ HM PI(18:0/18:2(9Z,12Z)) -H(+) C45H83O13P/ HM PI(18:1(11Z)/18:1(11Z)) -H(+) C45H83O13P/ HM PI(18:1(11Z)/18:1(9Z)) -H(+) C45H83O13P/ HM PI(18:1(9Z)/18:1(11Z)) -H(+) C45H83O13P/ HM PI(18:1(9Z)/18:1(9Z)) -H(+) C45H83O13P/ HM PI(18:2(9Z,12Z)/18:0) -H(+) C45H83O13P/ HM PI(20:2(11Z,14Z)/16:0) -H(+) C45H83O13P/	17083.7	27247.7	17956.2	0.951409	1.51745	Glycerophospholipids
868.684	HM PC(18:1(11Z)/24:1(15Z)) -H(+) C50H96NO8P/ HM PC(18:1(9Z)/24:1(15Z)) -H(+) C50H96NO8P/ HM PC(18:2(9Z,12Z)/24:0) -H(+) C50H96NO8P/ HM PC(20:0/22:2(13Z,16Z)) -H(+) C50H96NO8P/ HM PC(20:1(11Z)/22:1(13Z)) -H(+) C50H96NO8P/ HM PC(20:2(11Z,14Z)/22:0) -H(+) C50H96NO8P/ HM PC(22:0/20:2(11Z,14Z)) -H(+) C50H96NO8P/ HM PC(22:1(13Z)/20:1(11Z)) -H(+) C50H96NO8P/ HM PC(22:2(13Z,16Z)/20:0) -H(+) C50H96NO8P/ H…	1358.71	1162.93	1504.19	0.903283	0.773127	Glycerophospholipids
871.456	HM PGP(16:1(9Z)/22:6(4Z,7Z,10Z,13Z,16Z,19Z)) -H(+) C44H74O13P2/ HM PGP(18:3(6Z,9Z,12Z)/20:4(5Z,8Z,11Z,14Z)) -H(+) C44H74O13P2/ HM PGP(18:3(9Z,12Z,15Z)/20:4(5Z,8Z,11Z,14Z)) -H(+) C44H74O13P2/	4309	3556.64	3431.5	1.25572	1.03647	Glycerophospholipids
873.478	HM PGP(16:0/22:6(4Z,7Z,10Z,13Z,16Z,19Z)) -H(+) C44H76O13P2/ HM PGP(16:1(9Z)/22:5(4Z,7Z,10Z,13Z,16Z)) -H(+) C44H76O13P2/ HM PGP(16:1(9Z)/22:5(7Z,10Z,13Z,16Z,19Z)) -H(+) C44H76O13P2/ HM PGP(18:2(9Z,12Z)/20:4(5Z,8Z,11Z,14Z)) -H(+) C44H76O13P2/ HM PGP(18:3(6Z,9Z,12Z)/20:3(5Z,8Z,11Z)) -H(+) C44H76O13P2/ HM PGP(18:3(6Z,9Z,12Z)/20:3(8Z,11Z,14Z)) -H(+) C44H76O13P2/ HM PGP(18:3(9Z,12Z,15Z)/20:3(5Z,8Z,11Z)…	2881.62	2499.64	1757.29	1.63981	1.42244	Glycerophospholipids
874.641	HM PE(22:5(4Z,7Z,10Z,13Z,16Z)/24:1(15Z)) -H(+) C51H90NO8P/ HM PE(22:5(7Z,10Z,13Z,16Z,19Z)/24:1(15Z)) -H(+) C51H90NO8P/ HM PE(22:6(4Z,7Z,10Z,13Z,16Z,19Z)/24:0) -H(+) C51H90NO8P/ HM PE(24:0/22:6(4Z,7Z,10Z,13Z,16Z,19Z)) -H(+) C51H90NO8P/ HM PE(24:1(15Z)/22:5(4Z,7Z,10Z,13Z,16Z)) -H(+) C51H90NO8P/ HM PE(24:1(15Z)/22:5(7Z,10Z,13Z,16Z,19Z)) -H(+) C51H90NO8P/	484.505	591.852	823.626	0.588258	0.718593	Glycerophospholipids
874.662	HM PC(o-22:0/22:6(4Z,7Z,10Z,13Z,16Z,19Z)) -H(+) C52H94NO7P/ HM PC(o-22:3(10Z,13Z,16Z)/22:3(10Z,13Z,16Z)) -H(+) C52H94NO7P/	374.793	436.031	470.183	0.797123	0.927366	Glycerophospholipids
875.476	HM PGP(16:0/22:5(4Z,7Z,10Z,13Z,16Z)) -H(+) C44H78O13P2/ HM PGP(16:0/22:5(7Z,10Z,13Z,16Z,19Z)) -H(+) C44H78O13P2/ HM PGP(16:1(9Z)/22:4(7Z,10Z,13Z,16Z)) -H(+) C44H78O13P2/ HM PGP(18:1(11Z)/20:4(5Z,8Z,11Z,14Z)) -H(+) C44H78O13P2/ HM PGP(18:1(9Z)/20:4(5Z,8Z,11Z,14Z)) -H(+) C44H78O13P2/ HM PGP(18:2(9Z,12Z)/20:3(5Z,8Z,11Z)) -H(+) C44H78O13P2/ HM PGP(18:2(9Z,12Z)/20:3(8Z,11Z,14Z)) -H(+) C44H78O13P2/	4899.6	3114.36	2627.11	1.86502	1.18547	Glycerophospholipids
876.651	HM PE(22:4(7Z,10Z,13Z,16Z)/24:1(15Z)) -H(+) C51H92NO8P/ HM PE(22:5(4Z,7Z,10Z,13Z,16Z)/24:0) -H(+) C51H92NO8P/ HM PE(22:5(7Z,10Z,13Z,16Z,19Z)/24:0) -H(+) C51H92NO8P/ HM PE(24:0/22:5(4Z,7Z,10Z,13Z,16Z)) -H(+) C51H92NO8P/ HM PE(24:0/22:5(7Z,10Z,13Z,16Z,19Z)) -H(+) C51H92NO8P/ HM PE(24:1(15Z)/22:4(7Z,10Z,13Z,16Z)) -H(+) C51H92NO8P/	457.624	584.657	801.056	0.571276	0.729858	Glycerophospholipids
880.726	HM PC(o-22:0/22:3(10Z,13Z,16Z)) -H(+) C52H100NO7P/ HM PC(o-22:1(13Z)/22:2(13Z,16Z)) -H(+) C52H100NO7P/	647.06	697.802	766.936	0.843695	0.909857	Glycerophospholipids
883.532	HM PI(16:0/22:5(4Z,7Z,10Z,13Z,16Z)) -H(+) C47H81O13P/ HM PI(16:0/22:5(7Z,10Z,13Z,16Z,19Z)) -H(+) C47H81O13P/ HM PI(16:2(9Z,12Z)/22:3(10Z,13Z,16Z)) -H(+) C47H81O13P/ HM PI(18:1(11Z)/20:4(5Z,8Z,11Z,14Z)) -H(+) C47H81O13P/ HM PI(18:1(11Z)/20:4(8Z,11Z,14Z,17Z)) -H(+) C47H81O13P/ HM PI(18:1(9Z)/20:4(5Z,8Z,11Z,14Z)) -H(+) C47H81O13P/ HM PI(18:1(9Z)/20:4(8Z,11Z,14Z,17Z)) -H(+) C47H81O13P/ HM PI(18:2(9Z,…	8457.13	8322.19	7522.5	1.12425	1.10631	Glycerophospholipids
885.549	HM PI(16:0/22:4(10Z,13Z,16Z,19Z)) -H(+) C47H83O13P/ HM PI(16:0/22:4(7Z,10Z,13Z,16Z)) -H(+) C47H83O13P/ HM PI(18:0/20:4(5Z,8Z,11Z,14Z)) -H(+) C47H83O13P/ HM PI(18:0/20:4(8Z,11Z,14Z,17Z)) -H(+) C47H83O13P/ HM PI(18:1(11Z)/20:3(5Z,8Z,11Z)) -H(+) C47H83O13P/ HM PI(18:1(11Z)/20:3(8Z,11Z,14Z)) -H(+) C47H83O13P/ HM PI(18:1(9Z)/20:3(5Z,8Z,11Z)) -H(+) C47H83O13P/ HM PI(18:1(9Z)/20:3(8Z,11Z,14Z)) -H(+) C47…	37041.1	40171	36472.4	1.01559	1.10141	Glycerophospholipids
886.733	HM PE(22:0/24:0) -H(+) C51H102NO8P/ HM PE(24:0/22:0) -H(+) C51H102NO8P/	892.536	760.726	893.175	0.999285	0.85171	Glycerophospholipids
887.562	HM PI(16:0/22:3(10Z,13Z,16Z)) -H(+) C47H85O13P/ HM PI(18:0/20:3(5Z,8Z,11Z)) -H(+) C47H85O13P/ HM PI(18:0/20:3(8Z,11Z,14Z)) -H(+) C47H85O13P/ HM PI(18:2(9Z,12Z)/20:1(11Z)) -H(+) C47H85O13P/ HM PI(20:1(11Z)/18:2(9Z,12Z)) -H(+) C47H85O13P/ HM PI(20:3(5Z,8Z,11Z)/18:0) -H(+) C47H85O13P/ HM PI(20:3(8Z,11Z,14Z)/18:0) -H(+) C47H85O13P/ HM PI(22:3(10Z,13Z,16Z)/16:0) -H(+) C47H85O13P/	12558.5	17648.5	14563.7	0.862316	1.21181	Glycerophospholipids
890.678	HM PC(20:4(5Z,8Z,11Z,14Z)/24:1(15Z)) -H(+) C52H94NO8P/ HM PC(20:4(8Z,11Z,14Z,17Z)/24:1(15Z)) -H(+) C52H94NO8P/ HM PC(20:5(5Z,8Z,11Z,14Z,17Z)/24:0) -H(+) C52H94NO8P/ HM PC(22:0/22:5(4Z,7Z,10Z,13Z,16Z)) -H(+) C52H94NO8P/ HM PC(22:0/22:5(7Z,10Z,13Z,16Z,19Z)) -H(+) C52H94NO8P/ HM PC(22:1(13Z)/22:4(7Z,10Z,13Z,16Z)) -H(+) C52H94NO8P/ HM PC(22:4(7Z,10Z,13Z,16Z)/22:1(13Z)) -H(+) C52H94NO8P/ HM PC(22:5(4Z…	393.602	588.806	361.014	1.09027	1.63098	Glycerophospholipids
898.733	HM PC(20:0/24:1(15Z)) -H(+) C52H102NO8P/ HM PC(20:1(11Z)/24:0) -H(+) C52H102NO8P/ HM PC(22:0/22:1(13Z)) -H(+) C52H102NO8P/ HM PC(22:1(13Z)/22:0) -H(+) C52H102NO8P/ HM PC(24:0/20:1(11Z)) -H(+) C52H102NO8P/ HM PC(24:1(15Z)/20:0) -H(+) C52H102NO8P/	412.216	682.358	570.24	0.722881	1.19661	Glycerophospholipids
901.497	HM PGP(18:0/22:6(4Z,7Z,10Z,13Z,16Z,19Z)) -H(+) C46H80O13P2/ HM PGP(18:1(11Z)/22:5(4Z,7Z,10Z,13Z,16Z)) -H(+) C46H80O13P2/ HM PGP(18:1(11Z)/22:5(7Z,10Z,13Z,16Z,19Z)) -H(+) C46H80O13P2/ HM PGP(18:1(9Z)/22:5(4Z,7Z,10Z,13Z,16Z)) -H(+) C46H80O13P2/ HM PGP(18:1(9Z)/22:5(7Z,10Z,13Z,16Z,19Z)) -H(+) C46H80O13P2/ HM PGP(18:2(9Z,12Z)/22:4(7Z,10Z,13Z,16Z)) -H(+) C46H80O13P2/	2900.08	2250.52	2194.07	1.32178	1.02573	Glycerophospholipids
909.549	HM PI(18:0/22:6(4Z,7Z,10Z,13Z,16Z,19Z)) -H(+) C49H83O13P/ HM PI(18:3(6Z,9Z,12Z)/22:3(10Z,13Z,16Z)) -H(+) C49H83O13P/ HM PI(18:3(9Z,12Z,15Z)/22:3(10Z,13Z,16Z)) -H(+) C49H83O13P/ HM PI(20:3(5Z,8Z,11Z)/20:3(5Z,8Z,11Z)) -H(+) C49H83O13P/ HM PI(20:3(5Z,8Z,11Z)/20:3(8Z,11Z,14Z)) -H(+) C49H83O13P/ HM PI(20:3(8Z,11Z,14Z)/20:3(5Z,8Z,11Z)) -H(+) C49H83O13P/ HM PI(20:3(8Z,11Z,14Z)/20:3(8Z,11Z,14Z)) -H(+) C4…	1804.03	3189.07	2186.89	0.824928	1.45827	Glycerophospholipids
913.575	HM PI(18:0/22:4(10Z,13Z,16Z,19Z)) -H(+) C49H87O13P/ HM PI(18:0/22:4(7Z,10Z,13Z,16Z)) -H(+) C49H87O13P/ HM PI(18:2(9Z,12Z)/22:2(13Z,16Z)) -H(+) C49H87O13P/ HM PI(20:0/20:3(8Z,11Z,14Z)) -H(+) C49H87O13P/ HM PI(20:0/20:4(5Z,8Z,11Z,14Z)) -H(+) C49H87O13P/ HM PI(20:2(11Z,14Z)/20:2(11Z,14Z)) -H(+) C49H87O13P/ HM PI(20:4(5Z,8Z,11Z,14Z)/20:0) -H(+) C49H87O13P/ HM PI(20:4(8Z,11Z,14Z,17Z)/20:0) -H(+) C49H8…	860.578	978.45	987.484	0.871486	0.990852	Glycerophospholipids
915.507	HM PIP(16:0/18:1(11Z)) -H(+) C43H82O16P2/ HM PIP(16:0/18:1(9Z)) -H(+) C43H82O16P2/ HM PIP(18:0/16:1(9Z)) -H(+) C43H82O16P2/ HM PIP(18:1(11Z)/16:0) -H(+) C43H82O16P2/ HM PIP(18:1(9Z)/16:0) -H(+) C43H82O16P2/	2363.88	2444.54	1914.2	1.23492	1.27706	Glycerophospholipids
924.743	HM PC(22:1(13Z)/24:1(15Z)) -H(+) C54H104NO8P/ HM PC(22:2(13Z,16Z)/24:0) -H(+) C54H104NO8P/ HM PC(24:0/22:2(13Z,16Z)) -H(+) C54H104NO8P/ HM PC(24:1(15Z)/22:1(13Z)) -H(+) C54H104NO8P/	459.472	604.938	769.863	0.596824	0.785773	Glycerophospholipids
926.76	HM PC(22:0/24:1(15Z)) -H(+) C54H106NO8P/ HM PC(22:1(13Z)/24:0) -H(+) C54H106NO8P/ HM PC(24:0/22:1(13Z)) -H(+) C54H106NO8P/ HM PC(24:1(15Z)/22:0) -H(+) C54H106NO8P/	1255.86	1186.97	710.428	1.76775	1.67078	Glycerophospholipids
928.775	HM PC(22:0/24:0) -H(+) C54H108NO8P/ HM PC(24:0/22:0) -H(+) C54H108NO8P/	574.941	456.966	400.462	1.43569	1.1411	Glycerophospholipids
965.419	HM PIP2(16:0/16:2(9Z,12Z)) -H(+) C41H77O19P3/ HM PIP2(16:1(9Z)/16:1(9Z)) -H(+) C41H77O19P3/ HM PIP2(16:2(9Z,12Z)/16:0) -H(+) C41H77O19P3/	3701	2622.22	2933.78	1.26151	0.893803	Glycerophospholipids
969.545	HM PIP(16:0/22:2(13Z,16Z)) -H(+) C47H88O16P2/ HM PIP(18:1(15Z)/20:1(11Z)) -H(+) C47H88O16P2/ HM PIP(18:1(9Z)/20:1(11Z)) -H(+) C47H88O16P2/ HM PIP(18:2(9Z,12Z)/20:0) -H(+) C47H88O16P2/ HM PIP(20:0/18:2(9Z,12Z)) -H(+) C47H88O16P2/ HM PIP(20:1(11Z)/18:1(11Z)) -H(+) C47H88O16P2/ HM PIP(20:1(11Z)/18:1(9Z)) -H(+) C47H88O16P2/ HM PIP(20:2(11Z,14Z)/18:0) -H(+) C47H88O16P2/ HM PIP(22:2(13Z,16Z)/16:0) -H(+…	1820.77	1755.55	1930.8	0.943013	0.909234	Glycerophospholipids
993.463	HM PIP2(16:0/18:2(9Z,12Z)) -H(+) C43H81O19P3/ HM PIP2(16:1(9Z)/18:1(11Z)) -H(+) C43H81O19P3/ HM PIP2(16:1(9Z)/18:1(9Z)) -H(+) C43H81O19P3/ HM PIP2(16:2(9Z,12Z)/18:0) -H(+) C43H81O19P3/ HM PIP2(18:0/16:2(9Z,12Z)) -H(+) C43H81O19P3/ HM PIP2(18:1(11Z)/16:1(9Z)) -H(+) C43H81O19P3/ HM PIP2(18:1(9Z)/16:1(9Z)) -H(+) C43H81O19P3/ HM PIP2(18:2(9Z,12Z)/16:0) -H(+) C43H81O19P3/	3940.07	3101.14	3164.43	1.24511	0.980001	Glycerophospholipids
995.47	HM PIP2(16:0/18:1(11Z)) -H(+) C43H83O19P3/ HM PIP2(16:0/18:1(9Z)) -H(+) C43H83O19P3/ HM PIP2(16:1(9Z)/18:0) -H(+) C43H83O19P3/ HM PIP2(18:0/16:1(9Z)) -H(+) C43H83O19P3/ HM PIP2(18:1(11Z)/16:0) -H(+) C43H83O19P3/ HM PIP2(18:1(9Z)/16:0) -H(+) C43H83O19P3/	4488.01	3696.34	3891.3	1.15334	0.949899	Glycerophospholipids
243.063	HM Uridine -H(+) C9H12N2O6/ HM Pseudouridine -H(+) C9H12N2O6/ HM 3,3',4'5-Tetrahydroxystilbene -H(+) C14H12O4/	44494	40218.7	73865.8	0.602362	0.544483	Glycosyl Compounds
255.071	HM Nicotinate D-ribonucleoside -H(+) C11H14NO6/	6181.13	3908.27	6421.62	0.96255	0.608612	Glycosyl Compounds
255.098	HM 1-(beta-D-Ribofuranosyl)-1,4-dihydronicotinamide -H(+) C11H16N2O5/	7759.09	4590.05	8878.89	0.873881	0.516963	Glycosyl Compounds
271.082	BSMo Arbutin -H(+) C12H16O7/	17982.2	16205.4	19526.3	0.920925	0.829929	Glycosyl Compounds
285.097	BSM 2-acylglycerophosphocholine -H(+) C9H21NO7P/ BSM Benzo[a]pyrene-7,8-diol -H(+) C20H14O2/ HM Salicin -H(+) C13H18O7/	4918.33	3667.68	5761.8	0.85361	0.636551	Glycosyl Compounds
323.029	HM Uridine 5'-monophosphate -H(+) C9H13N2O9P/ HM Pseudouridine 5'-phosphate -H(+) C9H13N2O9P/ HM Uridine 2'-phosphate -H(+) C9H13N2O9P/	45524.2	46712.4	44035.7	1.0338	1.06079	Glycosyl Compounds
347.04	BSM rCdRP -H(+) C12H15NO9P/ HM Inosinic acid -H(+) C10H13N4O8P/ HM Inosine 2'-phosphate -H(+) C10H13N4O8P/ HM 2-O-(6-Phospho-alpha-mannosyl)-D-glycerate -H(+) C9H17O12P/	61298.7	114906	52179	1.17478	2.20216	Glycosyl Compounds
353.088	HM Biflorin -H(+) C16H18O9/ HM Chlorogenic acid -H(+) C16H18O9/	136942	98065.6	659356	0.207691	0.14873	Glycosyl Compounds
380.154	HM Cis-zeatin-7-N-glucoside -H(+) C16H23N5O6/ HM Cis-zeatin-9-N-glucoside -H(+) C16H23N5O6/ HM Cis-zeatin-O-glucoside -H(+) C16H23N5O6/	19993.5	9474.17	16801.2	1.19	0.563898	Glycosyl Compounds
58.037	HM Guanidine -H(+) CH5N3/	1531.91	1883.53	2180.84	0.702442	0.863672	Guanidines
72.0554	HM Methylguanidine -H(+) C2H7N3/	1973.58	1873.63	1870.13	1.05532	1.00188	Guanidines
126.056	HM D-1-Piperideine-2-carboxylic acid -H(+) C6H9NO2/ HM (S)-2,3,4,5-Tetrahydropiperidine-2-carboxylate -H(+) C6H9NO2/	4266.4	3889.5	4142.02	1.03003	0.939033	Hydropyridines
151.05	HM N1-Methyl-2-pyridone-5-carboxamide -H(+) C7H8N2O2/ HM N1-Methyl-4-pyridone-3-carboxamide -H(+) C7H8N2O2/	9401.62	8300.39	12194.4	0.770978	0.680672	Hydropyridines
75.0088	HM Glycolic acid -H(+) C2H4O3/	3311.22	3344.27	3582.88	0.924178	0.933403	Hydroxy Acids and Derivatives
103.04	HM 2-Hydroxybutyric acid -H(+) C4H8O3/ HM (R)-3-Hydroxybutyric acid -H(+) C4H8O3/ HM (S)-3-Hydroxyisobutyric acid -H(+) C4H8O3/ HM (R)-3-Hydroxyisobutyric acid -H(+) C4H8O3/ HM 3-Hydroxybutyric acid -H(+) C4H8O3/ HM (S)-3-Hydroxybutyric acid -H(+) C4H8O3/ HM 4-Hydroxybutyric acid -H(+) C4H8O3/ HM Alpha-Hydroxyisobutyric acid -H(+) C4H8O3/	2124.58	1933.29	1808.94	1.17448	1.06874	Hydroxy Acids and Derivatives
119.036	HM (S)-3,4-Dihydroxybutyric acid -H(+) C4H8O4/ HM 2,4-Dihydroxybutanoic acid -H(+) C4H8O4/ HM 4-Deoxyerythronic acid -H(+) C4H8O4/ HM Purine -H(+) C5H4N4/ HM 4-Deoxythreonic acid -H(+) C4H8O4/ HM A,b-Dihydroxyisobutyric acid -H(+) C4H8O4/ HM Erythrose -H(+) C4H8O4/ HM L-Erythrulose -H(+) C4H8O4/	19369	17996.4	18829.7	1.02864	0.955744	Hydroxy Acids and Derivatives
131.071	HM 2-Hydroxy-3-methylpentanoic acid -H(+) C6H12O3/ HM (5R)-5-Hydroxyhexanoic acid -H(+) C6H12O3/ HM 5-Hydroxyhexanoic acid -H(+) C6H12O3/ HM D-Leucic acid -H(+) C6H12O3/ HM Leucinic acid -H(+) C6H12O3/ HM Hydroxyisocaproic acid -H(+) C6H12O3/ HM 2-Hydroxycaproic acid -H(+) C6H12O3/ HM 2-Ethyl-2-Hydroxybutyric acid -H(+) C6H12O3/ HM (R)-3-Hydroxyhexanoic acid -H(+) C6H12O3/ HM 6-Hydroxyhexanoic ac…	3527.36	3080	3343.14	1.05511	0.921291	Hydroxy Acids and Derivatives
133.051	HM 2,3-Dihydroxyvaleric acid -H(+) C5H10O4/ HM 1-Deoxy-D-xylulose -H(+) C5H10O4/ HM Dihydropteridine -H(+) C6H6N4/ HM Deoxyribose -H(+) C5H10O4/ HM (R)-2,3-Dihydroxy-isovalerate -H(+) C5H10O4/ HM (R)-glycerol 1-acetate -H(+) C5H10O4/	6252.73	6401.52	5593.69	1.11782	1.14442	Hydroxy Acids and Derivatives
147.03	HM Citramalic acid -H(+) C5H8O5/ HM 3-Hydroxyglutaric acid -H(+) C5H8O5/ HM D-2-Hydroxyglutaric acid -H(+) C5H8O5/ HM L-2-Hydroxyglutaric acid -H(+) C5H8O5/ HM Ribonolactone -H(+) C5H8O5/ HM D-Xylono-1,5-lactone -H(+) C5H8O5/	12850.3	14728	13695.1	0.93831	1.07542	Hydroxy Acids and Derivatives
147.066	HM Mevalonic acid -H(+) C6H12O4/ HM (R) 2,3-Dihydroxy-3-methylvalerate -H(+) C6H12O4/	7261.64	7929.03	5748.4	1.26325	1.37935	Hydroxy Acids and Derivatives
159.103	HM 7-Hydroxyoctanoic acid -H(+) C8H16O3/ HM Hydroxyoctanoic acid -H(+) C8H16O3/ HM 3-Hydroxyoctanoic acid -H(+) C8H16O3/ HM (R)-2-Hydroxycaprylic acid -H(+) C8H16O3/ HM (R)-3-Hydroxyoctanoic acid -H(+) C8H16O3/	2419.71	2571.64	2618.02	0.924252	0.982287	Hydroxy Acids and Derivatives
161.046	HM 2-Hydroxyadipic acid -H(+) C6H10O5/ HM 3-Hydroxyadipic acid -H(+) C6H10O5/ HM 3-Hydroxymethylglutaric acid -H(+) C6H10O5/ HM 2(R)-Hydroxyadipic acid -H(+) C6H10O5/ HM Glucosan -H(+) C6H10O5/	47575.1	31451.3	46174.4	1.03034	0.681142	Hydroxy Acids and Derivatives
175.061	HM 2-Isopropylmalic acid -H(+) C7H12O5/ HM 2,3-Dimethyl-3-hydroxyglutaric acid -H(+) C7H12O5/ HM 3-Isopropylmalate -H(+) C7H12O5/	17214.3	10467.7	10874.4	1.58301	0.962598	Hydroxy Acids and Derivatives
187.133	HM 3-Hydroxycapric acid -H(+) C10H20O3/ HM (R)-3-Hydroxydecanoic acid -H(+) C10H20O3/	5321.12	5737.44	5518.31	0.964266	1.03971	Hydroxy Acids and Derivatives
189.077	HM 3-Hydroxysuberic acid -H(+) C8H14O5/	7246.77	5769.66	7333.52	0.98817	0.786752	Hydroxy Acids and Derivatives
212.984	HM 2-Oxo-3-hydroxy-4-phosphobutanoic acid -H(+) C4H7O8P/	11576.6	9263.98	12380.8	0.93505	0.748256	Hydroxy Acids and Derivatives
217.108	HM 3-Hydroxysebacic acid -H(+) C10H18O5/ HM 2-Hydroxydecanedioic acid -H(+) C10H18O5/	11550.5	7381.33	9819.85	1.17624	0.751675	Hydroxy Acids and Derivatives
157.037	HM Allantoin -H(+) C4H6N4O3/	4031.07	2822.49	2904.93	1.38767	0.97162	Imidazolidines
171.041	HM Hydantoin-5-propionic acid -H(+) C6H8N2O4/ HM Menadione -H(+) C11H8O2/	11118.8	7190.67	12814.9	0.867642	0.561116	Imidazolidines
148.062	HM 6-Methyladenine -H(+) C6H7N5/ HM 1-Methyladenine -H(+) C6H7N5/ HM 3-Methyladenine -H(+) C6H7N5/ HM 7-Methyladenine -H(+) C6H7N5/	14101.9	12573.2	12417	1.13569	1.01258	Imidazopyrimidines
150.042	HM Guanine -H(+) C5H5N5O/ HM 2-Hydroxyadenine -H(+) C5H5N5O/ HM 8-Hydroxyadenine -H(+) C5H5N5O/	10040.3	8580.8	9481.7	1.05892	0.904986	Imidazopyrimidines
151.026	HM Xanthine -H(+) C5H4N4O2/ HM Oxypurinol -H(+) C5H4N4O2/ HM 6,8-Dihydroxypurine -H(+) C5H4N4O2/	78839	98264.7	154826	0.509209	0.634676	Imidazopyrimidines
167.021	HM Uric acid -H(+) C5H4N4O3/	16568.2	37269.1	20929.1	0.791638	1.78073	Imidazopyrimidines
180.056	HM 8-Hydroxy-7-methylguanine -H(+) C6H7N5O2/	7581.15	6601.06	9536.47	0.794964	0.692191	Imidazopyrimidines
181.037	HM 3-Methyluric acid -H(+) C6H6N4O3/ HM 9-Methyluric acid -H(+) C6H6N4O3/ HM 1-Methyluric acid -H(+) C6H6N4O3/ HM 7-Methyluric acid -H(+) C6H6N4O3/	5213.55	4355.82	4791.15	1.08816	0.909137	Imidazopyrimidines
184.991	HM 8-Chloroxanthine -H(+) C5H3ClN4O2/	3316.85	2811.35	3131.29	1.05926	0.897826	Imidazopyrimidines
193.072	HM Caffeine -H(+) C8H10N4O2/	63888.4	34931.2	56040.3	1.14004	0.623323	Imidazopyrimidines
214.073	HM Kinetin -H(+) C10H9N5O/	11872.2	9855.16	12853.9	0.923625	0.766705	Imidazopyrimidines
234.062	BSM carboxin -H(+) C12H13NO2S/ HM 6-Succinoaminopurine -H(+) C9H9N5O3/	5224.27	3755.28	4540.17	1.15068	0.827123	Imidazopyrimidines
146.025	HM Indole-5,6-quinone -H(+) C8H5NO2/	52015.1	53352.5	53814.7	0.966559	0.991411	Indolequinones
116.051	HM Guanidoacetic acid -H(+) C3H7N3O2/ HM Indole -H(+) C8H7N/	13469.3	21375.1	13175.6	1.02229	1.62232	Indoles
130.068	HM 3-Methylindole -H(+) C9H9N/	3654.9	4552.28	3344.35	1.09286	1.36118	Indoles
155.066	HM 3-Indoleacetonitrile -H(+) C10H8N2/	8477.33	6260.25	6377.49	1.32926	0.981618	Indoles
158.06	HM Indoleacetaldehyde -H(+) C10H9NO/	10004.3	7617.41	7790.35	1.2842	0.977801	Indoles
167.061	HM Beta-Carboline -H(+) C11H8N2/	5309.35	4745.12	5755.74	0.922444	0.824416	Indoles
174.056	HM Indoleacetic acid -H(+) C10H9NO2/ HM Guanidinosuccinic acid -H(+) C5H9N3O4/ HM 5-Hydroxyindoleacetaldehyde -H(+) C10H9NO2/	10721.1	11890.9	11128.3	0.963408	1.06853	Indoles
186.06	HM Indoleacrylic acid -H(+) C11H9NO2/	4370.2	3062.41	4745.08	0.920996	0.645387	Indoles
188.071	HM 3-Indolepropionic acid -H(+) C11H11NO2/ HM S-Prenyl-L-cysteine -H(+) C8H15NO2S/	5126.13	3551.58	4611.53	1.11159	0.770152	Indoles
202.084	HM 3-Indolebutyric acid -H(+) C12H13NO2/	10129.2	7769.27	8901.91	1.13787	0.872764	Indoles
204.068	HM Indolelactic acid -H(+) C11H11NO3/ HM 5-Methoxyindoleacetate -H(+) C11H11NO3/ HM Cinnamoylglycine -H(+) C11H11NO3/	5057.66	3792.96	5254.34	0.962567	0.721871	Indoles
212.002	HM Indoxyl sulfate -H(+) C8H7NO4S/	8956.58	2138.97	2320.57	3.85965	0.921744	Indoles
217.098	HM N-Acetylserotonin -H(+) C12H14N2O2/	5055.14	4066.21	6390.76	0.791007	0.636264	Indoles
231.109	HM Melatonin -H(+) C13H16N2O2/	4877.5	3689.48	5512.73	0.88477	0.669266	Indoles
132.086	HM 1,2,3,4-tetrahydroisoquinoline -H(+) C9H11N/	9722.64	7728.37	6855.97	1.41813	1.12725	Isoquinolines
174.108	HM Debrisoquine -H(+) C10H13N3/	32061.8	23325	21723.7	1.47589	1.07371	Isoquinolines
178.087	HM 2(N)-Methyl-norsalsolinol -H(+) C10H13NO2/ HM (R)-Salsolinol -H(+) C10H13NO2/	6641.87	5382.78	7026.74	0.945227	0.766042	Isoquinolines
222.124	HM 1-Benzyl-1,2,3,4-tetrahydroisoquinoline -H(+) C16H17N/	4637.89	4498.73	5395.26	0.859622	0.83383	Isoquinolines
314.136	HM (S)-3-Hydroxy-N-methylcoclaurine -H(+) C18H21NO4/	20747.5	12057.9	23691.7	0.875728	0.508952	Isoquinolines
328.151	HM (S)-Reticuline -H(+) C19H23NO4/	33589.5	14819.6	28444.9	1.18086	0.520993	Isoquinolines
98.0059	HM Allyl isothiocyanate -H(+) C4H5NS/	2712.5	2512.76	2824.42	0.960374	0.889655	Isothiocyanates
118.981	HM 3-Mercaptopyruvic acid -H(+) C3H4O3S/	12000.2	17730.2	17993	0.666938	0.985397	Keto-Acids and Derivatives
129.056	HM 2-Methyl-3-ketovaleric acid -H(+) C6H10O3/ HM 3-Methyl-2-oxovaleric acid -H(+) C6H10O3/ HM Ketoleucine -H(+) C6H10O3/ HM 2-Ketohexanoic acid -H(+) C6H10O3/ HM Mevalonolactone -H(+) C6H10O3/ HM 3-Oxohexanoic acid -H(+) C6H10O3/ HM Adipate semialdehyde -H(+) C6H10O3/	9687.45	8653.6	9571.91	1.01207	0.904062	Keto-Acids and Derivatives
146.992	HM Dihydroxyfumaric acid -H(+) C4H4O6/	4943.05	4771.38	6641.47	0.744269	0.718422	Keto-Acids and Derivatives
157.087	HM cis-4-Hydroxycyclohexylacetic acid -H(+) C8H14O3/ HM trans-4-Hydroxycyclohexylacetic acid -H(+) C8H14O3/ HM 3-Oxooctanoic acid -H(+) C8H14O3/ HM Alpha-Ketooctanoic acid -H(+) C8H14O3/	8471.23	8842.32	8585.35	0.986708	1.02993	Keto-Acids and Derivatives
159.03	HM Oxoadipic acid -H(+) C6H8O5/ HM 3-Oxoadipic acid -H(+) C6H8O5/	6764.79	6245.2	6883.36	0.982774	0.907289	Keto-Acids and Derivatives
161.007	HM 4-Hydroxy-2-oxoglutaric acid -H(+) C5H6O6/	2162.02	2544.16	2159.05	1.00138	1.17837	Keto-Acids and Derivatives
178.051	BSM 2-deoxygluconate -H(+) C6H11O6/ HM Hippuric acid -H(+) C9H9NO3/ HM 3-Succinoylpyridine -H(+) C9H9NO3/ HM Adrenochrome -H(+) C9H9NO3/	6335.37	4845.75	6482.68	0.977277	0.747491	Keto-Acids and Derivatives
185.118	HM 3-Oxodecanoic acid -H(+) C10H18O3/	8761.72	8640.46	9126.04	0.960079	0.946791	Keto-Acids and Derivatives
186.078	HM 2-Keto-6-acetamidocaproate -H(+) C8H13NO4/	7083.84	5220.24	6799.14	1.04187	0.767779	Keto-Acids and Derivatives
112.052	HM Creatinine -H(+) C4H7N3O/	15740.4	11751.2	17898.9	0.879406	0.656531	Lactams
316.1	BSM imipenem -H(+) C12H19N3O5S/	6882.92	4240.78	7481.6	0.919979	0.566828	Lactams
113.061	HM Delta-Hexanolactone -H(+) C6H10O2/ HM Gamma-Caprolactone -H(+) C6H10O2/ HM trans-Hex-2-enoic acid -H(+) C6H10O2/	4667.75	4933.33	5189.63	0.899437	0.950613	Lactones
117.019	HM Methylmalonic acid -H(+) C4H6O4/ HM Succinic acid -H(+) C4H6O4/ HM Erythrono-1,4-lactone -H(+) C4H6O4/ HM Threonolactone -H(+) C4H6O4/	22168.1	101875	18936.3	1.17067	5.3799	Lactones
277.217	HM Alpha-Linolenic acid -H(+) C18H30O2/ HM Gamma-Linolenic acid -H(+) C18H30O2/	24185.2	11979.1	12468.2	1.93975	0.960769	Lineolic Acids and Derivatives
279.233	HM Linoleic acid -H(+) C18H32O2/ HM Bovinic acid -H(+) C18H32O2/ HM 9E,11E-Octadecadienoic acid -H(+) C18H32O2/ HM 10E,12Z-Octadecadienoic acid -H(+) C18H32O2/ HM Linoelaidic acid -H(+) C18H32O2/	206741	136184	94577.3	2.18595	1.43993	Lineolic Acids and Derivatives
311.223	HM 13-L-Hydroperoxylinoleic acid -H(+) C18H32O4/ HM 8(R)-Hydroperoxylinoleic acid -H(+) C18H32O4/ HM 9(S)-HPODE -H(+) C18H32O4/ HM 12,13-DiHODE -H(+) C18H32O4/ HM 15,16-DiHODE -H(+) C18H32O4/ HM 9,10-DiHODE -H(+) C18H32O4/	15284.9	9368.67	13561.6	1.12707	0.690821	Lineolic Acids and Derivatives
353.268	HM MG(0:0/18:2(9Z,12Z)/0:0) -H(+) C21H38O4/ HM MG(18:2(9Z,12Z)/0:0/0:0) -H(+) C21H38O4/	1845.1	1511.3	1978.38	0.932634	0.763911	Lineolic Acids and Derivatives
162.889	HM Molybdate -H(+) H2MoO4/	615.473	678.46	657.769	0.935698	1.03146	Miscellaneous Mixed Metal/Non-metals
89.0221	HM L-Lactic acid -H(+) C3H6O3/ HM Hydroxypropionic acid -H(+) C3H6O3/ HM Glyceraldehyde -H(+) C3H6O3/ HM D-Lactic acid -H(+) C3H6O3/ HM Dihydroxyacetone -H(+) C3H6O3/	17875.4	20460.1	20875.2	0.856299	0.980115	Monosaccharides
135.031	HM Hypoxanthine -H(+) C5H4N4O/ HM Erythronic acid -H(+) C4H8O5/ HM Threonic acid -H(+) C4H8O5/	122866	110532	203530	0.603673	0.543073	Monosaccharides
149.046	BSM 4-methylanthranilate -H(+) C8H8NO2/ BSM 5-methylanthranilate -H(+) C8H8NO2/ BSM 3-methylanthranilate -H(+) C8H8NO2/ HM D-Xylose -H(+) C5H10O5/ HM D-Ribose -H(+) C5H10O5/ HM 2-Deoxyribonic acid -H(+) C5H10O5/ HM D-Ribulose -H(+) C5H10O5/ HM L-Arabinose -H(+) C5H10O5/ HM L-Threo-2-pentulose -H(+) C5H10O5/ HM D-Xylulose -H(+) C5H10O5/ HM L-Ribulose -H(+) C5H10O5/ HM Beta-D-ribopyranose -H(+) C5H…	21179.5	14898.8	17173.5	1.23327	0.867549	Monosaccharides
163.061	HM L-Fucose -H(+) C6H12O5/ HM Rhamnose -H(+) C6H12O5/ HM 1,5-Anhydrosorbitol -H(+) C6H12O5/ HM Beta-D-Fucose -H(+) C6H12O5/ HM L-Rhamnulose -H(+) C6H12O5/ HM 2-Deoxygalactopyranose -H(+) C6H12O5/	10006.2	8454.41	10088.9	0.991805	0.837991	Monosaccharides
165.041	HM Arabinonic acid -H(+) C5H10O6/ HM Ribonic acid -H(+) C5H10O6/ HM 3-Methylxanthine -H(+) C6H6N4O2/ HM 7-Methylxanthine -H(+) C6H6N4O2/ HM 1-Methylxanthine -H(+) C6H6N4O2/ HM Noradrenochrome o-semiquinone -H(+) C8H8NO3/	41076.7	25118.5	38974.6	1.05393	0.644484	Monosaccharides
177.041	HM Gluconolactone -H(+) C6H10O6/ HM 2-Keto-3-deoxy-D-gluconic acid -H(+) C6H10O6/ HM 3-Keto-b-D-galactose -H(+) C6H10O6/ HM Galactonolactone -H(+) C6H10O6/ HM L-Gulonolactone -H(+) C6H10O6/	8165.38	7752.75	10527.1	0.775656	0.736459	Monosaccharides
178.072	HM Glucosamine -H(+) C6H13NO5/ HM Fructosamine -H(+) C6H13NO5/ HM 7-Aminomethyl-7-carbaguanine -H(+) C7H9N5O/	10520.8	8016.84	9667.99	1.08821	0.829215	Monosaccharides
179.056	HM D-Glucose -H(+) C6H12O6/ HM D-Galactose -H(+) C6H12O6/ HM D-Mannose -H(+) C6H12O6/ HM Myoinositol -H(+) C6H12O6/ HM 3-Deoxyarabinohexonic acid -H(+) C6H12O6/ HM Beta-D-Glucose -H(+) C6H12O6/ HM D-Fructose -H(+) C6H12O6/ HM Allose -H(+) C6H12O6/ HM L-Sorbose -H(+) C6H12O6/ HM Paraxanthine -H(+) C7H8N4O2/ HM Theophylline -H(+) C7H8N4O2/ HM Theobromine -H(+) C7H8N4O2/ HM Alpha-D-Glucose -H(+) C6H…	126245	121210	194014	0.650702	0.62475	Monosaccharides
191.02	HM Citric acid -H(+) C6H8O7/ HM Isocitric acid -H(+) C6H8O7/ HM D-threo-Isocitric acid -H(+) C6H8O7/ HM Diketogulonic acid -H(+) C6H8O7/ HM 2,3-Diketo-L-gulonate -H(+) C6H8O7/	126940	102268	81231.4	1.5627	1.25897	Monosaccharides
193.036	BSMo 7-deaza-7-carboxyguanine -H(+) C7H6N4O3/ HM D-Glucuronic acid -H(+) C6H10O7/ HM Galacturonic acid -H(+) C6H10O7/ HM Iduronic acid -H(+) C6H10O7/ HM Pectic acid -H(+) C6H10O7/ HM Pectin -H(+) C6H10O7/ HM 3-Dehydro-L-gulonate -H(+) C6H10O7/ HM 5-Keto-D-gluconate -H(+) C6H10O7/ HM 2-Keto-L-gluconate -H(+) C6H10O7/	10130.6	7415.8	15452	0.655619	0.479925	Monosaccharides
209.067	BSM thiolactomycin -H(+) C11H14O2S/ HM 1,3,7-Trimethyluric acid -H(+) C8H10N4O3/ HM Sedoheptulose -H(+) C7H14O7/	21577.2	10061.7	16508.4	1.30704	0.609488	Monosaccharides
219.1	HM N-Acetyl-b-glucosaminylamine -H(+) C8H16N2O5/	5328	4920.27	4695.48	1.13471	1.04787	Monosaccharides
220.083	HM N-Acetylgalactosamine -H(+) C8H15NO6/ HM N-Acetyl-D-glucosamine -H(+) C8H15NO6/ HM 2'-Deoxysepiapterin -H(+) C9H11N5O2/ HM Beta-N-Acetylglucosamine -H(+) C8H15NO6/ HM N-Acetyl-b-D-galactosamine -H(+) C8H15NO6/ HM N-Acetylmannosamine -H(+) C8H15NO6/ HM N-Acetyl-D-mannosamine -H(+) C8H15NO6/	7896.44	5015.2	7321.17	1.07858	0.685027	Monosaccharides
229.012	HM D-Ribulose 5-phosphate -H(+) C5H11O8P/ HM Xylulose 5-phosphate -H(+) C5H11O8P/ HM Ribose 1-phosphate -H(+) C5H11O8P/ HM D-Ribose 5-phosphate -H(+) C5H11O8P/ HM D-Xylulose 1-phosphate -H(+) C5H11O8P/ HM D-Arabinose 5-phosphate -H(+) C5H11O8P/ HM Beta-L-arabinose 1-phosphate -H(+) C5H11O8P/	15180.2	16701	20236.7	0.750132	0.825279	Monosaccharides
259.009	HM 5-Methylthioribose 1-phosphate -H(+) C6H13O7PS/ HM 5-Methylthioribulose 1-phosphate -H(+) C6H13O7PS/	87202.6	188437	341193	0.255581	0.552288	Monosaccharides
267.073	HM Inosine -H(+) C10H12N4O5/ HM 3-Deoxy-D-glycero-D-galacto-2-nonulosonic acid -H(+) C9H16O9/ HM Allopurinol riboside -H(+) C10H12N4O5/ HM Arabinosylhypoxanthine -H(+) C10H12N4O5/	303089	240305	417367	0.726192	0.575765	Monosaccharides
275.103	HM 5-Amino-6-ribitylamino uracil -H(+) C9H16N4O6/	17215.1	10967.3	14860	1.15848	0.738039	Monosaccharides
282.119	HM N-Phenylacetylphenylalanine -H(+) C17H17NO3/ HM Morphinone -H(+) C17H17NO3/	14006.5	10899.3	16481.4	0.849835	0.66131	Morphinans
162.056	HM 4-(3-Pyridyl)-3-butenoic acid -H(+) C9H9NO2/ HM S-(2-carboxypropyl)-Cysteamine -H(+) C6H13NO2S/ HM 3-Methyldioxyindole -H(+) C9H9NO2/	10193.4	7090.81	9458.76	1.07767	0.749656	N/A
175.087	HM Serotonin -H(+) C10H12N2O/ HM Cotinine -H(+) C10H12N2O/ HM Canavanine -H(+) C5H12N4O3/	3580.9	4010.79	3595.6	0.995912	1.11547	N/A
69.0447	HM Beta-Aminopropionitrile -H(+) C3H6N2/	3652.53	2874.93	2999.72	1.21763	0.958401	Nitriles
60.9827	BSM Nitrate -H(+) NO3/	5713.27	5967.73	7418.33	0.770156	0.804458	Non-metal Oxoanionic Compounds
78.9503	BSM Sulfite -H(+) O3S/	1205.67	2053.78	1523.29	0.791489	1.34825	Non-metal Oxoanionic Compounds
96.9596	BSMo Sulfate -H(+) H2O4S/	449646	431696	456816	0.984303	0.94501	Non-metal Oxoanionic Compounds
96.9688	HM Phosphoric acid -H(+) H3O4P/	121268	118562	116462	1.04127	1.01803	Non-metal Oxoanionic Compounds
112.935	BSMo Thiosulfate -H(+) H2O3S2/	14718.3	10833.3	12009.6	1.22554	0.902049	Non-metal Oxoanionic Compounds
172.904	BSM Pyrophosphate -H(+) O7P2/	1245.62	844.569	1188.93	1.04769	0.710361	Non-metal Oxoanionic Compounds
256.902	HM PPPi -H(+) H5O10P3/	102418	100573	104303	0.981927	0.96424	Non-metal Oxoanionic Compounds
325.115	HM 6,7-Dimethyl-8-(1-D-ribityl)lumazine -H(+) C13H18N4O6/ HM 2-O-a-L-Fucopyranosyl-galactose -H(+) C12H22O10/ HM 3-O-a-L-Fucopyranosyl-D-glucose -H(+) C12H22O10/	14398.3	8167.2	15745.9	0.914421	0.518689	Oligosaccharides
827.266	HM Amylopectin -H(+) C30H52O26/ HM Maltopentaose -H(+) C30H52O26/	112625	10632.2	76501	1.4722	0.138982	Oligosaccharides
852.291	HM Lacto-N-fucopentaose III -H(+) C32H55NO25/ HM Lacto-N-fucopentaose-2 -H(+) C32H55NO25/ HM Lex-lactose -H(+) C32H55NO25/ HM Lacto-n-fucopentaose I -H(+) C32H55NO25/ HM Lacto-N-fucopentaose V -H(+) C32H55NO25/	2850.07	874.506	2573.8	1.10734	0.339773	Oligosaccharides
989.318	HM Maltohexaose -H(+) C36H62O31/	36090.5	4837.21	19619.6	1.83951	0.24655	Oligosaccharides
997.351	HM Sialyllacto-N-tetraose a -H(+) C37H62N2O29/ HM Sialyllacto-N-neotetraose c -H(+) C37H62N2O29/ HM Sialyllacto-N-tetraose b -H(+) C37H62N2O29/ HM LS tetrasaccharide d -H(+) C37H62N2O29/ HM Sialyllacto-N-tetraose c -H(+) C37H62N2O29/	1861.6	765.38	1547.96	1.20262	0.494445	Oligosaccharides
998.357	HM Lacto-N-difucopentaose II -H(+) C38H65NO29/ HM Lacto-N-difucohexaose -H(+) C38H65NO29/	1739.54	842.589	1863.96	0.933248	0.452041	Oligosaccharides
60.9921	HM Carbonic acid -H(+) CH2O3/	6639.09	6739.31	8163.37	0.813278	0.825554	Organic Carbonic Acids and Derivatives
92.9821	HM Dimethyldisulfide -H(+) C2H6S2/	1207.73	1155.43	1190.52	1.01446	0.97053	Organic Disulfides
343.113	HM Dolichyl diphosphate -H(+) C12H26O7P2/	12068.1	6163.73	12446.4	0.969608	0.495222	Organic Oxoanionic Compounds
511.994	HM 2,5-Diaminopyrimidine nucleoside triphosphate -H(+) C9H18N5O14P3/ HM 2,5-Diamino-6-(5'-triphosphoryl-3',4'-trihydroxy-2'-oxopentyl)-amino-4-oxopyrimidine -H(+) C9H18N5O14P3/	1375.65	1506.64	1171.99	1.17378	1.28554	Organic Oxoanionic Compounds
863.61	HM All trans decaprenyl diphosphate -H(+) C50H90O7P2/	194.819	451.977	317.185	0.614211	1.42496	Organic Oxoanionic Compounds
153.029	HM Diethylphosphate -H(+) C4H11O4P/	5765.85	5962.28	8072.33	0.714273	0.738607	Organic Phosphoric Acids and Derivatives
154.975	HM Phosphoglycolic acid -H(+) C2H5O6P/	3042.22	4143.1	3182.12	0.956035	1.30199	Organic Phosphoric Acids and Derivatives
171.007	HM Glycerol 3-phosphate -H(+) C3H9O6P/ HM Beta-Glycerophosphoric acid -H(+) C3H9O6P/	29680.8	24184	17131.9	1.73249	1.41164	Organic Phosphoric Acids and Derivatives
196.984	HM Dihydroxyacetone Phosphate Acyl Ester -H(+) C4H7O7P/	5934.27	7984.5	4156.84	1.42759	1.92081	Organic Phosphoric Acids and Derivatives
213.018	HM Deoxyribose 5-phosphate -H(+) C5H11O7P/ HM 1-Deoxy-D-xylulose 5-phosphate -H(+) C5H11O7P/ HM Deoxyribose 1-phosphate -H(+) C5H11O7P/	3925.15	3237.79	4059.49	0.966908	0.797585	Organic Phosphoric Acids and Derivatives
214.049	HM Glycerylphosphorylethanolamine -H(+) C5H14NO6P/	9769.69	67130.8	60790.6	0.16071	1.1043	Organic Phosphoric Acids and Derivatives
672.496	HM PE(14:0/P-18:1(11Z)) -H(+) C37H72NO7P/ HM PE(14:0/P-18:1(9Z)) -H(+) C37H72NO7P/ HM PE(14:1(9Z)/P-18:0) -H(+) C37H72NO7P/ HM PE(16:1(9Z)/P-16:0) -H(+) C37H72NO7P/ HM PE(P-16:0/16:1(9Z)) -H(+) C37H72NO7P/ HM PE(P-18:0/14:1(9Z)) -H(+) C37H72NO7P/ HM PE(P-18:1(11Z)/14:0) -H(+) C37H72NO7P/ HM PE(P-18:1(9Z)/14:0) -H(+) C37H72NO7P/	1280.24	1129.69	2327.14	0.550132	0.485441	Organic Phosphoric Acids and Derivatives
674.511	HM PE(14:0/P-18:0) -H(+) C37H74NO7P/ HM PE(16:0/P-16:0) -H(+) C37H74NO7P/ HM PE(P-16:0e/16:0) -H(+) C37H74NO7P/ HM PE(P-18:0/14:0) -H(+) C37H74NO7P/	1342.79	951.486	1112.48	1.20703	0.855287	Organic Phosphoric Acids and Derivatives
698.512	HM PE(16:1(9Z)/P-18:1(11Z)) -H(+) C39H74NO7P/ HM PE(16:1(9Z)/P-18:1(9Z)) -H(+) C39H74NO7P/ HM PE(18:2(9Z,12Z)/P-16:0) -H(+) C39H74NO7P/ HM PE(P-16:0/18:2(9Z,12Z)) -H(+) C39H74NO7P/ HM PE(P-18:1(11Z)/16:1(9Z)) -H(+) C39H74NO7P/ HM PE(P-18:1(9Z)/16:1(9Z)) -H(+) C39H74NO7P/	8352.05	5696.32	10097.3	0.827161	0.564146	Organic Phosphoric Acids and Derivatives
700.528	HM PE(16:0/P-18:1(11Z)) -H(+) C39H76NO7P/ HM PE(16:0/P-18:1(9Z)) -H(+) C39H76NO7P/ HM PE(16:1(9Z)/P-18:0) -H(+) C39H76NO7P/ HM PE(18:1(11Z)/P-16:0) -H(+) C39H76NO7P/ HM PE(18:1(9Z)/P-16:0) -H(+) C39H76NO7P/ HM PEP-16:0/18:1(11Z)) -H(+) C39H76NO7P/ HM PE(P-16:0/18:1(9Z)) -H(+) C39H76NO7P/ HM PE(P-18:0/16:1(9Z)) -H(+) C39H76NO7P/ HM PE(P-18:1(11Z)/16:0) -H(+) C39H76NO7P/ HM PE(P-18:1(9Z)/16:0) -H(+…	36599.6	28079.4	61729.6	0.592903	0.454877	Organic Phosphoric Acids and Derivatives
720.496	HM PE(18:4(6Z,9Z,12Z,15Z)/P-18:1(11Z)) -H(+) C41H72NO7P/ HM PE(18:4(6Z,9Z,12Z,15Z)/P-18:1(9Z)) -H(+) C41H72NO7P/ HM PE(20:5(5Z,8Z,11Z,14Z,17Z)/P-16:0) -H(+) C41H72NO7P/ HM PE(P-16:0/20:5(5Z,8Z,11Z,14Z,17Z)) -H(+) C41H72NO7P/ HM PE(P-18:1(11Z)/18:4(6Z,9Z,12Z,15Z)) -H(+) C41H72NO7P/ HM PE(P-18:1(9Z)/18:4(6Z,9Z,12Z,15Z)) -H(+) C41H72NO7P/	5557.29	3513.73	5567.74	0.998122	0.631087	Organic Phosphoric Acids and Derivatives
722.512	HM PE(18:3(6Z,9Z,12Z)/P-18:1(11Z)) -H(+) C41H74NO7P/ HM PE(18:3(6Z,9Z,12Z)/P-18:1(9Z)) -H(+) C41H74NO7P/ HM PE(18:3(9Z,12Z,15Z)/P-18:1(11Z)) -H(+) C41H74NO7P/ HM PE(18:3(9Z,12Z,15Z)/P-18:1(9Z)) -H(+) C41H74NO7P/ HM PE(18:4(6Z,9Z,12Z,15Z)/P-18:0) -H(+) C41H74NO7P/ HM PE(20:4(5Z,8Z,11Z,14Z)/P-16:0) -H(+) C41H74NO7P/ HM PE(20:4(8Z,11Z,14Z,17Z)/P-16:0) -H(+) C41H74NO7P/ HM PE(P-16:0/20:4(5Z,8Z,11Z,14…	26987.8	14550.1	27284.2	0.989135	0.53328	Organic Phosphoric Acids and Derivatives
724.526	HM PE(18:2(9Z,12Z)/P-18:1(11Z)) -H(+) C41H76NO7P/ HM PE(18:2(9Z,12Z)/P-18:1(9Z)) -H(+) C41H76NO7P/ HM PE(18:3(6Z,9Z,12Z)/P-18:0) -H(+) C41H76NO7P/ HM PE(18:3(9Z,12Z,15Z)/P-18:0) -H(+) C41H76NO7P/ HM PE(20:3(5Z,8Z,11Z)/P-16:0) -H(+) C41H76NO7P/ HM PE(20:3(8Z,11Z,14Z)/P-16:0) -H(+) C41H76NO7P/ HM PE(P-16:0/20:3(5Z,8Z,11Z)) -H(+) C41H76NO7P/ HM PE(P-16:0/20:3(8Z,11Z,14Z)) -H(+) C41H76NO7P/ HM PE(P-1…	9849.86	5931.49	11826	0.832901	0.501565	Organic Phosphoric Acids and Derivatives
726.543	HM PE(18:1(11Z)/P-18:1(11Z)) -H(+) C41H78NO7P/ HM PE(18:1(11Z)/P-18:1(9Z)) -H(+) C41H78NO7P/ HM PE(18:1(9Z)/P-18:1(11Z)) -H(+) C41H78NO7P/ HM PE(18:1(9Z)/P-18:1(9Z)) -H(+) C41H78NO7P/ HM PE(18:2(9Z,12Z)/P-18:0) -H(+) C41H78NO7P/ HM PE(20:2(11Z,14Z)/P-16:0) -H(+) C41H78NO7P/ HM PE(P-16:0/20:2(11Z,14Z)) -H(+) C41H78NO7P/ HM PE(P-18:0/18:2(9Z,12Z)) -H(+) C41H78NO7P/ HM PE(P-18:1(11Z)/18:1(11Z)) -H(+…	16588.5	13798.2	26760.6	0.619884	0.515619	Organic Phosphoric Acids and Derivatives
746.512	HM PE(O-16:1(1Z)/22:6(4Z,7Z,10Z,13Z,16Z,19Z)) -H(+) C43H74NO7P/ HM PE(20:5(5Z,8Z,11Z,14Z,17Z)/P-18:1(11Z)) -H(+) C43H74NO7P/ HM PE(20:5(5Z,8Z,11Z,14Z,17Z)/P-18:1(9Z)) -H(+) C43H74NO7P/ HM PE(22:6(4Z,7Z,10Z,13Z,16Z,19Z)/P-16:0) -H(+) C43H74NO7P/ HM PE(P-18:1(11Z)/20:5(5Z,8Z,11Z,14Z,17Z)) -H(+) C43H74NO7P/ HM PE(P-18:1(9Z)/20:5(5Z,8Z,11Z,14Z,17Z)) -H(+) C43H74NO7P/	11894.1	7432.54	15204	0.782301	0.488855	Organic Phosphoric Acids and Derivatives
748.527	HM PE(20:4(5Z,8Z,11Z,14Z)/P-18:1(11Z)) -H(+) C43H76NO7P/ HM PE(20:4(5Z,8Z,11Z,14Z)/P-18:1(9Z)) -H(+) C43H76NO7P/ HM PE(20:4(8Z,11Z,14Z,17Z)/P-18:1(11Z)) -H(+) C43H76NO7P/ HM PE(20:4(8Z,11Z,14Z,17Z)/P-18:1(9Z)) -H(+) C43H76NO7P/ HM PE(20:5(5Z,8Z,11Z,14Z,17Z)/P-18:0) -H(+) C43H76NO7P/ HM PE(22:5(4Z,7Z,10Z,13Z,16Z)/P-16:0) -H(+) C43H76NO7P/ HM PE(22:5(7Z,10Z,13Z,16Z,19Z)/P-16:0) -H(+) C43H76NO7P/ HM…	20691	13555.1	23486.2	0.880983	0.577152	Organic Phosphoric Acids and Derivatives
750.543	HM PE(O-18:1(1Z)/20:4(5Z,8Z,11Z,14Z)) -H(+) C43H78NO7P/ HM PE(20:3(5Z,8Z,11Z)/P-18:1(11Z)) -H(+) C43H78NO7P/ HM PE(20:3(5Z,8Z,11Z)/P-18:1(9Z)) -H(+) C43H78NO7P/ HM PE(20:3(8Z,11Z,14Z)/P-18:1(11Z)) -H(+) C43H78NO7P/ HM PE(20:3(8Z,11Z,14Z)/P-18:1(9Z)) -H(+) C43H78NO7P/ HM PE(20:4(5Z,8Z,11Z,14Z)/P-18:0) -H(+) C43H78NO7P/ HM PE(20:4(8Z,11Z,14Z,17Z)/P-18:0) -H(+) C43H78NO7P/ HM PE(22:4(7Z,10Z,13Z,16Z)…	26402.5	17232	28196.1	0.936385	0.611148	Organic Phosphoric Acids and Derivatives
752.559	HM PE(20:2(11Z,14Z)/P-18:1(11Z)) -H(+) C43H80NO7P/ HM PE(20:2(11Z,14Z)/P-18:1(9Z)) -H(+) C43H80NO7P/ HM PE(20:3(5Z,8Z,11Z)/P-18:0) -H(+) C43H80NO7P/ HM PE(20:3(8Z,11Z,14Z)/P-18:0) -H(+) C43H80NO7P/ HM PE(P-18:0/20:3(5Z,8Z,11Z)) -H(+) C43H80NO7P/ HM PE(P-18:0/20:3(8Z,11Z,14Z)) -H(+) C43H80NO7P/ HM PE(P-18:1(11Z)/20:2(11Z,14Z)) -H(+) C43H80NO7P/ HM PE(P-18:1(9Z)/20:2(11Z,14Z)) -H(+) C43H80NO7P/	9416.95	8784.22	9727.63	0.968062	0.903017	Organic Phosphoric Acids and Derivatives
754.573	HM PE(20:1(11Z)/P-18:1(11Z)) -H(+) C43H82NO7P/ HM PE(20:1(11Z)/P-18:1(9Z)) -H(+) C43H82NO7P/ HM PE(20:2(11Z,14Z)/P-18:0) -H(+) C43H82NO7P/ HM PE(22:2(13Z,16Z)/P-16:0) -H(+) C43H82NO7P/ HM PE(P-16:0/22:2(13Z,16Z)) -H(+) C43H82NO7P/ HM PE(P-18:0/20:2(11Z,14Z)) -H(+) C43H82NO7P/ HM PE(P-18:1(11Z)/20:1(11Z)) -H(+) C43H82NO7P/ HM PE(P-18:1(9Z)/20:1(11Z)) -H(+) C43H82NO7P/	3700.37	4460.87	4295.19	0.861514	1.03857	Organic Phosphoric Acids and Derivatives
756.59	HM PE(20:0/P-18:1(11Z)) -H(+) C43H84NO7P/ HM PE(20:0/P-18:1(9Z)) -H(+) C43H84NO7P/ HM PE(20:1(11Z)/P-18:0) -H(+) C43H84NO7P/ HM PE(22:1(13Z)/P-16:0) -H(+) C43H84NO7P/ HM PE(P-16:0/22:1(13Z)) -H(+) C43H84NO7P/ HM PE(P-18:0/20:1(11Z)) -H(+) C43H84NO7P/ HM PE(P-18:1(11Z)/20:0) -H(+) C43H84NO7P/ HM PE(P-18:1(9Z)/20:0) -H(+) C43H84NO7P/	3703.48	6222.19	4399.85	0.841728	1.41418	Organic Phosphoric Acids and Derivatives
758.605	HM PE(20:0/dm18:0) -H(+) C43H86NO7P/ HM PE(22:0/P-16:0) -H(+) C43H86NO7P/ HM PE(P-16:0/22:0) -H(+) C43H86NO7P/ HM PE(P-18:0/20:0) -H(+) C43H86NO7P/	1287.78	4122.23	1497.53	0.859933	2.75268	Organic Phosphoric Acids and Derivatives
772.528	HM PE(22:6(4Z,7Z,10Z,13Z,16Z,19Z)/P-18:1(11Z)) -H(+) C45H76NO7P/ HM PE(22:6(4Z,7Z,10Z,13Z,16Z,19Z)/P-18:1(9Z)) -H(+) C45H76NO7P/ HM PE(P-18:1(11Z)/22:6(4Z,7Z,10Z,13Z,16Z,19Z)) -H(+) C45H76NO7P/ HM PE(P-18:1(9Z)/22:6(4Z,7Z,10Z,13Z,16Z,19Z)) -H(+) C45H76NO7P/	2683.86	1893.68	3595.77	0.746395	0.52664	Organic Phosphoric Acids and Derivatives
774.543	HM PE(22:5(4Z,7Z,10Z,13Z,16Z)/P-18:1(11Z)) -H(+) C45H78NO7P/ HM PE(22:5(4Z,7Z,10Z,13Z,16Z)/P-18:1(9Z)) -H(+) C45H78NO7P/ HM PE(22:5(7Z,10Z,13Z,16Z,19Z)/P-18:1(11Z)) -H(+) C45H78NO7P/ HM PE(22:5(7Z,10Z,13Z,16Z,19Z)/dm18:1(9Z)) -H(+) C45H78NO7P/ HM PE(22:6(4Z,7Z,10Z,13Z,16Z,19Z)/P-18:0) -H(+) C45H78NO7P/ HM PE(P-18:0/22:6(4Z,7Z,10Z,13Z,16Z,19Z)) -H(+) C45H78NO7P/ HM PE(P-18:1(11Z)/22:5(4Z,7Z,10Z,13…	6490.77	7318.27	8778.39	0.739403	0.833669	Organic Phosphoric Acids and Derivatives
776.559	HM PE(22:4(7Z,10Z,13Z,16Z)/P-18:1(11Z)) -H(+) C45H80NO7P/ HM PE(22:4(7Z,10Z,13Z,16Z)/P-18:1(9Z)) -H(+) C45H80NO7P/ HM PE(22:5(4Z,7Z,10Z,13Z,16Z)/dm18:0) -H(+) C45H80NO7P/ HM PE(22:5(7Z,10Z,13Z,16Z,19Z)/P-18:0) -H(+) C45H80NO7P/ HM PE(P-18:0/22:5(4Z,7Z,10Z,13Z,16Z)) -H(+) C45H80NO7P/ HM PE(P-18:0/22:5(7Z,10Z,13Z,16Z,19Z)) -H(+) C45H80NO7P/ HM PE(P-18:1(11Z)/22:4(7Z,10Z,13Z,16Z)) -H(+) C45H80NO7P/ …	15084.3	18881.4	16320	0.924283	1.15695	Organic Phosphoric Acids and Derivatives
778.574	HM PE(22:4(7Z,10Z,13Z,16Z)/P-18:0) -H(+) C45H82NO7P/ HM PE(P-18:0/22:4(7Z,10Z,13Z,16Z)) -H(+) C45H82NO7P/	12924.9	13659.3	14032	0.921104	0.973437	Organic Phosphoric Acids and Derivatives
780.59	HM PE(22:2(13Z,16Z)/P-18:1(11Z)) -H(+) C45H84NO7P/ HM PE(22:2(13Z,16Z)/P-18:1(9Z)) -H(+) C45H84NO7P/ HM PE(P-18:1(11Z)/22:2(13Z,16Z)) -H(+) C45H84NO7P/ HM PE(P-18:1(9Z)/22:2(13Z,16Z)) -H(+) C45H84NO7P/	3430.91	5946.14	4113.15	0.834132	1.44564	Organic Phosphoric Acids and Derivatives
782.604	HM PE(22:1(13Z)/P-18:1(11Z)) -H(+) C45H86NO7P/ HM PE(22:1(13Z)/P-18:1(9Z)) -H(+) C45H86NO7P/ HM PE(22:2(13Z,16Z)/P-18:0) -H(+) C45H86NO7P/ HM PE(P-18:0/22:2(13Z,16Z)) -H(+) C45H86NO7P/ HM PE(P-18:1(11Z)/22:1(13Z)) -H(+) C45H86NO7P/ HM PE(P-18:1(9Z)/22:1(13Z)) -H(+) C45H86NO7P/	1366.9	2583.86	1542.13	0.886372	1.67552	Organic Phosphoric Acids and Derivatives
784.62	HM PE(22:0/P-18:1(11Z)) -H(+) C45H88NO7P/ HM PE(22:0/P-18:1(9Z)) -H(+) C45H88NO7P/ HM PE(22:1(13Z)/P-18:0) -H(+) C45H88NO7P/ HM PE(24:1(15Z)/P-16:0) -H(+) C45H88NO7P/ HM PE(P-16:0/24:1(15Z)) -H(+) C45H88NO7P/ HM PE(P-18:0/22:1(13Z)) -H(+) C45H88NO7P/ HM PE(P-18:1(11Z)/22:0) -H(+) C45H88NO7P/ HM PE(P-18:1(9Z)/22:0) -H(+) C45H88NO7P/	1277.19	2282.34	1296.83	0.984854	1.75994	Organic Phosphoric Acids and Derivatives
810.636	HM PE(24:1(15Z)/P-18:1(11Z)) -H(+) C47H90NO7P/ HM PE(24:1(15Z)/P-18:1(9Z)) -H(+) C47H90NO7P/ HM PE(P-18:1(11Z)/24:1(15Z)) -H(+) C47H90NO7P/ HM PE(P-18:1(9Z)/24:1(15Z)) -H(+) C47H90NO7P/	415.403	1506.42	681.122	0.60988	2.21167	Organic Phosphoric Acids and Derivatives
812.655	HM PE(24:0/P-18:1(11Z)) -H(+) C47H92NO7P/ HM PE(24:0/P-18:1(9Z)) -H(+) C47H92NO7P/ HM PE(24:1(15Z)/P-18:0) -H(+) C47H92NO7P/ HM PE(P-18:0/24:1(15Z)) -H(+) C47H92NO7P/ HM PE(P-18:1(11Z)/24:0) -H(+) C47H92NO7P/ HM PE(P-18:1(9Z)/24:0) -H(+) C47H92NO7P/	940.165	1192.94	1128.27	0.833279	1.05732	Organic Phosphoric Acids and Derivatives
58.0296	HM N-Methylformamide -H(+) C2H5NO/ HM Acetaldehyde oxime -H(+) C2H5NO/	1732.05	1763.94	2320.69	0.746352	0.760092	Oximes
131.046	HM Ureidopropionic acid -H(+) C4H8N2O3/ HM L-Asparagine -H(+) C4H8N2O3/ HM Cinnamaldehyde -H(+) C9H8O/ HM Glycyl-glycine -H(+) C4H8N2O3/ HM N-Carbamoylsarcosine -H(+) C4H8N2O3/	8320.34	18643.3	22742.8	0.365845	0.819746	Peptides
145.062	HM L-Glutamine -H(+) C5H10N2O3/ HM Ureidoisobutyric acid -H(+) C5H10N2O3/ HM D-Glutamine -H(+) C5H10N2O3/ HM Alanylglycine -H(+) C5H10N2O3/	72761.9	90024.4	86265.2	0.843468	1.04358	Peptides
159.078	HM D-Alanyl-D-alanine -H(+) C6H12N2O3/	6652.18	7261.25	5711.3	1.16474	1.27138	Peptides
171.078	HM Glycylproline -H(+) C7H12N2O3/ HM L-prolyl-L-glycine -H(+) C7H12N2O3/	12579.3	11098.8	13700.2	0.918181	0.810119	Peptides
177.029	HM Cysteinylglycine -H(+) C5H10N2O3S/	6961.53	8537.36	7349.98	0.94715	1.16155	Peptides
187.073	HM N-Acetylglutamine -H(+) C7H12N2O4/ HM L-glycyl-L-hydroxyproline -H(+) C7H12N2O4/	10477.3	5532.85	10093.8	1.03799	0.548141	Peptides
187.109	HM N6-Acetyl-L-lysine -H(+) C8H16N2O3/ HM N-Alpha-acetyllysine -H(+) C8H16N2O3/ HM Glycyl-L-leucine -H(+) C8H16N2O3/	46802.1	54158	44510.1	1.05149	1.21676	Peptides
211.109	HM L-prolyl-L-proline -H(+) C10H16N2O3/	11840.8	12354.1	10959.7	1.0804	1.12724	Peptides
227.104	HM Prolylhydroxyproline -H(+) C10H16N2O4/	71392.4	43196.3	110364	0.64688	0.391398	Peptides
227.14	HM L-isoleucyl-L-proline -H(+) C11H20N2O3/ HM L-leucyl-L-proline -H(+) C11H20N2O3/	40728.6	86563	37942.8	1.07342	2.28141	Peptides
229.083	HM Aspartyl-L-proline -H(+) C9H14N2O5/	22666.7	13121.9	29268.1	0.774453	0.448336	Peptides
260.125	HM Gamma glutamyl/nithine -H(+) C10H19N3O5/ HM Aspartylysine -H(+) C10H19N3O5/ HM Alpha-Aspartyl-lysine -H(+) C10H19N3O5/	36591	29843.6	55256.1	0.662206	0.540096	Peptides
261.126	HM L-phenylalanyl-L-proline -H(+) C14H18N2O3/ HM L-prolyl-L-phenylalanine -H(+) C14H18N2O3/	25789.8	47172.3	25919.3	0.995004	1.81997	Peptides
277.119	HM Pantetheine -H(+) C11H22N2O4S/ HM N1-(alpha-D-ribosyl)-5,6-dimethyl-benzimidazole -H(+) C14H18N2O4/ HM L-phenylalanyl-L-hydroxyproline -H(+) C14H18N2O4/	16423.7	21082.3	18883.2	0.86975	1.11646	Peptides
277.156	HM Leucyl-phenylalanine -H(+) C15H22N2O3/	19489.4	25884.3	15272.8	1.27608	1.6948	Peptides
284.125	HM Glycylprolylhydroxyproline -H(+) C12H19N3O5/	33765	20623.1	44621.1	0.756704	0.462182	Peptides
301.152	HM Neuromedin B (1-3) -H(+) C12H22N4O5/	26016.3	17972.1	23670.1	1.09912	0.759276	Peptides
303.083	HM N-Acetylaspartylglutamic acid -H(+) C11H16N2O8/	9388.49	4939.13	9338.49	1.00535	0.5289	Peptides
306.077	HM Glutathione -H(+) C10H17N3O6S/	82373.1	222196	165750	0.496972	1.34055	Peptides
336.092	HM S-(Hydroxymethyl)glutathione -H(+) C11H19N3O7S/	6766.32	4604.29	7787.7	0.868847	0.591226	Peptides
378.092	HM Chondroitin -H(+) C14H21NO11/ HM S-Lactoylglutathione -H(+) C13H21N3O8S/	17276.7	5666.42	10212.9	1.69165	0.554827	Peptides
495.259	HM Leukotriene D4 -H(+) C25H40N2O6S/	13641	13262.7	10738.3	1.27031	1.23508	Peptides
499.294	HM Tuftsin -H(+) C21H40N8O6/ HM Kentsin -H(+) C21H40N8O6/	69979.4	180046	17811.6	3.92887	10.1084	Peptides
609.286	HM Endomorphin-1 -H(+) C34H38N6O5/	10814.5	9392.55	9201.93	1.17524	1.02072	Peptides
611.144	HM Oxidized glutathione -H(+) C20H32N6O12S2/	19140.2	29073.1	26931	0.710714	1.07954	Peptides
620.271	HM Leukotriene C5 -H(+) C30H43N3O9S/	9895.39	7626.53	8133.86	1.21657	0.937627	Peptides
624.288	HM Leukotriene C4 -H(+) C30H47N3O9S/ HM 11-trans-Leukotriene C4 -H(+) C30H47N3O9S/	10871.6	8671.73	9265.11	1.17339	0.935956	Peptides
638.277	HM S-(9-deoxy-delta9,12-PGD2)-glutathione -H(+) C30H45N3O10S/ HM S-(PGA2)-glutathione -H(+) C30H45N3O10S/ HM S-(PGJ2)-glutathione -H(+) C30H45N3O10S/	10011.1	7186.48	8401.16	1.19163	0.855414	Peptides
640.294	HM S-(11-OH-9-deoxy-delta9,12-PGD2)-glutathione -H(+) C30H47N3O10S/ HM S-(9-deoxy-delta12-PGD2)-glutathione -H(+) C30H47N3O10S/ HM S-(9-hydroxy-PGA2)-glutathione -H(+) C30H47N3O10S/	9755.42	8708.03	8026.85	1.21535	1.08486	Peptides
718.359	HM Kinetensin 4-8 -H(+) C35H47N10O7/	7774.31	6754.01	5746.34	1.35291	1.17536	Peptides
875.42	HM Neuromedin C 1-8 -H(+) C39H54N15O9/	7179.77	6683.57	5902.96	1.2163	1.13224	Peptides
266.101	HM Acetylcarnosine -H(+) C11H15N4O4/	8300.59	6852	9735.7	0.852593	0.703801	Peptidomimetics
293.112	HM Glutamylphenylalanine -H(+) C14H18N2O5/ HM Aspartame -H(+) C14H18N2O5/	31379	16713.8	18877.5	1.66224	0.88538	Peptidomimetics
321.117	HM D-Pantothenoyl-L-cysteine -H(+) C12H22N2O6S/	9071.79	5962.87	9847.86	0.921193	0.605499	Peptidomimetics
150.092	HM N-Methylphenylethanolamine -H(+) C9H13NO/ HM Phenylpropanolamine -H(+) C9H13NO/ HM N-Methyltyramine -H(+) C9H13NO/	1762.89	1675.52	1767.58	0.997342	0.947912	Phenethylamines
216.033	HM Tyramine-O-sulfate -H(+) C8H11NO4S/	3730.72	3060.16	4887.71	0.763285	0.626093	Phenethylamines
254.098	HM Hydroxybupropion -H(+) C13H18ClNO2/	7516.81	2874.47	6075.24	1.23729	0.473144	Phenethylamines
93.0325	HM Phenol -H(+) C6H6O/	19625.3	20150.1	19665	0.99798	1.02467	Phenols and Derivatives
108.045	HM 4-Aminophenol -H(+) C6H7NO/	16209.2	18620.1	18593.8	0.871753	1.00142	Phenols and Derivatives
109.029	HM Pyrocatechol -H(+) C6H6O2/ HM Hydroquinone -H(+) C6H6O2/	16770.6	13513.3	16662.2	1.00651	0.811019	Phenols and Derivatives
138.056	HM 3,4-Dihydroxybenzylamine -H(+) C7H9NO2/	12002.5	23860.6	18886.1	0.635519	1.26339	Phenols and Derivatives
152.072	HM Dopamine -H(+) C8H11NO2/ HM p-Octopamine -H(+) C8H11NO2/ HM Vanillylamine -H(+) C8H11NO2/	5295.75	5397.72	6485.26	0.816583	0.832306	Phenols and Derivatives
153.056	HM Hydroxytyrosol -H(+) C8H10O3/	5107	3988.7	4828.75	1.05762	0.82603	Phenols and Derivatives
154.012	HM 4-Nitrocatechol -H(+) C6H5NO4/ HM 2,4-Dihydroxy-nitrophenol -H(+) C6H5NO4/	15090.4	21660.9	17637.4	0.855593	1.22812	Phenols and Derivatives
164.045	BSM 3-(3-hydroxyphenyl)propionate -H(+) C9H9O3/	5631.35	5015.97	5571.21	1.01079	0.900336	Phenols and Derivatives
167.035	HM Homogentisic acid -H(+) C8H8O4/ HM Vanillic acid -H(+) C8H8O4/ HM 3-Hydroxymandelic acid -H(+) C8H8O4/ HM p-Hydroxymandelic acid -H(+) C8H8O4/ HM 3,4-Dihydroxybenzeneacetic acid -H(+) C8H8O4/ HM 5-Methoxysalicylic acid -H(+) C8H8O4/ HM 3,4-Dihydroxymandelaldehyde -H(+) C8H8O4/	10240.1	11081.6	10715.4	0.955645	1.03418	Phenols and Derivatives
168.067	HM Norepinephrine -H(+) C8H11NO3/ HM Pyridoxine -H(+) C8H11NO3/ HM 6-Hydroxydopamine -H(+) C8H11NO3/ HM 5-Hydroxydopamine -H(+) C8H11NO3/	11424.6	15015.2	15528.3	0.735726	0.966959	Phenols and Derivatives
169.05	HM 3,4-Dihydroxyphenylglycol -H(+) C8H10O4/	5011.54	4416.75	5245.64	0.955373	0.841985	Phenols and Derivatives
182.081	HM Epinephrine -H(+) C9H13NO3/ HM Normetanephrine -H(+) C9H13NO3/ HM Methylnoradrenaline -H(+) C9H13NO3/	4589.18	4608.42	5487.07	0.836363	0.83987	Phenols and Derivatives
183.03	HM 3,4-Dihydroxymandelic acid -H(+) C8H8O5/ HM 4-O-Methylgallic acid -H(+) C8H8O5/	6557.15	3797.97	4962.29	1.32139	0.765366	Phenols and Derivatives
183.066	HM Vanylglycol -H(+) C9H12O4/ HM Phosphorylcholine -H(+) C5H15NO4P/	5370.44	5214	5508.22	0.974986	0.946585	Phenols and Derivatives
217.98	HM 4-Nitrophenyl sulfate -H(+) C6H5NO6S/	10895.7	32872.1	5948.81	1.83157	5.52584	Phenols and Derivatives
232.029	HM Dopamine 4-sulfate -H(+) C8H11NO5S/ HM Dopamine 3-O-sulfate -H(+) C8H11NO5S/	9512.13	6032.97	16678.6	0.570321	0.36172	Phenols and Derivatives
249.005	HM 3,4-Dihydroxyphenylglycol O-sulfate -H(+) C8H10O7S/	68338.7	40416	57079	1.19727	0.708072	Phenols and Derivatives
261.006	HM Homovanillic acid sulfate -H(+) C9H10O7S/	25247.8	19344.7	23499.8	1.07438	0.823187	Phenols and Derivatives
263.021	HM 3-Methoxy-4-hydroxyphenylethyleneglycol sulfate -H(+) C9H12O7S/ HM 3-Methoxy-4-Hydroxyphenylglycol sulfate -H(+) C9H12O7S/	46664.9	39695.5	60281.2	0.774121	0.658506	Phenols and Derivatives
293.177	HM Gingerol -H(+) C17H26O4/	29524.3	32220.1	32261.4	0.915156	0.998717	Phenols and Derivatives
135.045	HM Phenylacetic acid -H(+) C8H8O2/ HM 4-Hydroxyphenylacetaldehyde -H(+) C8H8O2/	86139.1	77037.3	120497	0.714866	0.63933	Phenylacetaldehydes
149.06	HM Hydrocinnamic acid -H(+) C9H10O2/ HM 4-Ethylbenzoic acid -H(+) C9H10O2/ HM 3-Methylphenylacetic acid -H(+) C9H10O2/ HM 3,4-Dimethylbenzoic acid -H(+) C9H10O2/ HM 4-Coumaryl alcohol -H(+) C9H10O2/ HM 2-Phenylpropionate -H(+) C9H10O2/	8077.34	7125.49	8256.22	0.978334	0.863045	Phenylacetic Acid Derivatives
163.076	HM 2-Phenylbutyric acid -H(+) C10H12O2/ HM Benzenebutanoic acid -H(+) C10H12O2/ HM 3-Phenylbutyric acid -H(+) C10H12O2/ HM Isoeugenol -H(+) C10H12O2/ HM Eugenol -H(+) C10H12O2/	4206.11	4229.55	5250.59	0.801074	0.805539	Phenylacetic Acid Derivatives
302.135	HM Scopolamine -H(+) C17H21NO4/	37515.6	30806.9	50045.5	0.74963	0.615578	Phenylacetic Acid Derivatives
247.119	HM Histidylproline diketopiperazine -H(+) C12H16N4O2/	12013	8963.85	12124.3	0.990823	0.739329	Piperazines
381.14	HM Loratadine -H(+) C22H23ClN2O2/	13410.1	8764.59	15030.5	0.89219	0.58312	Piperidines
83.0501	HM Methyl propenyl ketone -H(+) C5H8O/ HM 3-Methyl-2-butenal -H(+) C5H8O/	2933.45	3254.62	3354.58	0.874462	0.9702	Prenol Lipids
149.097	HM Perillyl aldehyde -H(+) C10H14O/ HM (+)-(S)-Carvone -H(+) C10H14O/	2939.33	2499.07	2591.34	1.13429	0.964392	Prenol Lipids
151.113	HM (-)-trans-Carveol -H(+) C10H16O/ HM Perillyl alcohol -H(+) C10H16O/ HM Alpha-Pinene-oxide -H(+) C10H16O/	1949.97	1666.16	1881.16	1.03658	0.885712	Prenol Lipids
153.129	HM Alpha-Terpineol -H(+) C10H18O/ HM Eucalyptol -H(+) C10H18O/ HM Geraniol -H(+) C10H18O/	1216.44	1132.34	1104.6	1.10125	1.02512	Prenol Lipids
235.17	HM Capsidiol -H(+) C15H24O2/	2238.43	1862.73	2338.51	0.957203	0.796545	Prenol Lipids
283.21	HM Retinal -H(+) C20H28O/ HM 11-cis-Retinaldehyde -H(+) C20H28O/ HM 9-cis-Retinal -H(+) C20H28O/ HM 13-cis-Retinal -H(+) C20H28O/ HM Vitamin A2 -H(+) C20H28O/	857.815	1899.37	666.898	1.28628	2.84807	Prenol Lipids
285.222	HM Vitamin A -H(+) C20H30O/ HM 11-cis-Retinol -H(+) C20H30O/ HM 9-cis-Retinol -H(+) C20H30O/ HM 13-cis Retinol -H(+) C20H30O/	2611.03	2359.98	2538.67	1.0285	0.929612	Prenol Lipids
311.296	HM 3D,7D,11D-Phytanic acid -H(+) C20H40O2/ HM 3L,7D,11D-Phytanic acid -H(+) C20H40O2/ HM Phytanic acid -H(+) C20H40O2/ HM Arachidic acid -H(+) C20H40O2/	59347.8	70521.6	77450.7	0.766266	0.910536	Prenol Lipids
312.171	HM 4-Oxo-13-cis-retinoate -H(+) C20H25O3/	18310.6	26238.6	22989.1	0.796493	1.14135	Prenol Lipids
325.184	HM Isoacitretin -H(+) C21H26O3/	100331	161787	146860	0.683174	1.10164	Prenol Lipids
381.154	HM 1-(alpha-Methyl-4-(2-methylpropyl)benzeneacetate)-beta-D-Glucopyranuronic acid -H(+) C19H26O8/	12348.1	8471.85	13519	0.913391	0.626664	Prenol Lipids
383.333	HM 7-Dehydrocholesterol -H(+) C27H44O/ HM Vitamin D3 -H(+) C27H44O/ HM Cholestenone -H(+) C27H44O/ HM 8-Dehydrocholesterol -H(+) C27H44O/ HM Desmosterol -H(+) C27H44O/ HM Zymosterol intermediate 2 -H(+) C27H44O/ HM Previtamin D3 -H(+) C27H44O/ HM Lumisterol 3 -H(+) C27H44O/ HM Tachysterol 3 -H(+) C27H44O/ HM 5,6-trans-Vitamin D3 -H(+) C27H44O/ HM 5a-Cholesta-7,24-dien-3b-ol -H(+) C27H44O/ HM 5Alp…	1193.55	1726.61	1540.08	0.774994	1.12112	Prenol Lipids
399.327	HM 7-Ketocholesterol -H(+) C27H44O2/ HM 7a-Hydroxy-cholestene-3-one -H(+) C27H44O2/ HM Calcidiol -H(+) C27H44O2/ HM 5,6-trans-25-Hydroxyvitamin D3 -H(+) C27H44O2/ HM 25-Hydroxytachysterol3 -H(+) C27H44O2/	919.926	933.733	867.642	1.06026	1.07617	Prenol Lipids
409.347	HM 4,4-Dimethylcholesta-8,14,24-trienol -H(+) C29H46O/ HM 5-Dehydroavenasterol -H(+) C29H46O/ HM Delta 8,14 -Sterol -H(+) C29H46O/	1436.31	1347.91	1421.78	1.01022	0.948046	Prenol Lipids
415.32	HM 24,25-Dihydroxyvitamin D -H(+) C27H44O3/ HM 25,26-dihydroxyvitamin D -H(+) C27H44O3/ HM Calcitriol -H(+) C27H44O3/ HM 7a,12a-Dihydroxy-cholestene-3-one -H(+) C27H44O3/ HM 24R,25-Dihydroxyvitamin D3 -H(+) C27H44O3/ HM 23S,25-dihydroxyvitamin D3 -H(+) C27H44O3/ HM 3 beta-Hydroxy-5-cholestenoate -H(+) C27H44O3/ HM 7 alpha,24-Dihydroxy-4-cholesten-3-one -H(+) C27H44O3/ HM 7 alpha,26-Dihydroxy-4-ch…	2296.48	2194.63	2285.1	1.00498	0.960405	Prenol Lipids
425.342	HM 4alpha-formyl-4beta-methyl-5alpha-cholesta-8,24-dien-3beta-ol -H(+) C29H46O2/	1009.57	1110.36	1069.35	0.944095	1.03835	Prenol Lipids
427.358	HM Cholesteryl acetate -H(+) C29H48O2/ HM 4alpha-formyl-4beta-methyl-5alpha-cholesta-8-en-3beta-ol -H(+) C29H48O2/	1269.09	1024.62	1165.16	1.08919	0.87938	Prenol Lipids
429.297	HM MG(0:0/24:6(6Z,9Z,12Z,15Z,18Z,21Z)/0:0) -H(+) C27H42O4/ HM MG(24:6(6Z,9Z,12Z,15Z,18Z,21Z)/0:0/0:0) -H(+) C27H42O4/ HM 7 alpha-Hydroxy-3-oxo-4-cholestenoate -H(+) C27H42O4/	3848.45	5214.82	3001.97	1.28197	1.73713	Prenol Lipids
429.374	HM Alpha-Tocopherol -H(+) C29H50O2/	5680.27	3796.16	5918.85	0.959692	0.641368	Prenol Lipids
435.332	HM Demethylphylloquinone -H(+) C30H44O2/	681.024	779.257	815.202	0.835405	0.955907	Prenol Lipids
443.351	HM 3-beta-Hydroxy-4-beta-methyl-5-alpha-cholest-7-ene-4-alpha-carboxylate -H(+) C29H48O3/ HM 4alpha-carboxy-4beta-methyl-5alpha-cholesta-8-en-3beta-ol -H(+) C29H48O3/	676.475	798.954	838.825	0.806455	0.952468	Prenol Lipids
463.193	HM Estriol-16-Glucuronide -H(+) C24H32O9/ HM Estriol-17-glucuronide -H(+) C24H32O9/ HM Estriol-3-glucuronide -H(+) C24H32O9/ HM 15-hydroxynorandrostene-3,17-dione glucuronide -H(+) C24H32O9/ HM 16-alpha,17-beta-estriol 17-beta-D-glucuronide -H(+) C24H32O9/	16386.8	8624.74	14153.5	1.15779	0.609371	Prenol Lipids
517.247	HM Geranylfarnesyl diphosphate -H(+) C25H44O7P2/	15447.6	17117.8	13795.8	1.11973	1.2408	Prenol Lipids
551.305	HM Triterpenoid -H(+) C30H48O7S/	5794.37	4103.77	4605.5	1.25814	0.891058	Prenol Lipids
561.379	HM Cholesterol glucuronide -H(+) C33H54O7/	278.836	524.286	408.404	0.682746	1.28375	Prenol Lipids
577.426	HM 2-Hexaprenyl-3-methyl-5-hydroxy-6-methoxy-1,4-benzoquinol -H(+) C38H58O4/	658.441	390.191	1444.65	0.455778	0.270093	Prenol Lipids
589.426	BSM ubiquinone-6 -H(+) C39H58O4/	192.68	197.315	272.97	0.705866	0.722847	Prenol Lipids
591.441	HM Ubiquinol-6 -H(+) C39H60O4/	506.55	356.867	1182.19	0.428483	0.301868	Prenol Lipids
597.393	HM 7-Methylhypoxanthine -H(+) C40H54O4/	2080.56	1294.92	1758.21	1.18334	0.736499	Prenol Lipids
793.617	HM Coenzyme Q9 -H(+) C54H82O4/	282.998	406.019	468.404	0.604175	0.866815	Prenol Lipids
975.357	HM Crocin -H(+) C44H64O24/	2226.44	962.165	2009.1	1.10818	0.478905	Prenol Lipids
225.099	HM Carnosine -H(+) C9H14N4O3/ HM (6R)-6-(L-Erythro-1,2-Dihydroxypropyl)-5,6,7,8-tetrahydro-4a-hydroxypterin -H(+) C9H14N4O3/	11974.3	9327.99	12397.9	0.965839	0.752387	Pteridines and Derivatives
238.094	HM Dihydrobiopterin -H(+) C9H13N5O3/ HM 6-Lactoyltetrahydropterin -H(+) C9H13N5O3/ HM 4a-Carbinolamine tetrahydrobiopterin -H(+) C9H13N5O3/ HM 1-hydroxy-2-Oxopropyl tetrahydropterin -H(+) C9H13N5O3/	4534.63	3406.36	4988.12	0.909086	0.682895	Pteridines and Derivatives
313.106	HM 7,8-Dihydropteroic acid -H(+) C14H14N6O3/	8759.28	5736.14	10205.7	0.858274	0.562053	Pteridines and Derivatives
327.093	HM 7-Hydroxy-6-methyl-8-ribityl lumazine -H(+) C12H16N4O7/	19761.5	8436.35	17516.6	1.12815	0.481619	Pteridines and Derivatives
343.033	HM Molybdopterin precursor Z -H(+) C10H11N5O7P/	4427.82	3599.37	4108.51	1.07772	0.876076	Pteridines and Derivatives
375.13	HM Riboflavin -H(+) C17H20N4O6/	14416.4	7947.66	16253.9	0.886949	0.488968	Pteridines and Derivatives
455.154	BSMo 5,10-Methenyltetrahydrofolate -H(+) C20H22N7O6/	14627.9	7927.45	11261.1	1.29898	0.703967	Pteridines and Derivatives
493.989	HM Dihydroneopterin triphosphate -H(+) C9H16N5O13P3/	1143.91	1131.71	1116.78	1.02429	1.01336	Pteridines and Derivatives
625.216	BSM Tetrahydropteroyltri-L-glutamic acid -H(+) C24H34N8O12/	5062.89	2788.82	5292.65	0.956589	0.526923	Pteridines and Derivatives
639.236	BSM 5-Methyltetrahydropteroyltri-L-glutamic acid -H(+) C25H36N8O12/	6324.74	4396.39	6480.03	0.976036	0.678453	Pteridines and Derivatives
716.263	HM 5-Methyltetrahydropteroyltri-L-glutamate -H(+) C30H39N9O12/	3969.79	2183.75	4309.47	0.921179	0.506733	Pteridines and Derivatives
251.078	HM Deoxyinosine -H(+) C10H12N4O4/	16280.2	9158.91	24312.7	0.669617	0.376713	Purine Nucleosides and Analogues
281.088	HM 1-Methylinosine -H(+) C11H14N4O5/	19697.3	10779.2	20264.9	0.97199	0.531914	Purine Nucleosides and Analogues
282.085	HM Guanosine -H(+) C10H13N5O5/ HM 8-Hydroxy-deoxyguanosine -H(+) C10H13N5O5/	23025.4	18100.7	28673.6	0.803017	0.631268	Purine Nucleosides and Analogues
310.113	HM 1,7-Dimethylguanosine -H(+) C12H17N5O5/ HM N2,N2-Dimethylguanosine -H(+) C12H17N5O5/	11666.5	11448.6	18112.7	0.644106	0.632073	Purine Nucleosides and Analogues
446.08	HM Se-Adenosylselenomethionine -H(+) C15H23N6O5Se/	7684.73	2917.57	8284.74	0.927576	0.352161	Purine Nucleosides and Analogues
328.047	HM Cyclic AMP -H(+) C10H12N5O6P/ HM Adenosine 2',3'-cyclic phosphate -H(+) C10H12N5O6P/	10270	7217.43	5872	1.74897	1.22913	Purine Nucleotides
330.061	HM Deoxyadenosine monophosphate -H(+) C10H14N5O6P/	8932.21	11053	9178.06	0.973213	1.20428	Purine Nucleotides
344.041	HM Cyclic GMP -H(+) C10H12N5O7P/ HM Guanosine 2',3'-cyclic phosphate -H(+) C10H12N5O7P/	7540.23	4095.39	4528.8	1.66495	0.904299	Purine Nucleotides
346.056	HM Adenosine monophosphate -H(+) C10H14N5O7P/ HM 2'-Deoxyguanosine 5'-monophosphate -H(+) C10H14N5O7P/ HM 3'-AMP -H(+) C10H14N5O7P/ HM Adenosine 2'-phosphate -H(+) C10H14N5O7P/	141876	177035	183027	0.775162	0.967261	Purine Nucleotides
362.051	HM Guanosine monophosphate -H(+) C10H14N5O8P/ HM 8-Oxo-dGMP -H(+) C10H14N5O8P/	27616.5	33733.7	32874.6	0.840056	1.02613	Purine Nucleotides
410.026	HM dADP -H(+) C10H15N5O9P2/	4300.14	4654.93	4911.05	0.875605	0.947847	Purine Nucleotides
411.009	HM dIDP -H(+) C10H14N4O10P2/	3837.78	5288.92	3250.55	1.18066	1.62709	Purine Nucleotides
426.022	HM Adenosine 3',5'-diphosphate -H(+) C10H15N5O10P2/ HM dGDP -H(+) C10H15N5O10P2/ HM ADP -H(+) C10H15N5O10P2/	277444	237842	262788	1.05577	0.905073	Purine Nucleotides
442.017	HM Guanosine diphosphate -H(+) C10H15N5O11P2/	4539.69	5148.9	4221.21	1.07545	1.21977	Purine Nucleotides
489.992	HM dATP -H(+) C10H16N5O12P3/	9325.84	8681.18	9554.82	0.976036	0.908565	Purine Nucleotides
505.988	HM Adenosine triphosphate -H(+) C10H16N5O13P3/ HM dGTP -H(+) C10H16N5O13P3/	460587	390486	433642	1.06214	0.900479	Purine Nucleotides
521.983	HM Guanosine triphosphate -H(+) C10H16N5O14P3/ HM 8-Oxo-dGTP -H(+) C10H16N5O14P3/	2036.83	1860.16	1773.86	1.14825	1.04865	Purine Nucleotides
522.965	HM Xanthosine 5-triphosphate -H(+) C10H15N4O15P3/	1506.51	1382.75	1296.2	1.16225	1.06677	Purine Nucleotides
553.929	HM 3-Phosphoadenylylselenate -H(+) C10H15N5O13P2Se/	1057.7	1225.32	813.522	1.30015	1.50619	Purine Nucleotides
558.064	HM Adenosine diphosphate ribose -H(+) C15H23N5O14P2/ HM Phosphoribosyl-AMP -H(+) C15H23N5O14P2/	7033.32	27106.4	9768.49	0.720001	2.77488	Purine Nucleotides
585.955	HM Adenosine tetraphosphate -H(+) C10H17N5O16P4/	1739.11	1788.95	1438.52	1.20896	1.24361	Purine Nucleotides
588.074	HM GDP-L-fucose -H(+) C16H25N5O15P2/ HM GDP-D-Rhamnose -H(+) C16H25N5O15P2/ HM ADP-Mannose -H(+) C16H25N5O15P2/ HM ADP-glucose -H(+) C16H25N5O15P2/	955.757	2859.95	1465.32	0.652251	1.95176	Purine Nucleotides
620.019	HM ADP-ribose 1"-2" cyclic phosphate -H(+) C15H22N5O16P3/	2102.36	2508.37	2472.49	0.850301	1.01451	Purine Nucleotides
638.03	HM ADP-ribose 2'-phosphate -H(+) C15H24N5O17P3/	1110.05	1477.96	966.381	1.14867	1.52938	Purine Nucleotides
664.116	HM NADH -H(+) C21H29N7O14P2/	937.597	686.328	950.009	0.986935	0.722444	Purine Nucleotides
686.14	HM Dephospho-CoA -H(+) C21H35N7O13P2S/	3539.74	8425.89	6150.54	0.575518	1.36994	Purine Nucleotides
742.067	BSMo Nicotinamide adenine dinucleotide phosphate -H(+) C21H28N7O17P3/	2480.22	4496.35	4144.84	0.598387	1.08481	Purine Nucleotides
743.071	HM NADP -H(+) C21H29N7O17P3/	1134.16	1271.25	1461.86	0.775833	0.869611	Purine Nucleotides
744.081	HM NADPH -H(+) C21H30N7O17P3/	866.703	949.397	1052.68	0.82333	0.901885	Purine Nucleotides
755.072	HM Diadenosine triphosphate -H(+) C20H27N10O16P3/	846.003	125.554	624.104	1.35555	0.201174	Purine Nucleotides
766.107	HM Coenzyme A -H(+) C21H36N7O16P3S/	951.833	1486.25	1101.2	0.864359	1.34966	Purine Nucleotides
794.11	HM Formyl-CoA -H(+) C22H36N7O17P3S/	32.973	375.669	160.366	0.205611	2.34257	Purine Nucleotides
335.043	BSMo Nicotinate D-ribonucleotide -H(+) C11H15NO9P/	7382.23	4170.39	6702.18	1.10147	0.622243	Pyridine Nucleotides
78.0348	HM Pyridine -H(+) C5H5N/	1158.74	1256.63	1199.21	0.966255	1.04788	Pyridines and Derivatives
121.041	HM Niacinamide -H(+) C6H6N2O/	11634.6	10143.8	11955.8	0.973139	0.848445	Pyridines and Derivatives
122.025	HM Nicotinic acid -H(+) C6H5NO2/ HM Picolinic acid -H(+) C6H5NO2/	11422.3	10022.4	11334.7	1.00773	0.884218	Pyridines and Derivatives
164.072	HM L-Phenylalanine -H(+) C9H11NO2/ HM 3-Pyridinebutanoic acid -H(+) C9H11NO2/ HM Norsalsolinol -H(+) C9H11NO2/	383282	452365	249054	1.53895	1.81633	Pyridines and Derivatives
166.051	HM Pyridoxal -H(+) C8H9NO3/ HM Isopyridoxal -H(+) C8H9NO3/	19609.7	14971.1	20835	0.941192	0.718555	Pyridines and Derivatives
167.083	HM Pyridoxamine -H(+) C8H12N2O2/	5326.94	4017.78	5321.84	1.00096	0.75496	Pyridines and Derivatives
177.067	HM 4-Oxo-4-(3-pyridyl)-butanamide -H(+) C9H10N2O2/ HM BOX B -H(+) C9H10N2O2/ HM BOX A -H(+) C9H10N2O2/	3867.6	2955.78	4416.93	0.875632	0.669194	Pyridines and Derivatives
180.067	HM L-Tyrosine -H(+) C9H11NO3/ HM 4-Hydroxy-4-(3-pyridyl)-butanoic acid -H(+) C9H11NO3/ HM L-Threo-3-Phenylserine -H(+) C9H11NO3/ HM Beta-Tyrosine -H(+) C9H11NO3/ HM o-Tyrosine -H(+) C9H11NO3/	353033	350361	230319	1.5328	1.5212	Pyridines and Derivatives
182.046	HM 4-Pyridoxic acid -H(+) C8H9NO4/	18691.1	55028.7	34466.6	0.542297	1.59658	Pyridines and Derivatives
409.205	HM Risperidone -H(+) C23H27FN4O2/	11220.6	7788.99	10145.2	1.106	0.767751	Pyridopyrimidines
226.084	HM Deoxycytidine -H(+) C9H13N3O4/	6139.58	4243.02	7903.65	0.776803	0.536842	Pyrimidine Nucleosides and Analogues
240.101	HM 5-Methyldeoxycytidine -H(+) C10H15N3O4/	8508.61	5587.65	8070.48	1.05429	0.692357	Pyrimidine Nucleosides and Analogues
241.083	HM Thymidine -H(+) C10H14N2O5/ HM Equol -H(+) C15H14O3/	49199.3	47017.8	62324	0.789411	0.754409	Pyrimidine Nucleosides and Analogues
242.08	HM Cytidine -H(+) C9H13N3O5/	45203.3	248352	253353	0.178421	0.980262	Pyrimidine Nucleosides and Analogues
256.094	HM Glycerophosphocholine -H(+) C8H20NO6P/ HM 5-Methylcytidine -H(+) C10H15N3O5/	94566.1	45875.7	105385	0.897339	0.435316	Pyrimidine Nucleosides and Analogues
257.078	HM Ribothymidine -H(+) C10H14N2O6/ HM Imidazoleacetic acid riboside -H(+) C10H14N2O6/ HM O-Desmethylangolensin -H(+) C15H14O4/ HM 3-Methyluridine -H(+) C10H14N2O6/	66414.3	34728.6	79287.3	0.837641	0.438009	Pyrimidine Nucleosides and Analogues
303.035	HM Thymidine 3',5'-cyclic monophosphate -H(+) C10H13N2O7P/	9114.24	5925.27	7203	1.26534	0.822612	Pyrimidine Nucleosides and Analogues
322.045	HM Cytidine monophosphate -H(+) C9H14N3O8P/ HM Cytidine 2'-phosphate -H(+) C9H14N3O8P/	19760.9	16760.7	21250.3	0.929912	0.788725	Pyrimidine Nucleosides and Analogues
306.049	HM dCMP -H(+) C9H14N3O7P/	4571.32	6169.03	5210.45	0.877337	1.18397	Pyrimidine Nucleotides
321.049	HM 5-Thymidylic acid -H(+) C10H15N2O8P/	8083.3	11553.2	7141.15	1.13193	1.61784	Pyrimidine Nucleotides
386.017	HM dCDP -H(+) C9H15N3O10P2/	3058.49	2681.85	3029.93	1.00943	0.88512	Pyrimidine Nucleotides
402.011	HM CDP -H(+) C9H15N3O11P2/	2369.71	2471.59	2127.43	1.11388	1.16177	Pyrimidine Nucleotides
402.994	HM Uridine 5'-diphosphate -H(+) C9H14N2O12P2/	3819.58	4041.25	3038.63	1.25701	1.32996	Pyrimidine Nucleotides
445.053	HM CDP-Ethanolamine -H(+) C11H20N4O11P2/	3400.35	5312.51	4162.19	0.816961	1.27638	Pyrimidine Nucleotides
466.966	HM Deoxyuridine triphosphate -H(+) C9H15N2O14P3/	1309.78	1148.81	1016.3	1.28878	1.13039	Pyrimidine Nucleotides
482.963	HM Uridine triphosphate -H(+) C9H15N2O15P3/	1603.29	1473.7	1328.33	1.20699	1.10944	Pyrimidine Nucleotides
535.037	HM UDP-D-Xylose -H(+) C14H22N2O16P2/ HM UDP-D-apiose -H(+) C14H22N2O16P2/ HM UDP-L-arabinose -H(+) C14H22N2O16P2/	1713.46	2312.18	1834.75	0.933893	1.26022	Pyrimidine Nucleotides
565.048	HM Uridine diphosphate glucose -H(+) C15H24N2O17P2/ HM Uridine diphosphategalactose -H(+) C15H24N2O17P2/	3932.25	13666.8	5752.22	0.683606	2.37592	Pyrimidine Nucleotides
579.026	HM Uridine diphosphate glucuronic acid -H(+) C15H22N2O18P2/ HM UDP-D-galacturonate -H(+) C15H22N2O18P2/ HM UDP-L-iduronate -H(+) C15H22N2O18P2/	742.912	2520.54	800.495	0.928066	3.14872	Pyrimidine Nucleotides
606.073	HM Uridine diphosphate-N-acetylglucosamine -H(+) C17H27N3O17P2/ HM Uridine diphosphate-N-acetylgalactosamine -H(+) C17H27N3O17P2/ HM UDP-N-acetyl-D-mannosamine -H(+) C17H27N3O17P2/	3080.19	14469.5	5283.13	0.583024	2.73881	Pyrimidine Nucleotides
678.098	HM UDP-N-acetylmuraminate -H(+) C20H31N3O19P2/	767.461	768.897	801.431	0.957613	0.959405	Pyrimidine Nucleotides
84.0454	HM 2-Pyrrolidinone -H(+) C4H7NO/	4646.35	3961.12	4079.01	1.13909	0.971096	Pyrrolidines
142.087	HM Proline betaine -H(+) C7H13NO2/	1831.14	1467.94	1795.7	1.01974	0.817475	Pyrrolidines
68.0503	HM 1-pyrroline -H(+) C4H7N/	1801.44	1176.5	1264.47	1.42466	0.930429	Pyrrolines
300.291	HM Sphinganine -H(+) C18H39NO2/	203.582	512.818	297.173	0.685062	1.72566	Sphingolipids
316.286	HM Phytosphingosine -H(+) C18H39NO3/	592.791	944.569	760.311	0.77967	1.24235	Sphingolipids
328.286	HM Dihydroceramide -H(+) C19H39NO3/ HM Palmitoyl Serinol -H(+) C19H39NO3/	258.723	491.443	236.667	1.09319	2.07651	Sphingolipids
460.33	HM Glucosylsphingosine -H(+) C24H47NO7/ HM Galactosylsphingosine -H(+) C24H47NO7/	9749.93	5049.36	7268.43	1.34141	0.694697	Sphingolipids
536.505	HM N-Palmitoylsphingosine -H(+) C34H67NO3/ HM Ceramide (d18:1/16:0) -H(+) C34H67NO3/	29047	20860.6	25581	1.13549	0.815473	Sphingolipids
538.517	HM Cer(d18:0/16:0) -H(+) C34H69NO3/	3906.44	3064.2	4320.15	0.904237	0.70928	Sphingolipids
554.515	HM Ceramide (t18:0/16:0) -H(+) C34H69NO4/	1862.35	3748.75	1852.19	1.00548	2.02395	Sphingolipids
564.535	HM N-Stearoylsphingosine -H(+) C36H71NO3/ HM Ceramide (d18:1/18:0) -H(+) C36H71NO3/ HM Cer(d18:0/18:1(11Z)) -H(+) C36H71NO3/ HM Cer(d18:0/18:1(9Z)) -H(+) C36H71NO3/	869.22	731.091	1015.96	0.855569	0.719609	Sphingolipids
594.581	HM Cer(d18:0/20:0) -H(+) C38H77NO3/	322.897	454.321	457.41	0.705924	0.993246	Sphingolipids
616.471	HM CerP(d18:1/16:0) -H(+) C34H68NO6P/	1526.14	1033.53	1341.86	1.13733	0.770221	Sphingolipids
618.586	HM Cer(d18:1/22:1(13Z)) -H(+) C40H77NO3/	295.555	78.3469	160.173	1.84522	0.489139	Sphingolipids
622.613	HM Cer(d18:0/22:0) -H(+) C40H81NO3/	1244.54	1112.8	1222.65	1.0179	0.910156	Sphingolipids
642.5	HM Glucosylceramide (d18:1/12:0) -H(+) C36H69NO8/ HM Galactosylceramide (d18:1/12:0) -H(+) C36H69NO8/	153.949	1017.25	133.427	1.1538	7.62401	Sphingolipids
645.494	HM SM(d18:1/12:0) -H(+) C35H71N2O6P/	300.547	57.002	103.379	2.90723	0.551387	Sphingolipids
646.614	HM Ceramide (d18:1/24:1(15Z)) -H(+) C42H81NO3/	808.389	529.591	854.248	0.946317	0.619951	Sphingolipids
698.558	HM Glucosylceramide (d18:1/16:0) -H(+) C40H77NO8/ HM Galactosylceramide (d18:1/16:0) -H(+) C40H77NO8/	595.243	666.911	738.854	0.80563	0.902629	Sphingolipids
724.579	HM Glucosylceramide (d18:1/9Z-18:1) -H(+) C42H79NO8/ HM Galactosylceramide (d18:1/18:1(9Z)) -H(+) C42H79NO8/	1434.58	1551.33	1690.44	0.848643	0.917706	Sphingolipids
726.589	HM Glucosylceramide (d18:1/18:0) -H(+) C42H81NO8/ HM Galactosylceramide (d18:1/18:0) -H(+) C42H81NO8/	869.654	658.259	1425.8	0.609941	0.461677	Sphingolipids
731.609	HM SM(d18:0/18:0) -H(+) C41H85N2O6P/	337.486	371.903	454.199	0.743037	0.818811	Sphingolipids
750.482	HM 3-O-Sulfogalactosylceramide (d18:1/14:0) -H(+) C38H73NO11S/	132.666	290.709	1328.45	0.0998655	0.218834	Sphingolipids
757.619	HM SM(d18:1/20:0) -H(+) C43H87N2O6P/	1341.66	1472.25	1647.27	0.814474	0.893753	Sphingolipids
778.52	HM 3-O-Sulfogalactosylceramide (d18:1/16:0) -H(+) C40H77NO11S/	191.355	496.907	401.077	0.477103	1.23893	Sphingolipids
824.713	HM Glucosylceramide (d18:1/25:0) -H(+) C49H95NO8/	457.768	553.03	593.407	0.771423	0.931957	Sphingolipids
826.697	HM SM(d19:1/24:1(15Z)) -H(+) C48H96N2O6P/	927.772	1061.27	1420.57	0.653096	0.74707	Sphingolipids
862.612	HM 3-O-Sulfogalactosylceramide (d18:1/22:0) -H(+) C46H89NO11S/	232.577	503.696	571.591	0.406894	0.881218	Sphingolipids
916.658	HM 3-O-Sulfogalactosylceramide (d18:1/26:1(17Z)) -H(+) C50H95NO11S/	184.479	193.804	244.608	0.754184	0.792303	Sphingolipids
944.703	HM Galabiosylceramide (d18:1/22:0) -H(+) C52H99NO13/ HM Lactosylceramide (d18:1/22:0) -H(+) C52H99NO13/	179.781	439.734	191.706	0.937792	2.29379	Sphingolipids
970.71	HM Galabiosylceramide (d18:1/24:1(15Z)) -H(+) C54H101NO13/ HM Lactosylceramide (d18:1/24:1(15Z)) -H(+) C54H101NO13/	354.54	496.318	702.209	0.504892	0.706796	Sphingolipids
986.75	HM Galabiosylceramide (d18:1/25:0) -H(+) C55H105NO13/ HM Lactosylceramide (d18:1/25:0) -H(+) C55H105NO13/	557.868	782.516	661.349	0.843531	1.18321	Sphingolipids
271.21	HM 5a-Androst-3-en-17-one -H(+) C19H28O/	1901.6	2491.05	2044.64	0.930039	1.21833	Steroids and Steroid Derivatives
301.141	HM 6-Ketoestriol -H(+) C18H22O4/ HM Enterodiol -H(+) C18H22O4/ HM Nordihydroguaiaretate -H(+) C18H22O4/	12703.3	9516.23	13121.9	0.968102	0.725219	Steroids and Steroid Derivatives
305.214	HM 5-Androstene-3b,16b,17a-triol -H(+) C19H30O3/ HM 5-Androstene-3b,16a,17a-triol -H(+) C19H30O3/ HM 5-Androstenetriol -H(+) C19H30O3/ HM 11-Hydroxyandrosterone -H(+) C19H30O3/ HM 16-alpha-Hydroxyandrosterone -H(+) C19H30O3/ HM 5-Androstene-3alpha-16b,17b-triol -H(+) C19H30O3/	2056.15	3080.71	2912.56	0.705962	1.05773	Steroids and Steroid Derivatives
311.203	HM 16-Dehydroprogesterone -H(+) C21H28O2/	4490.28	5744.66	5947.09	0.755038	0.965962	Steroids and Steroid Derivatives
313.219	HM Progesterone -H(+) C21H30O2/ HM 7-Dehydropregnenolone -H(+) C21H30O2/	2269.33	2593.94	2499.71	0.907838	1.0377	Steroids and Steroid Derivatives
331.231	HM 16-a-Hydroxypregnenolone -H(+) C21H32O3/ HM 17a-Hydroxypregnenolone -H(+) C21H32O3/ HM 3a,7a-Dihydroxy-5b-cholestanate -H(+) C21H32O3/ HM 21-Hydroxypregnenolone -H(+) C21H32O3/ HM 17-alpha,20-alpha-Dihydroxypregn-4-en-3-one -H(+) C21H32O3/	2024.57	1384.7	1719.13	1.17767	0.805461	Steroids and Steroid Derivatives
335.258	HM Pregnanetriol -H(+) C21H36O3/	858.31	912.228	1079.92	0.794792	0.84472	Steroids and Steroid Derivatives
339.2	HM Canrenone -H(+) C22H28O3/	42881.7	67829.5	59944.2	0.715361	1.13154	Steroids and Steroid Derivatives
361.201	HM Cortisol -H(+) C21H30O5/ HM 18-Hydroxycorticosterone -H(+) C21H30O5/ HM 17a,21-Dihydroxy-5b-pregnane-3,11,20-trione -H(+) C21H30O5/	8197.55	6173.36	10520.9	0.779168	0.586771	Steroids and Steroid Derivatives
364.095	HM 2-Hydroxyestrone sulfate -H(+) C18H21O6S/ HM 4-Hydroxyestrone sulfate -H(+) C18H21O6S/	5530.2	3163.09	5827.77	0.948939	0.542763	Steroids and Steroid Derivatives
367.161	HM DHEA sulfate -H(+) C19H28O5S/ HM Testosterone sulfate -H(+) C19H28O5S/ HM Epitestosterone sulfate -H(+) C19H28O5S/	13813.9	9008.29	15051.6	0.917766	0.598493	Steroids and Steroid Derivatives
369.177	HM Androsterone sulfate -H(+) C19H30O5S/ HM 5a-Dihydrotestosterone sulfate -H(+) C19H30O5S/ HM Etiocholanolone sulfate -H(+) C19H30O5S/	10543.6	7081.35	10656.1	0.98945	0.664536	Steroids and Steroid Derivatives
375.181	HM 18-Oxocortisol -H(+) C21H28O6/	16822.7	11247	16017.6	1.05026	0.702164	Steroids and Steroid Derivatives
375.29	HM Allolithocholic acid -H(+) C24H40O3/ HM Isoallolithocholic acid -H(+) C24H40O3/ HM Isolithocholic acid -H(+) C24H40O3/ HM Lithocholic acid -H(+) C24H40O3/ HM 12b-Hydroxy-5b-cholanoic acid -H(+) C24H40O3/ HM 7a-Hydroxy-5b-cholanic acid -H(+) C24H40O3/	1996.37	965.031	1158.34	1.72348	0.833115	Steroids and Steroid Derivatives
377.197	HM 18-Hydroxycortisol -H(+) C21H30O6/ HM Pentosidine -H(+) C17H26N6O4/	19335.3	14519.8	22470.4	0.86048	0.646177	Steroids and Steroid Derivatives
381.316	HM 5a-Cholesta-8,24-dien-3-one -H(+) C27H42O/ HM Cholesta-4,6-dien-3-one -H(+) C27H42O/ HM 7-Dehydrodesmosterol -H(+) C27H42O/	1155.9	932.729	1131.31	1.02174	0.824466	Steroids and Steroid Derivatives
391.285	HM 3b,12a-Dihydroxy-5a-cholanoic acid -H(+) C24H40O4/ HM 3b,7a-Dihydroxy-5b-cholanoic acid -H(+) C24H40O4/ HM 3a,7a-Dihydroxycholanoic acid -H(+) C24H40O4/ HM 3a,12b-Dihydroxy-5b-cholanoic acid -H(+) C24H40O4/ HM 3b,12a-Dihydroxy-5b-cholanoic acid -H(+) C24H40O4/ HM Allodeoxycholic acid -H(+) C24H40O4/ HM Allochenodeoxycholic acid -H(+) C24H40O4/ HM Chenodeoxycholic acid -H(+) C24H40O4/ HM Deoxyc…	1560.33	1698.18	1042.71	1.49642	1.62862	Steroids and Steroid Derivatives
395.193	HM Pregnenolone sulfate -H(+) C21H32O5S/	14302.2	11118.9	14035.9	1.01897	0.792175	Steroids and Steroid Derivatives
403.358	HM 3a,7a-Dihydroxy-5b-cholestane -H(+) C27H48O2/	9985.2	3529.67	8454.04	1.18112	0.417513	Steroids and Steroid Derivatives
407.28	HM 3a,7a,12b-Trihydroxy-5b-cholanoic acid -H(+) C24H40O5/ HM 3a,4b,7a-Trihydroxy-5b-cholanoic acid -H(+) C24H40O5/ HM 1b,3a,12a-Trihydroxy-5b-cholanoic acid -H(+) C24H40O5/ HM 3a,4b,12a-Trihydroxy-5b-cholanoic acid -H(+) C24H40O5/ HM 3a,6a,7b-Trihydroxy-5b-cholanoic acid -H(+) C24H40O5/ HM 1,3,12-Trihydroxycholan-24-oic acid -H(+) C24H40O5/ HM 3b,7a,12a-Trihydroxy-5a-Cholanoic acid -H(+) C24H40O5…	7333.26	12148.8	4788.83	1.53133	2.5369	Steroids and Steroid Derivatives
411.326	HM 4a-Formyl-5a-cholesta-8,24-dien-3b-ol -H(+) C28H44O2/ HM 25-Hydroxyvitamin D2 -H(+) C28H44O2/	725.03	695.244	874.949	0.828654	0.794611	Steroids and Steroid Derivatives
415.358	HM Gama-Tocopherol -H(+) C28H48O2/ HM Beta-tocopherol -H(+) C28H48O2/ HM (22Alpha)-hydroxy-5alpha-campestan-3-one -H(+) C28H48O2/	1098.6	869.174	1264.28	0.868949	0.687485	Steroids and Steroid Derivatives
417.337	HM 7-a,25-Dihydroxycholesterol -H(+) C27H46O3/ HM 7-a,27-dihydroxycholesterol -H(+) C27H46O3/ HM 20a,22b-Dihydroxycholesterol -H(+) C27H46O3/ HM 17a,20a-Dihydroxycholesterol -H(+) C27H46O3/ HM 7a,12a-Dihydroxy-5a-cholestan-3-one -H(+) C27H46O3/ HM 7a,12a-Dihydroxy-5b-cholestan-3-one -H(+) C27H46O3/ HM 3a,7a-Dihydroxy-5b-cholestan-26-al -H(+) C27H46O3/ HM (24R)-Cholest-5-ene-3-beta,7-alpha,24-trio…	839.807	831.729	829.631	1.01227	1.00253	Steroids and Steroid Derivatives
423.274	HM 1b-Hydroxycholic acid -H(+) C24H40O6/ HM 3b,4b,7a,12a-Tetrahydroxy-5b-cholanoic acid -H(+) C24H40O6/ HM 2b,3a,7a,12a-Tetrahydroxy-5b-cholanoic acid -H(+) C24H40O6/ HM 3a,7a,12a,19-Tetrahydroxy-5b-cholanoic acid -H(+) C24H40O6/ HM 3a,6b,7b,12a-Tetrahydroxy-5b-cholanoic acid -H(+) C24H40O6/ HM 3a,6b,7b,12b-Tetrahydroxy-5b-cholanoic acid -H(+) C24H40O6/ HM 3a,6b,7a,12a-Tetrahydroxy-5b-cholanoic a…	5945.93	5651.29	3553.6	1.67321	1.5903	Steroids and Steroid Derivatives
432.312	HM Lithocholic acid glycine conjugate -H(+) C26H43NO4/	704.832	591.246	507.624	1.38849	1.16473	Steroids and Steroid Derivatives
433.331	HM 3a,7a-Dihydroxycoprostanic acid -H(+) C27H46O4/ HM 3a,7a,12a-Trihydroxy-5b-cholestan-26-al -H(+) C27H46O4/	3414.32	3743.82	3889.25	0.877885	0.962606	Steroids and Steroid Derivatives
435.31	HM Varanic acid -H(+) C26H44O5/	1026.1	1146.9	1276.89	0.803593	0.898193	Steroids and Steroid Derivatives
445.197	HM Estrone glucuronide -H(+) C24H30O8/	16879.8	11766.7	18442	0.915291	0.638034	Steroids and Steroid Derivatives
447.207	HM 2-Methoxyestrone 3-glucuronide -H(+) C24H32O8/ HM 17-beta-estradiol-3-glucuronide -H(+) C24H32O8/ HM 17-beta-estradiol glucuronide -H(+) C24H32O8/ HM 17-alpha-estradiol-3-glucuronide -H(+) C24H32O8/ HM Estradiol-17alpha 3-D-glucuronoside -H(+) C24H32O8/	17513.1	12793.5	17539.2	0.998511	0.729423	Steroids and Steroid Derivatives
448.308	HM Deoxycholic acid glycine conjugate -H(+) C26H43NO5/ HM Chenodeoxycholic acid glycine conjugate -H(+) C26H43NO5/ HM Glycoursodeoxycholic acid -H(+) C26H43NO5/ HM Chenodeoxyglycocholic acid -H(+) C26H43NO5/	479.14	844.945	486.636	0.984596	1.7363	Steroids and Steroid Derivatives
449.327	HM Coprocholic acid -H(+) C27H46O5/ HM 3a,7a,12a-Trihydroxy-5b-cholestanoic acid -H(+) C27H46O5/	1572.43	2087.44	2217.68	0.709041	0.941271	Steroids and Steroid Derivatives
453.319	HM 27-Norcholestanehexol -H(+) C26H46O6/	1172.43	1000.75	1061.93	1.10405	0.942383	Steroids and Steroid Derivatives
455.248	HM Sulfolithocholic acid -H(+) C24H40O6S/	9354.32	8373.15	9925.75	0.942429	0.843579	Steroids and Steroid Derivatives
461.222	HM 6-Dehydrotestosterone glucuronide -H(+) C25H34O8/	11803.1	9006.54	11365.8	1.03848	0.792428	Steroids and Steroid Derivatives
463.234	HM Testosterone glucuronide -H(+) C25H36O8/ HM Dehydroisoandrosterone 3-glucuronide -H(+) C25H36O8/ HM Dehydroepiandrosterone 3-glucuronide -H(+) C25H36O8/	10199.8	7625.54	9805.52	1.04021	0.777679	Steroids and Steroid Derivatives
464.3	HM Glycocholic acid -H(+) C26H43NO6/ HM 3a,7b,12a-Trihydroxyoxocholanyl-Glycine -H(+) C26H43NO6/	6167.75	13371.8	2469.7	2.49737	5.41435	Steroids and Steroid Derivatives
465.305	HM Cholesterol sulfate -H(+) C27H46O4S/	71597.8	167545	109780	0.652196	1.52619	Steroids and Steroid Derivatives
467.262	HM 3,17-Androstanediol glucuronide -H(+) C25H40O8/ HM 3-alpha-androstanediol glucuronide -H(+) C25H40O8/ HM 17-hydroxyandrostane-3-glucuronide -H(+) C25H40O8/	6100.12	4228.33	5938.29	1.02725	0.712046	Steroids and Steroid Derivatives
471.242	HM Chenodeoxycholic acid sulfate -H(+) C24H40O7S/ HM Chenodeoxycholic acid 3-sulfate -H(+) C24H40O7S/ HM Ursodeoxycholic acid 3-sulfate -H(+) C24H40O7S/	10473.8	8504.19	9303.4	1.12581	0.914095	Steroids and Steroid Derivatives
479.213	HM 11-Oxo-androsterone glucuronide -H(+) C25H36O9/	17278.4	9965.93	18106.9	0.954243	0.550395	Steroids and Steroid Derivatives
481.242	HM 11-beta-hydroxyandrosterone-3-glucuronide -H(+) C25H38O9/	10906.1	7851.8	11172	0.976196	0.702809	Steroids and Steroid Derivatives
487.238	HM 7-Sulfocholic acid -H(+) C24H40O8S/	18357.4	12277.5	15326.1	1.19779	0.801086	Steroids and Steroid Derivatives
498.291	HM Tauroursodeoxycholic acid -H(+) C26H45NO6S/ HM Taurodeoxycholic acid -H(+) C26H45NO6S/ HM Taurochenodesoxycholic acid -H(+) C26H45NO6S/	219916	660447	39451.2	5.57439	16.7409	Steroids and Steroid Derivatives
512.267	HM Sulfolithocholylglycine -H(+) C26H43NO7S/	423209	1.4302e+06	92444.6	4.57797	15.4709	Steroids and Steroid Derivatives
514.285	HM Taurocholic acid -H(+) C26H45NO7S/ HM Tauroursocholic acid -H(+) C26H45NO7S/ HM Taurallocholic acid -H(+) C26H45NO7S/ HM Tauro-b-muricholic acid -H(+) C26H45NO7S/ HM Taurohyocholate -H(+) C26H45NO7S/	1.1459e+07	1.26586e+07	8.09354e+06	1.41582	1.56403	Steroids and Steroid Derivatives
528.262	HM N-[(3a,5b,7b)-7-hydroxy-24-oxo-3-(sulfooxy)cholan-24-yl]-Glycine -H(+) C26H43NO8S/ HM N-[(3a,5b,7a)-3-hydroxy-24-oxo-7-(sulfooxy)cholan-24-yl]-Glycine -H(+) C26H43NO8S/ HM Glycochenodeoxycholate-3-sulfate -H(+) C26H43NO8S/	48085.7	89905.4	26843.2	1.79136	3.34928	Steroids and Steroid Derivatives
535.214	HM Aldosterone 18-glucuronide -H(+) C27H36O11/	9643.41	5952.52	10094.3	0.955332	0.589691	Steroids and Steroid Derivatives
539.246	HM Tetrahydroaldosterone-3-glucuronide -H(+) C27H40O11/	11338.1	8255.91	10159.4	1.11602	0.812638	Steroids and Steroid Derivatives
541.261	HM Cortolone-3-glucuronide -H(+) C27H42O11/	12268.6	9692.87	12917.5	0.949767	0.750365	Steroids and Steroid Derivatives
544.264	HM N-[(3a,5b,7a,12a)-3,12-dihydroxy-24-oxo-7-(sulfooxy)cholan-24-yl]-Glycine -H(+) C26H43NO9S/ HM N-[(3a,5b,7a,12a)-3,7-dihydroxy-24-oxo-12-(sulfooxy)cholan-24-yl]-Glycine -H(+) C26H43NO9S/	17184.8	15560.5	15077.8	1.13974	1.03202	Steroids and Steroid Derivatives
562.265	HM Taurolithocholic acid 3-sulfate -H(+) C26H45NO8S2/	11056.3	9480.01	9509.99	1.1626	0.996848	Steroids and Steroid Derivatives
583.311	HM Cholic acid glucuronide -H(+) C30H48O11/	13505.7	8974.43	9294.69	1.45305	0.965545	Steroids and Steroid Derivatives
594.241	HM Taurocholic acid 3-sulfate -H(+) C26H45NO10S2/	103226	61919	85810	1.20296	0.721583	Steroids and Steroid Derivatives
640.329	HM (3a,5b,7a,12a)-24-[(carboxymethyl)amino]-1,12-dihydroxy-24-oxocholan-3-yl-b-D-Glucopyranosiduronic acid -H(+) C32H51NO12/	7793.54	5834.13	6017.63	1.29512	0.969507	Steroids and Steroid Derivatives
665.63	HM CE(19:0) -H(+) C46H82O2/	1559.87	1317.74	1336.02	1.16755	0.986319	Steroids and Steroid Derivatives
675.608	HM CE(20:2(6Z,9Z)) -H(+) C47H80O2/	44.5451	159.167	125.36	0.355338	1.26969	Steroids and Steroid Derivatives
677.623	HM CE(20:1(11Z)) -H(+) C47H82O2/	276.223	456.228	215.131	1.28397	2.1207	Steroids and Steroid Derivatives
707.672	HM CE(22:0) -H(+) C49H88O2/	734.929	707.89	561.365	1.30918	1.26102	Steroids and Steroid Derivatives
779.415	HM Digoxin -H(+) C41H64O14/	4083.71	3260.41	3566.94	1.14488	0.914064	Steroids and Steroid Derivatives
213.088	HM (+)-(1R,2R)-1,2-Diphenylethane-1,2-diol -H(+) C14H14O2/	13462.6	8272.18	16711	0.805614	0.495013	Stilbenes
119.05	BSM serine hydroxamate -H(+) C3H8N2O3/ HM 4-Hydroxystyrene -H(+) C8H8O/ HM Phenylacetaldehyde -H(+) C8H8O/	21148.2	19318.6	20710	1.02116	0.932817	Styrenes
105.019	HM Glyceric acid -H(+) C3H6O4/ HM L-Glyceric acid -H(+) C3H6O4/	5242.52	3296.45	4704.37	1.11439	0.70072	Sugar Acids and Derivatives
195.051	HM Galactonic acid -H(+) C6H12O7/ HM Gluconic acid -H(+) C6H12O7/ HM 1,3-Dimethyluric acid -H(+) C7H8N4O3/ HM 3,7-Dimethyluric acid -H(+) C7H8N4O3/ HM 1,9-Dimethyluric acid -H(+) C7H8N4O3/ HM Gulonic acid -H(+) C6H12O7/ HM 7,9-Dimethyluric acid -H(+) C7H8N4O3/ HM 1,7-Dimethyluric acid -H(+) C7H8N4O3/	98390.9	181797	382832	0.257008	0.474873	Sugar Acids and Derivatives
209.03	HM Galactaric acid -H(+) C6H10O8/ HM Glucaric acid -H(+) C6H10O8/	20801.7	30334.5	52371.1	0.397199	0.579223	Sugar Acids and Derivatives
221.067	HM Ethyl glucuronide -H(+) C8H14O7/ HM Salsolinol 1-carboxylate -H(+) C11H12NO4/	19675.9	13735.7	21417.1	0.918704	0.641341	Sugar Acids and Derivatives
250.094	HM Deoxyadenosine -H(+) C10H13N5O3/ HM 5'-Deoxyadenosine -H(+) C10H13N5O3/ HM Muramic acid -H(+) C9H17NO7/	6993.74	5546.91	7606.81	0.919405	0.729203	Sugar Acids and Derivatives
266.089	HM Adenosine -H(+) C10H13N5O4/ HM Deoxyguanosine -H(+) C10H13N5O4/ HM Neuraminic acid -H(+) C9H17NO8/	23407.7	21713.5	25263.5	0.926543	0.859481	Sugar Acids and Derivatives
275.021	HM 6-Phosphogluconic acid -H(+) C6H13O10P/	19946.1	22379.9	51891.9	0.384377	0.43128	Sugar Acids and Derivatives
296.11	HM Phenethylamine glucuronide -H(+) C14H19NO6/	24220.5	23949.7	31445.7	0.770233	0.761619	Sugar Acids and Derivatives
297.099	HM 2-Phenylethanol glucuronide -H(+) C14H18O7/	8160.92	5105.06	8509.55	0.959031	0.599921	Sugar Acids and Derivatives
308.08	HM Inodxyl glucuronide -H(+) C14H15NO7/	17222.4	13313.1	14994.2	1.14861	0.887884	Sugar Acids and Derivatives
308.099	HM N-Acetylneuraminic acid -H(+) C11H19NO9/ HM N-Acetyl-a-neuraminic acid -H(+) C11H19NO9/	27799.2	87914.9	44414.9	0.625897	1.9794	Sugar Acids and Derivatives
324.096	HM N-Glycolylneuraminic acid -H(+) C11H19NO10/	14623.1	11701.6	19126	0.764564	0.611816	Sugar Acids and Derivatives
337.139	HM Nicotine glucuronide -H(+) C16H22N2O6/	11555.9	7251.83	14619.9	0.79042	0.496024	Sugar Acids and Derivatives
338.089	HM 6-Hydroxy-5-methoxyindole glucuronide -H(+) C15H17NO8/ HM 5-Hydroxy-6-methoxyindole glucuronide -H(+) C15H17NO8/	7205.56	5035.39	9115.91	0.790438	0.552373	Sugar Acids and Derivatives
380.12	HM N-Acetyl-9-O-lactoylneuraminic acid -H(+) C14H23NO11/	6318.17	3789.73	8461.35	0.74671	0.447888	Sugar Acids and Derivatives
388.064	HM N-Acetylneuraminic acid 9-phosphate -H(+) C11H20NO12P/ HM N-Acetylneuraminate 9-phosphate -H(+) C11H20NO12P/ HM Acetyl adenylate -H(+) C12H16N5O8P/	27634.6	10995.1	12895.6	2.14295	0.852623	Sugar Acids and Derivatives
613.14	HM Cytidine monophosphate N-acetylneuraminic acid -H(+) C20H31N4O16P/	8661.51	9335.16	10636.4	0.814326	0.87766	Sugar Acids and Derivatives
629.146	HM CMP-N-glycoloylneuraminate -H(+) C20H31N4O17P/	6886.12	1567.17	5508.14	1.25017	0.28452	Sugar Acids and Derivatives
91.0388	HM Glycerol -H(+) C3H8O3/	2699.03	2825.47	2882.65	0.936302	0.980165	Sugar Alcohols
121.049	HM Erythritol -H(+) C4H10O4/ HM D-Threitol -H(+) C4H10O4/	2829.57	2608.65	3035.59	0.932133	0.859355	Sugar Alcohols
151.061	HM Ribitol -H(+) C5H12O5/ HM D-Arabitol -H(+) C5H12O5/ HM L-Arabitol -H(+) C5H12O5/ HM D-Xylitol -H(+) C5H12O5/	9936.73	6980.18	8641.48	1.14989	0.807753	Sugar Alcohols
124.007	HM Taurine -H(+) C2H7NO3S/	303749	388753	383804	0.791417	1.01289	Sulfonic Acids and Derivatives
162.001	HM 3-Methylsulfinylpropyl isothiocyanate -H(+) C5H9NOS2/	766.76	729.102	1184.14	0.647524	0.615723	Sulfoxides
176.021	HM Sulforaphane -H(+) C6H11NOS2/	1001.14	1181.07	1253.27	0.798819	0.94239	Sulfoxides
456.174	BSMo minocycline -H(+) C23H27N3O7/	13403.6	7227.52	14904.2	0.899319	0.484933	Tetracyclines
304.065	HM Sertraline -H(+) C17H17Cl2N/	11947.6	10086.2	12608.4	0.947591	0.799958	Tetralins
509.216	HM Deuteroporphyrin IX -H(+) C30H30N4O4/	9833.6	6750.4	9701.65	1.0136	0.695799	Tetrapyrroles and Derivatives
581.232	HM Biliverdin -H(+) C33H34N4O6/	8023.96	5705.17	8899.94	0.901574	0.641034	Tetrapyrroles and Derivatives
583.256	HM Bilirubin -H(+) C33H36N4O6/ HM 4E,15Z-Bilirubin IXa -H(+) C33H36N4O6/	12353.7	7876.46	10601.7	1.16526	0.742944	Tetrapyrroles and Derivatives
613.297	HM Harderoporphyrinogen -H(+) C35H42N4O6/	9492.95	7523.72	7992.97	1.18766	0.941292	Tetrapyrroles and Derivatives
615.169	HM Heme -H(+) C34H32FeN4O4/	5179.05	1934.78	4909.81	1.05484	0.394064	Tetrapyrroles and Derivatives
650.136	HM Hemin -H(+) C34H32ClFeN4O4/	2832.25	749.309	2432.84	1.16418	0.307998	Tetrapyrroles and Derivatives
697.25	HM Pentacarboxylporphyrin I -H(+) C37H38N4O10/	5493.63	2454.28	5287.18	1.03905	0.464193	Tetrapyrroles and Derivatives
759.287	HM Bilirubin glucuronide -H(+) C39H44N4O12/	9004.58	4742.06	6159.48	1.46191	0.769879	Tetrapyrroles and Derivatives
935.323	HM Bilirubin diglucuronide -H(+) C45H52N4O18/	2649.71	1262.56	2635.72	1.00531	0.479017	Tetrapyrroles and Derivatives
665.215	HM Glycogen -H(+) C24H42O21/ HM Maltotetraose -H(+) C24H42O21/ HM Stachyose -H(+) C24H42O21/	1.08601e+06	68934.7	817835	1.32791	0.0842892	Tetrasaccharides
706.229	HM (a-D-mannosyl)2-b-D-mannosyl-N-acetylglucosamine -H(+) C26H45NO21/ HM Lacto-N-tetraose -H(+) C26H45NO21/ HM Neolactotetraose -H(+) C26H45NO21/ HM Alpha-D-Manp-(1 -> 2)-a-D-Manp-(1 -> 2)-a-D-Manp-(1 -> 3)-b-D-Manp-(1 -> 4)-D-GlcNAcp -H(+) C26H45NO21/	3937.71	1821.03	3806.64	1.03443	0.478382	Tetrasaccharides
747.267	HM O-b-D-Gal-(1->3)-O-[O-b-D-Gal-(1->4)-2-(acetylamino)-2-deoxy-b-D-Glc-(1->6)]-2-(acetylamino)-2-deoxy- D-Galactose -H(+) C28H48N2O21/	7268.51	2588.8	7959.19	0.913223	0.325259	Tetrasaccharides
775.215	HM Hyaluronan -H(+) C28H44N2O23/	2008.54	872.206	1770.64	1.13436	0.492593	Tetrasaccharides
778.274	HM 3'-Sialyl-3-fucosyllactose -H(+) C29H49NO23/	3201.32	1667.74	3300.32	0.970002	0.505325	Tetrasaccharides
264.108	HM Thiamine -H(+) C12H17N4OS/	6498.47	5010.36	6674.43	0.973637	0.750679	Thiamines
57.9731	BSMo Thiocyanate -H(+) CHNS/	603.255	464.597	243.988	2.47248	1.90418	Thiocyanates
72.9603	HM Hypothiocyanite -H(+) CNOS/	420.358	802.333	231.826	1.81325	3.46092	Thiocyanates
116.018	HM Homocysteine thiolactone -H(+) C4H7NOS/	455.623	640.784	506.58	0.89941	1.26492	Thiolanes
485.2	HM Glucosylgalactosyl hydroxylysine -H(+) C18H34N2O13/	14828.6	8375.99	14546	1.01943	0.575827	Trisaccharides
503.162	HM Maltotriose -H(+) C18H32O16/ HM Raffinose -H(+) C18H32O16/ HM Levan -H(+) C18H32O16/ HM 3-Galactosyllactose -H(+) C18H32O16/ HM Dextrin -H(+) C18H32O16/ HM 1-Kestose -H(+) C18H32O16/ HM Melezitose -H(+) C18H32O16/	1.83292e+06	144047	1.23587e+06	1.4831	0.116555	Trisaccharides
528.196	HM O-6-deoxy-a-L-galactopyranosyl-(1->2)-O-b-D-galactopyranosyl-(1->3)-2-(acetylamino)-2-deoxy-D-Galactose -H(+) C20H35NO15/ HM Lewis X trisaccharide -H(+) C20H35NO15/ HM Lewis a trisaccharide -H(+) C20H35NO15/	10296.6	4483.95	9980.92	1.03163	0.449252	Trisaccharides
535.147	HM 1,4-beta-D-Glucan -H(+) C18H32O18/	4953.06	2378.9	4660.26	1.06283	0.510466	Trisaccharides
626.243	HM Tri-N-acetylchitotriose -H(+) C24H41N3O16/	7008.61	3719.52	7169.23	0.977595	0.518818	Trisaccharides
673.228	HM (N-acetylneuraminosyl(a2-6)lactosamine) -H(+) C25H42N2O19/ HM 3-Sialyl-N-acetyllactosamine -H(+) C25H42N2O19/ HM 6-Sialyl-N-acetyllactosamine -H(+) C25H42N2O19/	7399.69	3421.61	8699.45	0.850593	0.393313	Trisaccharides
59.0208	HM Urea -H(+) CH4N2O/	4403.8	3969.78	3884.94	1.13356	1.02184	Ureas
58.0408	HM Guanidine -H(+) CH5N3/	1489.38	1719.03	1962.07	0.759089	0.87613
61.9881	BSMo Nitrate -H(+) HNO3/	16634.3	11683.1	17586	0.945883	0.664343
68.0551	HM 1-pyrroline -H(+) C4H7N/	1567.51	1082.14	941.315	1.66524	1.1496
72.0094	BSMo dehydroglycine -H(+) C2H3NO2/	2874.53	2263.47	2211.22	1.29997	1.02363
72.0503	HM 3-Aminopropionaldehyde -H(+) C3H7NO/ HM N,N-Dimethylformamide -H(+) C3H7NO/ HM Aminoacetone -H(+) C3H7NO/	2166.16	1984.77	2055.26	1.05396	0.965702
78.9554	BSM phosphonate -H(+) HO3P/	3520.48	3569.53	3540.64	0.994305	1.00816
78.9593	BSM phosphonate -H(+) HO3P/	12896.3	13627.6	14220.9	0.906854	0.958284
78.9622	BSM phosphonate -H(+) HO3P/	39365.5	71034.6	40215.2	0.978871	1.76636
80.9625	BSMo Sulfite -H(+) H2O3S/	11320.9	11009.7	11737.6	0.9645	0.937988
80.969	BSMo Sulfite -H(+) H2O3S/	3887.72	3692.48	3980.75	0.976629	0.927584
85.0295	HM Gamma-Butyrolactone -H(+) C4H6O2/ HM Oxolan-3-one -H(+) C4H6O2/ HM Diacetyl -H(+) C4H6O2/ HM But-2-enoic acid -H(+) C4H6O2/	16072.8	15507.1	17402.6	0.923587	0.891079
88.0026	BSMo Oxamate -H(+) C2H3NO3/	827.06	891.766	431.153	1.91825	2.06833
88.0403	HM Beta-Alanine -H(+) C3H7NO2/ HM L-Alanine -H(+) C3H7NO2/ HM Sarcosine -H(+) C3H7NO2/ HM D-Alanine -H(+) C3H7NO2/	82554.9	94033.8	74769	1.10413	1.25766
89.007	BSM carboxymethoxylamine -H(+) C2H4NO3/	1778.97	1394.28	1704.36	1.04378	0.818065
89.0166	BSM carboxymethoxylamine -H(+) C2H4NO3/	2363.34	1949.65	1889	1.25111	1.03211
89.0244	HM L-Lactic acid -H(+) C3H6O3/ HM Hydroxypropionic acid -H(+) C3H6O3/ HM Glyceraldehyde -H(+) C3H6O3/ HM D-Lactic acid -H(+) C3H6O3/ HM Dihydroxyacetone -H(+) C3H6O3/	32165.1	36922.8	30978.6	1.0383	1.19188
93.0345	HM Phenol -H(+) C6H6O/	27447	27316.5	33450.7	0.820521	0.816618
94.9786	BSMo methanesulfonate -H(+) CH4O3S/	1.11049e+06	1.15684e+06	1.15995e+06	0.957359	0.997319
94.9805	BSMo methanesulfonate -H(+) CH4O3S/	1.83627e+06	1.83546e+06	1.89705e+06	0.967958	0.96753
95.0133	BSM Protoanemonin -H(+) C5H4O2/	22475.8	19461	21532.5	1.04381	0.903798
96.9744	HM Phosphoric acid -H(+) H3O4P/	6185759	5.30269e+06	6.38719e+06	0.968463	0.830207
102.056	HM Dimethylglycine -H(+) C4H9NO2/ HM Gamma-Aminobutyric acid -H(+) C4H9NO2/ HM L-Alpha-aminobutyric acid -H(+) C4H9NO2/ HM D-Alpha-aminobutyric acid -H(+) C4H9NO2/ HM 2-Aminoisobutyric acid -H(+) C4H9NO2/ HM (S)-b-aminoisobutyric acid -H(+) C4H9NO2/ HM (R)-b-aminoisobutyric acid -H(+) C4H9NO2/ HM 3-Aminoisobutanoic acid -H(+) C4H9NO2/	41180.3	39150.1	32436.4	1.26957	1.20698
105.002	BSM 3-mercaptopropionate -H(+) C3H6O2S/	266.074	258.946	581.53	0.457541	0.445284
105.038	HM Benzaldehyde -H(+) C7H6O/	938.842	1165.69	1210.22	0.775764	0.963208
109	BSMo ethanesulfonate -H(+) C2H6O3S/	851.875	596.996	757.701	1.12429	0.787904
112.937	BSMo Thiosulfate -H(+) H2O3S2/	22957.3	16817.9	19875.4	1.15506	0.84617
113.025	BSMo 2-Oxopent-4-enoate -H(+) C5H6O3/	29758	20628.9	28373.9	1.04878	0.727038
120.067	BSM tris-acetate -H(+) C4H11NO3/	24321.3	28367.6	26217.9	0.927657	1.08199
125.06	BSM N3-methylcytosine -H(+) C5H8N3O/ BSM methyl-1,4-benzoquinol -H(+) C7H10O2/	3919.13	3239.08	3951.05	0.991922	0.819803
125.097	BSMo octanoate (protein bound) -H(+) C8H14O/	2670.63	2642.1	2628.5	1.01603	1.00517
127.04	BSM 2-dehydropantoyl lactone -H(+) C6H8O3/ BSM 2-Hydroxy-cis-hex-2,4-dienoate -H(+) C6H8O3/	7593.7	6023.36	7612.24	0.997564	0.791272
130.07	HM 3-Methylindole -H(+) C9H9N/	2730.34	3092.68	2640.49	1.03403	1.17125
133.028	BSM phenylglyoxal -H(+) C8H6O2/ HM (S)-Ureidoglycolic acid -H(+) C3H6N2O4/	10655.4	26168.2	11211.8	0.950371	2.33398
134.03	HM Homocysteine -H(+) C4H9NO2S/ HM Methylcysteine -H(+) C4H9NO2S/	3650.19	4344.47	3593.13	1.01588	1.20911
134.047	BSMo 4-Hydroxy-L-threonine -H(+) C4H9NO4/ HM Adenine -H(+) C5H5N5/	1.50477e+06	1.47327e+06	1.5215e+06	0.989004	0.968304
136.049	HM Isoniazid -H(+) C6H7N3O/	8303.54	6979.56	10932.9	0.759497	0.638396
144.045	BSM 8-hydroxyquinoline -H(+) C9H7NO/	20979.2	16777.1	20780.9	1.00954	0.807333
146.975	BSM mercaptosuccinate -H(+) C4H4O4S/	860.607	1057.7	1052.45	0.817716	1.00499
148.085	BSM benzylguanidine -H(+) C8H11N3/	1947.57	1635.4	1739.95	1.11933	0.939913
150.02	BSM 4-nitrobenzaldehyde -H(+) C7H5NO3/	4628.56	4107.56	3938.11	1.17532	1.04303
151.075	BSM cumene hydroperoxide -H(+) C9H12O2/	4581.52	4069.23	4548.74	1.00721	0.894582
152.011	BSM 3,5-dihydroxybenzoate -H(+) C7H5O4/	2370.22	1917.38	2468.67	0.960119	0.776686
152.996	BSMo Propanoyl phosphate -H(+) C3H7O5P/	5324.41	10058.6	10893.7	0.48876	0.923346
155.035	BSMo 2,3-Dihydro-2,3-dihydroxybenzoate -H(+) C7H8O4/	3015.31	2296.65	3906.1	0.771949	0.587965
157.013	BSM 2-Maleylacetate -H(+) C6H6O5/	9148.29	8127.04	13631.2	0.671126	0.596207
157.062	BSM (2-Naphthyl)methanol -H(+) C11H10O/ BSM 1-Hydroxymethylnaphthalene -H(+) C11H10O/	3813.85	2975.47	4402.52	0.866287	0.675856
163.021	BSM S-carbamylcysteine -H(+) C4H8N2O3S/	266920	309886	295737	0.90256	1.04784
164.022	BSM 2-methylphosphinoyl-2-hydroxyaceticacid -H(+) C5H10O4P/	21511.6	23828.4	23714.2	0.907119	1.00482
164.052	BSM 3-(3-hydroxyphenyl)propionate -H(+) C9H9O3/	3263.9	2657.37	3293.31	0.991069	0.8069
165.075	BSM L-rhamnitol -H(+) C6H14O5/	40913.4	45029.9	27408.9	1.49271	1.6429
170.058	BSM 6-diazo-5-oxo-L-norleucine -H(+) C6H9N3O3/	3524.81	3005.27	4023.57	0.87604	0.746918
171.03	BSMo 3-Dehydroshikimate -H(+) C7H8O5/	6912.16	6086.32	6763.63	1.02196	0.89986
173.046	BSM L-azaserine -H(+) C5H8N3O4/ HM Shikimic acid -H(+) C7H10O5/ HM 2-Isopropyl-3-oxosuccinate -H(+) C7H10O5/	10564.9	9383.5	23916.4	0.441742	0.392346
173.087	HM Suberic acid -H(+) C8H14O4/ HM Ethyladipic acid -H(+) C8H14O4/	5540.45	6245.22	5833.54	0.949758	1.07057
180.047	BSM 3-(2,3-dihydroxyphenyl)propionate -H(+) C9H9O4/ BSM phosphinothricin -H(+) C5H12NO4P/	2355.25	2001.35	2691.08	0.875207	0.7437
180.989	BSM 3,4-dihydroxy-2-butanone-4-P -H(+) C4H7O6P/	25197.2	28209.4	25882.8	0.973514	1.08989
190.974	BSM 2-Chloromaleylacetate -H(+) C6H5ClO5/	1166.45	1412.21	1398.78	0.833907	1.0096
194.989	BSM 4,5-dihydroxyisophthalate -H(+) C8H4O6/	9551.26	9704.45	9723.33	0.982304	0.998059
195.031	BSM D,L- gamma-hydroxyphosphinothricin -H(+) C5H11NO5P/	6399.49	4310.09	6515.59	0.98218	0.661504
196.013	HM Phosphoguanidinoacetate -H(+) C3H8N3O5P/	1551.89	1748.81	1657.02	0.936549	1.05539
199.019	BSM thiabendazole -H(+) C10H6N3S/	8345.43	7677.52	11205.7	0.744747	0.685144
199.144	BSM dimethylsuberimidate -H(+) C10H20N2O2/ BSM ethylglyoxalbis(guanylhydrazone) -H(+) C6H16N8/	1848.07	1330.31	1759.51	1.05033	0.756069
199.15	BSM dimethylsuberimidate -H(+) C10H20N2O2/	1294.83	848.714	1419.48	0.91219	0.597905
200.042	BSM N3-fumaramoyl-L-2,3-diaminopropanoate -H(+) C7H9N2O5/	2231.4	2149.01	2293.15	0.973071	0.937142
200.966	BSM 1-chloro-2,4-dinitrobenzene -H(+) C6H3ClN2O4/	3220.06	3462.39	3155.27	1.02053	1.09734
200.996	BSM Benzoyl phosphate -H(+) C7H7O5P/	6014.91	6072.47	6080.07	0.989282	0.998749
201.088	BSM 4-methylene DAP -H(+) C8H14N2O4/	12359.4	13310.4	11940.2	1.03511	1.11475
201.124	BSM N-alpha-acetyl lysine methyl ester -H(+) C9H18N2O3/	39868	58758	37493.1	1.06334	1.56717
215.032	BSMo 2-C-methyl-D-erythritol 4-phosphate -H(+) C5H13O7P/	17651.4	16058.4	18516.6	0.953273	0.867241
215.068	BSM N3-(4-methoxyfumaroyl)-L-2,3-diaminopropanoate -H(+) C8H12N2O5/	22533.9	13126.4	30055.4	0.749745	0.43674
215.104	BSMo gamma-glutamyl-gamma-butyraldehyde -H(+) C9H16O4N2/	14518.8	15689.8	14138.2	1.02693	1.10975
216.979	BSM Nitrophenylphosphate -H(+) C6H5NO6P/ HM 5-Sulfosalicylic acid -H(+) C7H6O6S/	126744	412704	65264.3	1.94201	6.32359
218.031	BSMo 4-Amino-2-methyl-5-phosphomethylpyrimidine -H(+) C6H10N3O4P/	6302.76	5320.84	5580.62	1.1294	0.95345
218.067	BSMo O-Succinyl-L-homoserine -H(+) C8H13NO6/	5999.23	3483.35	5777.12	1.03845	0.602957
218.092	BSM tryptophanhydroxamate -H(+) C11H13N3O2/	3467.69	2654.91	3668.58	0.945241	0.723688
221.012	BSM 6-seleno-octanoate -H(+) C8H14O2Se/ BSM 8-seleno-octanoate -H(+) C8H14O2Se/	44860.6	46628.7	58371.5	0.768537	0.798827
221.045	BSMo o-Succinylbenzoate -H(+) C11H10O5/	11227.8	11189.4	16343	0.687013	0.684662
224.001	BSM 8-hydroxyquinoline-5-sulfonic acid -H(+) C9H7NO4S/	5313.74	6273.55	7562.08	0.702682	0.829606
224.056	BSMo 4-amino-4-deoxychorismate -H(+) C10H11NO5/	9185.63	4948.68	8747.02	1.05014	0.565757
224.936	BSM 2,5-Dichloro-4-oxohex-2-enedioate -H(+) C6H4Cl2O5/	42056.2	44538.3	44962.5	0.935362	0.990566
226.072	BSM L-Arogenate -H(+) C10H13NO5/	6576.65	5994.73	7613.71	0.86379	0.78736
237.062	BSMo 3-Deoxy-D-manno-2-octulosonate -H(+) C8H14O8/	8613.36	4372.53	8740.54	0.98545	0.500259
240.052	BSMo 2,3-dihydroxybenzoylserine -H(+) C10H11NO6/	5375.89	2923.04	5040.1	1.06662	0.579955
241.119	BSM menaquinone-1 -H(+) C16H18O2/	53699.8	26538.9	58534.7	0.917401	0.453387
245.044	BSMo Glycerophosphoglycerol -H(+) C6H15O8P/	13206.5	21950.3	19529.7	0.676224	1.12394
246.062	BSMo N2-Succinyl-L-glutamate -H(+) C9H13NO7/	5172.53	3573.16	6141.2	0.842267	0.581835
251.202	HM 7Z,10Z-Hexadecadienoic acid -H(+) C16H28O2/ HM 7,10-Hexadecadienoic acid -H(+) C16H28O2/	3965.93	2717.2	2711.79	1.46248	1.00199
252.048	BSM N-delta-(phosphonoacetyl)-L-ornithine -H(+) C7H14N2O6P/	38530.2	31143.8	26134.7	1.47429	1.19166
259.047	BSM 2-amino-2-deoxyglucitol-6-phosphate -H(+) C6H15NO8P/	90439.5	84900.8	92358.2	0.979226	0.919256
259.076	BSMo d-biotin d-sulfoxide -H(+) C10H16N2O4S/	50330.2	19884.2	31932.6	1.57614	0.622694
265.108	BSM 5'-amino-5'-deoxyadenosine -H(+) C10H14N6O3/	19364.5	19017.1	22306.6	0.868108	0.852532
268	BSM alpha-(2,6-anhydro-3-deoxy-D-arabino-heptulopyranosid)onate 7-phosphate -H(+) C7H10O9P/ BSM beta-(2,6-anhydro-3-deoxy-D-arabino-heptulopyranosid)onate 7-phosphate -H(+) C7H10O9P/	5797.26	4125.72	4801.01	1.20751	0.859345
278.087	BSM decoyinine -H(+) C11H13N5O4/	8548.21	5352.95	9126.51	0.936636	0.586527
296.006	BSM phenyl-thiazolylurea-sulfonamides -H(+) C10H9N4O3S2/	4074	3786.19	4243.13	0.960141	0.89231
307.151	BSMo fructoselysine -H(+) C12H24N2O7/ BSMo psicoselysine -H(+) C12H24N2O7/	74995.5	82623.3	46728.2	1.60493	1.76817
310.098	BSM 5'-ethylthioadenosine -H(+) C12H17N5O3S/	19926.3	15486.8	11542.6	1.72633	1.34171
321.026	BSM ribavirin-5'-monophosphate -H(+) C8H11N4O8P/	10324.3	6895.51	6667.04	1.54856	1.03427
326.11	BSM dihydrohomopteroate -H(+) C15H15N6O3/	7449.25	5180.33	10643.5	0.699886	0.486712
335.061	BSM NMNH -H(+) C11H17N2O8P/	9082.99	5848.18	7217.86	1.2584	0.810238
348.051	BSMo 1-(2-Carboxyphenylamino)-1-deoxy-D-ribulose 5-phosphate -H(+) C12H16NO9P/ BSMo N-(5-Phospho-D-ribosyl)anthranilate -H(+) C12H16NO9P/	14815.7	15016.1	15424.4	0.96054	0.973531
350.046	BSM 2,5-diamino-6-hydroxy-4-(5-phosphoribosylamino)pyrimidine -H(+) C9H14N5O8P/	180622	67131.2	68925.8	2.62053	0.973962
351.14	BSM 9-[6(RS)-C-carboxamido-5,6,7-trideoxy-beta-D-ribo-octofuranosyl]-9H-purin-6-amine -H(+) C14H20N6O5/	10263.1	7811.2	11062.9	0.927702	0.70607
352.071	BSMo 2,5-Diamino-6-(ribosylamino)-4-(3H)-pyrimidinone 5'-phosphate -H(+) C9H16N5O8P/	4599.96	2841.67	4390.14	1.04779	0.647285
352.966	BSM 5'-iodo-5'-deoxyuridine -H(+) C9H11IN2O5/	1478.87	1668.11	1748.99	0.845554	0.953753
354.003	BSMo 6-hydroxymethyl-dihydropterin pyrophosphate -H(+) C7H11N5O8P2/	4245.32	3435.92	3659.29	1.16015	0.938958
361.164	HM Thyrotropin-releasing factor -H(+) C16H22N6O4/ HM 12-Oxo-20-carboxy-leukotriene B4 -H(+) C20H26O6/	15249.6	10200.6	16149.2	0.944295	0.63165
379.194	BSMo 1-tetradec-7-enoyl-sn-glycerol 3-phosphate -H(+) C17H33O7P1/ BSMo 2-tetradec-7-enoyl-sn-glycerol 3-phosphate -H(+) C17H33O7P1/	11358.1	8671.33	11053.8	1.02752	0.784463
382.124	BSM S-tubercidinylhomocysteine -H(+) C15H21N5O5S/	10905.7	8630.53	15543.1	0.701643	0.555266
383.119	BSMo Acetyl-maltose -H(+) C14H24O12/	45573.6	26546.8	49742.6	0.916188	0.533683
385.095	BSM fructoselysine-6-phosphate -H(+) C12H23N2O10P/	6606.78	3622.16	6723.4	0.982654	0.53874
389.167	BSM S-hexyl glutathione -H(+) C16H28N3O6S/ BSMo L-alanine-D-glutamate-meso-2,6-diaminoheptanedioate -H(+) C15H26N4O8/	28475.6	17116.5	29955.4	0.950599	0.5714
396.211	BSMo 1-Acyl-sn-glycero-3-phosphoethanolamine (n-C12:0) -H(+) C17H36NO7P1/ BSMo 2-Acyl-sn-glycero-3-phosphoethanolamine (n-C12:0) -H(+) C17H36NO7P1/	5664.86	3964.98	6103.15	0.928186	0.649661
412.154	BSM S-adenosyl-L-ethionine -H(+) C16H25N6O5S/	23591.7	11139.3	32477.9	0.726392	0.34298
433.222	BSMo Glutathionylspermidine -H(+) C17H34N6O5S/	10266.3	8763.56	9387.8	1.09358	0.933505
434.048	BSM aztreonam -H(+) C13H17N5O8S2/	2854.51	2804.52	7448.21	0.383247	0.376536
435.957	BSMo Fe(III)dicitrate -H(+) C12H13FeO14/	1052.87	1013.99	885.021	1.18965	1.14573
453.232	BSMo 2-Acyl-sn-glycero-3-phosphoglycerol (n-C14:1) -H(+) C20H39O9P1/ BSM octyl beta-1,6-D-galactofuranosyl-alpha-D-glucopyranoside -H(+) C20H38O11/ BSMo 1-Acyl-sn-glycero-3-phosphoglycerol (n-C14:1) -H(+) C20H39O9P1/	8124.03	5873.2	7921.98	1.02551	0.741381
459.242	BSM fumagillin -H(+) C26H36O7/	14651	11313.6	13131.9	1.11568	0.861536
460.204	BSMo L-alanine-D-glutamate-meso-2,6-diaminoheptanedioate-D-alanine -H(+) C18H31N5O9/	19594.9	12509.4	18325.3	1.06928	0.68263
477.004	BSM P1-uridyl-P2-phenyl diphosphate -H(+) C15H16N2O12P2/	2162.89	1756.11	1777.09	1.21709	0.988192
479.226	HM 11-Oxo-androsterone glucuronide -H(+) C25H36O9/	14306.9	9904.8	13989	1.02272	0.70804
483.272	BSMo 2-Acyl-sn-glycero-3-phosphoglycerol (n-C16:0) -H(+) C22H45O9P1/ BSMo 1-Acyl-sn-glycero-3-phosphoglycerol (n-C16:0) -H(+) C22H45O9P1/	15614.6	6758.7	9337.88	1.67218	0.723794
533.021	BSMo UDP-4-keto-pyranose -H(+) C14H20N2O16P2/	1289.29	1021.38	1105.22	1.16655	0.924143
618.085	BSMo ADP-L-glycero-D-manno-heptose -H(+) C17H27N5O16P2/	1127.92	3363.27	1802.73	0.625674	1.86565
661.402	BSMo Phosphatidylglycerol (ditetradec-7-enoyl, n-C14:1) -H(+) C34H63O10P1/	1072.53	910.432	689.464	1.55561	1.32049
674.087	BSM pyridine 3-aldehyde adenine dinucleotide -H(+) C22H25N6O15P2/	552.779	303	526.219	1.05047	0.575805
677.09	BSM dihydro-UDP-N-acetylmuramate -H(+) C20H30N3O19P2/	1523.96	2099.42	1790.54	0.851116	1.17251
681.529	BSMo 3-Octaprenyl-4-hydroxybenzoate -H(+) C47H70O3/	1315.77	3025.2	2521.37	0.521848	1.19983
701.511	BSM distearoyl phosphatidate -H(+) C39H75O8P/	3273.81	3622	4559	0.718098	0.794473
701.531	BSMo 2-Demethylmenaquinone 8 -H(+) C50H70O2/	15862.1	12273.1	25883.2	0.612833	0.474173
703.546	BSMo 2-Demethylmenaquinol 8 -H(+) C50H72O2/	1992.19	1806.61	2280.99	0.873385	0.792027
706.242	HM (a-D-mannosyl)2-b-D-mannosyl-N-acetylglucosamine -H(+) C26H45NO21/ HM Lacto-N-tetraose -H(+) C26H45NO21/ HM Neolactotetraose -H(+) C26H45NO21/ HM Alpha-D-Manp-(1 -> 2)-a-D-Manp-(1 -> 2)-a-D-Manp-(1 -> 3)-b-D-Manp-(1 -> 4)-D-GlcNAcp -H(+) C26H45NO21/	4276.05	2116.99	4698.62	0.910065	0.450555
708.206	BSM pteroyl-gamma-glutamyl-gamma-glutamylglutamate -H(+) C30H31N9O12/	17413.1	2029.29	13583.7	1.28191	0.149391
713.548	BSMo 2-Octaprenyl-3-methyl-5-hydroxy-6-methoxy-1,4-benzoquinol -H(+) C48H74O4/	302.512	512.442	503.563	0.600742	1.01763
717.275	BSM tunicamycin -H(+) C30H46N4O16/	4736.18	2691.83	5064.67	0.935143	0.531493
763.551	BSM PG(16:0/19:0) -H(+) C41H81O10P/ BSM PG(19:0/16:0) -H(+) C41H81O10P/	781.485	837.336	680.665	1.14812	1.23017
767.389	BSMo coprogen unloaded (no Fe(III)) -H(+) C35H56N6O13/	5197.8	3797.27	4025.34	1.29127	0.943341
791.543	BSMo acyl phosphatidylglycerol (n-C12:0) -H(+) C42H81O11P/	1756.87	4567.22	2346.66	0.748669	1.94627
801.562	BSMo cyclopropane phosphatidylglycerol (dioctadec-11,12-cyclo-anoyl, n-C18:0 cyclo) -H(+) C44H83O10P1/	2118.45	2451.56	2109.05	1.00446	1.1624
805.594	BSM PG(19:0/19:0) -H(+) C44H87O10P/	3947.08	6880.87	4936.85	0.799515	1.39378
845.655	BSMo Undecaprenyl phosphate -H(+) C55H91O4P/	424.404	594.664	701.97	0.60459	0.847135
849.335	BSMo N-Acetyl-D-glucosamine(anhydrous)N-Acetylmuramyl-tripeptide -H(+) C34H54N6O19/	3660.29	2063.26	3408.3	1.07393	0.605362
859.26	BSM Sirohydrochlorin -H(+) C42H44N4O16/	1973.05	604.792	1818.68	1.08488	0.332545
861.286	BSMo sirohydrochlorin -H(+) C42H46N4O16/	4204.41	1154.79	6189.4	0.679292	0.186576
863.308	BSMo dihydrosirohydrochlorin -H(+) C42H48N4O16/	2700.58	1056	2846.89	0.948609	0.370931
875.647	BSMo acyl phosphatidylglycerol (n-C14:0) -H(+) C48H93O11P/	265.093	238.485	236.162	1.1225	1.00983
876.151	BSM DDP-N-acetylmuramoyl-L-alanyl-D-glutamate -H(+) C28H41N5O23P2/	585.815	425.799	689.004	0.850234	0.617992
948.479	BSMo CDP-1,2-dihexadec-9-enoylglycerol -H(+) C44H77N3O15P2/	5556.58	3875.41	4280.13	1.29823	0.905442
953.68	BSMo acyl phosphatidylglycerol (n-C16:1) -H(+) C54H99O11P/	724.597	489.325	545.702	1.32783	0.896689
