# Supplementary material for: The outer mucus layer hosts a distinct intestinal microbial niche
Source: Nat Commun. 2015 Sep 22;6:8292. doi: 10.1038/ncomms9292 (PMC4595636; doi:10.1038/ncomms9292)
Supplement: Supplementary Data 9 — Comparison of ion intensities between colonic contents of germ-free mice and monocolonised mice. The table shows the raw data comparing ion intensities in colonic contents of either E. coli or B. thetaiotaomicron monocolonised mice to germ-free mice. Average intensity is calculated from four biological replicates. Chemical taxonomy is cited from Human Metabolome database. [file ncomms9292-s10.xlsx]

## Sheet: Sheet1
Supplementary Data 9: Comparison of ion intensities between colonic contents of germ-free mice and monocolonised mice. The table shows the raw data comparing ion intensities in colonic contents of either E. coli or B. thetaiotaomicron monocolonised mice to germ-free mice. Average intensity is calculated from four biological replicates. Chemical taxonomy is cited from Human Metabolome database.
ion m/z	ion annotation	Average intensity of ions in contents of E. coli monocolonised mice	Average intensity of ions in contents of B. thetaiotaomicron monocolonised mice	Average intensity of ions in contents of germ-free mice	Fold change (E. coli mono /germfree mice)	Fold change (B.thetaiotaomicron /germ-free mice)	Chemical taxonomy-class level
271.096	HM 5C-aglycone -H(+) C16H16O4/	23728.9	24076.7	41609.4	0.570278	0.578635	Acenes
87.0451	HM Butyric acid -H(+) C4H8O2/ HM Isobutyric acid -H(+) C4H8O2/ HM Acetoin -H(+) C4H8O2/	3739.53	4057.12	3376.7	1.10745	1.2015	Acyloins
59.0492	HM Propyl alcohol -H(+) C3H8O/ HM Isopropyl alcohol -H(+) C3H8O/	1389.46	1459.21	1292.07	1.07537	1.12936	Alcohols and Polyols
73.0294	HM Propionic acid -H(+) C3H6O2/ HM Lactaldehyde -H(+) C3H6O2/ HM 3-Hydroxypropanal -H(+) C3H6O2/ HM D-Lactaldehyde -H(+) C3H6O2/ HM Hydroxyacetone -H(+) C3H6O2/	11075.6	36979.6	7533.35	1.4702	4.90879	Alcohols and Polyols
229.208	HM Capryloylcholine -H(+) C13H28NO2/	1957.32	1766.01	1910.3	1.02462	0.924469	Alcohols and Polyols
257.239	HM Decanoylcholine -H(+) C15H32NO2/	35956	28627.9	36442.8	0.986643	0.785557	Alcohols and Polyols
271.255	HM Undecanoylcholine -H(+) C16H34NO2/	2235.66	2137.61	2343.85	0.953844	0.91201	Alcohols and Polyols
339.308	HM 9-Hexadecenoylcholine -H(+) C21H42NO2/	671.692	537.622	1298.3	0.517363	0.414097	Alcohols and Polyols
319.136	HM Valproic acid glucuronide -H(+) C14H24O8/ HM Octanoylglucuronide -H(+) C14H24O8/	58982	50711.7	84930.2	0.694476	0.597098	Alkyl Glycosides
72.045	HM 3-Aminopropionaldehyde -H(+) C3H7NO/ HM N,N-Dimethylformamide -H(+) C3H7NO/ HM Aminoacetone -H(+) C3H7NO/	2173.02	1945.08	2237.89	0.971015	0.86916	Alkylamines
86.0607	HM 4-Aminobutyraldehyde -H(+) C4H9NO/	3199.38	1943.18	1873.75	1.70747	1.03705	Alkylamines
143.119	HM N-Acetylcadaverine -H(+) C7H16N2O/ HM 1-(3-Aminopropyl)-4-aminobutanal -H(+) C7H16N2O/	4809.94	5832.55	4973.7	0.967075	1.17268	Alkylamines
218.103	HM Pantothenic acid -H(+) C9H17NO5/ HM Cis-zeatin -H(+) C10H13N5O/	29646.6	31713	18659.5	1.58882	1.69956	Alkylamines
67.019	HM 3-Butyn-1-al -H(+) C4H4O/	3047.28	2320.03	1774.41	1.71735	1.3075	Alkynes
74.0247	HM Glycine -H(+) C2H5NO2/	10158.9	5763.39	12267.1	0.828145	0.469824	Amino Acids and Derivatives
86.0246	HM 2-Aminoacrylic acid -H(+) C3H5NO2/	7049.08	4859.1	5880.02	1.19882	0.826375	Amino Acids and Derivatives
88.038	HM Beta-Alanine -H(+) C3H7NO2/ HM L-Alanine -H(+) C3H7NO2/ HM Sarcosine -H(+) C3H7NO2/ HM D-Alanine -H(+) C3H7NO2/	40597.6	21275.5	37016.9	1.09673	0.57475	Amino Acids and Derivatives
100.04	BSM azetidine-2-carboxylate -H(+) C4H7NO2/ BSM 1-Aminocyclopropane-1-carboxylic acid -H(+) C4H7NO2/	5491.37	5317.82	6487	0.846519	0.819766	Amino Acids and Derivatives
102.054	HM Dimethylglycine -H(+) C4H9NO2/ HM Gamma-Aminobutyric acid -H(+) C4H9NO2/ HM L-Alpha-aminobutyric acid -H(+) C4H9NO2/ HM D-Alpha-aminobutyric acid -H(+) C4H9NO2/ HM 2-Aminoisobutyric acid -H(+) C4H9NO2/ HM (S)-b-aminoisobutyric acid -H(+) C4H9NO2/ HM (R)-b-aminoisobutyric acid -H(+) C4H9NO2/ HM 3-Aminoisobutanoic acid -H(+) C4H9NO2/	53224.4	45328.2	21507.2	2.47473	2.10758	Amino Acids and Derivatives
104.035	HM L-Serine -H(+) C3H7NO3/ HM D-Serine -H(+) C3H7NO3/	5775.12	11180.6	44695.6	0.12921	0.25015	Amino Acids and Derivatives
110.025	HM Pyrrole-2-carboxylic acid -H(+) C5H5NO2/	22479.4	22328.6	40465	0.555526	0.5518	Amino Acids and Derivatives
116.035	HM Acetylglycine -H(+) C4H7NO3/ HM L-2-Amino-3-oxobutanoic acid -H(+) C4H7NO3/ HM L-Aspartate-semialdehyde -H(+) C4H7NO3/	4144.09	3906.69	3927.14	1.05525	0.994793	Amino Acids and Derivatives
116.072	HM Betaine -H(+) C5H11NO2/ HM L-Valine -H(+) C5H11NO2/ HM N-Methyl-a-aminoisobutyric acid -H(+) C5H11NO2/ HM 5-Aminopentanoic acid -H(+) C5H11NO2/	342875	88098.5	193546	1.77154	0.455181	Amino Acids and Derivatives
118.051	HM L-Threonine -H(+) C4H9NO3/ HM L-Homoserine -H(+) C4H9NO3/ HM L-Allothreonine -H(+) C4H9NO3/	42864.4	12719.3	85935.6	0.498796	0.14801	Amino Acids and Derivatives
120.012	HM L-Cysteine -H(+) C3H7NO2S/ HM D-Cysteine -H(+) C3H7NO2S/	5727.5	4905.17	8759.29	0.653878	0.559997	Amino Acids and Derivatives
128.035	HM Pyroglutamic acid -H(+) C5H7NO3/ HM Pyrrolidonecarboxylic acid -H(+) C5H7NO3/ HM Pyrroline hydroxycarboxylic acid -H(+) C5H7NO3/ HM N-Acryloylglycine -H(+) C5H7NO3/ HM 1-Pyrroline-4-hydroxy-2-carboxylate -H(+) C5H7NO3/	117922	106675	131682	0.895507	0.810093	Amino Acids and Derivatives
130.051	HM Hydroxyproline -H(+) C5H9NO3/ HM N-Acetyl-L-alanine -H(+) C5H9NO3/ HM Propionylglycine -H(+) C5H9NO3/ HM 5-Aminolevulinic acid -H(+) C5H9NO3/ HM L-Glutamic-gamma-semialdehyde -H(+) C5H9NO3/ HM 3-Hydroxy-L-proline -H(+) C5H9NO3/ HM 4-Hydroxy-L-proline -H(+) C5H9NO3/ HM 5-Amino-2-oxopentanoic acid -H(+) C5H9NO3/	57577.2	60800.6	47825.7	1.2039	1.2713	Amino Acids and Derivatives
131.083	HM Ornithine -H(+) C5H12N2O2/ HM D-Ornithine -H(+) C5H12N2O2/	104589	79152.5	106816	0.979144	0.741015	Amino Acids and Derivatives
132.022	BSMo (-)-Ureidoglycolate -H(+) C3H5N2O4/	2609.58	2894.04	3405.74	0.766232	0.849755	Amino Acids and Derivatives
132.03	HM L-Aspartic acid -H(+) C4H7NO4/ HM D-Aspartic acid -H(+) C4H7NO4/ HM Iminodiacetate -H(+) C4H7NO4/	23703.8	47879.4	46891.6	0.505502	1.02107	Amino Acids and Derivatives
134.025	HM Homocysteine -H(+) C4H9NO2S/ HM Methylcysteine -H(+) C4H9NO2S/	7019.47	8882.6	7773.95	0.902947	1.14261	Amino Acids and Derivatives
137.028	BSMo butanesulfonate -H(+) C4H10O3S/ HM 4-Hydroxybenzoic acid -H(+) C7H6O3/ HM 3-Hydroxybenzoic acid -H(+) C7H6O3/ HM Gentisate aldehyde -H(+) C7H6O3/	556654	510098	483897	1.15036	1.05415	Amino Acids and Derivatives
138.02	HM 4-Nitrophenol -H(+) C6H5NO3/ HM 6-Hydroxynicotinic acid -H(+) C6H5NO3/ HM 3-Hydroxypicolinic acid -H(+) C6H5NO3/	18716.1	15552.1	24741.4	0.756468	0.628586	Amino Acids and Derivatives
142.051	HM Vinylacetylglycine -H(+) C6H9NO3/	10853.6	10311.2	13028.2	0.83308	0.791452	Amino Acids and Derivatives
145.098	HM L-Lysine -H(+) C6H14N2O2/ HM D-Lysine -H(+) C6H14N2O2/ HM (3S)-3,6-Diaminohexanoate -H(+) C6H14N2O2/ HM (3S,5S)-3,5-Diaminohexanoate -H(+) C6H14N2O2/	309132	272879	338328	0.913704	0.806552	Amino Acids and Derivatives
146.046	HM L-Glutamic acid -H(+) C5H9NO4/ HM N-Methyl-D-aspartic acid -H(+) C5H9NO4/ HM N-Acetylserine -H(+) C5H9NO4/ HM O-Acetylserine -H(+) C5H9NO4/ HM D-Glutamic acid -H(+) C5H9NO4/ HM L-4-Hydroxyglutamate semialdehyde -H(+) C5H9NO4/	341319	326548	257152	1.32731	1.26987	Amino Acids and Derivatives
148.044	HM L-Methionine -H(+) C5H11NO2S/ HM 5,6-Dihydroxyindole -H(+) C8H7NO2/	43994.6	39860.5	24093.1	1.82602	1.65443	Amino Acids and Derivatives
150.056	HM Acetaminophen -H(+) C8H9NO2/ HM 2-Phenylglycine -H(+) C8H9NO2/ HM Dopamine quinone -H(+) C8H9NO2/ HM Leukoaminochrome -H(+) C8H9NO2/	16073.3	13683.1	26943.5	0.596557	0.507846	Amino Acids and Derivatives
151.985	HM Thiocysteine -H(+) C3H7NO2S2/	2309.06	1285.63	2872.78	0.803774	0.447522	Amino Acids and Derivatives
152.002	BSMo 3-Sulfino-L-alanine -H(+) C3H7NO4S/	7578.91	7815.61	15537.8	0.487774	0.503008	Amino Acids and Derivatives
154.062	HM L-Histidine -H(+) C6H9N3O2/	218081	64219.5	169817	1.28421	0.378168	Amino Acids and Derivatives
155.01	HM Orotic acid -H(+) C5H4N2O4/	2618.01	2331.17	1749.85	1.49614	1.33222	Amino Acids and Derivatives
156.03	HM 2-Aminomuconic acid -H(+) C6H7NO4/	3830.37	3156.17	4491.12	0.852877	0.702759	Amino Acids and Derivatives
156.067	HM 3-Methylcrotonylglycine -H(+) C7H11NO3/ HM Tiglylglycine -H(+) C7H11NO3/	8696.41	9164.07	10181.1	0.854171	0.900106	Amino Acids and Derivatives
158.082	HM 2-Methylbutyrylglycine -H(+) C7H13NO3/ HM Isovalerylglycine -H(+) C7H13NO3/ HM Valerylglycine -H(+) C7H13NO3/ HM N-Acetylvaline -H(+) C7H13NO3/ HM 3-Dehydrocarnitine -H(+) C7H13NO3/ HM 5-Acetamidovalerate -H(+) C7H13NO3/	9491.12	7476.25	8727.87	1.08745	0.856595	Amino Acids and Derivatives
159.114	HM N(6)-Methyllysine -H(+) C7H16N2O2/ HM Isoputreanine -H(+) C7H16N2O2/	2832.81	2344.99	2965.27	0.955329	0.790819	Amino Acids and Derivatives
160.04	HM 2-Indolecarboxylic acid -H(+) C9H7NO2/ HM Indole-3-carboxylic acid -H(+) C9H7NO2/ HM 4,6-Dihydroxyquinoline -H(+) C9H7NO2/	21302.3	18317.3	26565.2	0.801886	0.689521	Amino Acids and Derivatives
160.062	HM Aminoadipic acid -H(+) C6H11NO4/	14014.3	12395.2	14196	0.987197	0.873149	Amino Acids and Derivatives
161.094	HM 5-Hydroxylysine -H(+) C6H14N2O3/	3545.73	2739.19	2987.26	1.18695	0.916958	Amino Acids and Derivatives
162.023	HM Acetylcysteine -H(+) C5H9NO3S/	32919.7	26851.4	46305.9	0.710918	0.579869	Amino Acids and Derivatives
164.038	HM Methionine sulfoxide -H(+) C5H11NO3S/ HM 4-Pyridoxolactone -H(+) C8H7NO3/ HM Formylanthranilic acid -H(+) C8H7NO3/ HM 5-Pyridoxolactone -H(+) C8H7NO3/ HM Noradrenochrome -H(+) C8H7NO3/	20740.4	14823.8	22970.1	0.902927	0.64535	Amino Acids and Derivatives
166.018	HM Quinolinic acid -H(+) C7H5NO4/ HM Homocysteinesulfinic acid -H(+) C4H9NO4S/	19759.7	21834.5	34913.6	0.565961	0.625386	Amino Acids and Derivatives
166.953	HM Selenocysteine -H(+) C3H6NO2Se/	5444.46	5717.07	4709.2	1.15613	1.21402	Amino Acids and Derivatives
167.955	BSM Selenocysteine -H(+) C3H7NO2Se/	2244.94	2168.05	1779.13	1.26182	1.2186	Amino Acids and Derivatives
168.028	HM 2-Furoylglycine -H(+) C7H7NO4/ HM L-2,3-Dihydrodipicolinate -H(+) C7H7NO4/	88497.9	95382.3	52975	1.67056	1.80052	Amino Acids and Derivatives
170.046	HM Tetrahydrodipicolinate -H(+) C7H9NO4/	8238.95	10520.7	9488	0.868355	1.10885	Amino Acids and Derivatives
172.042	HM Quinaldic acid -H(+) C10H7NO2/	6582.34	6399.4	8092.88	0.813349	0.790744	Amino Acids and Derivatives
172.062	HM N-Acetyl-L-glutamate 5-semialdehyde -H(+) C7H11NO4/	18566.8	15954.7	21660.8	0.857159	0.73657	Amino Acids and Derivatives
172.098	HM Hexanoylglycine -H(+) C8H15NO3/ HM Isovalerylalanine -H(+) C8H15NO3/ HM Isovalerylsarcosine -H(+) C8H15NO3/ HM N-Acetylleucine -H(+) C8H15NO3/	16641.3	11230.1	11404.1	1.45924	0.984741	Amino Acids and Derivatives
173.057	HM Formiminoglutamic acid -H(+) C6H10N2O4/ HM N-Acetylasparagine -H(+) C6H10N2O4/	17452.5	17033.6	26330.6	0.662823	0.646914	Amino Acids and Derivatives
173.093	HM N-Acetylornithine -H(+) C7H14N2O3/	19759.9	22165.3	21136.5	0.934872	1.04867	Amino Acids and Derivatives
173.104	HM L-Arginine -H(+) C6H14N4O2/ HM D-Arginine -H(+) C6H14N4O2/ HM N-Methyltryptamine -H(+) C11H14N2/	269913	208029	271215	0.995202	0.767026	Amino Acids and Derivatives
174.077	BSM 8-thio-octanoate -H(+) C8H15O2S/ HM N-Carboxyethyl-g-aminobutyric acid -H(+) C7H13NO4/	12845.2	10943.8	12444.8	1.03217	0.879384	Amino Acids and Derivatives
174.089	HM Citrulline -H(+) C6H13N3O3/ HM Argininic acid -H(+) C6H13N3O3/	7967.46	5021.36	7291.79	1.09266	0.688633	Amino Acids and Derivatives
176.04	HM N-Formyl-L-methionine -H(+) C6H11NO3S/	91686.5	141853	450705	0.203429	0.314736	Amino Acids and Derivatives
182.012	HM L-Homocysteic acid -H(+) C4H9NO5S/	7938.66	7119.9	8236.56	0.963831	0.864426	Amino Acids and Derivatives
184.002	HM Phosphoserine -H(+) C3H8NO6P/ HM DL-O-Phosphoserine -H(+) C3H8NO6P/	5782	7325.3	3808.46	1.5182	1.92343	Amino Acids and Derivatives
188.001	HM Lanthionine ketimine -H(+) C6H7NO4S/	3083.1	2636.48	2645.42	1.16545	0.996619	Amino Acids and Derivatives
188.036	HM Kynurenic acid -H(+) C10H7NO3/ BSMo lipoate (protein bound) -H(+) C8H13OS2/	6182.52	6145.9	6237.01	0.991265	0.985392	Amino Acids and Derivatives
188.056	HM Glutarylglycine -H(+) C7H11NO5/ HM N-Acetylglutamic acid -H(+) C7H11NO5/	14172.8	13718.9	14360.5	0.986933	0.955323	Amino Acids and Derivatives
188.102	HM Homocitrulline -H(+) C7H15N3O3/	6890.45	5071.58	9398.52	0.733143	0.539615	Amino Acids and Derivatives
189.053	HM L-beta-aspartyl-L-glycine -H(+) C6H10N2O5/	8539.99	8694.31	13486.2	0.633239	0.644682	Amino Acids and Derivatives
189.088	HM Diaminopimelic acid -H(+) C7H14N2O4/	8755.76	10346.4	8756.06	0.999965	1.18162	Amino Acids and Derivatives
190.054	HM 5-Hydroxyindoleacetic acid -H(+) C10H9NO3/ HM N-Acetyl-L-methionine -H(+) C7H13NO3S/	38736.3	30462.8	29952.6	1.29325	1.01704	Amino Acids and Derivatives
194.046	BSM D-Mannonate -H(+) C6H11O7/ HM Salicyluric acid -H(+) C9H9NO4/ HM Dopaquinone -H(+) C9H9NO4/ HM 4-Carboxyphenylglycine -H(+) C9H9NO4/ HM Alpha-Hydroxyhippuric acid -H(+) C9H9NO4/ HM Leucodopachrome -H(+) C9H9NO4/ HM 3-Hydroxyhippuric acid -H(+) C9H9NO4/	10647.6	9742.01	14256.2	0.746873	0.683352	Amino Acids and Derivatives
195.986	HM Selenomethionine -H(+) C5H11NO2Se/	9546.13	2465.65	6052.46	1.57723	0.40738	Amino Acids and Derivatives
196.008	HM Phosphoguanidinoacetate -H(+) C3H8N3O5P/	2523.29	2033.76	2571.11	0.981401	0.791005	Amino Acids and Derivatives
198.015	HM O-Phosphohomoserine -H(+) C4H10NO6P/ HM O-Phosphothreonine -H(+) C4H10NO6P/	2366.98	1871.07	2284.87	1.03594	0.818897	Amino Acids and Derivatives
199.969	HM Cysteine-S-sulfate -H(+) C3H7NO5S2/	40314.5	9268.65	17953.4	2.2455	0.516261	Amino Acids and Derivatives
202.018	HM Cystathionine ketimine -H(+) C7H9NO4S/	6798.35	6342.16	13067.8	0.520235	0.485326	Amino Acids and Derivatives
203.068	HM L-beta-aspartyl-L-alanine -H(+) C7H12N2O5/ HM 5-L-Glutamylglycine -H(+) C7H12N2O5/	37288.6	33164.3	53800	0.693097	0.616437	Amino Acids and Derivatives
203.083	HM L-Tryptophan -H(+) C11H12N2O2/ HM D-Tryptophan -H(+) C11H12N2O2/	71444.8	121887	157536	0.453515	0.773709	Amino Acids and Derivatives
204.032	HM Xanthurenic acid -H(+) C10H7NO4/	6480.56	6755.2	7522.03	0.861545	0.898055	Amino Acids and Derivatives
206.082	HM N-Acetyl-L-phenylalanine -H(+) C11H13NO3/ HM Phenylpropionylglycine -H(+) C11H13NO3/ HM 3-Phenylpropionylglycine -H(+) C11H13NO3/	17982.7	16126.2	23003.9	0.78172	0.701018	Amino Acids and Derivatives
210.077	HM 3-Methoxytyrosine -H(+) C10H13NO4/ HM Methyldopa -H(+) C10H13NO4/	24606	22365.8	40242.8	0.611437	0.555772	Amino Acids and Derivatives
214.145	HM N-Nonanoylglycine -H(+) C11H21NO3/	2855.82	2356.4	3403.19	0.83916	0.69241	Amino Acids and Derivatives
216.098	HM N-a-Acetylcitrulline -H(+) C8H15N3O4/	10787	13470.7	14815.2	0.728101	0.90925	Amino Acids and Derivatives
216.136	HM Gamma-glutamyl-L-putrescine -H(+) C9H19N3O3/	5541.03	9174.62	8766.62	0.632059	1.04654	Amino Acids and Derivatives
216.169	HM Deoxyhypusine -H(+) C10H23N3O2/	828.104	819.858	807.894	1.02502	1.01481	Amino Acids and Derivatives
222.077	HM N-Acetyl-L-tyrosine -H(+) C11H13NO4/	19431.4	17847.1	27997.7	0.694036	0.63745	Amino Acids and Derivatives
225.051	HM 3-Nitrotyrosine -H(+) C9H10N2O5/	31978.9	43543.7	58830.4	0.543579	0.740157	Amino Acids and Derivatives
226.011	HM L-Glutamic acid 5-phosphate -H(+) C5H10NO7P/	3624.07	4477.79	3784.95	0.957495	1.18305	Amino Acids and Derivatives
226.037	HM 5-(2'-Carboxyethyl)-4,6-Dihydroxypicolinate -H(+) C9H9NO6/	26706.1	23038.5	28759.7	0.928593	0.801068	Amino Acids and Derivatives
228.16	HM N-Decanoylglycine -H(+) C12H23NO3/	2891.7	2575.09	3806.39	0.759696	0.676518	Amino Acids and Derivatives
230.068	HM N2-Succinyl-L-glutamic acid 5-semialdehyde -H(+) C9H13NO6/	18462	17728.9	23344.7	0.790842	0.759439	Amino Acids and Derivatives
230.103	HM Isovalerylglutamic acid -H(+) C10H17NO5/ HM Suberylglycine -H(+) C10H17NO5/	15866.1	14878	22259.3	0.712788	0.668398	Amino Acids and Derivatives
231.099	HM N2-Succinyl-L-ornithine -H(+) C9H16N2O5/ HM 4-(Glutamylamino) butanoate -H(+) C9H16N2O5/	20765.5	23942	41342.9	0.502275	0.579108	Amino Acids and Derivatives
231.135	HM Spermic acid 2 -H(+) C10H20N2O4/	24008.9	45395.8	33251.5	0.722041	1.36523	Amino Acids and Derivatives
233.078	HM L-beta-aspartyl-L-threonine -H(+) C8H14N2O6/	29764.4	29109.7	45345.4	0.656392	0.641954	Amino Acids and Derivatives
233.092	HM 5-Methoxytryptophan -H(+) C12H14N2O3/	17992.4	17879.3	29388.8	0.612221	0.60837	Amino Acids and Derivatives
235.072	HM N'-Formylkynurenine -H(+) C11H12N2O4/	12662.8	12657.9	17590.9	0.719848	0.719575	Amino Acids and Derivatives
235.083	HM Salsoline-1-carboxylate -H(+) C12H14NO4/	50894.7	16187.9	45687.7	1.11397	0.354316	Amino Acids and Derivatives
237.051	HM Cystathionine sulfoxide -H(+) C7H14N2O5S/	8730.15	7760.6	10828.4	0.806224	0.716687	Amino Acids and Derivatives
240.006	HM 3-Mercaptolactate-cysteine disulfide -H(+) C6H11NO5S2/	23448.5	32613.7	51561.9	0.454764	0.632516	Amino Acids and Derivatives
242.176	HM N-Undecanoylglycine -H(+) C13H25NO3/	15080.7	9292.77	18330.8	0.822698	0.506947	Amino Acids and Derivatives
245.114	HM L-beta-aspartyl-L-leucine -H(+) C10H18N2O5/ HM L-gamma-glutamyl-L-valine -H(+) C10H18N2O5/	66712.7	89177.9	145957	0.45707	0.610987	Amino Acids and Derivatives
247.057	HM L-beta-aspartyl-L-aspartic acid -H(+) C8H12N2O7/	18949.1	23708.6	38669.3	0.490029	0.613112	Amino Acids and Derivatives
252.087	HM N-Acetylvanilalanine -H(+) C12H15NO5/	22491	22240.3	33344.1	0.674512	0.666992	Amino Acids and Derivatives
253.051	HM Daidzein -H(+) C15H10O4/ HM 5-L-Glutamyl-taurine -H(+) C7H14N2O6S/	331803	317716	407689	0.813864	0.779309	Amino Acids and Derivatives
255.111	HM 2-(3-Carboxy-3-aminopropyl)-L-histidine -H(+) C10H16N4O4/	18394.1	18229.3	25543.6	0.720108	0.713653	Amino Acids and Derivatives
257.981	HM 3-Bromotyrosine -H(+) C9H10BrNO3/	2394.45	2534.41	2489.44	0.961843	1.01807	Amino Acids and Derivatives
259.13	HM L-gamma-glutamyl-L-isoleucine -H(+) C11H20N2O5/ HM L-gamma-glutamyl-L-leucine -H(+) C11H20N2O5/	53007.3	59622.1	62996.4	0.841435	0.946438	Amino Acids and Derivatives
261.073	HM L-beta-aspartyl-L-glutamic acid -H(+) C9H14N2O7/	56746.6	64348.2	112929	0.502498	0.569811	Amino Acids and Derivatives
268.022	HM N-Acetyl-L-glutamyl 5-phosphate -H(+) C7H12NO8P/	6030.49	4659.44	5318.06	1.13396	0.876155	Amino Acids and Derivatives
272.089	HM L-Thyronine -H(+) C15H15NO4/	51052.3	45868.8	82766.4	0.616824	0.554196	Amino Acids and Derivatives
274.104	HM Norophthalmic acid -H(+) C10H17N3O6/ HM Gamma-Glutamylglutamine -H(+) C10H17N3O6/	43155.4	37722.8	72069	0.598807	0.523426	Amino Acids and Derivatives
274.141	HM Epsilon-(gamma-Glutamyl)-lysine -H(+) C11H21N3O5/ HM L-a-glutamyl-L-Lysine -H(+) C11H21N3O5/	69349.1	77712.9	116826	0.593612	0.665204	Amino Acids and Derivatives
275.088	HM Gamma Glutamylglutamic acid -H(+) C10H16N2O7/	49502.6	42739.2	66361.6	0.745953	0.644035	Amino Acids and Derivatives
276.023	HM DOPA sulfate -H(+) C9H11NO7S/	13656.6	16157.5	39971	0.341663	0.40423	Amino Acids and Derivatives
284.224	HM Myristoylglycine -H(+) C16H31NO3/	1207.42	498.513	1484.19	0.813527	0.335883	Amino Acids and Derivatives
286.105	HM N-Ribosylhistidine -H(+) C11H17N3O6/ HM (R,S)-Norlaudanosoline -H(+) C16H17NO4/	42945.7	44040.2	76739.5	0.55963	0.573893	Amino Acids and Derivatives
291.098	HM Canavaninosuccinate -H(+) C9H16N4O7/	67202.5	60563.9	50449.1	1.33209	1.2005	Amino Acids and Derivatives
326.268	HM Margaroylglycine -H(+) C19H37NO3/	1597.58	1485.69	1645.01	0.971169	0.90315	Amino Acids and Derivatives
334.126	HM Aspartylglycosamine -H(+) C12H21N3O8/	29691.9	32658.7	51351.2	0.578213	0.635987	Amino Acids and Derivatives
382.101	HM Succinyladenosine -H(+) C14H17N5O8/	33882.8	39580.1	50215.8	0.674744	0.788199	Amino Acids and Derivatives
397.998	HM Monoiodothyronine -H(+) C15H14INO4/	2002.14	1790.74	1647.74	1.21508	1.08678	Amino Acids and Derivatives
398.135	HM S-Adenosylmethionine -H(+) C15H23N6O5S/	53954.7	46177.2	81634.1	0.660933	0.56566	Amino Acids and Derivatives
410.129	HM 13E-Tetranor-16-carboxy-LTE4 -H(+) C19H25NO7S/	25378.6	24979.2	40871.5	0.620936	0.611163	Amino Acids and Derivatives
411.188	HM 17-Hydroxypregnenolone sulfate -H(+) C21H32O6S/ HM Deoxypyridinoline -H(+) C18H28N4O7/	32276.8	32099.9	56831.9	0.567935	0.564822	Amino Acids and Derivatives
438.163	HM 18-Carboxy-dinor-LTE4 -H(+) C21H29NO7S/	30141.2	28687.6	49798.4	0.605264	0.576074	Amino Acids and Derivatives
517.177	HM Poly-g-D-glutamate -H(+) C20H30N4O12/	135726	82610.6	159440	0.851268	0.518131	Amino Acids and Derivatives
300.05	HM N-Acetyl-D-Glucosamine 6-Phosphate -H(+) C8H16NO9P/ HM N-Acetyl-D-mannosamine 6-phosphate -H(+) C8H16NO9P/ HM N-Acetyl-glucosamine 1-phosphate -H(+) C8H16NO9P/ HM N-Acetylglucosamine 6-phosphate -H(+) C8H16NO9P/ HM N-Acetyl-D-galactosamine 1-phosphate -H(+) C8H16NO9P/	8135.51	11861.7	9585.03	0.848773	1.23753	Amino Sugars
92.0505	HM Aniline -H(+) C6H7N/	4848.97	4030.86	5076.78	0.955128	0.79398	Anilines
109.041	HM Imidazole-4-acetaldehyde -H(+) C5H6N2O/	12383.5	10759.7	16295.2	0.759946	0.660299	Azoles
110.072	HM Histamine -H(+) C5H9N3/	7734.27	3648.22	6915.28	1.11843	0.527559	Azoles
125.035	HM Thymine -H(+) C5H6N2O2/ HM Imidazoleacetic acid -H(+) C5H6N2O2/	38344.2	31871	40845.1	0.938772	0.780289	Azoles
140.082	HM L-Histidinol -H(+) C6H11N3O/	1988.27	1741.01	2448.78	0.811944	0.710971	Azoles
155.046	BSM 1-Naphthaldehyde -H(+) C11H8O/ BSM 2-Naphthaldehyde -H(+) C11H8O/ HM 5-Hydroxymethyl-4-methyluracil -H(+) C6H8N2O3/ HM 4-Imidazolone-5-propionic acid -H(+) C6H8N2O3/ HM Imidazolelactic acid -H(+) C6H8N2O3/	5005.02	5253.22	7630.94	0.655884	0.68841	Azoles
105.034	HM Benzaldehyde -H(+) C7H6O/	1228.3	1113.12	1563.86	0.785429	0.711776	Benzaldehydes
121.03	HM Benzoic acid -H(+) C7H6O2/ HM 4-Hydroxybenzaldehyde -H(+) C7H6O2/	26063.4	20772.6	23947.6	1.08835	0.867421	Benzaldehydes
120.046	HM Benzamide -H(+) C7H7NO/	7680.41	6637.35	9066.91	0.847082	0.732041	Benzamides
344.111	HM (S)-Esomeprazole -H(+) C17H19N3O3S/	39221.1	36471.5	69821.5	0.561734	0.522353	Benzimidazoles
358.127	HM Rabeprazole -H(+) C18H21N3O3S/	41519.2	38196	71997.7	0.576674	0.530518	Benzimidazoles
352.123	HM Protopine -H(+) C20H19NO5/	24720.3	23975.4	40637.9	0.608306	0.589977	Benzodioxoles
136.04	HM Trigonelline -H(+) C7H7NO2/ HM 2-Aminobenzoic acid -H(+) C7H7NO2/ HM p-Aminobenzoic acid -H(+) C7H7NO2/ HM 3-Pyridylacetic acid -H(+) C7H7NO2/ HM m-Aminobenzoic acid -H(+) C7H7NO2/	13898.8	12499.1	17339.3	0.80158	0.720855	Benzoic Acid and Derivatives
153.019	HM Gentisic acid -H(+) C7H6O4/ HM 2-Pyrocatechuic acid -H(+) C7H6O4/ HM Protocatechuic acid -H(+) C7H6O4/ HM 3,5-Dihydroxyphenylbenzoic acid -H(+) C7H6O4/	11023.8	9155.99	9989.78	1.1035	0.916535	Benzoic Acid and Derivatives
167.044	HM 2,3-Diaminosalicylic acid -H(+) C7H8N2O3/	34377.1	18717.8	44510.8	0.772331	0.420522	Benzoic Acid and Derivatives
169.014	HM Diethylthiophosphate -H(+) C4H11O3PS/ HM Gallic acid -H(+) C7H6O5/	4163.88	5377.35	4909.67	0.848098	1.09526	Benzoic Acid and Derivatives
206.047	HM 4-(2-Aminophenyl)-2,4-dioxobutanoic acid -H(+) C10H9NO4/	46154.2	43155.9	41640.9	1.10839	1.03638	Benzoic Acid and Derivatives
207.079	HM L-Kynurenine -H(+) C10H12N2O3/ HM Chalcone -H(+) C15H12O/ HM Formyl-5-hydroxykynurenamine -H(+) C10H12N2O3/	13459.3	12119.9	17693.4	0.760695	0.684998	Benzoic Acid and Derivatives
222.044	HM 4-(2-Amino-3-hydroxyphenyl)-2,4-dioxobutanoic acid -H(+) C10H9NO5/	14612.4	14781.8	23159.8	0.630938	0.63825	Benzoic Acid and Derivatives
161.024	HM 3 Hydroxycoumarin -H(+) C9H6O3/ HM 1,2-Dihydroxy-3-keto-5-methylthiopentene -H(+) C6H10O3S/	12684.7	15987.9	36060.7	0.351759	0.443361	Benzopyrans
247.13	HM Gamma-CEHC -H(+) C15H20O3/	14998	16165.5	21532.2	0.696539	0.750761	Benzopyrans
346.217	HM 7'-Carboxy-alpha-chromanol -H(+) C21H31O4/	4170.55	4858.33	6806.31	0.612749	0.713798	Benzopyrans
165.019	HM Phthalic acid -H(+) C8H6O4/ HM Benzoquinoneacetic acid -H(+) C8H6O4/ HM Terephthalic acid -H(+) C8H6O4/	17140.6	16280.6	17395.7	0.985335	0.935896	Benzoquinones
382.162	HM Quetiapine -H(+) C21H25N3O2S/	39625.5	40251.6	79216.7	0.500217	0.50812	Benzothiazepines
181.051	HM Homovanillic acid -H(+) C9H10O4/ HM Isohomovanillic acid -H(+) C9H10O4/ HM 3,4-Dihydroxyhydrocinnamic acid -H(+) C9H10O4/ HM Hydroxyphenyllactic acid -H(+) C9H10O4/ HM 3-(3-hydroxyphenyl)-3-hydroxypropanoic acid -H(+) C9H10O4/ HM 3-Methoxy-4-hydroxyphenylglycolaldehyde -H(+) C9H10O4/	19614	14374.4	15278	1.2838	0.940853	Benzyl Alcohols and Derivatives
197.046	HM Vanillylmandelic acid -H(+) C9H10O5/ HM Syringic acid -H(+) C9H10O5/ HM 3-(3,4-Dihydroxyphenyl)lactic acid -H(+) C9H10O5/	23628.8	19218.7	21393.6	1.10448	0.898338	Benzyl Alcohols and Derivatives
211.061	HM Vanillactic acid -H(+) C10H12O5/	18868.2	19401.9	21015.6	0.897819	0.923211	Benzyl Alcohols and Derivatives
373.107	HM Portulacaxanthin II -H(+) C18H18N2O7/	26533.9	24214.7	39355.9	0.674203	0.615274	Betalains
159.092	HM Tryptamine -H(+) C10H12N2/ HM Anatabine -H(+) C10H12N2/	1936.68	2433.89	2110.66	0.91757	1.15314	Bipyridines
292.103	BSMo N-Acetylmuramate -H(+) C11H19NO8/	36298.8	23143.1	26392.5	1.37534	0.876881	Carbohydrates and Carbohydrate Conjugates
57.0342	HM Acetone -H(+) C3H6O/ HM Propanal -H(+) C3H6O/	7479.98	7060.79	7999.36	0.935072	0.882669	Carbonyl Compounds
70.0296	HM Acrylamide -H(+) C3H5NO/	6388.93	5554.77	7499.01	0.85197	0.740734	Carbonyl Compounds
71.0136	HM Pyruvaldehyde -H(+) C3H4O2/ HM Malondialdehyde -H(+) C3H4O2/	10954.4	13353.1	11788.1	0.929283	1.13277	Carbonyl Compounds
71.0491	HM Tetrahydrofuran -H(+) C4H8O/ HM Butanone -H(+) C4H8O/ HM Butanal -H(+) C4H8O/	3321.6	2934.07	3756.12	0.884317	0.781143	Carbonyl Compounds
85.0646	HM Iso-Valeraldehyde -H(+) C5H10O/	970.904	859.253	1004.13	0.966906	0.855716	Carbonyl Compounds
59.0136	HM Acetic acid -H(+) C2H4O2/ HM Glycolaldehyde -H(+) C2H4O2/	15525.2	11730.6	15756.3	0.985333	0.744502	Carboxylic Acids and Derivatives
68.9958	HM Propynoic acid -H(+) C3H2O2/	2473.76	1204.61	1753.61	1.41067	0.686933	Carboxylic Acids and Derivatives
72.9931	HM Glyoxylic acid -H(+) C2H2O3/	3536.97	3768.17	3489.12	1.01371	1.07998	Carboxylic Acids and Derivatives
87.0088	HM Pyruvic acid -H(+) C3H4O3/ HM Malonic semialdehyde -H(+) C3H4O3/	28648.6	34543.2	30724.5	0.932436	1.12429	Carboxylic Acids and Derivatives
88.988	HM Oxalic acid -H(+) C2H2O4/	6145.48	4069.58	5257.88	1.16881	0.773996	Carboxylic Acids and Derivatives
114.056	HM L-Proline -H(+) C5H9NO2/ HM D-Proline -H(+) C5H9NO2/ HM Acetamidopropanal -H(+) C5H9NO2/	511339	303871	493604	1.03593	0.615617	Carboxylic Acids and Derivatives
129.103	HM N-Acetylputrescine -H(+) C6H14N2O/	3289.62	3636.32	4401.55	0.747377	0.826144	Carboxylic Acids and Derivatives
133.014	HM L-Malic acid -H(+) C4H6O5/ HM Malic acid -H(+) C4H6O5/	12605.9	209418	15649.5	0.805516	13.3818	Carboxylic Acids and Derivatives
149.009	HM Tartaric acid -H(+) C4H6O6/	2810.53	3246.69	3493.03	0.804611	0.929476	Carboxylic Acids and Derivatives
173.009	HM cis-Aconitic acid -H(+) C6H6O6/ HM trans-Aconitic acid -H(+) C6H6O6/ HM Dehydroascorbic acid -H(+) C6H6O6/	15504.9	13669.4	9812.21	1.58016	1.3931	Carboxylic Acids and Derivatives
186.159	HM N1-Acetylspermidine -H(+) C9H21N3O/ HM N8-Acetylspermidine -H(+) C9H21N3O/	1202.05	1044.52	1055.77	1.13856	0.989345	Carboxylic Acids and Derivatives
187.024	HM cis-2-Methylaconitate -H(+) C7H8O6/	2994.24	2923.24	2860.43	1.04678	1.02196	Carboxylic Acids and Derivatives
187.098	HM Azelaic acid -H(+) C9H16O4/ HM Nonate -H(+) C9H16O4/	31388	25088.4	28447.7	1.10336	0.881913	Carboxylic Acids and Derivatives
198.089	BSM gamma-Glutamyl-beta-aminopropiononitrile -H(+) C8H13N3O3/	10798	10539.7	18244.2	0.59186	0.577701	Carboxylic Acids and Derivatives
201.113	HM Sebacic acid -H(+) C10H18O4/	17332	15603.3	18763.1	0.923727	0.83159	Carboxylic Acids and Derivatives
205.035	HM 2-Methylcitric acid -H(+) C7H10O7/ HM Lipoic acid -H(+) C8H14O2S2/ HM Homocitric acid -H(+) C7H10O7/ HM Methylisocitric acid -H(+) C7H10O7/	16477.7	17485	15219.5	1.08267	1.14885	Carboxylic Acids and Derivatives
207.066	HM (R)-2-Benzylsuccinate -H(+) C11H12O4/	19165.7	18944.1	21377.8	0.896524	0.886157	Carboxylic Acids and Derivatives
225.088	HM Porphobilinogen -H(+) C10H14N2O4/	85976.5	78446.3	117324	0.732814	0.668631	Carboxylic Acids and Derivatives
229.145	HM Dodecanedioic acid -H(+) C12H22O4/	10171.9	8918.08	10269.9	0.990453	0.868367	Carboxylic Acids and Derivatives
243.16	HM 1,11-Undecanedicarboxylic acid -H(+) C13H24O4/	10652.5	9691.97	11675.1	0.912415	0.830143	Carboxylic Acids and Derivatives
243.223	HM N1-Acetylspermine -H(+) C12H28N4O/	1317.78	1922.56	1306.93	1.0083	1.47105	Carboxylic Acids and Derivatives
257.176	HM Tetradecanedioic acid -H(+) C14H26O4/	13223.2	15158.1	13711.1	0.96442	1.10553	Carboxylic Acids and Derivatives
285.207	HM Hexadecanedioic acid -H(+) C16H30O4/	9635.66	8098.99	13398.7	0.719148	0.60446	Carboxylic Acids and Derivatives
348.087	BSM S-(Formylmethyl)glutathione -H(+) C12H19N3O7S/	870522	52875.9	34956.9	24.9027	1.5126	Carboxylic Acids and Derivatives
450.135	BSM (1R)-Hydroxy-(2R)-glutathionyl-1,2-dihydronaphthalene -H(+) C20H25N3O7S/ BSM (1S)-Hydroxy-(2S)-glutathionyl-1,2-dihydronaphthalene -H(+) C20H25N3O7S/ BSM (1R)-Glutathionyl-(2R)-hydroxy-1,2-dihydronaphthalene -H(+) C20H25N3O7S/	21429.7	18949.6	32623.6	0.656877	0.580854	Carboxylic Acids and Derivatives
495.119	BSM 1-Nitro-7-hydroxy-8-glutathionyl-7,8-dihydronaphthalene -H(+) C20H24N4O9S/ BSM 1-Nitro-7-glutathionyl-8-hydroxy-7,8-dihydronaphthalene -H(+) C20H24N4O9S/ BSM 1-Nitro-5-hydroxy-6-glutathionyl-5,6-dihydronaphthalene -H(+) C20H24N4O9S/ BSM 1-Nitro-5-glutathionyl-6-hydroxy-5,6-dihydronaphthalene -H(+) C20H24N4O9S/	224398	19258.8	24873.8	9.02145	0.774261	Carboxylic Acids and Derivatives
574.157	BSM 4,5-Dihydro-4-hydroxy-5-S-glutathionyl-benzo[a]pyrene -H(+) C30H29N3O7S/ BSM 7,8-Dihydro-7-hydroxy-8-S-glutathionyl-benzo[a]pyrene -H(+) C30H29N3O7S/	10379.8	8332.31	15614.6	0.66475	0.533623	Carboxylic Acids and Derivatives
720.287	BSM Trypanothione -H(+) C27H47N9O10S2/ BSM Trypanothione disulfide -H(+) C27H47N9O10S2/	12889.4	12219.8	20901.1	0.616687	0.58465	Carboxylic Acids and Derivatives
147.047	HM Cinnamic acid -H(+) C9H8O2/ HM trans-Cinnamic acid -H(+) C9H8O2/	33104.9	25939.1	23572.2	1.4044	1.10041	Cinnamic Acid Derivatives
163.039	HM Phenylpyruvic acid -H(+) C9H8O3/ HM m-Coumaric acid -H(+) C9H8O3/ HM 4-Hydroxycinnamic acid -H(+) C9H8O3/ HM 2-Hydroxycinnamic acid -H(+) C9H8O3/ HM Enol-phenylpyruvate -H(+) C9H8O3/	29075.6	22210.2	25894.8	1.12284	0.857707	Cinnamic Acid Derivatives
177.055	HM 4-Methoxycinnamic acid -H(+) C10H10O3/	9318.22	9422.21	12585.9	0.740369	0.748632	Cinnamic Acid Derivatives
179.035	HM 4-Hydroxyphenylpyruvic acid -H(+) C9H8O4/ HM 5-Methylthioribose -H(+) C6H12O4S/ HM Aspirin -H(+) C9H8O4/ HM Caffeic acid -H(+) C9H8O4/ HM Monomethyl phthalate -H(+) C9H8O4/ HM 3,4-Dihydroxy-trans-cinnamate -H(+) C9H8O4/ HM 2-Hydroxy-3-(4-hydroxyphenyl)propenoic acid -H(+) C9H8O4/ HM 3-Hydroxyphenylpyruvic acid -H(+) C9H8O4/	56169.1	76978.3	162557	0.345535	0.473548	Cinnamic Acid Derivatives
237.076	HM 3,4,5-Trimethoxycinnamic acid -H(+) C12H14O5/ HM Trans-2, 3, 4-Trimethoxycinnamate -H(+) C12H14O5/	21456	16978.1	23979.9	0.894749	0.708012	Cinnamic Acid Derivatives
111.045	HM trans-1,2-Dihydrobenzene-1,2-diol -H(+) C6H8O2/	8481.12	8019.28	11483.9	0.738525	0.698308	Cyclic Alcohols and Derivatives
189.04	HM 3-Dehydroquinate -H(+) C7H10O6/	9065.14	9381.7	8970.57	1.01054	1.04583	Cyclic Alcohols and Derivatives
191.056	HM Quinic acid -H(+) C7H12O6/	210213	395029	1.29496e+06	0.162331	0.305051	Cyclic Alcohols and Derivatives
338.989	HM 1D-Myo-inositol 1,4-bisphosphate -H(+) C6H14O12P2/ HM D-Fructose 2,6-bisphosphate -H(+) C6H14O12P2/ HM Alpha-D-Glucose 1,6-bisphosphate -H(+) C6H14O12P2/ HM 1D-Myo-inositol 1,3-bisphosphate -H(+) C6H14O12P2/ HM 1D-Myo-inositol 3,4-bisphosphate -H(+) C6H14O12P2/ HM D-Tagatose 1,6-bisphosphate -H(+) C6H14O12P2/	3776.37	3498.06	4601.26	0.820726	0.76024	Cyclic Alcohols and Derivatives
418.955	HM Inositol 1,3,4-trisphosphate -H(+) C6H15O15P3/ HM Inositol 1,4,5-trisphosphate -H(+) C6H15O15P3/	1681.13	2485.5	3172.58	0.529894	0.783434	Cyclic Alcohols and Derivatives
498.921	HM Inositol 1,3,4,5-tetraphosphate -H(+) C6H16O18P4/ HM 1D-Myo-inositol 1,3,4,6-tetrakisphosphate -H(+) C6H16O18P4/ HM D-Myo-inositol 3,4,5,6-tetrakisphosphate -H(+) C6H16O18P4/ HM 1D-Myo-inositol 1,4,5,6-tetrakisphosphate -H(+) C6H16O18P4/	1136.95	1725.6	2037.68	0.557964	0.846848	Cyclic Alcohols and Derivatives
578.888	HM Inositol 1,3,4,5,6-pentakisphosphate -H(+) C6H17O21P5/	1283.71	806.871	1754.61	0.731618	0.459857	Cyclic Alcohols and Derivatives
642.962	HM Phosphatidylinositol-3,4,5-trisphosphate -H(+) C12H24O22P4/	839.33	753.646	631.968	1.32812	1.19254	Cyclic Alcohols and Derivatives
658.85	HM Myo-inositol hexakisphosphate -H(+) C6H18O24P6/	934.657	1151.64	1409.69	0.663025	0.816945	Cyclic Alcohols and Derivatives
143.071	HM 4-Hydroxycyclohexylcarboxylic acid -H(+) C7H12O3/	5639.98	5078.94	6128.62	0.920269	0.828726	Cycloalkanes
111.02	HM Uracil -H(+) C4H4N2O2/	16600.1	18390.7	23549.8	0.704894	0.780927	Diazines
113.036	HM Dihydrouracil -H(+) C4H6N2O2/ HM N-Methylhydantoin -H(+) C4H6N2O2/	41856.9	53117.4	124768	0.335476	0.425727	Diazines
122.036	BSM Pyrazinamide -H(+) C5H5N3O/	4527.08	4399.32	5638.21	0.802929	0.78027	Diazines
127.051	HM Dihydrothymine -H(+) C5H8N2O2/	34954.8	23742.8	55224.2	0.632962	0.429934	Diazines
138.029	BSM 3-aminopropylphosphonate -H(+) C3H10NO3P/ HM 5-Hydroxypyrazinamide -H(+) C5H5N3O2/	42467.3	38501.5	37835.3	1.12243	1.01761	Diazines
157.026	HM 4,5-Dihydroorotic acid -H(+) C5H6N2O4/ HM L-Dihydroorotic acid -H(+) C5H6N2O4/	1823.91	1809.03	3210.38	0.568128	0.563495	Diazines
225.064	HM 5-Acetylamino-6-formylamino-3-methyluracil -H(+) C8H10N4O4/	22033.6	30349.5	34337.6	0.641675	0.883855	Diazines
175.025	HM Ascorbic acid -H(+) C6H8O6/ HM D-Glucurono-6,3-lactone -H(+) C6H8O6/	15353.7	10721.1	18997.9	0.80818	0.56433	Dihydrofurans
387.16	HM Cetirizine -H(+) C21H25ClN2O3/	52518.1	51205.9	85270.2	0.615903	0.600514	Diphenylmethanes
475.218	HM Loperamide -H(+) C29H33ClN2O2/	30179	29786.8	50375.5	0.59908	0.591294	Diphenylmethanes
464.186	HM Biotripyrrin-a -H(+) C25H27N3O6/ HM Biotripyrrin-b -H(+) C25H27N3O6/	33060.3	34630.7	47595.6	0.694609	0.727603	Dipyrrins
253.093	HM Galactosylglycerol -H(+) C9H18O8/	136500	29017.8	75020.2	1.81951	0.3868	Disaccharides
289.033	HM D-Sedoheptulose 7-phosphate -H(+) C7H15O10P/	7935.16	7335.76	6966.4	1.13906	1.05302	Disaccharides
311.099	HM Galactose-beta-1,4-xylose -H(+) C11H20O10/	47646.4	41062	58689.4	0.81184	0.69965	Disaccharides
339.094	HM 3'-Ketolactose -H(+) C12H20O11/	54479.3	52175.7	80096.9	0.680168	0.651407	Disaccharides
341.109	HM Melibiose -H(+) C12H22O11/ HM Cellobiose -H(+) C12H22O11/ HM D-Maltose -H(+) C12H22O11/ HM Alpha-Lactose -H(+) C12H22O11/ HM Sucrose -H(+) C12H22O11/ HM Lactulose -H(+) C12H22O11/ HM Trehalose -H(+) C12H22O11/ HM Isomaltose -H(+) C12H22O11/ HM Galactinol -H(+) C12H22O11/ HM 3-b-Galactopyranosyl glucose -H(+) C12H22O11/ HM Epimelibiose -H(+) C12H22O11/ HM Turanose -H(+) C12H22O11/ HM Kojibiose …	609016	202702	540198	1.12739	0.375237	Disaccharides
343.126	HM Maltitol -H(+) C12H24O11/ HM Melibiitol -H(+) C12H24O11/	73720.1	60007.3	98639.8	0.747367	0.608347	Disaccharides
369.142	HM Amylose -H(+) C14H26O11/ HM Galactan -H(+) C14H26O11/	29226.7	30238.9	50593.2	0.577681	0.597687	Disaccharides
377.133	HM Galactinol dihydrate -H(+) C12H26O13/	46273	35664	60659.5	0.762832	0.587938	Disaccharides
421.067	HM Trehalose 6-phosphate -H(+) C12H23O14P/ HM Lactose 6-phosphate -H(+) C12H23O14P/	27893.7	15145.1	26776.8	1.04171	0.565605	Disaccharides
424.147	HM Hyaluronic acid -H(+) C16H27NO12/	27193.3	25803.1	45040.2	0.603757	0.57289	Disaccharides
510.187	HM O-6-deoxy-a-L-galactopyranosyl-(1->2)-O-b-D-galactopyranosyl-(1->3)-2-(acetylamino)-1,5-anhydro-2-deoxy-D-arabino-Hex-1-enitol -H(+) C20H33NO14/ HM O-6-deoxy-a-L-galactopyranosyl-(1->2)-O-b-D-galactopyranosyl-(1->4)-2-(acetylamino)-1,5-anhydro-2-deoxy-D-arabino-Hex-1-enitol -H(+) C20H33NO14/	23203.5	22354.5	40314.5	0.575563	0.554502	Disaccharides
544.226	HM Dihydrozeatin-9-N-glucoside-O-glucoside -H(+) C22H35N5O11/	24019.4	23715.7	44723.3	0.537067	0.530276	Disaccharides
204.052	HM Lipoamide -H(+) C8H15NOS2/	7360.03	7155.94	10947.7	0.672289	0.653647	Dithiolanes
235.097	HM S-aminomethyldihydrolipoamide -H(+) C9H20N2OS2/	13403.8	8432.5	15859.6	0.845152	0.531697	Dithiolanes
248.078	HM S-Acetyldihydrolipoamide -H(+) C10H19NO2S2/ HM S-Acetyldihydrolipoamide-E -H(+) C10H19NO2S2/	14052.6	13214.7	19372.3	0.725395	0.682141	Dithiolanes
276.104	HM Queuine -H(+) C12H15N5O3/ HM S-(2-Methylpropionyl)-dihydrolipoamide-E -H(+) C12H23NO2S2/	18915.6	19068	25870.4	0.73117	0.737061	Dithiolanes
320.097	HM S-Glutaryldihydrolipoamide -H(+) C13H23NO4S2/	19564.4	20494.9	32562.2	0.600832	0.629407	Dithiolanes
321.242	HM 15(S)-Hydroxyeicosatrienoic acid -H(+) C20H34O3/	2339.73	1800.75	2615.35	0.894615	0.688533	Eicosanoids
351.217	HM Prostaglandin E2 -H(+) C20H32O5/ HM (13E)-11a-Hydroxy-9,15-dioxoprost-13-enoic acid -H(+) C20H32O5/ HM Prostaglandin I2 -H(+) C20H32O5/ HM Prostaglandin H2 -H(+) C20H32O5/ HM Prostaglandin D2 -H(+) C20H32O5/ HM Thromboxane A2 -H(+) C20H32O5/ HM 20-Hydroxy-leukotriene B4 -H(+) C20H32O5/ HM Prostaglandin F3a -H(+) C20H32O5/ HM 8-iso-PGF3a -H(+) C20H32O5/ HM Levuglandin E2 -H(+) C20H32O5/ HM Levu…	18668.5	18259.6	31071.5	0.600824	0.587663	Eicosanoids
353.231	HM Prostaglandin F2a -H(+) C20H34O5/ HM Prostaglandin E1 -H(+) C20H34O5/ HM Prostaglandin F2b -H(+) C20H34O5/ HM Troxilin B3 -H(+) C20H34O5/ HM Trioxilin A3 -H(+) C20H34O5/ HM 8-isoprostaglandin PGF2b -H(+) C20H34O5/ HM 11,12,15-THETA -H(+) C20H34O5/ HM 13,14-Dihydro-15-keto PGF2a -H(+) C20H34O5/ HM 8-Isoprostaglandin E1 -H(+) C20H34O5/ HM 11,14,15-THETA -H(+) C20H34O5/ HM 8-Isoprostaglandin F2a …	8824.21	7342.26	9777	0.902548	0.750973	Eicosanoids
357.264	HM 13,14-Dihydro PGF-1a -H(+) C20H38O5/	3280.36	4310.36	3550.44	0.923931	1.21403	Eicosanoids
364.185	HM 12-oxo-20-dihydroxy-leukotriene B4 -H(+) C20H29O6/	37378.8	43275.9	76666.4	0.487551	0.564469	Eicosanoids
365.196	HM 20-Carboxyleukotriene B4 -H(+) C20H30O6/ HM 20-COOH-10,11-dihydro-LTB4 -H(+) C20H30O6/	32764.9	35467.6	70121.9	0.467257	0.505799	Eicosanoids
366.201	HM 20-dihydroxyleukotriene B4 -H(+) C20H31O6/	15276.6	16119.4	33565.6	0.455126	0.480236	Eicosanoids
367.212	HM 19-Hydroxy-PGE2 -H(+) C20H32O6/ HM 6,15-Diketo,13,14-dihydro-PGF1a -H(+) C20H32O6/ HM Prostaglandin G2 -H(+) C20H32O6/ HM 20-Hydroxy-PGE2 -H(+) C20H32O6/ HM 6-Ketoprostaglandin E1 -H(+) C20H32O6/ HM 11-Dehydro-thromboxane B2 -H(+) C20H32O6/ HM Thromboxane B3 -H(+) C20H32O6/ HM 5(6)-Epoxy Prostaglandin E1 -H(+) C20H32O6/	31787.3	29902.8	57255.8	0.555181	0.522267	Eicosanoids
369.227	HM 6-Keto-prostaglandin F1a -H(+) C20H34O6/ HM Thromboxane B2 -H(+) C20H34O6/ HM 20-Hydroxy-PGF2a -H(+) C20H34O6/	15121.3	13497.9	19237.5	0.786031	0.701644	Eicosanoids
380.18	HM 12-Oxo-20-trihydroxy-leukotriene B4 -H(+) C20H29O7/	49838.3	51831.3	86214.4	0.578073	0.601191	Eicosanoids
382.195	HM 20-Trihydroxy-leukotriene-B4 -H(+) C20H31O7/	20618.6	21701.4	36985.6	0.557477	0.586753	Eicosanoids
480.242	HM N-Acetyl-leukotriene E4 -H(+) C25H39NO6S/	15349.5	16938.1	27817.1	0.5518	0.608908	Eicosanoids
591.495	HM DG(14:0/20:2(11Z,14Z)/0:0) -H(+) C37H68O5/ HM DG(14:1(9Z)/20:1(11Z)/0:0) -H(+) C37H68O5/ HM DG(16:0/18:2(9Z,12Z)/0:0) -H(+) C37H68O5/ HM DG(16:1(9Z)/18:1(11Z)/0:0) -H(+) C37H68O5/ HM DG(16:1(9Z)/18:1(9Z)/0:0) -H(+) C37H68O5/ HM DG(18:1(11Z)/16:1(9Z)/0:0) -H(+) C37H68O5/ HM DG(18:1(9Z)/16:1(9Z)/0:0) -H(+) C37H68O5/ HM DG(18:2(9Z,12Z)/16:0/0:0) -H(+) C37H68O5/ HM DG(20:1(11Z)/14:1(9Z)/0:0) -H(+)…	290.613	1878.81	699.088	0.415703	2.68751	Eicosanoids
341.306	HM MG(P-18:0e/0:0/0:0) -H(+) C21H42O3/	2067.69	1642.7	4718.87	0.438175	0.348112	Enol Ethers
167.108	HM trans-4,5-epoxy-2(E)-decenal -H(+) C10H16O2/	3415.71	3113.53	3938.65	0.867229	0.790505	Epoxides
202.109	HM L-Acetylcarnitine -H(+) C9H17NO4/	8455.78	8630.67	10907.7	0.775211	0.791245	Fatty Acid Esters
214.107	HM Propenoylcarnitine -H(+) C10H17NO4/	10504	9957.91	14251.3	0.737059	0.698739	Fatty Acid Esters
246.098	HM Malonylcarnitine -H(+) C10H17NO6/	23737.4	22601	31686.9	0.749125	0.71326	Fatty Acid Esters
258.098	HM Fumarycarnitine -H(+) C11H17NO6/	26657.5	24033.4	39248	0.679208	0.612347	Fatty Acid Esters
267.059	HM DHAP(6:0) -H(+) C9H17O7P/	33658.5	29763.1	38261.6	0.879694	0.777883	Fatty Acid Esters
328.249	HM 4,8 dimethylnonanoyl carnitine -H(+) C18H35NO4/ HM Undecanoylcarnitine -H(+) C18H35NO4/	2290.22	5381.02	3122.51	0.733453	1.7233	Fatty Acid Esters
342.265	HM Dodecanoylcarnitine -H(+) C19H37NO4/	1239.96	5788.08	1697.1	0.730636	3.41057	Fatty Acid Esters
371.264	HM Cervonoyl ethanolamide -H(+) C24H36O3/	9664.3	10308.3	12561.6	0.769355	0.820623	Fatty Acid Esters
437.267	HM LPA(0:0/18:0) -H(+) C21H43O7P/ HM LPA(18:0/0:0) -H(+) C21H43O7P/	8069.91	7111.07	12518.1	0.64466	0.568064	Fatty Acid Esters
808.12	HM Acetyl-CoA -H(+) C23H38N7O17P3S/	1157.27	798.046	768.87	1.50516	1.03795	Fatty Acid Esters
850.185	HM 2-Methylbutyryl-CoA -H(+) C26H44N7O17P3S/ HM Isovaleryl-CoA -H(+) C26H44N7O17P3S/ HM Pentanoyl-CoA -H(+) C26H44N7O17P3S/	2209.95	2082.73	1998.9	1.10558	1.04194	Fatty Acid Esters
872.153	HM Cyclohex-1,5-diene-1-carboxyl-CoA -H(+) C28H42N7O17P3S/	872.512	825.939	601.538	1.45047	1.37305	Fatty Acid Esters
948.274	HM Lauroyl-CoA -H(+) C33H58N7O17P3S/	5284.57	2716.57	5353.2	0.987179	0.507466	Fatty Acid Esters
85.0269	HM Gamma-Butyrolactone -H(+) C4H6O2/ HM Oxolan-3-one -H(+) C4H6O2/ HM Diacetyl -H(+) C4H6O2/ HM But-2-enoic acid -H(+) C4H6O2/	11030.8	11887.3	14812.8	0.744682	0.802502	Fatty Acids and Conjugates
101.061	HM Isovaleric acid -H(+) C5H10O2/ HM Valeric acid -H(+) C5H10O2/ HM Ethylmethylacetic acid -H(+) C5H10O2/	3286.15	7525.49	3507.28	0.936952	2.14568	Fatty Acids and Conjugates
115.004	HM Fumaric acid -H(+) C4H4O4/ HM Maleic acid -H(+) C4H4O4/	4911.99	35958.6	5668.83	0.86649	6.34321	Fatty Acids and Conjugates
115.04	HM Alpha-ketoisovaleric acid -H(+) C5H8O3/ HM Methylacetoacetic acid -H(+) C5H8O3/ HM Levulinic acid -H(+) C5H8O3/ HM 2-Oxovaleric acid -H(+) C5H8O3/ HM 2-Methylacetoacetic acid -H(+) C5H8O3/ HM Glutarate semialdehyde -H(+) C5H8O3/	8045.59	6137.96	7560.19	1.0642	0.811879	Fatty Acids and Conjugates
115.076	HM Caproic acid -H(+) C6H12O2/ HM Isocaproic acid -H(+) C6H12O2/	8323.13	6631.03	6911.91	1.20417	0.959362	Fatty Acids and Conjugates
129.019	HM Glutaconic acid -H(+) C5H6O4/ HM Citraconic acid -H(+) C5H6O4/ HM Mesaconic acid -H(+) C5H6O4/ HM Itaconic acid -H(+) C5H6O4/ HM Gamma-delta-Dioxovaleric acid -H(+) C5H6O4/	22793.1	25585.4	24905.6	0.915179	1.02729	Fatty Acids and Conjugates
129.092	HM Heptanoic acid -H(+) C7H14O2/	4491.91	3733.53	4171.46	1.07682	0.895019	Fatty Acids and Conjugates
131.035	BSM Pteridine -H(+) C6H4N4/ HM Monoethyl malonic acid -H(+) C5H8O4/ HM Ethylmalonic acid -H(+) C5H8O4/ HM Glutaric acid -H(+) C5H8O4/ HM Methylsuccinic acid -H(+) C5H8O4/ HM Dimethylmalonic acid -H(+) C5H8O4/ HM 2-Acetolactate -H(+) C5H8O4/ HM (S)-2-Acetolactate -H(+) C5H8O4/	15867	12675.6	17020.6	0.932222	0.744722	Fatty Acids and Conjugates
141.092	HM 2-Octenoic acid -H(+) C8H14O2/ HM trans-2-Octenoic acid -H(+) C8H14O2/	3331.88	2846.5	3355.48	0.992968	0.848315	Fatty Acids and Conjugates
143.035	HM 3-Hexenedioic acid -H(+) C6H8O4/ HM 3-Methylglutaconic acid -H(+) C6H8O4/ HM (E)-2-Methylglutaconic acid -H(+) C6H8O4/ HM trans-2-Hexenedioic acid -H(+) C6H8O4/	24745.5	13677.3	20002.9	1.23709	0.683764	Fatty Acids and Conjugates
143.108	HM Caprylic acid -H(+) C8H16O2/	13779.4	9513.99	10663.9	1.29215	0.892168	Fatty Acids and Conjugates
145.051	HM 2-Methylglutaric acid -H(+) C6H10O4/ HM Adipic acid -H(+) C6H10O4/ HM Methylglutaric acid -H(+) C6H10O4/ HM Monomethyl glutaric acid -H(+) C6H10O4/ HM 2,2-Dimethylsuccinic acid -H(+) C6H10O4/ HM Solerol -H(+) C6H10O4/ HM (S)-2-Aceto-2-hydroxybutanoic acid -H(+) C6H10O4/	11943.4	11378.2	12412	0.962242	0.916711	Fatty Acids and Conjugates
157.051	HM Succinylacetone -H(+) C7H10O4/ HM Isopropylmaleate -H(+) C7H10O4/	10612.1	8451.1	9420.67	1.12647	0.897081	Fatty Acids and Conjugates
159.066	HM 3-Methyladipic acid -H(+) C7H12O4/ HM Pimelic acid -H(+) C7H12O4/ HM 3,3-Dimethylglutaric acid -H(+) C7H12O4/	6291.85	5671.31	6543.77	0.961503	0.866673	Fatty Acids and Conjugates
169.123	HM cis-4-Decenoic acid -H(+) C10H18O2/ HM cis-4-Decenoic acid -H(+) C10H18O2/ HM trans-Dec-2-enoic acid -H(+) C10H18O2/ HM 8-Methylnonenoate -H(+) C10H18O2/	3335.96	3026.78	4249.88	0.784955	0.712205	Fatty Acids and Conjugates
171.066	HM 2-Octenedioic acid -H(+) C8H12O4/ HM cis-4-Octenedioic acid -H(+) C8H12O4/ HM trans-3-Octenedioic acid -H(+) C8H12O4/	8379.43	7703.83	9928.49	0.843979	0.775932	Fatty Acids and Conjugates
171.139	HM Capric acid -H(+) C10H20O2/	17156.9	12478.5	15067.9	1.13864	0.828148	Fatty Acids and Conjugates
172.076	HM 2-Oxoarginine -H(+) C6H11N3O3/	32172	16986.8	21282.3	1.51168	0.798167	Fatty Acids and Conjugates
173.082	HM Suberic acid -H(+) C8H14O4/ HM Ethyladipic acid -H(+) C8H14O4/	13959.2	12591.4	13866.6	1.00668	0.908034	Fatty Acids and Conjugates
177.092	HM 5-Phenylvaleric acid -H(+) C11H14O2/	4866.5	4061	5367.16	0.906718	0.756638	Fatty Acids and Conjugates
197.155	HM 5-Dodecenoic acid -H(+) C12H22O2/ HM trans-Dodec-2-enoic acid -H(+) C12H22O2/	4068.35	3664.59	4612.68	0.881992	0.79446	Fatty Acids and Conjugates
207.051	HM Dihydrolipoate -H(+) C8H16O2S2/	17638.6	19047.4	18601.1	0.948258	1.024	Fatty Acids and Conjugates
213.124	HM Dethiobiotin -H(+) C10H18N2O3/	19240.4	21205	25457.8	0.755775	0.832946	Fatty Acids and Conjugates
213.15	HM 3-Oxododecanoic acid -H(+) C12H22O3/	14032.2	13338.1	12497.6	1.12279	1.06726	Fatty Acids and Conjugates
213.186	HM Tridecanoic acid -H(+) C13H26O2/	9075.17	8145.03	8208.98	1.10552	0.99221	Fatty Acids and Conjugates
225.186	HM 5-Tetradecenoic acid -H(+) C14H26O2/ HM 5Z-Tetradecenoic acid -H(+) C14H26O2/ HM Myristoleic acid -H(+) C14H26O2/ HM Tsuzuic acid -H(+) C14H26O2/ HM trans-Tetra-dec-2-enoic acid -H(+) C14H26O2/	4932.09	4621.54	5177.29	0.952639	0.892656	Fatty Acids and Conjugates
227.202	HM Myristic acid -H(+) C14H28O2/ HM 2,6,10-Trimethylundecanoic acid -H(+) C14H28O2/	115173	92558.6	103750	1.1101	0.89213	Fatty Acids and Conjugates
236.078	HM Sepiapterin -H(+) C9H11N5O3/ HM Biopterin -H(+) C9H11N5O3/ HM D-Biopterin -H(+) C9H11N5O3/ HM Orinapterin -H(+) C9H11N5O3/ HM Dyspropterin -H(+) C9H11N5O3/ HM Primapterin -H(+) C9H11N5O3/ HM 8-[(aminomethyl)sulfanyl]-6-sulfanyloctanoic acid -H(+) C9H19NO2S2/	27253.1	22014.8	23082.5	1.18069	0.953748	Fatty Acids and Conjugates
241.181	HM 3-Oxotetradecanoic acid -H(+) C14H26O3/	5062.25	4880.62	6287.64	0.805112	0.776225	Fatty Acids and Conjugates
241.217	HM Pentadecanoic acid -H(+) C15H30O2/	60633.8	88211.4	55377.5	1.09492	1.59291	Fatty Acids and Conjugates
253.217	HM Hypogeic acid -H(+) C16H30O2/ HM Palmitoleic acid -H(+) C16H30O2/ HM Trans-Hexa-dec-2-enoic acid -H(+) C16H30O2/ HM Palmitelaidic acid -H(+) C16H30O2/	41216.8	40130.5	35782.8	1.15186	1.1215	Fatty Acids and Conjugates
255.233	HM Palmitic acid -H(+) C16H32O2/ HM Trimethyltridecanoic acid -H(+) C16H32O2/	2.22646e+06	1.72355e+06	2.17407e+06	1.0241	0.792775	Fatty Acids and Conjugates
269.249	HM Heptadecanoic acid -H(+) C17H34O2/	83681.9	67669.2	83793	0.998674	0.807576	Fatty Acids and Conjugates
271.228	HM (R)-3-Hydroxy-hexadecanoic acid -H(+) C16H32O3/	18353	19767	18979.1	0.967011	1.04151	Fatty Acids and Conjugates
280.236	HM Petroselinic acid -H(+) C18H33O2/	52321.1	39084	56693.5	0.922876	0.689391	Fatty Acids and Conjugates
281.249	HM Oleic acid -H(+) C18H34O2/ HM Elaidic acid -H(+) C18H34O2/ HM Vaccenic acid -H(+) C18H34O2/	211092	214382	301435	0.70029	0.711207	Fatty Acids and Conjugates
283.265	HM Stearic acid -H(+) C18H36O2/	3.39138e+06	2.91787e+06	3.51422e+06	0.965045	0.830305	Fatty Acids and Conjugates
295.264	HM Nonadeca-10(Z)-enoic acid -H(+) C19H36O2/	6293.14	4015.69	6920.93	0.90929	0.580224	Fatty Acids and Conjugates
297.243	HM 3-Oxooctadecanoic acid -H(+) C18H34O3/	149237	79554	65966.4	2.26232	1.20598	Fatty Acids and Conjugates
297.279	HM Nonadecanoic acid -H(+) C19H38O2/ HM Pristanic acid -H(+) C19H38O2/ HM Tuberculostearic acid -H(+) C19H38O2/	23686.1	20634.6	29859.1	0.793261	0.691065	Fatty Acids and Conjugates
299.259	HM (R)-3-Hydroxy-Octadecanoic acid -H(+) C18H36O3/	10736.5	9092.9	13512.5	0.794564	0.672927	Fatty Acids and Conjugates
301.217	HM Eicosapentaenoic acid -H(+) C20H30O2/ HM Retinyl ester -H(+) C20H30O2/	11814.8	9246.41	18529.9	0.637608	0.498999	Fatty Acids and Conjugates
303.233	HM Arachidonic acid -H(+) C20H32O2/ HM Cis-8,11,14,17-Eicosatetraenoic acid -H(+) C20H32O2/ HM Mesterolone -H(+) C20H32O2/	24575.4	16774.7	28795.7	0.853439	0.58254	Fatty Acids and Conjugates
305.248	HM 8,11,14-Eicosatrienoic acid -H(+) C20H34O2/ HM 5,8,11-Eicosatrienoic acid -H(+) C20H34O2/	4675.75	4235.65	8594.02	0.54407	0.49286	Fatty Acids and Conjugates
307.264	HM Eicosadienoic acid -H(+) C20H36O2/	2904.05	2690.9	4891.71	0.593668	0.550093	Fatty Acids and Conjugates
309.28	HM Eicosenoic acid -H(+) C20H38O2/	21014	31052.1	108178	0.194255	0.287047	Fatty Acids and Conjugates
313.237	HM Octadecanedioic acid -H(+) C18H34O4/ HM 9,10-DHOME -H(+) C18H34O4/ HM 12,13-DHOME -H(+) C18H34O4/	119209	67198	57704.1	2.06587	1.16453	Fatty Acids and Conjugates
325.311	HM Homophytanic acid -H(+) C21H42O2/ HM Heneicosanoic acid -H(+) C21H42O2/	18521.3	14290.6	44153.2	0.419477	0.323659	Fatty Acids and Conjugates
327.233	HM Docosahexaenoic acid -H(+) C22H32O2/	19377	13388	27403.1	0.707108	0.488557	Fatty Acids and Conjugates
329.233	HM 9,12,13-TriHOME -H(+) C18H34O5/ HM 9,10,13-TriHOME -H(+) C18H34O5/	103038	61362.7	41861.5	2.46139	1.46585	Fatty Acids and Conjugates
333.279	HM Docosatrienoic acid -H(+) C22H38O2/	1344.29	914.619	1696.81	0.792242	0.539022	Fatty Acids and Conjugates
337.311	HM Erucic acid -H(+) C22H42O2/ HM Cetoleic acid -H(+) C22H42O2/	15114	21858.8	105163	0.14372	0.207856	Fatty Acids and Conjugates
339.327	HM Behenic acid -H(+) C22H44O2/	69680.8	53641.9	168396	0.413791	0.318546	Fatty Acids and Conjugates
353.342	HM Tricosanoic acid -H(+) C23H46O2/	23426.3	19272.7	49527.2	0.472999	0.389135	Fatty Acids and Conjugates
354.252	HM 6,9,12,15,18,21-Tetracosahexaenoic acid -H(+) C24H35O2/	1628.24	1116.94	1673.69	0.972843	0.667353	Fatty Acids and Conjugates
359.295	HM Tetracosatetraenoic acid (24:4n-6) -H(+) C24H40O2/	948.125	776.277	1229.52	0.771136	0.631367	Fatty Acids and Conjugates
363.18	HM 12-oxo-10,11-dihydro-20-COOH-LTB4 -H(+) C20H28O6/	57382.8	61176.3	120574	0.475915	0.507377	Fatty Acids and Conjugates
365.342	HM Nervonic acid -H(+) C24H46O2/	17583.2	16605.5	80133.1	0.219425	0.207224	Fatty Acids and Conjugates
367.358	HM Tetracosanoic acid -H(+) C24H48O2/	71305.2	53457.1	156100	0.456791	0.342454	Fatty Acids and Conjugates
381.374	HM Pentacosanoic acid -H(+) C25H50O2/	16879.5	14454.6	32277.6	0.522948	0.447823	Fatty Acids and Conjugates
395.39	HM Hexacosanoic acid -H(+) C26H52O2/	34246.2	27210.6	75516.7	0.453491	0.360326	Fatty Acids and Conjugates
409.405	HM Heptacosanoic acid -H(+) C27H54O2/	4647.93	3706.23	9013.36	0.515671	0.411193	Fatty Acids and Conjugates
437.436	HM Nonacosanoic acid -H(+) C29H58O2/	2275.87	1672.06	4743.87	0.479749	0.352468	Fatty Acids and Conjugates
155.108	HM 4-Hydroxynonenal -H(+) C9H16O2/	5200.83	3628.71	4063.27	1.27996	0.893051	Fatty Alcohols
181.072	HM Galactitol -H(+) C6H14O6/ HM Sorbitol -H(+) C6H14O6/ HM Mannitol -H(+) C6H14O6/ HM L-Iditol -H(+) C6H14O6/	152875	218069	279889	0.546201	0.779129	Fatty Alcohols
269.284	HM Octadecanol -H(+) C18H38O/	4908.39	2442.42	5308.21	0.924679	0.460122	Fatty Alcohols
270.216	HM 16-hydroxy hexadecanoic acid -H(+) C16H31O3/	2739.18	2559.78	3437.43	0.796869	0.74468	Fatty Alcohols
239.238	HM Palmitaldehyde -H(+) C16H32O/	1915.67	2206.29	2555.7	0.74957	0.863284	Fatty Aldehydes
267.269	HM Stearaldehyde -H(+) C18H36O/	11119.4	4834.77	13492	0.824154	0.358345	Fatty Aldehydes
254.249	HM Palmitic amide -H(+) C16H33NO/	1064.33	954.686	927.154	1.14795	1.0297	Fatty Amides
322.275	HM Linoleoyl ethanolamide -H(+) C20H37NO2/	1262.95	817.384	1516.44	0.832842	0.539016	Fatty Amides
324.291	HM N-Oleoylethanolamine -H(+) C20H39NO2/	456.177	1321.39	764.491	0.596706	1.72846	Fatty Amides
383.316	HM MG(0:0/20:1(11Z)/0:0) -H(+) C23H44O4/ HM MG(20:1(11Z)/0:0/0:0) -H(+) C23H44O4/	5269.04	5842.9	6779.34	0.77722	0.861869	Fatty Amides
393.263	HM 11-Hydroxyeicosatetraenoate glyceryl ester -H(+) C23H38O5/ HM 2-(14,15-Epoxyeicosatrienoyl) Glycerol -H(+) C23H38O5/	7874.93	7970.92	7366.2	1.06906	1.08209	Fatty Amides
784.148	HM FAD -H(+) C27H33N9O15P2/	1927.48	1265.57	1844.85	1.04479	0.686001	Flavin Nucleotides
271.061	BSM phenyl-1-thio-beta-D-galactopyranoside -H(+) C12H16O5S/ HM Naringenin -H(+) C15H12O5/ HM Dihydrogenistein -H(+) C15H12O5/	27577.2	19655.5	30831.8	0.894442	0.637509	Flavonoids
283.061	HM Biochanin A -H(+) C16H12O5/ HM Glycitein -H(+) C16H12O5/	92002.8	105812	113746	0.808846	0.930254	Flavonoids
285.04	BSM Indoleglycerol phosphate -H(+) C11H13NO6P/ HM Luteolin -H(+) C15H10O6/ HM Kaempferol -H(+) C15H10O6/	21578.4	22480.8	20129.1	1.072	1.11683	Flavonoids
289.071	HM Epicatechin -H(+) C15H14O6/ HM Catechin -H(+) C15H14O6/	58235.6	44590.5	31776.3	1.83267	1.40326	Flavonoids
445.119	HM Glycitin -H(+) C22H22O10/	27530.7	20952.4	37091.7	0.742233	0.564881	Flavonoids
577.157	HM Scolymoside -H(+) C27H30O14/	23209.1	16204	26798.1	0.866074	0.604668	Flavonoids
579.174	HM Naringin -H(+) C27H32O14/	18242.8	14215.2	25413.7	0.717832	0.559351	Flavonoids
609.144	HM Rutin -H(+) C27H30O16/	32065.5	13538	26850.2	1.19424	0.504203	Flavonoids
609.185	HM Hesperidin -H(+) C28H34O15/	20715.8	14613.9	28085.9	0.737586	0.520329	Flavonoids
111.009	HM 3-Furoic acid -H(+) C5H4O3/ HM 2-Furoic acid -H(+) C5H4O3/	40364.8	48515.8	32606.6	1.23793	1.48791	Furans
154.997	HM 2,5-Furandicarboxylic acid -H(+) C6H4O5/	4758.72	6584.82	4385.08	1.08521	1.50164	Furans
299.223	HM MG(0:0/14:1(9Z)/0:0) -H(+) C17H32O4/ HM MG(14:1(9Z)/0:0/0:0) -H(+) C17H32O4/	4093.24	4175.64	5695.06	0.718734	0.733203	Glycerolipids
327.253	HM MG(0:0/16:1(9Z)/0:0) -H(+) C19H36O4/ HM MG(16:1(9Z)/0:0/0:0) -H(+) C19H36O4/	7376.13	5913.62	8666.65	0.851093	0.682342	Glycerolipids
343.322	HM MG(18:0e/0:0/0:0) -H(+) C21H44O3/	1332.77	1207.99	5027.4	0.265101	0.240281	Glycerolipids
355.285	HM MG(0:0/18:1(11Z)/0:0) -H(+) C21H40O4/ HM MG(0:0/18:1(9Z)/0:0) -H(+) C21H40O4/ HM MG(18:1(11Z)/0:0/0:0) -H(+) C21H40O4/ HM MG(18:1(9Z)/0:0/0:0) -H(+) C21H40O4/	3771.9	3715.96	4330.16	0.871076	0.858158	Glycerolipids
411.347	HM MG(0:0/22:1(13Z)/0:0) -H(+) C25H48O4/ HM MG(22:1(13Z)/0:0/0:0) -H(+) C25H48O4/	5778.75	6660.99	7283.57	0.793396	0.914523	Glycerolipids
439.379	HM MG(0:0/24:1(15Z)/0:0) -H(+) C27H52O4/ HM MG(24:1(15Z)/0:0/0:0) -H(+) C27H52O4/	4731.37	5513.55	5955.27	0.794484	0.925827	Glycerolipids
559.436	HM DG(14:0/18:4(6Z,9Z,12Z,15Z)/0:0) -H(+) C35H60O5/ HM DG(14:1(9Z)/18:3(6Z,9Z,12Z)/0:0) -H(+) C35H60O5/ HM DG(14:1(9Z)/18:3(9Z,12Z,15Z)/0:0) -H(+) C35H60O5/ HM DG(18:3(6Z,9Z,12Z)/14:1(9Z)/0:0) -H(+) C35H60O5/ HM DG(18:3(9Z,12Z,15Z)/14:1(9Z)/0:0) -H(+) C35H60O5/ HM DG(18:4(6Z,9Z,12Z,15Z)/14:0/0:0) -H(+) C35H60O5/	1808.85	1591.66	3115.98	0.580507	0.510805	Glycerolipids
565.482	HM DG(14:0/18:1(11Z)/0:0) -H(+) C35H66O5/ HM DG(14:0/18:1(9Z)/0:0) -H(+) C35H66O5/ HM DG(14:1(9Z)/18:0/0:0) -H(+) C35H66O5/ HM DG(16:0/16:1(9Z)/0:0) -H(+) C35H66O5/ HM DG(16:1(9Z)/16:0/0:0) -H(+) C35H66O5/ HM DG(18:0/14:1(9Z)/0:0) -H(+) C35H66O5/ HM DG(18:1(11Z)/14:0/0:0) -H(+) C35H66O5/ HM DG(18:1(9Z)/14:0/0:0) -H(+) C35H66O5/	1189.3	1095.93	761.813	1.56114	1.43858	Glycerolipids
617.51	HM DG(14:1(9Z)/22:2(13Z,16Z)/0:0) -H(+) C39H70O5/ HM DG(16:0/20:3(5Z,8Z,11Z)/0:0) -H(+) C39H70O5/ HM DG(16:0/20:3(8Z,11Z,14Z)/0:0) -H(+) C39H70O5/ HM DG(16:1(9Z)/20:2(11Z,14Z)/0:0) -H(+) C39H70O5/ HM DG(18:0/18:3(6Z,9Z,12Z)/0:0) -H(+) C39H70O5/ HM DG(18:0/18:3(9Z,12Z,15Z)/0:0) -H(+) C39H70O5/ HM DG(18:1(11Z)/18:2(9Z,12Z)/0:0) -H(+) C39H70O5/ HM DG(18:1(9Z)/18:2(9Z,12Z)/0:0) -H(+) C39H70O5/ HM DG(…	313.73	763.464	243.634	1.28771	3.13365	Glycerolipids
619.525	HM DG(14:0/22:2(13Z,16Z)/0:0) -H(+) C39H72O5/ HM DG(14:1(9Z)/22:1(13Z)/0:0) -H(+) C39H72O5/ HM DG(16:0/20:2(11Z,14Z)/0:0) -H(+) C39H72O5/ HM DG(16:1(9Z)/20:1(11Z)/0:0) -H(+) C39H72O5/ HM DG(18:0/18:2(9Z,12Z)/0:0) -H(+) C39H72O5/ HM DG(18:1(11Z)/18:1(11Z)/0:0) -H(+) C39H72O5/ HM DG(18:1(11Z)/18:1(9Z)/0:0) -H(+) C39H72O5/ HM DG(18:1(9Z)/18:1(11Z)/0:0) -H(+) C39H72O5/ HM DG(18:1(9Z)/18:1(9Z)/0:0) -H…	93.6851	1548.38	206.196	0.454351	7.50929	Glycerolipids
627.498	HM DG(15:0/22:5(4Z,7Z,10Z,13Z,16Z)/0:0) -H(+) C40H68O5/ HM DG(15:0/22:5(7Z,10Z,13Z,16Z,19Z)/0:0) -H(+) C40H68O5/ HM DG(22:5(4Z,7Z,10Z,13Z,16Z)/15:0/0:0) -H(+) C40H68O5/ HM DG(22:5(7Z,10Z,13Z,16Z,19Z)/15:0/0:0) -H(+) C40H68O5/	364.08	899.34	761.32	0.478222	1.18129	Glycerolipids
639.495	HM DG(16:0/22:6(4Z,7Z,10Z,13Z,16Z,19Z)/0:0) -H(+) C41H68O5/ HM DG(16:1(9Z)/22:5(4Z,7Z,10Z,13Z,16Z)/0:0) -H(+) C41H68O5/ HM DG(16:1(9Z)/22:5(7Z,10Z,13Z,16Z,19Z)/0:0) -H(+) C41H68O5/ HM DG(18:1(11Z)/20:5(5Z,8Z,11Z,14Z,17Z)/0:0) -H(+) C41H68O5/ HM DG(18:1(9Z)/20:5(5Z,8Z,11Z,14Z,17Z)/0:0) -H(+) C41H68O5/ HM DG(18:2(9Z,12Z)/20:4(5Z,8Z,11Z,14Z)/0:0) -H(+) C41H68O5/ HM DG(18:2(9Z,12Z)/20:4(8Z,11Z,14Z,17…	129.473	18219.5	349.754	0.370183	52.0924	Glycerolipids
661.488	HM DG(18:3(6Z,9Z,12Z)/22:6(4Z,7Z,10Z,13Z,16Z,19Z)/0:0) -H(+) C43H66O5/ HM DG(18:3(9Z,12Z,15Z)/22:6(4Z,7Z,10Z,13Z,16Z,19Z)/0:0) -H(+) C43H66O5/ HM DG(18:4(6Z,9Z,12Z,15Z)/22:5(4Z,7Z,10Z,13Z,16Z)/0:0) -H(+) C43H66O5/ HM DG(18:4(6Z,9Z,12Z,15Z)/22:5(7Z,10Z,13Z,16Z,19Z)/0:0) -H(+) C43H66O5/ HM DG(20:4(5Z,8Z,11Z,14Z)/20:5(5Z,8Z,11Z,14Z,17Z)/0:0) -H(+) C43H66O5/ HM DG(20:4(8Z,11Z,14Z,17Z)/20:5(5Z,8Z,11Z,…	1290.8	1040.39	1195.52	1.0797	0.870246	Glycerolipids
693.546	HM DG(20:1(11Z)/22:6(4Z,7Z,10Z,13Z,16Z,19Z)/0:0) -H(+) C45H74O5/ HM DG(20:2(11Z,14Z)/22:5(4Z,7Z,10Z,13Z,16Z)/0:0) -H(+) C45H74O5/ HM DG(20:2(11Z,14Z)/22:5(7Z,10Z,13Z,16Z,19Z)/0:0) -H(+) C45H74O5/ HM DG(20:3(5Z,8Z,11Z)/22:4(7Z,10Z,13Z,16Z)/0:0) -H(+) C45H74O5/ HM DG(20:3(8Z,11Z,14Z)/22:4(7Z,10Z,13Z,16Z)/0:0) -H(+) C45H74O5/ HM DG(20:5(5Z,8Z,11Z,14Z,17Z)/22:2(13Z,16Z)/0:0) -H(+) C45H74O5/ HM DG(22:…	199.462	5422.64	279.94	0.712517	19.3707	Glycerolipids
701.602	HM DG(18:2(9Z,12Z)/24:1(15Z)/0:0) -H(+) C45H82O5/ HM DG(18:3(6Z,9Z,12Z)/24:0/0:0) -H(+) C45H82O5/ HM DG(18:3(9Z,12Z,15Z)/24:0/0:0) -H(+) C45H82O5/ HM DG(20:1(11Z)/22:2(13Z,16Z)/0:0) -H(+) C45H82O5/ HM DG(20:2(11Z,14Z)/22:1(13Z)/0:0) -H(+) C45H82O5/ HM DG(20:3(5Z,8Z,11Z)/22:0/0:0) -H(+) C45H82O5/ HM DG(20:3(8Z,11Z,14Z)/22:0/0:0) -H(+) C45H82O5/ HM DG(22:0/20:3(5Z,8Z,11Z)/0:0) -H(+) C45H82O5/ HM DG…	1152.53	490.61	1684.23	0.684306	0.291296	Glycerolipids
725.605	HM DG(20:4(5Z,8Z,11Z,14Z)/24:1(15Z)/0:0) -H(+) C47H82O5/ HM DG(20:4(8Z,11Z,14Z,17Z)/24:1(15Z)/0:0) -H(+) C47H82O5/ HM DG(20:5(5Z,8Z,11Z,14Z,17Z)/24:0/0:0) -H(+) C47H82O5/ HM DG(22:0/22:5(4Z,7Z,10Z,13Z,16Z)/0:0) -H(+) C47H82O5/ HM DG(22:0/22:5(7Z,10Z,13Z,16Z,19Z)/0:0) -H(+) C47H82O5/ HM DG(22:1(13Z)/22:4(7Z,10Z,13Z,16Z)/0:0) -H(+) C47H82O5/ HM DG(22:4(7Z,10Z,13Z,16Z)/22:1(13Z)/0:0) -H(+) C47H82O5/…	790.659	338.674	1110.75	0.711822	0.304905	Glycerolipids
727.62	HM DG(20:3(5Z,8Z,11Z)/24:1(15Z)/0:0) -H(+) C47H84O5/ HM DG(20:3(8Z,11Z,14Z)/24:1(15Z)/0:0) -H(+) C47H84O5/ HM DG(20:4(5Z,8Z,11Z,14Z)/24:0/0:0) -H(+) C47H84O5/ HM DG(20:4(8Z,11Z,14Z,17Z)/24:0/0:0) -H(+) C47H84O5/ HM DG(22:0/22:4(7Z,10Z,13Z,16Z)/0:0) -H(+) C47H84O5/ HM DG(22:2(13Z,16Z)/22:2(13Z,16Z)/0:0) -H(+) C47H84O5/ HM DG(22:4(7Z,10Z,13Z,16Z)/22:0/0:0) -H(+) C47H84O5/ HM DG(24:0/20:4(5Z,8Z,11Z,…	735.399	296.872	1248.12	0.589207	0.237856	Glycerolipids
753.642	HM DG(22:4(7Z,10Z,13Z,16Z)/24:1(15Z)/0:0) -H(+) C49H86O5/ HM DG(22:5(4Z,7Z,10Z,13Z,16Z)/24:0/0:0) -H(+) C49H86O5/ HM DG(22:5(7Z,10Z,13Z,16Z,19Z)/24:0/0:0) -H(+) C49H86O5/ HM DG(24:0/22:5(4Z,7Z,10Z,13Z,16Z)/0:0) -H(+) C49H86O5/ HM DG(24:0/22:5(7Z,10Z,13Z,16Z,19Z)/0:0) -H(+) C49H86O5/ HM DG(24:1(15Z)/22:4(7Z,10Z,13Z,16Z)/0:0) -H(+) C49H86O5/	449.182	256.287	694.661	0.64662	0.368939	Glycerolipids
761.702	HM DG(22:0/24:1(15Z)/0:0) -H(+) C49H94O5/ HM DG(22:1(13Z)/24:0/0:0) -H(+) C49H94O5/ HM DG(24:0/22:1(13Z)/0:0) -H(+) C49H94O5/ HM DG(24:1(15Z)/22:0/0:0) -H(+) C49H94O5/	1123.7	429.916	1088.41	1.03242	0.394995	Glycerolipids
775.681	HM TG(16:0/14:0/16:1(9Z))[iso6] -H(+) C49H92O6/	1803.73	952.332	674.861	2.67275	1.41115	Glycerolipids
787.713	HM DG(24:1(15Z)/24:1(15Z)/0:0) -H(+) C51H96O5/	1334.17	879.077	1026.89	1.29922	0.856054	Glycerolipids
803.715	HM TG(16:0/16:0/16:1(9Z))[iso3] -H(+) C51H96O6/ HM TG(16:0/14:0/18:1(9Z))[iso6] -H(+) C51H96O6/ HM TG(18:0/14:0/16:1(9Z))[iso6] -H(+) C51H96O6/	1062.39	766.8	1212.88	0.875923	0.632215	Glycerolipids
817.731	HM TG(15:0/18:1(9Z)/16:0)[iso6] -H(+) C52H98O6/ HM TG(15:0/20:0/14:1(9Z))[iso6] -H(+) C52H98O6/ HM TG(15:0/20:1(11Z)/14:0)[iso6] -H(+) C52H98O6/	1295.14	938.201	1461.44	0.886207	0.641968	Glycerolipids
821.663	HM TG(18:3(9Z,12Z,15Z)/14:0/18:3(9Z,12Z,15Z))[iso3] -H(+) C53H90O6/	1284.85	847.695	2040.01	0.629826	0.415534	Glycerolipids
849.691	HM TG(16:1(9Z)/16:1(9Z)/20:4(5Z,8Z,11Z,14Z))[iso3] -H(+) C55H94O6/ HM TG(18:2(9Z,12Z)/14:0/20:4(5Z,8Z,11Z,14Z))[iso6] -H(+) C55H94O6/ HM TG(18:3(9Z,12Z,15Z)/16:0/18:3(9Z,12Z,15Z))[iso3] -H(+) C55H94O6/	1373.36	706.39	1947.36	0.70524	0.362742	Glycerolipids
931.766	HM TG(18:2(9Z,12Z)/20:1(11Z)/20:4(5Z,8Z,11Z,14Z))[iso6] -H(+) C61H104O6/ HM TG(18:1(9Z)/18:1(9Z)/22:5(7Z,10Z,13Z,16Z,19Z))[iso3] -H(+) C61H104O6/ HM TG(18:2(9Z,12Z)/18:1(9Z)/22:4(7Z,10Z,13Z,16Z))[iso6] -H(+) C61H104O6/	2236.18	884.728	1770.05	1.26335	0.499833	Glycerolipids
963.84	HM TG(20:0/20:1(11Z)/20:4(5Z,8Z,11Z,14Z))[iso6] -H(+) C63H112O6/	2463.45	951.246	2709.78	0.909097	0.351042	Glycerolipids
975.723	HM TG(22:5(7Z,10Z,13Z,16Z,19Z)/18:2(9Z,12Z)/22:6(4Z,7Z,10Z,13Z,16Z,19Z))[iso6] -H(+) C65H100O6/ HM TG(22:5(7Z,10Z,13Z,16Z,19Z)/18:3(9Z,12Z,15Z)/22:5(7Z,10Z,13Z,16Z,19Z))[iso3] -H(+) C65H100O6/	940.616	548.889	1200.78	0.783335	0.457109	Glycerolipids
997.733	HM TG(22:5(7Z,10Z,13Z,16Z,19Z)/20:5(5Z,8Z,11Z,14Z,17Z)/22:6(4Z,7Z,10Z,13Z,16Z,19Z))[iso6] -H(+) C67H98O6/ HM TG(22:6(4Z,7Z,10Z,13Z,16Z,19Z)/20:4(5Z,8Z,11Z,14Z)/22:6(4Z,7Z,10Z,13Z,16Z,19Z))[iso3] -H(+) C67H98O6/	990.281	544.113	1275.23	0.776551	0.426678	Glycerolipids
389.055	HM 1-Phosphatidyl-D-myo-inositol -H(+) C11H19O13P/	52773.2	36073.6	25688.5	2.05435	1.40427	Glycerophospholipids
436.283	HM PE(P-16:0e/0:0) -H(+) C21H44NO6P/	7637.94	7669.78	10706.8	0.713373	0.716347	Glycerophospholipids
438.262	HM LysoPE(0:0/15:0) -H(+) C20H42NO7P/ HM LysoPE(15:0/0:0) -H(+) C20H42NO7P/	4711.88	13383.4	8035.29	0.586398	1.66557	Glycerophospholipids
452.278	HM LysoPE(0:0/16:0) -H(+) C21H44NO7P/ HM LysoPE(16:0/0:0) -H(+) C21H44NO7P/	12247.6	11916.9	16106.3	0.760425	0.739889	Glycerophospholipids
476.278	HM LysoPE(0:0/18:2(9Z,12Z)) -H(+) C23H44NO7P/ HM LysoPE(18:2(9Z,12Z)/0:0) -H(+) C23H44NO7P/	32111.9	11426.2	52952.2	0.606432	0.215784	Glycerophospholipids
478.293	HM LysoPE(0:0/18:1(11Z)) -H(+) C23H46NO7P/ HM LysoPE(0:0/18:1(9Z)) -H(+) C23H46NO7P/ HM LysoPE(18:1(11Z)/0:0) -H(+) C23H46NO7P/ HM LysoPE(18:1(9Z)/0:0) -H(+) C23H46NO7P/	10867.5	8969.96	17312.6	0.627719	0.518117	Glycerophospholipids
480.309	HM LysoPC(15:0) -H(+) C23H48NO7P/ HM LysoPE(0:0/18:0) -H(+) C23H48NO7P/ HM LysoPE(18:0/0:0) -H(+) C23H48NO7P/	45962.6	26066.4	53611.6	0.857326	0.486208	Glycerophospholipids
502.289	HM LysoPE(0:0/20:3(11Z,14Z,17Z)) -H(+) C25H46NO7P/ HM LysoPE(0:0/20:3(5Z,8Z,11Z)) -H(+) C25H46NO7P/ HM LysoPE(0:0/20:3(8Z,11Z,14Z)) -H(+) C25H46NO7P/ HM LysoPE(20:3(11Z,14Z,17Z)/0:0) -H(+) C25H46NO7P/ HM LysoPE(20:3(5Z,8Z,11Z)/0:0) -H(+) C25H46NO7P/ HM LysoPE(20:3(8Z,11Z,14Z)/0:0) -H(+) C25H46NO7P/	10043.4	18069.9	12102.1	0.829889	1.49312	Glycerophospholipids
506.323	HM LysoPE(0:0/20:1(11Z)) -H(+) C25H50NO7P/ HM LysoPE(20:1(11Z)/0:0) -H(+) C25H50NO7P/	3022.16	2917.46	3993.34	0.756801	0.730582	Glycerophospholipids
508.34	HM LysoPE(0:0/20:0) -H(+) C25H52NO7P/ HM LysoPE(20:0/0:0) -H(+) C25H52NO7P/ HM LysoPC(17:0) -H(+) C25H52NO7P/	9771.8	6689.4	9683.6	1.00911	0.690797	Glycerophospholipids
564.403	HM LysoPE(0:0/24:0) -H(+) C29H60NO7P/ HM LysoPE(24:0/0:0) -H(+) C29H60NO7P/	708.558	515.323	1010.04	0.701517	0.510202	Glycerophospholipids
647.464	HM PA(16:0/16:0) -H(+) C35H69O8P/	245.341	189.469	223.098	1.0997	0.849264	Glycerophospholipids
648.46	HM PE(14:0/15:0) -H(+) C34H68NO8P/ HM PE(15:0/14:0) -H(+) C34H68NO8P/	6.14886	1700.07	1	6.14886	1700.07	Glycerophospholipids
661.52	HM PA(16:0e/18:0) -H(+) C37H75O7P/	289.774	265.752	241.393	1.20043	1.10091	Glycerophospholipids
662.476	HM PE(14:0/16:0) -H(+) C35H70NO8P/ HM PE(15:0/15:0) -H(+) C35H70NO8P/ HM PE(16:0/14:0) -H(+) C35H70NO8P/	222.823	22410.7	867.742	0.256785	25.8265	Glycerophospholipids
671.465	HM PA(16:0/18:2(9Z,12Z)) -H(+) C37H69O8P/	3467.64	1859.27	4405.43	0.787128	0.42204	Glycerophospholipids
673.48	HM PA(16:0/18:1(11Z)) -H(+) C37H71O8P/ HM PA(16:0/18:1(9Z)) -H(+) C37H71O8P/	1165.34	642.073	1676.23	0.695212	0.383045	Glycerophospholipids
676.425	HM PS(14:0/14:1(9Z)) -H(+) C34H64NO10P/ HM PS(14:1(9Z)/14:0) -H(+) C34H64NO10P/	2029.83	1216.75	3599.12	0.56398	0.338068	Glycerophospholipids
676.491	HM PC(14:0/14:0) -H(+) C36H72NO8P/ HM PE(15:0/16:0) -H(+) C36H72NO8P/ HM PE(16:0/15:0) -H(+) C36H72NO8P/	125.063	14593.1	105.46	1.18588	138.376	Glycerophospholipids
686.516	HM PC(14:1(9Z)/P-16:0) -H(+) C38H74NO7P/ HM PE(15:0/P-18:1(11Z)) -H(+) C38H74NO7P/ HM PE(15:0/P-18:1(9Z)) -H(+) C38H74NO7P/ HM PC(P-16:0/14:1(9Z)) -H(+) C38H74NO7P/ HM PE(P-18:1(11Z)/15:0) -H(+) C38H74NO7P/ HM PE(P-18:1(9Z)/15:0) -H(+) C38H74NO7P/ HM PC(o-16:1(9Z)/14:1(9Z)) -H(+) C38H74NO7P/	1	147.467	29.5947	0.0337899	4.98288	Glycerophospholipids
688.493	HM PC(14:1(9Z)/15:0) -H(+) C37H72NO8P/ HM PC(15:0/14:1(9Z)) -H(+) C37H72NO8P/ HM PE(14:0/18:1(11Z)) -H(+) C37H72NO8P/ HM PE(14:0/18:1(9Z)) -H(+) C37H72NO8P/ HM PE(14:1(9Z)/18:0) -H(+) C37H72NO8P/ HM PE(16:0/16:1(9Z)) -H(+) C37H72NO8P/ HM PE(16:1(9Z)/16:0) -H(+) C37H72NO8P/ HM PE(18:0/14:1(9Z)) -H(+) C37H72NO8P/ HM PE(18:1(11Z)/14:0) -H(+) C37H72NO8P/ HM PE(18:1(9Z)/14:0) -H(+) C37H72NO8P/	252.378	31.1386	307.513	0.820705	0.101259	Glycerophospholipids
690.51	HM PC(14:0/15:0) -H(+) C37H74NO8P/ HM PC(15:0/14:0) -H(+) C37H74NO8P/ HM PE(14:0/18:0) -H(+) C37H74NO8P/ HM PE(16:0/16:0) -H(+) C37H74NO8P/ HM PE(18:0/14:0) -H(+) C37H74NO8P/	6551.22	5802.66	15769.5	0.415435	0.367966	Glycerophospholipids
699.496	HM PA(18:0/18:2(9Z,12Z)) -H(+) C39H73O8P/ HM PA(18:1(11Z)/18:1(11Z)) -H(+) C39H73O8P/ HM PA(18:1(11Z)/18:1(9Z)) -H(+) C39H73O8P/ HM PA(18:1(9Z)/18:1(11Z)) -H(+) C39H73O8P/ HM PA(18:1(9Z)/18:1(9Z)) -H(+) C39H73O8P/	3252.15	2058.25	4178.2	0.778361	0.492616	Glycerophospholipids
700.498	HM PC(14:1(9Z)/16:1(9Z)) -H(+) C38H72NO8P/ HM PC(16:1(9Z)/14:1(9Z)) -H(+) C38H72NO8P/ HM PE(15:0/18:2(9Z,12Z)) -H(+) C38H72NO8P/ HM PE(18:2(9Z,12Z)/15:0) -H(+) C38H72NO8P/	1098.73	5687.06	1621.24	0.677708	3.50784	Glycerophospholipids
712.491	HM PE(14:0/20:3(5Z,8Z,11Z)) -H(+) C39H72NO8P/ HM PE(14:0/20:3(8Z,11Z,14Z)) -H(+) C39H72NO8P/ HM PE(14:1(9Z)/20:2(11Z,14Z)) -H(+) C39H72NO8P/ HM PE(16:0/18:3(6Z,9Z,12Z)) -H(+) C39H72NO8P/ HM PE(16:0/18:3(9Z,12Z,15Z)) -H(+) C39H72NO8P/ HM PE(16:1(9Z)/18:2(9Z,12Z)) -H(+) C39H72NO8P/ HM PE(18:2(9Z,12Z)/16:1(9Z)) -H(+) C39H72NO8P/ HM PE(18:3(6Z,9Z,12Z)/16:0) -H(+) C39H72NO8P/ HM PE(18:3(9Z,12Z,15Z)/16…	394.233	1062.22	519.953	0.758208	2.04292	Glycerophospholipids
712.53	HM PC(14:1(9Z)/P-18:1(11Z)) -H(+) C40H76NO7P/ HM PC(14:1(9Z)/P-18:1(9Z)) -H(+) C40H76NO7P/ HM PC(P-18:1(11Z)/14:1(9Z)) -H(+) C40H76NO7P/ HM PC(P-18:1(9Z)/14:1(9Z)) -H(+) C40H76NO7P/	208.058	339.243	559.009	0.37219	0.606864	Glycerophospholipids
714.507	HM PE(14:0/20:2(11Z,14Z)) -H(+) C39H74NO8P/ HM PE(14:1(9Z)/20:1(11Z)) -H(+) C39H74NO8P/ HM PE(16:0/18:2(9Z,12Z)) -H(+) C39H74NO8P/ HM PE(16:1(9Z)/18:1(11Z)) -H(+) C39H74NO8P/ HM PE(16:1(9Z)/18:1(9Z)) -H(+) C39H74NO8P/ HM PE(18:1(11Z)/16:1(9Z)) -H(+) C39H74NO8P/ HM PE(18:1(9Z)/16:1(9Z)) -H(+) C39H74NO8P/ HM PE(18:2(9Z,12Z)/16:0) -H(+) C39H74NO8P/ HM PE(20:1(11Z)/14:1(9Z)) -H(+) C39H74NO8P/ HM PE(2…	17894.6	21231.7	27142.1	0.659294	0.78224	Glycerophospholipids
716.522	HM PC(15:0/16:1(9Z)) -H(+) C39H76NO8P/ HM PC(16:1(9Z)/15:0) -H(+) C39H76NO8P/ HM PE(14:0/20:1(11Z)) -H(+) C39H76NO8P/ HM PE(14:1(9Z)/20:0) -H(+) C39H76NO8P/ HM PE(16:0/18:1(11Z)) -H(+) C39H76NO8P/ HM PE(16:0/18:1(9Z)) -H(+) C39H76NO8P/ HM PE(16:1(9Z)/18:0) -H(+) C39H76NO8P/ HM PE(18:0/16:1(9Z)) -H(+) C39H76NO8P/ HM PE(18:1(11Z)/16:0) -H(+) C39H76NO8P/ HM PE(18:1(9Z)/16:0) -H(+) C39H76NO8P/ HM PE(…	7539.67	8065.55	15079.2	0.500004	0.534878	Glycerophospholipids
718.539	HM PC(15:0/16:0) -H(+) C39H78NO8P/ HM PC(16:0/15:0) -H(+) C39H78NO8P/ HM PE(14:0/20:0) -H(+) C39H78NO8P/ HM PE(16:0/18:0) -H(+) C39H78NO8P/ HM PE(18:0/16:0) -H(+) C39H78NO8P/ HM PE(20:0/14:0) -H(+) C39H78NO8P/ HM PE-NMe2(16:0/16:0) -H(+) C39H78NO8P/	5537.12	4780.9	10961.3	0.505152	0.436162	Glycerophospholipids
721.5	HM PG(16:0/16:0) -H(+) C38H75O10P/	2069.61	2249.54	4274.17	0.484213	0.526311	Glycerophospholipids
724.496	HM PC(14:0/18:4(6Z,9Z,12Z,15Z)) -H(+) C40H72NO8P/ HM PC(14:1(9Z)/18:3(6Z,9Z,12Z)) -H(+) C40H72NO8P/ HM PC(14:1(9Z)/18:3(9Z,12Z,15Z)) -H(+) C40H72NO8P/ HM PC(18:3(6Z,9Z,12Z)/14:1(9Z)) -H(+) C40H72NO8P/ HM PC(18:3(9Z,12Z,15Z)/14:1(9Z)) -H(+) C40H72NO8P/ HM PC(18:4(6Z,9Z,12Z,15Z)/14:0) -H(+) C40H72NO8P/ HM PE(15:0/20:4(5Z,8Z,11Z,14Z)) -H(+) C40H72NO8P/ HM PE(15:0/20:4(8Z,11Z,14Z,17Z)) -H(+) C40H72NO…	28.1683	311.024	490.426	0.0574365	0.634192	Glycerophospholipids
728.528	HM PC(14:0/18:2(9Z,12Z)) -H(+) C40H76NO8P/ HM PC(14:1(9Z)/18:1(11Z)) -H(+) C40H76NO8P/ HM PC(14:1(9Z)/18:1(9Z)) -H(+) C40H76NO8P/ HM PC(16:1(9Z)/16:1(9Z)) -H(+) C40H76NO8P/ HM PC(18:1(11Z)/14:1(9Z)) -H(+) C40H76NO8P/ HM PC(18:1(9Z)/14:1(9Z)) -H(+) C40H76NO8P/ HM PC(18:2(9Z,12Z)/14:0) -H(+) C40H76NO8P/ HM PE(15:0/20:2(11Z,14Z)) -H(+) C40H76NO8P/ HM PE(20:2(11Z,14Z)/15:0) -H(+) C40H76NO8P/	235.486	448.514	405.756	0.580363	1.10538	Glycerophospholipids
728.559	HM PC(15:0/P-18:1(11Z)) -H(+) C41H80NO7P/ HM PC(15:0/P-18:1(9Z)) -H(+) C41H80NO7P/ HM PE(18:0/P-18:1(11Z)) -H(+) C41H80NO7P/ HM PE(18:0/P-18:1(9Z)) -H(+) C41H80NO7P/ HM PE(18:1(11Z)/P-18:0) -H(+) C41H80NO7P/ HM PE(18:1(9Z)/P-18:0) -H(+) C41H80NO7P/ HM PE(20:1(11Z)/P-16:0) -H(+) C41H80NO7P/ HM PC(P-18:1(11Z)/15:0) -H(+) C41H80NO7P/ HM PC(P-18:1(9Z)/15:0) -H(+) C41H80NO7P/ HM PE(P-16:0/20:1(11Z)) -…	4026.66	4488.54	8936.85	0.450568	0.502251	Glycerophospholipids
730.544	HM PC(14:0/18:1(11Z)) -H(+) C40H78NO8P/ HM PC(14:0/18:1(9Z)) -H(+) C40H78NO8P/ HM PC(14:1(9Z)/18:0) -H(+) C40H78NO8P/ HM PC(16:0/16:1(9Z)) -H(+) C40H78NO8P/ HM PC(16:1(9Z)/16:0) -H(+) C40H78NO8P/ HM PC(18:0/14:1(9Z)) -H(+) C40H78NO8P/ HM PC(18:1(11Z)/14:0) -H(+) C40H78NO8P/ HM PC(18:1(9Z)/14:0) -H(+) C40H78NO8P/ HM PE(15:0/20:1(11Z)) -H(+) C40H78NO8P/ HM PE(20:1(11Z)/15:0) -H(+) C40H78NO8P/ HM PE…	625.516	422.747	906.743	0.689849	0.466226	Glycerophospholipids
730.574	HM PC(15:0/P-18:0) -H(+) C41H82NO7P/ HM PE(18:0/P-18:0) -H(+) C41H82NO7P/ HM PE(20:0/P-16:0) -H(+) C41H82NO7P/ HM PC(P-18:0/15:0) -H(+) C41H82NO7P/ HM PE(P-16:0/20:0) -H(+) C41H82NO7P/ HM PE(dm18:0/18:0) -H(+) C41H82NO7P/	2171.99	1713.32	3533.41	0.6147	0.484892	Glycerophospholipids
736.491	HM PE(14:0/22:5(4Z,7Z,10Z,13Z,16Z)) -H(+) C41H72NO8P/ HM PE(14:0/22:5(7Z,10Z,13Z,16Z,19Z)) -H(+) C41H72NO8P/ HM PE(14:1(9Z)/22:4(7Z,10Z,13Z,16Z)) -H(+) C41H72NO8P/ HM PE(16:0/20:5(5Z,8Z,11Z,14Z,17Z)) -H(+) C41H72NO8P/ HM PE(16:1(9Z)/20:4(5Z,8Z,11Z,14Z)) -H(+) C41H72NO8P/ HM PE(16:1(9Z)/20:4(8Z,11Z,14Z,17Z)) -H(+) C41H72NO8P/ HM PE(18:1(11Z)/18:4(6Z,9Z,12Z,15Z)) -H(+) C41H72NO8P/ HM PE(18:1(9Z)/18…	104.255	135.613	287.934	0.362078	0.470985	Glycerophospholipids
738.507	HM PC(15:0/18:4(6Z,9Z,12Z,15Z)) -H(+) C41H74NO8P/ HM PC(18:4(6Z,9Z,12Z,15Z)/15:0) -H(+) C41H74NO8P/ HM PE(14:0/22:4(7Z,10Z,13Z,16Z)) -H(+) C41H74NO8P/ HM PE(16:0/20:4(5Z,8Z,11Z,14Z)) -H(+) C41H74NO8P/ HM PE(16:0/20:4(8Z,11Z,14Z,17Z)) -H(+) C41H74NO8P/ HM PE(16:1(9Z)/20:3(5Z,8Z,11Z)) -H(+) C41H74NO8P/ HM PE(18:0/18:4(6Z,9Z,12Z,15Z)) -H(+) C41H74NO8P/ HM PE(18:1(11Z)/18:3(6Z,9Z,12Z)) -H(+) C41H74NO…	7203.15	5887.93	7747.36	0.929755	0.759992	Glycerophospholipids
740.523	HM PC(15:0/18:3(6Z,9Z,12Z)) -H(+) C41H76NO8P/ HM PC(15:0/18:3(9Z,12Z,15Z)) -H(+) C41H76NO8P/ HM PC(18:3(6Z,9Z,12Z)/15:0) -H(+) C41H76NO8P/ HM PC(18:3(9Z,12Z,15Z)/15:0) -H(+) C41H76NO8P/ HM PE(14:1(9Z)/22:2(13Z,16Z)) -H(+) C41H76NO8P/ HM PE(16:0/20:3(5Z,8Z,11Z)) -H(+) C41H76NO8P/ HM PE(16:0/20:3(8Z,11Z,14Z)) -H(+) C41H76NO8P/ HM PE(16:1(9Z)/20:2(11Z,14Z)) -H(+) C41H76NO8P/ HM PE(18:0/18:3(6Z,9Z,12…	5318.72	4825.07	7888.94	0.6742	0.611624	Glycerophospholipids
742.539	HM PC(15:0/18:2(9Z,12Z)) -H(+) C41H78NO8P/ HM PC(18:2(9Z,12Z)/15:0) -H(+) C41H78NO8P/ HM PE(14:0/22:2(13Z,16Z)) -H(+) C41H78NO8P/ HM PE(14:1(9Z)/22:1(13Z)) -H(+) C41H78NO8P/ HM PE(16:0/20:2(11Z,14Z)) -H(+) C41H78NO8P/ HM PE(16:1(9Z)/20:1(11Z)) -H(+) C41H78NO8P/ HM PE(18:0/18:2(9Z,12Z)) -H(+) C41H78NO8P/ HM PE(18:1(11Z)/18:1(11Z)) -H(+) C41H78NO8P/ HM PE(18:1(11Z)/18:1(9Z)) -H(+) C41H78NO8P/ HM PE…	16640	18711.3	27499.1	0.60511	0.680434	Glycerophospholipids
744.553	HM PC(15:0/18:1(11Z)) -H(+) C41H80NO8P/ HM PC(15:0/18:1(9Z)) -H(+) C41H80NO8P/ HM PC(18:1(11Z)/15:0) -H(+) C41H80NO8P/ HM PC(18:1(9Z)/15:0) -H(+) C41H80NO8P/ HM PE(14:0/22:1(13Z)) -H(+) C41H80NO8P/ HM PE(14:1(9Z)/22:0) -H(+) C41H80NO8P/ HM PE(16:0/20:1(11Z)) -H(+) C41H80NO8P/ HM PE(16:1(9Z)/20:0) -H(+) C41H80NO8P/ HM PE(18:0/18:1(11Z)) -H(+) C41H80NO8P/ HM PE(18:0/18:1(9Z)) -H(+) C41H80NO8P/ HM P…	7795.65	8677.58	16501.9	0.472409	0.525853	Glycerophospholipids
747.516	HM PG(16:0/18:1(11Z)) -H(+) C40H77O10P/ HM PG(16:0/18:1(9Z)) -H(+) C40H77O10P/ HM PG(16:1(9Z)/18:0) -H(+) C40H77O10P/ HM PG(18:0/16:1(9Z)) -H(+) C40H77O10P/ HM PG(18:1(11Z)/16:0) -H(+) C40H77O10P/ HM PG(18:1(9Z)/16:0) -H(+) C40H77O10P/	2347.93	2577.48	4879.52	0.481181	0.528223	Glycerophospholipids
749.53	HM PG(16:0/18:0) -H(+) C40H79O10P/ HM PG(18:0/16:0) -H(+) C40H79O10P/	1115.94	1578.45	2766.68	0.40335	0.57052	Glycerophospholipids
754.544	HM PC(14:0/20:3(5Z,8Z,11Z)) -H(+) C42H78NO8P/ HM PC(14:0/20:3(8Z,11Z,14Z)) -H(+) C42H78NO8P/ HM PC(14:1(9Z)/20:2(11Z,14Z)) -H(+) C42H78NO8P/ HM PC(16:0/18:3(6Z,9Z,12Z)) -H(+) C42H78NO8P/ HM PC(16:0/18:3(9Z,12Z,15Z)) -H(+) C42H78NO8P/ HM PC(16:1(9Z)/18:2(9Z,12Z)) -H(+) C42H78NO8P/ HM PC(18:2(9Z,12Z)/16:1(9Z)) -H(+) C42H78NO8P/ HM PC(18:3(6Z,9Z,12Z)/16:0) -H(+) C42H78NO8P/ HM PC(18:3(9Z,12Z,15Z)/16…	1357.17	831.866	1261.59	1.07576	0.65938	Glycerophospholipids
758.566	HM PC(14:0/20:1(11Z)) -H(+) C42H82NO8P/ HM PC(14:1(9Z)/20:0) -H(+) C42H82NO8P/ HM PC(16:0/18:1(11Z)) -H(+) C42H82NO8P/ HM PC(16:0/18:1(9Z)) -H(+) C42H82NO8P/ HM PC(16:1(9Z)/18:0) -H(+) C42H82NO8P/ HM PC(18:0/16:1(9Z)) -H(+) C42H82NO8P/ HM PC(18:1(11Z)/16:0) -H(+) C42H82NO8P/ HM PC(18:1(9Z)/16:0) -H(+) C42H82NO8P/ HM PC(20:0/14:1(9Z)) -H(+) C42H82NO8P/ HM PC(20:1(11Z)/14:0) -H(+) C42H82NO8P/ HM PE…	216.668	51.4561	547.614	0.395658	0.0939642	Glycerophospholipids
762.507	HM PE(16:0/22:6(4Z,7Z,10Z,13Z,16Z,19Z)) -H(+) C43H74NO8P/ HM PE(16:1(9Z)/22:5(4Z,7Z,10Z,13Z,16Z)) -H(+) C43H74NO8P/ HM PE(16:1(9Z)/22:5(7Z,10Z,13Z,16Z,19Z)) -H(+) C43H74NO8P/ HM PE(18:1(11Z)/20:5(5Z,8Z,11Z,14Z,17Z)) -H(+) C43H74NO8P/ HM PE(18:1(9Z)/20:5(5Z,8Z,11Z,14Z,17Z)) -H(+) C43H74NO8P/ HM PE(18:2(9Z,12Z)/20:4(5Z,8Z,11Z,14Z)) -H(+) C43H74NO8P/ HM PE(18:2(9Z,12Z)/20:4(8Z,11Z,14Z,17Z)) -H(+) C4…	148.28	499.369	1231.56	0.1204	0.405478	Glycerophospholipids
764.523	HM PC(15:0/20:5(5Z,8Z,11Z,14Z,17Z)) -H(+) C43H76NO8P/ HM PC(20:5(5Z,8Z,11Z,14Z,17Z)/15:0) -H(+) C43H76NO8P/ HM PE(16:0/22:5(4Z,7Z,10Z,13Z,16Z)) -H(+) C43H76NO8P/ HM PE(16:0/22:5(7Z,10Z,13Z,16Z,19Z)) -H(+) C43H76NO8P/ HM PE(16:1(9Z)/22:4(7Z,10Z,13Z,16Z)) -H(+) C43H76NO8P/ HM PE(18:0/20:5(5Z,8Z,11Z,14Z,17Z)) -H(+) C43H76NO8P/ HM PE(18:1(11Z)/20:4(5Z,8Z,11Z,14Z)) -H(+) C43H76NO8P/ HM PE(18:1(11Z)/20…	329.905	629.123	1604.09	0.205664	0.392198	Glycerophospholipids
766.538	HM PC(15:0/20:4(5Z,8Z,11Z,14Z)) -H(+) C43H78NO8P/ HM PC(15:0/20:4(8Z,11Z,14Z,17Z)) -H(+) C43H78NO8P/ HM PC(20:4(5Z,8Z,11Z,14Z)/15:0) -H(+) C43H78NO8P/ HM PC(20:4(8Z,11Z,14Z,17Z)/15:0) -H(+) C43H78NO8P/ HM PE(16:0/22:4(7Z,10Z,13Z,16Z)) -H(+) C43H78NO8P/ HM PE(16:1(9Z)/20:3(8Z,11Z,14Z)) -H(+) C43H78NO8P/ HM PE(18:0/20:4(5Z,8Z,11Z,14Z)) -H(+) C43H78NO8P/ HM PE(18:0/20:4(8Z,11Z,14Z,17Z)) -H(+) C43H78…	3461.01	4169.6	6183.53	0.559715	0.674309	Glycerophospholipids
768.55	HM PC(15:0/20:3(5Z,8Z,11Z)) -H(+) C43H80NO8P/ HM PC(15:0/20:3(8Z,11Z,14Z)) -H(+) C43H80NO8P/ HM PC(20:3(5Z,8Z,11Z)/15:0) -H(+) C43H80NO8P/ HM PC(20:3(8Z,11Z,14Z)/15:0) -H(+) C43H80NO8P/ HM PE(16:1(9Z)/22:2(13Z,16Z)) -H(+) C43H80NO8P/ HM PE(18:0/20:3(5Z,8Z,11Z)) -H(+) C43H80NO8P/ HM PE(18:0/20:3(8Z,11Z,14Z)) -H(+) C43H80NO8P/ HM PE(18:1(11Z)/20:2(11Z,14Z)) -H(+) C43H80NO8P/ HM PE(18:1(9Z)/20:2(11Z…	7771.85	5303.04	9198.48	0.844906	0.576513	Glycerophospholipids
769.502	HM PG(16:0/20:4(5Z,8Z,11Z,14Z)) -H(+) C42H75O10P/ HM PG(16:1(9Z)/20:3(5Z,8Z,11Z)) -H(+) C42H75O10P/ HM PG(16:1(9Z)/20:3(8Z,11Z,14Z)) -H(+) C42H75O10P/ HM PG(18:1(11Z)/18:3(6Z,9Z,12Z)) -H(+) C42H75O10P/ HM PG(18:1(11Z)/18:3(9Z,12Z,15Z)) -H(+) C42H75O10P/ HM PG(18:1(9Z)/18:3(6Z,9Z,12Z)) -H(+) C42H75O10P/ HM PG(18:1(9Z)/18:3(9Z,12Z,15Z)) -H(+) C42H75O10P/ HM PG(18:2(9Z,12Z)/18:2(9Z,12Z)) -H(+) C42H7…	2613.92	2146.64	2214.84	1.18019	0.969207	Glycerophospholipids
770.568	HM PC(15:0/20:2(11Z,14Z)) -H(+) C43H82NO8P/ HM PC(20:2(11Z,14Z)/15:0) -H(+) C43H82NO8P/ HM PE(14:1(9Z)/24:1(15Z)) -H(+) C43H82NO8P/ HM PE(16:0/22:2(13Z,16Z)) -H(+) C43H82NO8P/ HM PE(16:1(9Z)/22:1(13Z)) -H(+) C43H82NO8P/ HM PE(18:0/20:2(11Z,14Z)) -H(+) C43H82NO8P/ HM PE(18:1(11Z)/20:1(11Z)) -H(+) C43H82NO8P/ HM PE(18:1(9Z)/20:1(11Z)) -H(+) C43H82NO8P/ HM PE(18:2(9Z,12Z)/20:0) -H(+) C43H82NO8P/ HM …	2816.45	2771.19	4423.87	0.636649	0.626416	Glycerophospholipids
770.613	HM PC(18:0/P-18:1(11Z)) -H(+) C44H86NO7P/ HM PC(18:0/P-18:1(9Z)) -H(+) C44H86NO7P/ HM PC(18:1(11Z)/P-18:0) -H(+) C44H86NO7P/ HM PC(18:1(9Z)/P-18:0) -H(+) C44H86NO7P/ HM PC(20:1(11Z)/P-16:0) -H(+) C44H86NO7P/ HM PC(P-16:0/20:1(11Z)) -H(+) C44H86NO7P/ HM PC(P-18:0/18:1(11Z)) -H(+) C44H86NO7P/ HM PC(P-18:0/18:1(9Z)) -H(+) C44H86NO7P/ HM PC(P-18:1(11Z)/18:0) -H(+) C44H86NO7P/ HM PC(P-18:1(9Z)/18:0) -…	2794.56	2204.75	3871.47	0.721834	0.569486	Glycerophospholipids
771.517	HM PG(16:0/20:3(5Z,8Z,11Z)) -H(+) C42H77O10P/ HM PG(16:0/20:3(8Z,11Z,14Z)) -H(+) C42H77O10P/ HM PG(18:0/18:3(6Z,9Z,12Z)) -H(+) C42H77O10P/ HM PG(18:0/18:3(9Z,12Z,15Z)) -H(+) C42H77O10P/ HM PG(18:1(11Z)/18:2(9Z,12Z)) -H(+) C42H77O10P/ HM PG(18:1(9Z)/18:2(9Z,12Z)) -H(+) C42H77O10P/ HM PG(18:2(9Z,12Z)/18:1(11Z)) -H(+) C42H77O10P/ HM PG(18:2(9Z,12Z)/18:1(9Z)) -H(+) C42H77O10P/ HM PG(18:3(6Z,9Z,12Z)/1…	1146.87	840.479	1780.2	0.644235	0.472125	Glycerophospholipids
772.578	HM PC(15:0/20:1(11Z)) -H(+) C43H84NO8P/ HM PC(20:1(11Z)/15:0) -H(+) C43H84NO8P/ HM PE(14:0/24:1(15Z)) -H(+) C43H84NO8P/ HM PE(14:1(9Z)/24:0) -H(+) C43H84NO8P/ HM PE(16:0/22:1(13Z)) -H(+) C43H84NO8P/ HM PE(16:1(9Z)/22:0) -H(+) C43H84NO8P/ HM PE(18:0/20:1(11Z)) -H(+) C43H84NO8P/ HM PE(18:1(11Z)/20:0) -H(+) C43H84NO8P/ HM PE(18:1(9Z)/20:0) -H(+) C43H84NO8P/ HM PE(20:0/18:1(11Z)) -H(+) C43H84NO8P/ HM…	1140.36	1146.64	2994.74	0.380787	0.382885	Glycerophospholipids
772.629	HM PC(18:0/P-18:0) -H(+) C44H88NO7P/ HM PC(20:0/P-16:0) -H(+) C44H88NO7P/ HM PC(P-16:0/20:0) -H(+) C44H88NO7P/ HM PC(P-18:0/18:0) -H(+) C44H88NO7P/ HM PC(o-16:1(9Z)/20:0) -H(+) C44H88NO7P/ HM PC(o-18:1(9Z)/18:0) -H(+) C44H88NO7P/	2153.46	1361.99	3014.69	0.714322	0.451784	Glycerophospholipids
773.532	HM PG(18:0/18:2(9Z,12Z)) -H(+) C42H79O10P/ HM PG(18:1(11Z)/18:1(11Z)) -H(+) C42H79O10P/ HM PG(18:1(11Z)/18:1(9Z)) -H(+) C42H79O10P/ HM PG(18:1(9Z)/18:1(11Z)) -H(+) C42H79O10P/ HM PG(18:1(9Z)/18:1(9Z)) -H(+) C42H79O10P/ HM PG(18:2(9Z,12Z)/18:0) -H(+) C42H79O10P/	3144.99	4207.33	4658.43	0.675118	0.903164	Glycerophospholipids
774.608	HM PC(15:0/20:0) -H(+) C43H86NO8P/ HM PC(20:0/15:0) -H(+) C43H86NO8P/ HM PE(14:0/24:0) -H(+) C43H86NO8P/ HM PE(16:0/22:0) -H(+) C43H86NO8P/ HM PE(18:0/20:0) -H(+) C43H86NO8P/ HM PE(20:0/18:0) -H(+) C43H86NO8P/ HM PE(22:0/16:0) -H(+) C43H86NO8P/ HM PE(24:0/14:0) -H(+) C43H86NO8P/	1010.58	536.145	1479.67	0.682972	0.36234	Glycerophospholipids
774.629	HM PC(o-16:0/20:0) -H(+) C44H90NO7P/ HM PC(o-18:0/18:0) -H(+) C44H90NO7P/	708.23	443.179	992.655	0.713471	0.446459	Glycerophospholipids
775.546	HM PG(18:0/18:1(11Z)) -H(+) C42H81O10P/ HM PG(18:0/18:1(9Z)) -H(+) C42H81O10P/ HM PG(18:1(11Z)/18:0) -H(+) C42H81O10P/ HM PG(18:1(9Z)/18:0) -H(+) C42H81O10P/	670.265	919.589	1916.94	0.349654	0.479718	Glycerophospholipids
777.562	HM PG(18:0/18:0) -H(+) C42H83O10P/	1007.96	1472.07	2690.35	0.374658	0.547167	Glycerophospholipids
782.56	HM PC(14:1(9Z)/22:2(13Z,16Z)) -H(+) C44H82NO8P/ HM PC(16:0/20:3(5Z,8Z,11Z)) -H(+) C44H82NO8P/ HM PC(16:0/20:3(8Z,11Z,14Z)) -H(+) C44H82NO8P/ HM PC(16:1(9Z)/20:2(11Z,14Z)) -H(+) C44H82NO8P/ HM PC(18:0/18:3(6Z,9Z,12Z)) -H(+) C44H82NO8P/ HM PC(18:0/18:3(9Z,12Z,15Z)) -H(+) C44H82NO8P/ HM PC(18:1(11Z)/18:2(9Z,12Z)) -H(+) C44H82NO8P/ HM PC(18:1(9Z)/18:2(9Z,12Z)) -H(+) C44H82NO8P/ HM PC(18:2(9Z,12Z)/18:…	158.298	584.31	194.717	0.812961	3.00081	Glycerophospholipids
784.495	HM PE(18:3(6Z,9Z,12Z)/22:6(4Z,7Z,10Z,13Z,16Z,19Z)) -H(+) C45H72NO8P/ HM PE(18:3(9Z,12Z,15Z)/22:6(4Z,7Z,10Z,13Z,16Z,19Z)) -H(+) C45H72NO8P/ HM PE(18:4(6Z,9Z,12Z,15Z)/22:5(4Z,7Z,10Z,13Z,16Z)) -H(+) C45H72NO8P/ HM PE(18:4(6Z,9Z,12Z,15Z)/22:5(7Z,10Z,13Z,16Z,19Z)) -H(+) C45H72NO8P/ HM PE(20:4(5Z,8Z,11Z,14Z)/20:5(5Z,8Z,11Z,14Z,17Z)) -H(+) C45H72NO8P/ HM PE(20:4(8Z,11Z,14Z,17Z)/20:5(5Z,8Z,11Z,14Z,17Z)) …	41.6393	115.426	18.7812	2.21707	6.14581	Glycerophospholipids
784.521	HM PS(16:0/20:3(8Z,11Z,14Z)) -H(+) C42H76NO10P/ HM PS(18:0/18:3(9Z,12Z,15Z)) -H(+) C42H76NO10P/ HM PS(18:1(9Z)/18:2(9Z,12Z)) -H(+) C42H76NO10P/ HM PS(18:2(9Z,12Z)/18:1(9Z)) -H(+) C42H76NO10P/ HM PS(18:3(9Z,12Z,15Z)/18:0) -H(+) C42H76NO10P/ HM PS(20:3(8Z,11Z,14Z)/16:0) -H(+) C42H76NO10P/	205.333	1304.24	379.45	0.541132	3.43719	Glycerophospholipids
786.528	HM PS(18:0/18:2(9Z,12Z)) -H(+) C42H78NO10P/ HM PS(18:1(9Z)/18:1(9Z)) -H(+) C42H78NO10P/ HM PS(18:2(9Z,12Z)/18:0) -H(+) C42H78NO10P/	4222.23	3987.28	7604.31	0.555242	0.524345	Glycerophospholipids
788.544	HM PS(18:0/18:1(9Z)) -H(+) C42H80NO10P/ HM PS(18:1(9Z)/18:0) -H(+) C42H80NO10P/	8397.28	10306	20122.9	0.4173	0.512152	Glycerophospholipids
790.541	HM PC(15:0/22:6(4Z,7Z,10Z,13Z,16Z,19Z)) -H(+) C45H78NO8P/ HM PC(22:6(4Z,7Z,10Z,13Z,16Z,19Z)/15:0) -H(+) C45H78NO8P/ HM PE(18:0/22:6(4Z,7Z,10Z,13Z,16Z,19Z)) -H(+) C45H78NO8P/ HM PE(18:1(11Z)/22:5(4Z,7Z,10Z,13Z,16Z)) -H(+) C45H78NO8P/ HM PE(18:1(11Z)/22:5(7Z,10Z,13Z,16Z,19Z)) -H(+) C45H78NO8P/ HM PE(18:1(9Z)/22:5(4Z,7Z,10Z,13Z,16Z)) -H(+) C45H78NO8P/ HM PE(18:1(9Z)/22:5(7Z,10Z,13Z,16Z,19Z)) -H(+) C…	1337.24	1894.08	3243.09	0.412335	0.584035	Glycerophospholipids
792.551	HM PC(15:0/22:5(4Z,7Z,10Z,13Z,16Z)) -H(+) C45H80NO8P/ HM PC(15:0/22:5(7Z,10Z,13Z,16Z,19Z)) -H(+) C45H80NO8P/ HM PC(22:5(4Z,7Z,10Z,13Z,16Z)/15:0) -H(+) C45H80NO8P/ HM PC(22:5(7Z,10Z,13Z,16Z,19Z)/15:0) -H(+) C45H80NO8P/ HM PE(18:0/22:5(4Z,7Z,10Z,13Z,16Z)) -H(+) C45H80NO8P/ HM PE(18:0/22:5(7Z,10Z,13Z,16Z,19Z)) -H(+) C45H80NO8P/ HM PE(18:1(11Z)/22:4(7Z,10Z,13Z,16Z)) -H(+) C45H80NO8P/ HM PE(18:1(9Z)/2…	349.502	585.367	879.582	0.39735	0.665506	Glycerophospholipids
793.499	HM PG(16:0/22:6(4Z,7Z,10Z,13Z,16Z,19Z)) -H(+) C44H75O10P/ HM PG(16:1(9Z)/22:5(4Z,7Z,10Z,13Z,16Z)) -H(+) C44H75O10P/ HM PG(16:1(9Z)/22:5(7Z,10Z,13Z,16Z,19Z)) -H(+) C44H75O10P/ HM PG(18:2(9Z,12Z)/20:4(5Z,8Z,11Z,14Z)) -H(+) C44H75O10P/ HM PG(18:3(6Z,9Z,12Z)/20:3(5Z,8Z,11Z)) -H(+) C44H75O10P/ HM PG(18:3(6Z,9Z,12Z)/20:3(8Z,11Z,14Z)) -H(+) C44H75O10P/ HM PG(18:3(9Z,12Z,15Z)/20:3(5Z,8Z,11Z)) -H(+) C44H7…	376.325	1259.91	252.901	1.48803	4.98182	Glycerophospholipids
794.567	HM PC(15:0/22:4(7Z,10Z,13Z,16Z)) -H(+) C45H82NO8P/ HM PC(22:4(7Z,10Z,13Z,16Z)/15:0) -H(+) C45H82NO8P/ HM PE(18:0/22:4(7Z,10Z,13Z,16Z)) -H(+) C45H82NO8P/ HM PE(18:2(9Z,12Z)/22:2(13Z,16Z)) -H(+) C45H82NO8P/ HM PE(18:3(6Z,9Z,12Z)/22:1(13Z)) -H(+) C45H82NO8P/ HM PE(18:3(9Z,12Z,15Z)/22:1(13Z)) -H(+) C45H82NO8P/ HM PE(18:4(6Z,9Z,12Z,15Z)/22:0) -H(+) C45H82NO8P/ HM PE(20:0/20:4(5Z,8Z,11Z,14Z)) -H(+) C45…	443.02	284.012	789.527	0.561121	0.359725	Glycerophospholipids
794.614	HM PC(20:2(11Z,14Z)/P-18:1(11Z)) -H(+) C46H86NO7P/ HM PC(20:2(11Z,14Z)/P-18:1(9Z)) -H(+) C46H86NO7P/ HM PC(20:3(5Z,8Z,11Z)/P-18:0) -H(+) C46H86NO7P/ HM PC(20:3(8Z,11Z,14Z)/P-18:0) -H(+) C46H86NO7P/ HM PC(P-18:0/20:3(5Z,8Z,11Z)) -H(+) C46H86NO7P/ HM PC(P-18:0/20:3(8Z,11Z,14Z)) -H(+) C46H86NO7P/ HM PC(P-18:1(11Z)/20:2(11Z,14Z)) -H(+) C46H86NO7P/ HM PC(P-18:1(9Z)/20:2(11Z,14Z)) -H(+) C46H86NO7P/ HM …	675.388	270.334	1384.89	0.487683	0.195202	Glycerophospholipids
797.537	HM PG(16:0/22:4(7Z,10Z,13Z,16Z)) -H(+) C44H79O10P/ HM PG(18:0/20:4(5Z,8Z,11Z,14Z)) -H(+) C44H79O10P/ HM PG(18:1(11Z)/20:3(5Z,8Z,11Z)) -H(+) C44H79O10P/ HM PG(18:1(11Z)/20:3(8Z,11Z,14Z)) -H(+) C44H79O10P/ HM PG(18:1(9Z)/20:3(5Z,8Z,11Z)) -H(+) C44H79O10P/ HM PG(18:1(9Z)/20:3(8Z,11Z,14Z)) -H(+) C44H79O10P/	22.0568	38621.7	126.468	0.174406	305.386	Glycerophospholipids
798.598	HM PC(15:0/22:2(13Z,16Z)) -H(+) C45H86NO8P/ HM PC(22:2(13Z,16Z)/15:0) -H(+) C45H86NO8P/ HM PE(16:1(9Z)/24:1(15Z)) -H(+) C45H86NO8P/ HM PE(18:0/22:2(13Z,16Z)) -H(+) C45H86NO8P/ HM PE(18:1(11Z)/22:1(13Z)) -H(+) C45H86NO8P/ HM PE(18:1(9Z)/22:1(13Z)) -H(+) C45H86NO8P/ HM PE(18:2(9Z,12Z)/22:0) -H(+) C45H86NO8P/ HM PE(20:0/20:2(11Z,14Z)) -H(+) C45H86NO8P/ HM PE(20:1(11Z)/20:1(11Z)) -H(+) C45H86NO8P/ HM…	2118.38	2088.75	3903.59	0.542675	0.535084	Glycerophospholipids
798.645	HM PC(20:0/P-18:1(11Z)) -H(+) C46H90NO7P/ HM PC(20:0/P-18:1(9Z)) -H(+) C46H90NO7P/ HM PC(20:1(11Z)/P-18:0) -H(+) C46H90NO7P/ HM PC(22:1(13Z)/P-16:0) -H(+) C46H90NO7P/ HM PC(P-16:0/22:1(13Z)) -H(+) C46H90NO7P/ HM PC(P-18:0/20:1(11Z)) -H(+) C46H90NO7P/ HM PC(P-18:1(11Z)/20:0) -H(+) C46H90NO7P/ HM PC(P-18:1(9Z)/20:0) -H(+) C46H90NO7P/ HM PC(o-18:1(9Z)/20:1(11Z)) -H(+) C46H90NO7P/ HM PC(o-18:2(9Z,12Z…	3469.2	2865.54	4874.37	0.711722	0.58788	Glycerophospholipids
800.611	HM PC(15:0/22:1(13Z)) -H(+) C45H88NO8P/ HM PC(22:1(13Z)/15:0) -H(+) C45H88NO8P/ HM PE(16:0/24:1(15Z)) -H(+) C45H88NO8P/ HM PE(16:1(9Z)/24:0) -H(+) C45H88NO8P/ HM PE(18:0/22:1(13Z)) -H(+) C45H88NO8P/ HM PE(18:1(11Z)/22:0) -H(+) C45H88NO8P/ HM PE(18:1(9Z)/22:0) -H(+) C45H88NO8P/ HM PE(20:0/20:1(11Z)) -H(+) C45H88NO8P/ HM PE(20:1(11Z)/20:0) -H(+) C45H88NO8P/ HM PE(22:0/18:1(11Z)) -H(+) C45H88NO8P/ H…	902.807	716.127	1909.67	0.472755	0.375	Glycerophospholipids
802.664	HM PC(o-16:0/22:0) -H(+) C46H94NO7P/ HM PC(o-18:0/20:0) -H(+) C46H94NO7P/	2629.65	1571.5	2925.96	0.898729	0.537088	Glycerophospholipids
807.509	HM PI(16:0/16:1(9Z)) -H(+) C41H77O13P/ HM PI(16:1(9Z)/16:0) -H(+) C41H77O13P/	1	700.953	30.0286	0.0333016	23.3428	Glycerophospholipids
808.513	HM PS(18:1(9Z)/20:4(5Z,8Z,11Z,14Z)) -H(+) C44H76NO10P/ HM PS(18:2(9Z,12Z)/20:3(8Z,11Z,14Z)) -H(+) C44H76NO10P/ HM PS(20:3(8Z,11Z,14Z)/18:2(9Z,12Z)) -H(+) C44H76NO10P/ HM PS(20:4(5Z,8Z,11Z,14Z)/18:1(9Z)) -H(+) C44H76NO10P/	184.277	732.11	149.177	1.23529	4.90765	Glycerophospholipids
808.577	HM PC(16:0/22:4(7Z,10Z,13Z,16Z)) -H(+) C46H84NO8P/ HM PC(18:0/20:4(5Z,8Z,11Z,14Z)) -H(+) C46H84NO8P/ HM PC(18:0/20:4(8Z,11Z,14Z,17Z)) -H(+) C46H84NO8P/ HM PC(18:1(11Z)/20:3(5Z,8Z,11Z)) -H(+) C46H84NO8P/ HM PC(18:1(11Z)/20:3(8Z,11Z,14Z)) -H(+) C46H84NO8P/ HM PC(18:1(9Z)/20:3(5Z,8Z,11Z)) -H(+) C46H84NO8P/ HM PC(18:1(9Z)/20:3(8Z,11Z,14Z)) -H(+) C46H84NO8P/ HM PC(18:2(9Z,12Z)/20:2(11Z,14Z)) -H(+) C46…	199.047	127.413	855.284	0.232726	0.148972	Glycerophospholipids
809.515	HM PI(16:0/16:0) -H(+) C41H79O13P/	385.259	631.097	915.368	0.420879	0.689446	Glycerophospholipids
810.527	HM PS(18:0/20:4(8Z,11Z,14Z,17Z)) -H(+) C44H78NO10P/ HM PS(18:0/20:4(5Z,8Z,11Z,14Z)) -H(+) C44H78NO10P/ HM PS(18:1(9Z)/20:3(8Z,11Z,14Z)) -H(+) C44H78NO10P/ HM PS(20:3(8Z,11Z,14Z)/18:1(9Z)) -H(+) C44H78NO10P/ HM PS(20:4(5Z,8Z,11Z,14Z)/18:0) -H(+) C44H78NO10P/	1086.55	11982.5	2070.93	0.524668	5.78604	Glycerophospholipids
812.621	HM PC(14:1(9Z)/24:1(15Z)) -H(+) C46H88NO8P/ HM PC(16:0/22:2(13Z,16Z)) -H(+) C46H88NO8P/ HM PC(16:1(9Z)/22:1(13Z)) -H(+) C46H88NO8P/ HM PC(18:0/20:2(11Z,14Z)) -H(+) C46H88NO8P/ HM PC(18:1(11Z)/20:1(11Z)) -H(+) C46H88NO8P/ HM PC(18:1(9Z)/20:1(11Z)) -H(+) C46H88NO8P/ HM PC(18:2(9Z,12Z)/20:0) -H(+) C46H88NO8P/ HM PC(20:0/18:2(9Z,12Z)) -H(+) C46H88NO8P/ HM PC(20:1(11Z)/18:1(11Z)) -H(+) C46H88NO8P/ HM …	1170.1	824.143	1640.49	0.713261	0.502375	Glycerophospholipids
817.502	HM PG(18:2(9Z,12Z)/22:6(4Z,7Z,10Z,13Z,16Z,19Z)) -H(+) C46H75O10P/ HM PG(18:3(6Z,9Z,12Z)/22:5(4Z,7Z,10Z,13Z,16Z)) -H(+) C46H75O10P/ HM PG(18:3(6Z,9Z,12Z)/22:5(7Z,10Z,13Z,16Z,19Z)) -H(+) C46H75O10P/ HM PG(18:3(9Z,12Z,15Z)/22:5(4Z,7Z,10Z,13Z,16Z)) -H(+) C46H75O10P/ HM PG(18:3(9Z,12Z,15Z)/22:5(7Z,10Z,13Z,16Z,19Z)) -H(+) C46H75O10P/	5213.58	4175.61	4434.23	1.17576	0.941675	Glycerophospholipids
818.593	HM PS(18:0/20:0) -H(+) C44H86NO10P/	170.866	165.154	504.44	0.338723	0.327401	Glycerophospholipids
819.515	HM PG(18:1(11Z)/22:6(4Z,7Z,10Z,13Z,16Z,19Z)) -H(+) C46H77O10P/ HM PG(18:1(9Z)/22:6(4Z,7Z,10Z,13Z,16Z,19Z)) -H(+) C46H77O10P/ HM PG(18:2(9Z,12Z)/22:5(4Z,7Z,10Z,13Z,16Z)) -H(+) C46H77O10P/ HM PG(18:2(9Z,12Z)/22:5(7Z,10Z,13Z,16Z,19Z)) -H(+) C46H77O10P/ HM PG(18:3(6Z,9Z,12Z)/22:4(7Z,10Z,13Z,16Z)) -H(+) C46H77O10P/ HM PG(18:3(9Z,12Z,15Z)/22:4(7Z,10Z,13Z,16Z)) -H(+) C46H77O10P/	1787.84	2047.62	2099.04	0.851738	0.975501	Glycerophospholipids
822.644	HM PC(22:2(13Z,16Z)/P-18:1(11Z)) -H(+) C48H90NO7P/ HM PC(22:2(13Z,16Z)/P-18:1(9Z)) -H(+) C48H90NO7P/ HM PC(P-18:1(11Z)/22:2(13Z,16Z)) -H(+) C48H90NO7P/ HM PC(P-18:1(9Z)/22:2(13Z,16Z)) -H(+) C48H90NO7P/ HM PC(o-20:0/20:4(8Z,11Z,14Z,17Z)) -H(+) C48H90NO7P/	1146.88	659.951	1891.3	0.606398	0.348941	Glycerophospholipids
824.658	HM PC(22:1(13Z)/P-18:1(11Z)) -H(+) C48H92NO7P/ HM PC(22:1(13Z)/P-18:1(9Z)) -H(+) C48H92NO7P/ HM PC(22:2(13Z,16Z)/P-18:0) -H(+) C48H92NO7P/ HM PC(P-18:0/22:2(13Z,16Z)) -H(+) C48H92NO7P/ HM PC(P-18:1(11Z)/22:1(13Z)) -H(+) C48H92NO7P/ HM PC(P-18:1(9Z)/22:1(13Z)) -H(+) C48H92NO7P/ HM PC(o-22:0/18:3(6Z,9Z,12Z)) -H(+) C48H92NO7P/ HM PC(o-22:0/18:3(9Z,12Z,15Z)) -H(+) C48H92NO7P/	1939.3	1444.49	3011.4	0.643986	0.479674	Glycerophospholipids
825.568	HM PG(18:0/22:4(7Z,10Z,13Z,16Z)) -H(+) C46H83O10P/	74.2352	29198.3	185.83	0.399479	157.124	Glycerophospholipids
826.63	HM PE(18:1(11Z)/24:1(15Z)) -H(+) C47H90NO8P/ HM PE(18:1(9Z)/24:1(15Z)) -H(+) C47H90NO8P/ HM PE(18:2(9Z,12Z)/24:0) -H(+) C47H90NO8P/ HM PE(20:0/22:2(13Z,16Z)) -H(+) C47H90NO8P/ HM PE(20:1(11Z)/22:1(13Z)) -H(+) C47H90NO8P/ HM PE(20:2(11Z,14Z)/22:0) -H(+) C47H90NO8P/ HM PE(22:0/20:2(11Z,14Z)) -H(+) C47H90NO8P/ HM PE(22:1(13Z)/20:1(11Z)) -H(+) C47H90NO8P/ HM PE(22:2(13Z,16Z)/20:0) -H(+) C47H90NO8P/ H…	1409.19	1304.47	2824.49	0.498918	0.461843	Glycerophospholipids
827.484	HM PGP(16:0/18:1(11Z)) -H(+) C40H78O13P2/ HM PGP(16:0/18:1(9Z)) -H(+) C40H78O13P2/ HM PGP(16:1(9Z)/18:0) -H(+) C40H78O13P2/ HM PGP(18:0/16:1(9Z)) -H(+) C40H78O13P2/ HM PGP(18:1(11Z)/16:0) -H(+) C40H78O13P2/ HM PGP(18:1(9Z)/16:0) -H(+) C40H78O13P2/	1195.81	1524.58	2530.46	0.472566	0.60249	Glycerophospholipids
832.514	HM PS(18:1(9Z)/22:6(4Z,7Z,10Z,13Z,16Z,19Z)) -H(+) C46H76NO10P/ HM PS(20:3(8Z,11Z,14Z)/20:4(5Z,8Z,11Z,14Z)) -H(+) C46H76NO10P/ HM PS(20:4(5Z,8Z,11Z,14Z)/20:3(8Z,11Z,14Z)) -H(+) C46H76NO10P/ HM PS(22:6(4Z,7Z,10Z,13Z,16Z,19Z)/18:1(9Z)) -H(+) C46H76NO10P/	18.0617	158.822	17.386	1.03886	9.13507	Glycerophospholipids
833.517	HM PI(16:0/18:2(9Z,12Z)) -H(+) C43H79O13P/ HM PI(16:1(9Z)/18:1(11Z)) -H(+) C43H79O13P/ HM PI(16:1(9Z)/18:1(9Z)) -H(+) C43H79O13P/ HM PI(16:2(9Z,12Z)/18:0) -H(+) C43H79O13P/ HM PI(18:0/16:2(9Z,12Z)) -H(+) C43H79O13P/ HM PI(18:1(11Z)/16:1(9Z)) -H(+) C43H79O13P/ HM PI(18:1(9Z)/16:1(9Z)) -H(+) C43H79O13P/ HM PI(18:2(9Z,12Z)/16:0) -H(+) C43H79O13P/	2959.54	3092.17	4963.09	0.596309	0.623034	Glycerophospholipids
834.526	HM PS(18:0/22:6(4Z,7Z,10Z,13Z,16Z,19Z)) -H(+) C46H78NO10P/ HM PS(20:3(8Z,11Z,14Z)/20:3(8Z,11Z,14Z)) -H(+) C46H78NO10P/ HM PS(22:6(4Z,7Z,10Z,13Z,16Z,19Z)/18:0) -H(+) C46H78NO10P/	1853.24	2454.24	3387.25	0.547124	0.724553	Glycerophospholipids
835.531	HM PI(16:0/18:1(11Z)) -H(+) C43H81O13P/ HM PI(16:0/18:1(9Z)) -H(+) C43H81O13P/ HM PI(16:1(9Z)/18:0) -H(+) C43H81O13P/ HM PI(18:0/16:1(9Z)) -H(+) C43H81O13P/ HM PI(18:1(11Z)/16:0) -H(+) C43H81O13P/ HM PI(18:1(9Z)/16:0) -H(+) C43H81O13P/	2056.36	2279.22	3683.12	0.558322	0.618829	Glycerophospholipids
850.675	HM PC(o-22:0/20:4(8Z,11Z,14Z,17Z)) -H(+) C50H94NO7P/ HM PC(o-22:2(13Z,16Z)/20:2(11Z,14Z)) -H(+) C50H94NO7P/	2240.5	1469.29	2558.52	0.875704	0.574273	Glycerophospholipids
852.682	HM PC(24:1(15Z)/P-18:1(11Z)) -H(+) C50H96NO7P/ HM PC(24:1(15Z)/P-18:1(9Z)) -H(+) C50H96NO7P/ HM PC(P-18:1(11Z)/24:1(15Z)) -H(+) C50H96NO7P/ HM PC(P-18:1(9Z)/24:1(15Z)) -H(+) C50H96NO7P/ HM PC(o-24:0/18:3(6Z,9Z,12Z)) -H(+) C50H96NO7P/ HM PC(o-24:0/18:3(9Z,12Z,15Z)) -H(+) C50H96NO7P/	1888.51	787.596	2231.69	0.846222	0.352914	Glycerophospholipids
854.662	HM PE(20:1(11Z)/24:1(15Z)) -H(+) C49H94NO8P/ HM PE(20:2(11Z,14Z)/24:0) -H(+) C49H94NO8P/ HM PE(22:0/22:2(13Z,16Z)) -H(+) C49H94NO8P/ HM PE(22:1(13Z)/22:1(13Z)) -H(+) C49H94NO8P/ HM PE(22:2(13Z,16Z)/22:0) -H(+) C49H94NO8P/ HM PE(24:0/20:2(11Z,14Z)) -H(+) C49H94NO8P/ HM PE(24:1(15Z)/20:1(11Z)) -H(+) C49H94NO8P/	2281.16	1360.19	2673.07	0.853388	0.508851	Glycerophospholipids
856.723	HM PC(24:0/P-18:0) -H(+) C50H100NO7P/ HM PC(P-18:0/24:0) -H(+) C50H100NO7P/ HM PC(o-18:1(9Z)/24:0) -H(+) C50H100NO7P/ HM PC(o-22:0/20:1(11Z)) -H(+) C50H100NO7P/	2440.69	1471.82	2898.93	0.841927	0.507712	Glycerophospholipids
857.519	HM PI(16:0/20:4(5Z,8Z,11Z,14Z)) -H(+) C45H79O13P/ HM PI(16:0/20:4(8Z,11Z,14Z,17Z)) -H(+) C45H79O13P/ HM PI(18:1(11Z)/18:3(6Z,9Z,12Z)) -H(+) C45H79O13P/ HM PI(18:1(11Z)/18:3(9Z,12Z,15Z)) -H(+) C45H79O13P/ HM PI(18:1(9Z)/18:3(6Z,9Z,12Z)) -H(+) C45H79O13P/ HM PI(18:1(9Z)/18:3(9Z,12Z,15Z)) -H(+) C45H79O13P/ HM PI(18:2(9Z,12Z)/18:2(9Z,12Z)) -H(+) C45H79O13P/ HM PI(18:3(6Z,9Z,12Z)/18:1(11Z)) -H(+) C45H…	520.305	1062.31	1212.55	0.4291	0.876099	Glycerophospholipids
858.739	HM PC(o-18:0/24:0) -H(+) C50H102NO7P/ HM PC(o-20:0/22:0) -H(+) C50H102NO7P/	2531.67	1178.57	2564.71	0.987118	0.459535	Glycerophospholipids
859.533	HM PI(16:0/20:3(5Z,8Z,11Z)) -H(+) C45H81O13P/ HM PI(16:0/20:3(8Z,11Z,14Z)) -H(+) C45H81O13P/ HM PI(18:0/18:3(6Z,9Z,12Z)) -H(+) C45H81O13P/ HM PI(18:0/18:3(9Z,12Z,15Z)) -H(+) C45H81O13P/ HM PI(18:1(11Z)/18:2(9Z,12Z)) -H(+) C45H81O13P/ HM PI(18:1(9Z)/18:2(9Z,12Z)) -H(+) C45H81O13P/ HM PI(18:2(9Z,12Z)/18:1(11Z)) -H(+) C45H81O13P/ HM PI(18:2(9Z,12Z)/18:1(9Z)) -H(+) C45H81O13P/ HM PI(18:3(6Z,9Z,12Z)/1…	673.568	846.605	1130.92	0.595593	0.748599	Glycerophospholipids
861.549	HM PI(16:0/20:2(11Z,14Z)) -H(+) C45H83O13P/ HM PI(18:0/18:2(9Z,12Z)) -H(+) C45H83O13P/ HM PI(18:1(11Z)/18:1(11Z)) -H(+) C45H83O13P/ HM PI(18:1(11Z)/18:1(9Z)) -H(+) C45H83O13P/ HM PI(18:1(9Z)/18:1(11Z)) -H(+) C45H83O13P/ HM PI(18:1(9Z)/18:1(9Z)) -H(+) C45H83O13P/ HM PI(18:2(9Z,12Z)/18:0) -H(+) C45H83O13P/ HM PI(20:2(11Z,14Z)/16:0) -H(+) C45H83O13P/	3809.03	3472.77	6784.43	0.561438	0.511874	Glycerophospholipids
868.684	HM PC(18:1(11Z)/24:1(15Z)) -H(+) C50H96NO8P/ HM PC(18:1(9Z)/24:1(15Z)) -H(+) C50H96NO8P/ HM PC(18:2(9Z,12Z)/24:0) -H(+) C50H96NO8P/ HM PC(20:0/22:2(13Z,16Z)) -H(+) C50H96NO8P/ HM PC(20:1(11Z)/22:1(13Z)) -H(+) C50H96NO8P/ HM PC(20:2(11Z,14Z)/22:0) -H(+) C50H96NO8P/ HM PC(22:0/20:2(11Z,14Z)) -H(+) C50H96NO8P/ HM PC(22:1(13Z)/20:1(11Z)) -H(+) C50H96NO8P/ HM PC(22:2(13Z,16Z)/20:0) -H(+) C50H96NO8P/ H…	1241.54	677.643	1362.61	0.911148	0.497311	Glycerophospholipids
871.456	HM PGP(16:1(9Z)/22:6(4Z,7Z,10Z,13Z,16Z,19Z)) -H(+) C44H74O13P2/ HM PGP(18:3(6Z,9Z,12Z)/20:4(5Z,8Z,11Z,14Z)) -H(+) C44H74O13P2/ HM PGP(18:3(9Z,12Z,15Z)/20:4(5Z,8Z,11Z,14Z)) -H(+) C44H74O13P2/	1923.28	2857.68	2415.13	0.796345	1.18324	Glycerophospholipids
873.478	HM PGP(16:0/22:6(4Z,7Z,10Z,13Z,16Z,19Z)) -H(+) C44H76O13P2/ HM PGP(16:1(9Z)/22:5(4Z,7Z,10Z,13Z,16Z)) -H(+) C44H76O13P2/ HM PGP(16:1(9Z)/22:5(7Z,10Z,13Z,16Z,19Z)) -H(+) C44H76O13P2/ HM PGP(18:2(9Z,12Z)/20:4(5Z,8Z,11Z,14Z)) -H(+) C44H76O13P2/ HM PGP(18:3(6Z,9Z,12Z)/20:3(5Z,8Z,11Z)) -H(+) C44H76O13P2/ HM PGP(18:3(6Z,9Z,12Z)/20:3(8Z,11Z,14Z)) -H(+) C44H76O13P2/ HM PGP(18:3(9Z,12Z,15Z)/20:3(5Z,8Z,11Z)…	532.419	1392.15	473.378	1.12472	2.94089	Glycerophospholipids
874.641	HM PE(22:5(4Z,7Z,10Z,13Z,16Z)/24:1(15Z)) -H(+) C51H90NO8P/ HM PE(22:5(7Z,10Z,13Z,16Z,19Z)/24:1(15Z)) -H(+) C51H90NO8P/ HM PE(22:6(4Z,7Z,10Z,13Z,16Z,19Z)/24:0) -H(+) C51H90NO8P/ HM PE(24:0/22:6(4Z,7Z,10Z,13Z,16Z,19Z)) -H(+) C51H90NO8P/ HM PE(24:1(15Z)/22:5(4Z,7Z,10Z,13Z,16Z)) -H(+) C51H90NO8P/ HM PE(24:1(15Z)/22:5(7Z,10Z,13Z,16Z,19Z)) -H(+) C51H90NO8P/	1416.46	634.171	1845.09	0.767692	0.343708	Glycerophospholipids
874.662	HM PC(o-22:0/22:6(4Z,7Z,10Z,13Z,16Z,19Z)) -H(+) C52H94NO7P/ HM PC(o-22:3(10Z,13Z,16Z)/22:3(10Z,13Z,16Z)) -H(+) C52H94NO7P/	1051.59	534.596	1264.2	0.831825	0.422873	Glycerophospholipids
875.476	HM PGP(16:0/22:5(4Z,7Z,10Z,13Z,16Z)) -H(+) C44H78O13P2/ HM PGP(16:0/22:5(7Z,10Z,13Z,16Z,19Z)) -H(+) C44H78O13P2/ HM PGP(16:1(9Z)/22:4(7Z,10Z,13Z,16Z)) -H(+) C44H78O13P2/ HM PGP(18:1(11Z)/20:4(5Z,8Z,11Z,14Z)) -H(+) C44H78O13P2/ HM PGP(18:1(9Z)/20:4(5Z,8Z,11Z,14Z)) -H(+) C44H78O13P2/ HM PGP(18:2(9Z,12Z)/20:3(5Z,8Z,11Z)) -H(+) C44H78O13P2/ HM PGP(18:2(9Z,12Z)/20:3(8Z,11Z,14Z)) -H(+) C44H78O13P2/	705.899	1365.24	744.174	0.948567	1.83458	Glycerophospholipids
876.651	HM PE(22:4(7Z,10Z,13Z,16Z)/24:1(15Z)) -H(+) C51H92NO8P/ HM PE(22:5(4Z,7Z,10Z,13Z,16Z)/24:0) -H(+) C51H92NO8P/ HM PE(22:5(7Z,10Z,13Z,16Z,19Z)/24:0) -H(+) C51H92NO8P/ HM PE(24:0/22:5(4Z,7Z,10Z,13Z,16Z)) -H(+) C51H92NO8P/ HM PE(24:0/22:5(7Z,10Z,13Z,16Z,19Z)) -H(+) C51H92NO8P/ HM PE(24:1(15Z)/22:4(7Z,10Z,13Z,16Z)) -H(+) C51H92NO8P/	1879.67	698.73	2165.23	0.868114	0.322704	Glycerophospholipids
880.726	HM PC(o-22:0/22:3(10Z,13Z,16Z)) -H(+) C52H100NO7P/ HM PC(o-22:1(13Z)/22:2(13Z,16Z)) -H(+) C52H100NO7P/	1365.31	805.632	1398.02	0.9766	0.576265	Glycerophospholipids
883.532	HM PI(16:0/22:5(4Z,7Z,10Z,13Z,16Z)) -H(+) C47H81O13P/ HM PI(16:0/22:5(7Z,10Z,13Z,16Z,19Z)) -H(+) C47H81O13P/ HM PI(16:2(9Z,12Z)/22:3(10Z,13Z,16Z)) -H(+) C47H81O13P/ HM PI(18:1(11Z)/20:4(5Z,8Z,11Z,14Z)) -H(+) C47H81O13P/ HM PI(18:1(11Z)/20:4(8Z,11Z,14Z,17Z)) -H(+) C47H81O13P/ HM PI(18:1(9Z)/20:4(5Z,8Z,11Z,14Z)) -H(+) C47H81O13P/ HM PI(18:1(9Z)/20:4(8Z,11Z,14Z,17Z)) -H(+) C47H81O13P/ HM PI(18:2(9Z,…	752.491	1502.05	1424.88	0.52811	1.05416	Glycerophospholipids
885.549	HM PI(16:0/22:4(10Z,13Z,16Z,19Z)) -H(+) C47H83O13P/ HM PI(16:0/22:4(7Z,10Z,13Z,16Z)) -H(+) C47H83O13P/ HM PI(18:0/20:4(5Z,8Z,11Z,14Z)) -H(+) C47H83O13P/ HM PI(18:0/20:4(8Z,11Z,14Z,17Z)) -H(+) C47H83O13P/ HM PI(18:1(11Z)/20:3(5Z,8Z,11Z)) -H(+) C47H83O13P/ HM PI(18:1(11Z)/20:3(8Z,11Z,14Z)) -H(+) C47H83O13P/ HM PI(18:1(9Z)/20:3(5Z,8Z,11Z)) -H(+) C47H83O13P/ HM PI(18:1(9Z)/20:3(8Z,11Z,14Z)) -H(+) C47…	3237.26	4118.04	6695.76	0.48348	0.615022	Glycerophospholipids
886.733	HM PE(22:0/24:0) -H(+) C51H102NO8P/ HM PE(24:0/22:0) -H(+) C51H102NO8P/	1427.03	884.743	1549.62	0.920895	0.570943	Glycerophospholipids
887.562	HM PI(16:0/22:3(10Z,13Z,16Z)) -H(+) C47H85O13P/ HM PI(18:0/20:3(5Z,8Z,11Z)) -H(+) C47H85O13P/ HM PI(18:0/20:3(8Z,11Z,14Z)) -H(+) C47H85O13P/ HM PI(18:2(9Z,12Z)/20:1(11Z)) -H(+) C47H85O13P/ HM PI(20:1(11Z)/18:2(9Z,12Z)) -H(+) C47H85O13P/ HM PI(20:3(5Z,8Z,11Z)/18:0) -H(+) C47H85O13P/ HM PI(20:3(8Z,11Z,14Z)/18:0) -H(+) C47H85O13P/ HM PI(22:3(10Z,13Z,16Z)/16:0) -H(+) C47H85O13P/	662.074	1353.21	1878.01	0.352539	0.720555	Glycerophospholipids
890.678	HM PC(20:4(5Z,8Z,11Z,14Z)/24:1(15Z)) -H(+) C52H94NO8P/ HM PC(20:4(8Z,11Z,14Z,17Z)/24:1(15Z)) -H(+) C52H94NO8P/ HM PC(20:5(5Z,8Z,11Z,14Z,17Z)/24:0) -H(+) C52H94NO8P/ HM PC(22:0/22:5(4Z,7Z,10Z,13Z,16Z)) -H(+) C52H94NO8P/ HM PC(22:0/22:5(7Z,10Z,13Z,16Z,19Z)) -H(+) C52H94NO8P/ HM PC(22:1(13Z)/22:4(7Z,10Z,13Z,16Z)) -H(+) C52H94NO8P/ HM PC(22:4(7Z,10Z,13Z,16Z)/22:1(13Z)) -H(+) C52H94NO8P/ HM PC(22:5(4Z…	1030.41	768.123	1663.25	0.619515	0.46182	Glycerophospholipids
898.733	HM PC(20:0/24:1(15Z)) -H(+) C52H102NO8P/ HM PC(20:1(11Z)/24:0) -H(+) C52H102NO8P/ HM PC(22:0/22:1(13Z)) -H(+) C52H102NO8P/ HM PC(22:1(13Z)/22:0) -H(+) C52H102NO8P/ HM PC(24:0/20:1(11Z)) -H(+) C52H102NO8P/ HM PC(24:1(15Z)/20:0) -H(+) C52H102NO8P/	1191.85	575.525	1259.36	0.9464	0.457	Glycerophospholipids
901.497	HM PGP(18:0/22:6(4Z,7Z,10Z,13Z,16Z,19Z)) -H(+) C46H80O13P2/ HM PGP(18:1(11Z)/22:5(4Z,7Z,10Z,13Z,16Z)) -H(+) C46H80O13P2/ HM PGP(18:1(11Z)/22:5(7Z,10Z,13Z,16Z,19Z)) -H(+) C46H80O13P2/ HM PGP(18:1(9Z)/22:5(4Z,7Z,10Z,13Z,16Z)) -H(+) C46H80O13P2/ HM PGP(18:1(9Z)/22:5(7Z,10Z,13Z,16Z,19Z)) -H(+) C46H80O13P2/ HM PGP(18:2(9Z,12Z)/22:4(7Z,10Z,13Z,16Z)) -H(+) C46H80O13P2/	539.061	1389.76	866.5	0.622113	1.60388	Glycerophospholipids
909.549	HM PI(18:0/22:6(4Z,7Z,10Z,13Z,16Z,19Z)) -H(+) C49H83O13P/ HM PI(18:3(6Z,9Z,12Z)/22:3(10Z,13Z,16Z)) -H(+) C49H83O13P/ HM PI(18:3(9Z,12Z,15Z)/22:3(10Z,13Z,16Z)) -H(+) C49H83O13P/ HM PI(20:3(5Z,8Z,11Z)/20:3(5Z,8Z,11Z)) -H(+) C49H83O13P/ HM PI(20:3(5Z,8Z,11Z)/20:3(8Z,11Z,14Z)) -H(+) C49H83O13P/ HM PI(20:3(8Z,11Z,14Z)/20:3(5Z,8Z,11Z)) -H(+) C49H83O13P/ HM PI(20:3(8Z,11Z,14Z)/20:3(8Z,11Z,14Z)) -H(+) C4…	97.6477	256.364	214.21	0.455851	1.19679	Glycerophospholipids
913.575	HM PI(18:0/22:4(10Z,13Z,16Z,19Z)) -H(+) C49H87O13P/ HM PI(18:0/22:4(7Z,10Z,13Z,16Z)) -H(+) C49H87O13P/ HM PI(18:2(9Z,12Z)/22:2(13Z,16Z)) -H(+) C49H87O13P/ HM PI(20:0/20:3(8Z,11Z,14Z)) -H(+) C49H87O13P/ HM PI(20:0/20:4(5Z,8Z,11Z,14Z)) -H(+) C49H87O13P/ HM PI(20:2(11Z,14Z)/20:2(11Z,14Z)) -H(+) C49H87O13P/ HM PI(20:4(5Z,8Z,11Z,14Z)/20:0) -H(+) C49H87O13P/ HM PI(20:4(8Z,11Z,14Z,17Z)/20:0) -H(+) C49H8…	157.108	431.753	695.458	0.225906	0.620818	Glycerophospholipids
915.507	HM PIP(16:0/18:1(11Z)) -H(+) C43H82O16P2/ HM PIP(16:0/18:1(9Z)) -H(+) C43H82O16P2/ HM PIP(18:0/16:1(9Z)) -H(+) C43H82O16P2/ HM PIP(18:1(11Z)/16:0) -H(+) C43H82O16P2/ HM PIP(18:1(9Z)/16:0) -H(+) C43H82O16P2/	1895.7	3024.1	2556.39	0.741552	1.18295	Glycerophospholipids
924.743	HM PC(22:1(13Z)/24:1(15Z)) -H(+) C54H104NO8P/ HM PC(22:2(13Z,16Z)/24:0) -H(+) C54H104NO8P/ HM PC(24:0/22:2(13Z,16Z)) -H(+) C54H104NO8P/ HM PC(24:1(15Z)/22:1(13Z)) -H(+) C54H104NO8P/	865.449	451.282	969.722	0.892471	0.465372	Glycerophospholipids
926.76	HM PC(22:0/24:1(15Z)) -H(+) C54H106NO8P/ HM PC(22:1(13Z)/24:0) -H(+) C54H106NO8P/ HM PC(24:0/22:1(13Z)) -H(+) C54H106NO8P/ HM PC(24:1(15Z)/22:0) -H(+) C54H106NO8P/	920.869	493.531	981.763	0.937976	0.502699	Glycerophospholipids
928.775	HM PC(22:0/24:0) -H(+) C54H108NO8P/ HM PC(24:0/22:0) -H(+) C54H108NO8P/	2367.49	983.365	1386.29	1.7078	0.709352	Glycerophospholipids
965.419	HM PIP2(16:0/16:2(9Z,12Z)) -H(+) C41H77O19P3/ HM PIP2(16:1(9Z)/16:1(9Z)) -H(+) C41H77O19P3/ HM PIP2(16:2(9Z,12Z)/16:0) -H(+) C41H77O19P3/	5697.81	5777.61	9313.37	0.611789	0.620357	Glycerophospholipids
969.545	HM PIP(16:0/22:2(13Z,16Z)) -H(+) C47H88O16P2/ HM PIP(18:1(15Z)/20:1(11Z)) -H(+) C47H88O16P2/ HM PIP(18:1(9Z)/20:1(11Z)) -H(+) C47H88O16P2/ HM PIP(18:2(9Z,12Z)/20:0) -H(+) C47H88O16P2/ HM PIP(20:0/18:2(9Z,12Z)) -H(+) C47H88O16P2/ HM PIP(20:1(11Z)/18:1(11Z)) -H(+) C47H88O16P2/ HM PIP(20:1(11Z)/18:1(9Z)) -H(+) C47H88O16P2/ HM PIP(20:2(11Z,14Z)/18:0) -H(+) C47H88O16P2/ HM PIP(22:2(13Z,16Z)/16:0) -H(+…	167.907	467.603	66.796	2.51374	7.00047	Glycerophospholipids
993.463	HM PIP2(16:0/18:2(9Z,12Z)) -H(+) C43H81O19P3/ HM PIP2(16:1(9Z)/18:1(11Z)) -H(+) C43H81O19P3/ HM PIP2(16:1(9Z)/18:1(9Z)) -H(+) C43H81O19P3/ HM PIP2(16:2(9Z,12Z)/18:0) -H(+) C43H81O19P3/ HM PIP2(18:0/16:2(9Z,12Z)) -H(+) C43H81O19P3/ HM PIP2(18:1(11Z)/16:1(9Z)) -H(+) C43H81O19P3/ HM PIP2(18:1(9Z)/16:1(9Z)) -H(+) C43H81O19P3/ HM PIP2(18:2(9Z,12Z)/16:0) -H(+) C43H81O19P3/	5090.16	4819.78	4896.48	1.03956	0.984337	Glycerophospholipids
995.47	HM PIP2(16:0/18:1(11Z)) -H(+) C43H83O19P3/ HM PIP2(16:0/18:1(9Z)) -H(+) C43H83O19P3/ HM PIP2(16:1(9Z)/18:0) -H(+) C43H83O19P3/ HM PIP2(18:0/16:1(9Z)) -H(+) C43H83O19P3/ HM PIP2(18:1(11Z)/16:0) -H(+) C43H83O19P3/ HM PIP2(18:1(9Z)/16:0) -H(+) C43H83O19P3/	6640.03	6569.6	6073.67	1.09325	1.08165	Glycerophospholipids
243.063	HM Uridine -H(+) C9H12N2O6/ HM Pseudouridine -H(+) C9H12N2O6/ HM 3,3',4'5-Tetrahydroxystilbene -H(+) C14H12O4/	118313	123409	226623	0.52207	0.544557	Glycosyl Compounds
255.071	HM Nicotinate D-ribonucleoside -H(+) C11H14NO6/	18914.2	17442.5	27193.4	0.695544	0.641426	Glycosyl Compounds
255.098	HM 1-(beta-D-Ribofuranosyl)-1,4-dihydronicotinamide -H(+) C11H16N2O5/	22373.1	21044.7	34163.9	0.654876	0.615993	Glycosyl Compounds
271.082	BSMo Arbutin -H(+) C12H16O7/	23396.5	21679.7	29976.1	0.780504	0.723232	Glycosyl Compounds
285.097	BSM 2-acylglycerophosphocholine -H(+) C9H21NO7P/ BSM Benzo[a]pyrene-7,8-diol -H(+) C20H14O2/ HM Salicin -H(+) C13H18O7/	14013.9	14356.7	22909.6	0.611705	0.626666	Glycosyl Compounds
323.029	HM Uridine 5'-monophosphate -H(+) C9H13N2O9P/ HM Pseudouridine 5'-phosphate -H(+) C9H13N2O9P/ HM Uridine 2'-phosphate -H(+) C9H13N2O9P/	23344.2	77796.3	22895	1.01962	3.39797	Glycosyl Compounds
347.04	BSM rCdRP -H(+) C12H15NO9P/ HM Inosinic acid -H(+) C10H13N4O8P/ HM Inosine 2'-phosphate -H(+) C10H13N4O8P/ HM 2-O-(6-Phospho-alpha-mannosyl)-D-glycerate -H(+) C9H17O12P/	16759.8	14415.6	15381.9	1.08958	0.937178	Glycosyl Compounds
353.088	HM Biflorin -H(+) C16H18O9/ HM Chlorogenic acid -H(+) C16H18O9/	298602	484450	1.61645e+06	0.184726	0.299699	Glycosyl Compounds
380.154	HM Cis-zeatin-7-N-glucoside -H(+) C16H23N5O6/ HM Cis-zeatin-9-N-glucoside -H(+) C16H23N5O6/ HM Cis-zeatin-O-glucoside -H(+) C16H23N5O6/	65936.3	51810.4	76348.6	0.863622	0.678604	Glycosyl Compounds
58.037	HM Guanidine -H(+) CH5N3/	1216.94	1775.66	1796.85	0.677265	0.988211	Guanidines
72.0554	HM Methylguanidine -H(+) C2H7N3/	1595.45	1325.64	1562.46	1.02111	0.848433	Guanidines
126.056	HM D-1-Piperideine-2-carboxylic acid -H(+) C6H9NO2/ HM (S)-2,3,4,5-Tetrahydropiperidine-2-carboxylate -H(+) C6H9NO2/	8075.36	8030.79	9373.28	0.86153	0.856775	Hydropyridines
151.05	HM N1-Methyl-2-pyridone-5-carboxamide -H(+) C7H8N2O2/ HM N1-Methyl-4-pyridone-3-carboxamide -H(+) C7H8N2O2/	11043	10456.5	16211.4	0.681185	0.645009	Hydropyridines
75.0088	HM Glycolic acid -H(+) C2H4O3/	4235	3291.21	4722.25	0.896817	0.696958	Hydroxy Acids and Derivatives
103.04	HM 2-Hydroxybutyric acid -H(+) C4H8O3/ HM (R)-3-Hydroxybutyric acid -H(+) C4H8O3/ HM (S)-3-Hydroxyisobutyric acid -H(+) C4H8O3/ HM (R)-3-Hydroxyisobutyric acid -H(+) C4H8O3/ HM 3-Hydroxybutyric acid -H(+) C4H8O3/ HM (S)-3-Hydroxybutyric acid -H(+) C4H8O3/ HM 4-Hydroxybutyric acid -H(+) C4H8O3/ HM Alpha-Hydroxyisobutyric acid -H(+) C4H8O3/	2164.92	2538.89	2148.03	1.00786	1.18196	Hydroxy Acids and Derivatives
119.036	HM (S)-3,4-Dihydroxybutyric acid -H(+) C4H8O4/ HM 2,4-Dihydroxybutanoic acid -H(+) C4H8O4/ HM 4-Deoxyerythronic acid -H(+) C4H8O4/ HM Purine -H(+) C5H4N4/ HM 4-Deoxythreonic acid -H(+) C4H8O4/ HM A,b-Dihydroxyisobutyric acid -H(+) C4H8O4/ HM Erythrose -H(+) C4H8O4/ HM L-Erythrulose -H(+) C4H8O4/	17278.8	14390.4	14739.1	1.17231	0.976342	Hydroxy Acids and Derivatives
131.071	HM 2-Hydroxy-3-methylpentanoic acid -H(+) C6H12O3/ HM (5R)-5-Hydroxyhexanoic acid -H(+) C6H12O3/ HM 5-Hydroxyhexanoic acid -H(+) C6H12O3/ HM D-Leucic acid -H(+) C6H12O3/ HM Leucinic acid -H(+) C6H12O3/ HM Hydroxyisocaproic acid -H(+) C6H12O3/ HM 2-Hydroxycaproic acid -H(+) C6H12O3/ HM 2-Ethyl-2-Hydroxybutyric acid -H(+) C6H12O3/ HM (R)-3-Hydroxyhexanoic acid -H(+) C6H12O3/ HM 6-Hydroxyhexanoic ac…	5421.04	4902.1	5571.81	0.97294	0.879804	Hydroxy Acids and Derivatives
133.051	HM 2,3-Dihydroxyvaleric acid -H(+) C5H10O4/ HM 1-Deoxy-D-xylulose -H(+) C5H10O4/ HM Dihydropteridine -H(+) C6H6N4/ HM Deoxyribose -H(+) C5H10O4/ HM (R)-2,3-Dihydroxy-isovalerate -H(+) C5H10O4/ HM (R)-glycerol 1-acetate -H(+) C5H10O4/	7719.87	8436.22	7292.91	1.05854	1.15677	Hydroxy Acids and Derivatives
147.03	HM Citramalic acid -H(+) C5H8O5/ HM 3-Hydroxyglutaric acid -H(+) C5H8O5/ HM D-2-Hydroxyglutaric acid -H(+) C5H8O5/ HM L-2-Hydroxyglutaric acid -H(+) C5H8O5/ HM Ribonolactone -H(+) C5H8O5/ HM D-Xylono-1,5-lactone -H(+) C5H8O5/	14968	23035.3	15188.2	0.985497	1.51666	Hydroxy Acids and Derivatives
147.066	HM Mevalonic acid -H(+) C6H12O4/ HM (R) 2,3-Dihydroxy-3-methylvalerate -H(+) C6H12O4/	11161.8	12453.7	7525.35	1.48323	1.6549	Hydroxy Acids and Derivatives
159.103	HM 7-Hydroxyoctanoic acid -H(+) C8H16O3/ HM Hydroxyoctanoic acid -H(+) C8H16O3/ HM 3-Hydroxyoctanoic acid -H(+) C8H16O3/ HM (R)-2-Hydroxycaprylic acid -H(+) C8H16O3/ HM (R)-3-Hydroxyoctanoic acid -H(+) C8H16O3/	2221.36	1924	2156.73	1.02996	0.892089	Hydroxy Acids and Derivatives
161.046	HM 2-Hydroxyadipic acid -H(+) C6H10O5/ HM 3-Hydroxyadipic acid -H(+) C6H10O5/ HM 3-Hydroxymethylglutaric acid -H(+) C6H10O5/ HM 2(R)-Hydroxyadipic acid -H(+) C6H10O5/ HM Glucosan -H(+) C6H10O5/	94902.9	65502.7	87410.7	1.08571	0.749368	Hydroxy Acids and Derivatives
175.061	HM 2-Isopropylmalic acid -H(+) C7H12O5/ HM 2,3-Dimethyl-3-hydroxyglutaric acid -H(+) C7H12O5/ HM 3-Isopropylmalate -H(+) C7H12O5/	34521.1	12458.6	13356.2	2.58465	0.932794	Hydroxy Acids and Derivatives
187.133	HM 3-Hydroxycapric acid -H(+) C10H20O3/ HM (R)-3-Hydroxydecanoic acid -H(+) C10H20O3/	5658.49	5660.8	5563.65	1.01705	1.01746	Hydroxy Acids and Derivatives
189.077	HM 3-Hydroxysuberic acid -H(+) C8H14O5/	9195.98	8127.46	10834.2	0.848795	0.75017	Hydroxy Acids and Derivatives
212.984	HM 2-Oxo-3-hydroxy-4-phosphobutanoic acid -H(+) C4H7O8P/	5537.87	6940.06	4369.37	1.26743	1.58834	Hydroxy Acids and Derivatives
217.108	HM 3-Hydroxysebacic acid -H(+) C10H18O5/ HM 2-Hydroxydecanedioic acid -H(+) C10H18O5/	27250.1	21934.9	27886.4	0.977181	0.78658	Hydroxy Acids and Derivatives
157.037	HM Allantoin -H(+) C4H6N4O3/	13609.9	10345.4	8069.67	1.68654	1.28201	Imidazolidines
171.041	HM Hydantoin-5-propionic acid -H(+) C6H8N2O4/ HM Menadione -H(+) C11H8O2/	33268.3	32791.2	55308.2	0.601508	0.592882	Imidazolidines
148.062	HM 6-Methyladenine -H(+) C6H7N5/ HM 1-Methyladenine -H(+) C6H7N5/ HM 3-Methyladenine -H(+) C6H7N5/ HM 7-Methyladenine -H(+) C6H7N5/	15222.6	11918.8	10906.6	1.39571	1.0928	Imidazopyrimidines
150.042	HM Guanine -H(+) C5H5N5O/ HM 2-Hydroxyadenine -H(+) C5H5N5O/ HM 8-Hydroxyadenine -H(+) C5H5N5O/	13732	12768	38419.5	0.357421	0.33233	Imidazopyrimidines
151.026	HM Xanthine -H(+) C5H4N4O2/ HM Oxypurinol -H(+) C5H4N4O2/ HM 6,8-Dihydroxypurine -H(+) C5H4N4O2/	26768	34490.2	70257.5	0.380998	0.490912	Imidazopyrimidines
167.021	HM Uric acid -H(+) C5H4N4O3/	13833	25756.9	25307.9	0.546586	1.01774	Imidazopyrimidines
180.056	HM 8-Hydroxy-7-methylguanine -H(+) C6H7N5O2/	10969.6	13560.6	14978.3	0.732368	0.905351	Imidazopyrimidines
181.037	HM 3-Methyluric acid -H(+) C6H6N4O3/ HM 9-Methyluric acid -H(+) C6H6N4O3/ HM 1-Methyluric acid -H(+) C6H6N4O3/ HM 7-Methyluric acid -H(+) C6H6N4O3/	6991.48	4840.82	5767.74	1.21217	0.839292	Imidazopyrimidines
184.991	HM 8-Chloroxanthine -H(+) C5H3ClN4O2/	4955.95	4004.32	4521.18	1.09616	0.88568	Imidazopyrimidines
193.072	HM Caffeine -H(+) C8H10N4O2/	199902	170713	202343	0.987932	0.843678	Imidazopyrimidines
214.073	HM Kinetin -H(+) C10H9N5O/	19619	15251.7	21741.1	0.902391	0.701514	Imidazopyrimidines
234.062	BSM carboxin -H(+) C12H13NO2S/ HM 6-Succinoaminopurine -H(+) C9H9N5O3/	10109.6	10993.3	11834.1	0.854273	0.92895	Imidazopyrimidines
146.025	HM Indole-5,6-quinone -H(+) C8H5NO2/	42433.5	39101	41238.6	1.02898	0.948165	Indolequinones
116.051	HM Guanidoacetic acid -H(+) C3H7N3O2/ HM Indole -H(+) C8H7N/	22508.3	23587.5	30049.5	0.749043	0.784957	Indoles
130.068	HM 3-Methylindole -H(+) C9H9N/	5742.9	7547.76	6031.92	0.952085	1.2513	Indoles
155.066	HM 3-Indoleacetonitrile -H(+) C10H8N2/	16387	5484.94	13362.2	1.22638	0.410483	Indoles
158.06	HM Indoleacetaldehyde -H(+) C10H9NO/	15562	8221.93	13174.5	1.18122	0.624079	Indoles
167.061	HM Beta-Carboline -H(+) C11H8N2/	10953.4	9103.77	15706.1	0.697399	0.579633	Indoles
174.056	HM Indoleacetic acid -H(+) C10H9NO2/ HM Guanidinosuccinic acid -H(+) C5H9N3O4/ HM 5-Hydroxyindoleacetaldehyde -H(+) C10H9NO2/	11051	9954.93	14859.1	0.743717	0.669955	Indoles
186.06	HM Indoleacrylic acid -H(+) C11H9NO2/	11519.3	10837.6	17289.6	0.666256	0.626824	Indoles
188.071	HM 3-Indolepropionic acid -H(+) C11H11NO2/ HM S-Prenyl-L-cysteine -H(+) C8H15NO2S/	10068.8	8431.08	12548.5	0.802393	0.67188	Indoles
202.084	HM 3-Indolebutyric acid -H(+) C12H13NO2/	14994.7	14622.8	18201.5	0.823814	0.803385	Indoles
204.068	HM Indolelactic acid -H(+) C11H11NO3/ HM 5-Methoxyindoleacetate -H(+) C11H11NO3/ HM Cinnamoylglycine -H(+) C11H11NO3/	12530.1	12347.5	16655.4	0.752315	0.741351	Indoles
212.002	HM Indoxyl sulfate -H(+) C8H7NO4S/	26123	2405.47	2030.84	12.8631	1.18447	Indoles
217.098	HM N-Acetylserotonin -H(+) C12H14N2O2/	10421.9	13671.1	22563	0.461903	0.605909	Indoles
231.109	HM Melatonin -H(+) C13H16N2O2/	10086.6	10704.1	15922.4	0.633484	0.672269	Indoles
132.086	HM 1,2,3,4-tetrahydroisoquinoline -H(+) C9H11N/	6793.16	4858.91	6228.57	1.09065	0.7801	Isoquinolines
174.108	HM Debrisoquine -H(+) C10H13N3/	20272.1	15519.2	20006.9	1.01325	0.775689	Isoquinolines
178.087	HM 2(N)-Methyl-norsalsolinol -H(+) C10H13NO2/ HM (R)-Salsolinol -H(+) C10H13NO2/	8177.47	7207.77	11363.4	0.719632	0.634297	Isoquinolines
222.124	HM 1-Benzyl-1,2,3,4-tetrahydroisoquinoline -H(+) C16H17N/	8780.2	9049.39	13998.5	0.627224	0.646454	Isoquinolines
314.136	HM (S)-3-Hydroxy-N-methylcoclaurine -H(+) C18H21NO4/	66847	65809.2	114278	0.584951	0.57587	Isoquinolines
328.151	HM (S)-Reticuline -H(+) C19H23NO4/	122144	97478.6	125759	0.97126	0.775124	Isoquinolines
98.0059	HM Allyl isothiocyanate -H(+) C4H5NS/	1873.72	1877.11	1944.99	0.963356	0.9651	Isothiocyanates
118.981	HM 3-Mercaptopyruvic acid -H(+) C3H4O3S/	18786.2	24285.8	28690.3	0.654795	0.84648	Keto-Acids and Derivatives
129.056	HM 2-Methyl-3-ketovaleric acid -H(+) C6H10O3/ HM 3-Methyl-2-oxovaleric acid -H(+) C6H10O3/ HM Ketoleucine -H(+) C6H10O3/ HM 2-Ketohexanoic acid -H(+) C6H10O3/ HM Mevalonolactone -H(+) C6H10O3/ HM 3-Oxohexanoic acid -H(+) C6H10O3/ HM Adipate semialdehyde -H(+) C6H10O3/	8265.59	6921.94	6573.51	1.25741	1.05301	Keto-Acids and Derivatives
146.992	HM Dihydroxyfumaric acid -H(+) C4H4O6/	11191.4	16038.7	17825.3	0.627839	0.899773	Keto-Acids and Derivatives
157.087	HM cis-4-Hydroxycyclohexylacetic acid -H(+) C8H14O3/ HM trans-4-Hydroxycyclohexylacetic acid -H(+) C8H14O3/ HM 3-Oxooctanoic acid -H(+) C8H14O3/ HM Alpha-Ketooctanoic acid -H(+) C8H14O3/	7655.82	6719.58	8118.77	0.942977	0.82766	Keto-Acids and Derivatives
159.03	HM Oxoadipic acid -H(+) C6H8O5/ HM 3-Oxoadipic acid -H(+) C6H8O5/	9628.7	11108.3	13048.5	0.737918	0.85131	Keto-Acids and Derivatives
161.007	HM 4-Hydroxy-2-oxoglutaric acid -H(+) C5H6O6/	2424.91	3117.22	2849.18	0.85109	1.09408	Keto-Acids and Derivatives
178.051	BSM 2-deoxygluconate -H(+) C6H11O6/ HM Hippuric acid -H(+) C9H9NO3/ HM 3-Succinoylpyridine -H(+) C9H9NO3/ HM Adrenochrome -H(+) C9H9NO3/	11680.1	10557.3	15958.3	0.731919	0.661554	Keto-Acids and Derivatives
185.118	HM 3-Oxodecanoic acid -H(+) C10H18O3/	8643.13	7014.35	8924.53	0.96847	0.785963	Keto-Acids and Derivatives
186.078	HM 2-Keto-6-acetamidocaproate -H(+) C8H13NO4/	14367.3	12907.1	17178	0.836379	0.751372	Keto-Acids and Derivatives
112.052	HM Creatinine -H(+) C4H7N3O/	37424.4	33448.8	47095.1	0.794656	0.71024	Lactams
316.1	BSM imipenem -H(+) C12H19N3O5S/	19724.1	19432.4	30206.8	0.652968	0.643311	Lactams
113.061	HM Delta-Hexanolactone -H(+) C6H10O2/ HM Gamma-Caprolactone -H(+) C6H10O2/ HM trans-Hex-2-enoic acid -H(+) C6H10O2/	4306.44	3787.53	5198.7	0.828369	0.728553	Lactones
117.019	HM Methylmalonic acid -H(+) C4H6O4/ HM Succinic acid -H(+) C4H6O4/ HM Erythrono-1,4-lactone -H(+) C4H6O4/ HM Threonolactone -H(+) C4H6O4/	37273.9	932466	9544.79	3.90516	97.6938	Lactones
277.217	HM Alpha-Linolenic acid -H(+) C18H30O2/ HM Gamma-Linolenic acid -H(+) C18H30O2/	51717.9	31581.8	33433	1.54691	0.94463	Lineolic Acids and Derivatives
279.233	HM Linoleic acid -H(+) C18H32O2/ HM Bovinic acid -H(+) C18H32O2/ HM 9E,11E-Octadecadienoic acid -H(+) C18H32O2/ HM 10E,12Z-Octadecadienoic acid -H(+) C18H32O2/ HM Linoelaidic acid -H(+) C18H32O2/	272624	196651	289895	0.940426	0.678352	Lineolic Acids and Derivatives
311.223	HM 13-L-Hydroperoxylinoleic acid -H(+) C18H32O4/ HM 8(R)-Hydroperoxylinoleic acid -H(+) C18H32O4/ HM 9(S)-HPODE -H(+) C18H32O4/ HM 12,13-DiHODE -H(+) C18H32O4/ HM 15,16-DiHODE -H(+) C18H32O4/ HM 9,10-DiHODE -H(+) C18H32O4/	43314	26498.9	43840.1	0.988001	0.604445	Lineolic Acids and Derivatives
353.268	HM MG(0:0/18:2(9Z,12Z)/0:0) -H(+) C21H38O4/ HM MG(18:2(9Z,12Z)/0:0/0:0) -H(+) C21H38O4/	2088.52	1504.08	2511.81	0.83148	0.598805	Lineolic Acids and Derivatives
162.889	HM Molybdate -H(+) H2MoO4/	222.131	489.515	409.768	0.542091	1.19462	Miscellaneous Mixed Metal/Non-metals
89.0221	HM L-Lactic acid -H(+) C3H6O3/ HM Hydroxypropionic acid -H(+) C3H6O3/ HM Glyceraldehyde -H(+) C3H6O3/ HM D-Lactic acid -H(+) C3H6O3/ HM Dihydroxyacetone -H(+) C3H6O3/	11255.4	9533.74	11688.8	0.962925	0.815633	Monosaccharides
135.031	HM Hypoxanthine -H(+) C5H4N4O/ HM Erythronic acid -H(+) C4H8O5/ HM Threonic acid -H(+) C4H8O5/	31743	32504.1	45710.1	0.694442	0.711093	Monosaccharides
149.046	BSM 4-methylanthranilate -H(+) C8H8NO2/ BSM 5-methylanthranilate -H(+) C8H8NO2/ BSM 3-methylanthranilate -H(+) C8H8NO2/ HM D-Xylose -H(+) C5H10O5/ HM D-Ribose -H(+) C5H10O5/ HM 2-Deoxyribonic acid -H(+) C5H10O5/ HM D-Ribulose -H(+) C5H10O5/ HM L-Arabinose -H(+) C5H10O5/ HM L-Threo-2-pentulose -H(+) C5H10O5/ HM D-Xylulose -H(+) C5H10O5/ HM L-Ribulose -H(+) C5H10O5/ HM Beta-D-ribopyranose -H(+) C5H…	41765.6	39672.3	37487.4	1.11412	1.05828	Monosaccharides
163.061	HM L-Fucose -H(+) C6H12O5/ HM Rhamnose -H(+) C6H12O5/ HM 1,5-Anhydrosorbitol -H(+) C6H12O5/ HM Beta-D-Fucose -H(+) C6H12O5/ HM L-Rhamnulose -H(+) C6H12O5/ HM 2-Deoxygalactopyranose -H(+) C6H12O5/	19167	18196.3	20899.7	0.917093	0.87065	Monosaccharides
165.041	HM Arabinonic acid -H(+) C5H10O6/ HM Ribonic acid -H(+) C5H10O6/ HM 3-Methylxanthine -H(+) C6H6N4O2/ HM 7-Methylxanthine -H(+) C6H6N4O2/ HM 1-Methylxanthine -H(+) C6H6N4O2/ HM Noradrenochrome o-semiquinone -H(+) C8H8NO3/	123369	111126	148119	0.832903	0.750247	Monosaccharides
177.041	HM Gluconolactone -H(+) C6H10O6/ HM 2-Keto-3-deoxy-D-gluconic acid -H(+) C6H10O6/ HM 3-Keto-b-D-galactose -H(+) C6H10O6/ HM Galactonolactone -H(+) C6H10O6/ HM L-Gulonolactone -H(+) C6H10O6/	15585.2	20669.8	29172.2	0.534246	0.708545	Monosaccharides
178.072	HM Glucosamine -H(+) C6H13NO5/ HM Fructosamine -H(+) C6H13NO5/ HM 7-Aminomethyl-7-carbaguanine -H(+) C7H9N5O/	13574.5	12435.8	21554.9	0.629766	0.576936	Monosaccharides
179.056	HM D-Glucose -H(+) C6H12O6/ HM D-Galactose -H(+) C6H12O6/ HM D-Mannose -H(+) C6H12O6/ HM Myoinositol -H(+) C6H12O6/ HM 3-Deoxyarabinohexonic acid -H(+) C6H12O6/ HM Beta-D-Glucose -H(+) C6H12O6/ HM D-Fructose -H(+) C6H12O6/ HM Allose -H(+) C6H12O6/ HM L-Sorbose -H(+) C6H12O6/ HM Paraxanthine -H(+) C7H8N4O2/ HM Theophylline -H(+) C7H8N4O2/ HM Theobromine -H(+) C7H8N4O2/ HM Alpha-D-Glucose -H(+) C6H…	165783	223071	293857	0.564163	0.759114	Monosaccharides
191.02	HM Citric acid -H(+) C6H8O7/ HM Isocitric acid -H(+) C6H8O7/ HM D-threo-Isocitric acid -H(+) C6H8O7/ HM Diketogulonic acid -H(+) C6H8O7/ HM 2,3-Diketo-L-gulonate -H(+) C6H8O7/	99077.8	174574	75203.7	1.31746	2.32134	Monosaccharides
193.036	BSMo 7-deaza-7-carboxyguanine -H(+) C7H6N4O3/ HM D-Glucuronic acid -H(+) C6H10O7/ HM Galacturonic acid -H(+) C6H10O7/ HM Iduronic acid -H(+) C6H10O7/ HM Pectic acid -H(+) C6H10O7/ HM Pectin -H(+) C6H10O7/ HM 3-Dehydro-L-gulonate -H(+) C6H10O7/ HM 5-Keto-D-gluconate -H(+) C6H10O7/ HM 2-Keto-L-gluconate -H(+) C6H10O7/	18645.9	20579.4	65578.3	0.28433	0.313814	Monosaccharides
209.067	BSM thiolactomycin -H(+) C11H14O2S/ HM 1,3,7-Trimethyluric acid -H(+) C8H10N4O3/ HM Sedoheptulose -H(+) C7H14O7/	62193.4	47700	55725.7	1.11606	0.855979	Monosaccharides
219.1	HM N-Acetyl-b-glucosaminylamine -H(+) C8H16N2O5/	8169.31	9575.13	10553.5	0.774082	0.90729	Monosaccharides
220.083	HM N-Acetylgalactosamine -H(+) C8H15NO6/ HM N-Acetyl-D-glucosamine -H(+) C8H15NO6/ HM 2'-Deoxysepiapterin -H(+) C9H11N5O2/ HM Beta-N-Acetylglucosamine -H(+) C8H15NO6/ HM N-Acetyl-b-D-galactosamine -H(+) C8H15NO6/ HM N-Acetylmannosamine -H(+) C8H15NO6/ HM N-Acetyl-D-mannosamine -H(+) C8H15NO6/	17042.1	16815.2	21234	0.802584	0.791898	Monosaccharides
229.012	HM D-Ribulose 5-phosphate -H(+) C5H11O8P/ HM Xylulose 5-phosphate -H(+) C5H11O8P/ HM Ribose 1-phosphate -H(+) C5H11O8P/ HM D-Ribose 5-phosphate -H(+) C5H11O8P/ HM D-Xylulose 1-phosphate -H(+) C5H11O8P/ HM D-Arabinose 5-phosphate -H(+) C5H11O8P/ HM Beta-L-arabinose 1-phosphate -H(+) C5H11O8P/	19734.3	14160.6	16041.9	1.23018	0.88273	Monosaccharides
259.009	HM 5-Methylthioribose 1-phosphate -H(+) C6H13O7PS/ HM 5-Methylthioribulose 1-phosphate -H(+) C6H13O7PS/	301925	1.01123e+06	1.26232e+06	0.239183	0.801091	Monosaccharides
267.073	HM Inosine -H(+) C10H12N4O5/ HM 3-Deoxy-D-glycero-D-galacto-2-nonulosonic acid -H(+) C9H16O9/ HM Allopurinol riboside -H(+) C10H12N4O5/ HM Arabinosylhypoxanthine -H(+) C10H12N4O5/	261412	263162	399898	0.653697	0.658073	Monosaccharides
275.103	HM 5-Amino-6-ribitylamino uracil -H(+) C9H16N4O6/	44488.9	39532.7	50062.4	0.888669	0.789669	Monosaccharides
282.119	HM N-Phenylacetylphenylalanine -H(+) C17H17NO3/ HM Morphinone -H(+) C17H17NO3/	34747.8	38251.2	65269.1	0.532378	0.586054	Morphinans
162.056	HM 4-(3-Pyridyl)-3-butenoic acid -H(+) C9H9NO2/ HM S-(2-carboxypropyl)-Cysteamine -H(+) C6H13NO2S/ HM 3-Methyldioxyindole -H(+) C9H9NO2/	27506.9	26914.7	30607	0.898715	0.879365	N/A
175.087	HM Serotonin -H(+) C10H12N2O/ HM Cotinine -H(+) C10H12N2O/ HM Canavanine -H(+) C5H12N4O3/	5448.24	5168.7	6901.73	0.789402	0.748899	N/A
69.0447	HM Beta-Aminopropionitrile -H(+) C3H6N2/	2564.79	2340.05	2697.27	0.950885	0.867561	Nitriles
60.9827	BSM Nitrate -H(+) NO3/	4009.23	3582.93	3903.4	1.02711	0.917897	Non-metal Oxoanionic Compounds
78.9503	BSM Sulfite -H(+) O3S/	1303.11	792.89	977.909	1.33255	0.810802	Non-metal Oxoanionic Compounds
96.9596	BSMo Sulfate -H(+) H2O4S/	409247	426130	426568	0.959396	0.998974	Non-metal Oxoanionic Compounds
96.9688	HM Phosphoric acid -H(+) H3O4P/	116000	114404	130904	0.886147	0.873949	Non-metal Oxoanionic Compounds
112.935	BSMo Thiosulfate -H(+) H2O3S2/	20955.7	11485.1	10334.1	2.02782	1.11138	Non-metal Oxoanionic Compounds
172.904	BSM Pyrophosphate -H(+) O7P2/	837.105	889.578	736.967	1.13588	1.20708	Non-metal Oxoanionic Compounds
256.902	HM PPPi -H(+) H5O10P3/	65420.1	61915.3	56070.1	1.16676	1.10425	Non-metal Oxoanionic Compounds
325.115	HM 6,7-Dimethyl-8-(1-D-ribityl)lumazine -H(+) C13H18N4O6/ HM 2-O-a-L-Fucopyranosyl-galactose -H(+) C12H22O10/ HM 3-O-a-L-Fucopyranosyl-D-glucose -H(+) C12H22O10/	40280.8	36212.9	57711	0.697975	0.627487	Oligosaccharides
827.266	HM Amylopectin -H(+) C30H52O26/ HM Maltopentaose -H(+) C30H52O26/	463311	32545.8	353834	1.3094	0.0919805	Oligosaccharides
852.291	HM Lacto-N-fucopentaose III -H(+) C32H55NO25/ HM Lacto-N-fucopentaose-2 -H(+) C32H55NO25/ HM Lex-lactose -H(+) C32H55NO25/ HM Lacto-n-fucopentaose I -H(+) C32H55NO25/ HM Lacto-N-fucopentaose V -H(+) C32H55NO25/	10477.5	6167	13385.4	0.782753	0.460724	Oligosaccharides
989.318	HM Maltohexaose -H(+) C36H62O31/	113330	10461.7	62201.2	1.82199	0.168192	Oligosaccharides
997.351	HM Sialyllacto-N-tetraose a -H(+) C37H62N2O29/ HM Sialyllacto-N-neotetraose c -H(+) C37H62N2O29/ HM Sialyllacto-N-tetraose b -H(+) C37H62N2O29/ HM LS tetrasaccharide d -H(+) C37H62N2O29/ HM Sialyllacto-N-tetraose c -H(+) C37H62N2O29/	6157.67	3792.26	8068.74	0.763151	0.469994	Oligosaccharides
998.357	HM Lacto-N-difucopentaose II -H(+) C38H65NO29/ HM Lacto-N-difucohexaose -H(+) C38H65NO29/	5575.55	3656.88	7952.62	0.701096	0.459834	Oligosaccharides
60.9921	HM Carbonic acid -H(+) CH2O3/	5121.84	4835.26	4913.26	1.04245	0.984124	Organic Carbonic Acids and Derivatives
92.9821	HM Dimethyldisulfide -H(+) C2H6S2/	698.312	1082.19	1404.8	0.49709	0.770354	Organic Disulfides
343.113	HM Dolichyl diphosphate -H(+) C12H26O7P2/	43369.9	33055.5	57307	0.7568	0.576815	Organic Oxoanionic Compounds
511.994	HM 2,5-Diaminopyrimidine nucleoside triphosphate -H(+) C9H18N5O14P3/ HM 2,5-Diamino-6-(5'-triphosphoryl-3',4'-trihydroxy-2'-oxopentyl)-amino-4-oxopyrimidine -H(+) C9H18N5O14P3/	1331.29	1041.46	927.225	1.43578	1.1232	Organic Oxoanionic Compounds
863.61	HM All trans decaprenyl diphosphate -H(+) C50H90O7P2/	908.652	391.884	1811.26	0.50167	0.21636	Organic Oxoanionic Compounds
153.029	HM Diethylphosphate -H(+) C4H11O4P/	8309.83	7359.2	16894.7	0.491859	0.435591	Organic Phosphoric Acids and Derivatives
154.975	HM Phosphoglycolic acid -H(+) C2H5O6P/	2770.59	9389.23	2255.2	1.22853	4.16337	Organic Phosphoric Acids and Derivatives
171.007	HM Glycerol 3-phosphate -H(+) C3H9O6P/ HM Beta-Glycerophosphoric acid -H(+) C3H9O6P/	2503.83	3815.02	6530.69	0.383394	0.584169	Organic Phosphoric Acids and Derivatives
196.984	HM Dihydroxyacetone Phosphate Acyl Ester -H(+) C4H7O7P/	3751.85	8512.48	3242.68	1.15702	2.62514	Organic Phosphoric Acids and Derivatives
213.018	HM Deoxyribose 5-phosphate -H(+) C5H11O7P/ HM 1-Deoxy-D-xylulose 5-phosphate -H(+) C5H11O7P/ HM Deoxyribose 1-phosphate -H(+) C5H11O7P/	6278.23	4607.16	5051.79	1.24277	0.911986	Organic Phosphoric Acids and Derivatives
214.049	HM Glycerylphosphorylethanolamine -H(+) C5H14NO6P/	9643.27	29185.3	11958.8	0.806375	2.44049	Organic Phosphoric Acids and Derivatives
672.496	HM PE(14:0/P-18:1(11Z)) -H(+) C37H72NO7P/ HM PE(14:0/P-18:1(9Z)) -H(+) C37H72NO7P/ HM PE(14:1(9Z)/P-18:0) -H(+) C37H72NO7P/ HM PE(16:1(9Z)/P-16:0) -H(+) C37H72NO7P/ HM PE(P-16:0/16:1(9Z)) -H(+) C37H72NO7P/ HM PE(P-18:0/14:1(9Z)) -H(+) C37H72NO7P/ HM PE(P-18:1(11Z)/14:0) -H(+) C37H72NO7P/ HM PE(P-18:1(9Z)/14:0) -H(+) C37H72NO7P/	77.3191	110.073	191.575	0.403598	0.574571	Organic Phosphoric Acids and Derivatives
674.511	HM PE(14:0/P-18:0) -H(+) C37H74NO7P/ HM PE(16:0/P-16:0) -H(+) C37H74NO7P/ HM PE(P-16:0e/16:0) -H(+) C37H74NO7P/ HM PE(P-18:0/14:0) -H(+) C37H74NO7P/	167.85	368.659	567.163	0.295946	0.650005	Organic Phosphoric Acids and Derivatives
698.512	HM PE(16:1(9Z)/P-18:1(11Z)) -H(+) C39H74NO7P/ HM PE(16:1(9Z)/P-18:1(9Z)) -H(+) C39H74NO7P/ HM PE(18:2(9Z,12Z)/P-16:0) -H(+) C39H74NO7P/ HM PE(P-16:0/18:2(9Z,12Z)) -H(+) C39H74NO7P/ HM PE(P-18:1(11Z)/16:1(9Z)) -H(+) C39H74NO7P/ HM PE(P-18:1(9Z)/16:1(9Z)) -H(+) C39H74NO7P/	667.259	1210.91	2042.46	0.326694	0.592871	Organic Phosphoric Acids and Derivatives
700.528	HM PE(16:0/P-18:1(11Z)) -H(+) C39H76NO7P/ HM PE(16:0/P-18:1(9Z)) -H(+) C39H76NO7P/ HM PE(16:1(9Z)/P-18:0) -H(+) C39H76NO7P/ HM PE(18:1(11Z)/P-16:0) -H(+) C39H76NO7P/ HM PE(18:1(9Z)/P-16:0) -H(+) C39H76NO7P/ HM PEP-16:0/18:1(11Z)) -H(+) C39H76NO7P/ HM PE(P-16:0/18:1(9Z)) -H(+) C39H76NO7P/ HM PE(P-18:0/16:1(9Z)) -H(+) C39H76NO7P/ HM PE(P-18:1(11Z)/16:0) -H(+) C39H76NO7P/ HM PE(P-18:1(9Z)/16:0) -H(+…	5961.96	8234.02	15382.3	0.387587	0.535294	Organic Phosphoric Acids and Derivatives
720.496	HM PE(18:4(6Z,9Z,12Z,15Z)/P-18:1(11Z)) -H(+) C41H72NO7P/ HM PE(18:4(6Z,9Z,12Z,15Z)/P-18:1(9Z)) -H(+) C41H72NO7P/ HM PE(20:5(5Z,8Z,11Z,14Z,17Z)/P-16:0) -H(+) C41H72NO7P/ HM PE(P-16:0/20:5(5Z,8Z,11Z,14Z,17Z)) -H(+) C41H72NO7P/ HM PE(P-18:1(11Z)/18:4(6Z,9Z,12Z,15Z)) -H(+) C41H72NO7P/ HM PE(P-18:1(9Z)/18:4(6Z,9Z,12Z,15Z)) -H(+) C41H72NO7P/	131.252	551.132	882.293	0.148762	0.624658	Organic Phosphoric Acids and Derivatives
722.512	HM PE(18:3(6Z,9Z,12Z)/P-18:1(11Z)) -H(+) C41H74NO7P/ HM PE(18:3(6Z,9Z,12Z)/P-18:1(9Z)) -H(+) C41H74NO7P/ HM PE(18:3(9Z,12Z,15Z)/P-18:1(11Z)) -H(+) C41H74NO7P/ HM PE(18:3(9Z,12Z,15Z)/P-18:1(9Z)) -H(+) C41H74NO7P/ HM PE(18:4(6Z,9Z,12Z,15Z)/P-18:0) -H(+) C41H74NO7P/ HM PE(20:4(5Z,8Z,11Z,14Z)/P-16:0) -H(+) C41H74NO7P/ HM PE(20:4(8Z,11Z,14Z,17Z)/P-16:0) -H(+) C41H74NO7P/ HM PE(P-16:0/20:4(5Z,8Z,11Z,14…	3150.46	3966.52	6704.12	0.469929	0.591654	Organic Phosphoric Acids and Derivatives
724.526	HM PE(18:2(9Z,12Z)/P-18:1(11Z)) -H(+) C41H76NO7P/ HM PE(18:2(9Z,12Z)/P-18:1(9Z)) -H(+) C41H76NO7P/ HM PE(18:3(6Z,9Z,12Z)/P-18:0) -H(+) C41H76NO7P/ HM PE(18:3(9Z,12Z,15Z)/P-18:0) -H(+) C41H76NO7P/ HM PE(20:3(5Z,8Z,11Z)/P-16:0) -H(+) C41H76NO7P/ HM PE(20:3(8Z,11Z,14Z)/P-16:0) -H(+) C41H76NO7P/ HM PE(P-16:0/20:3(5Z,8Z,11Z)) -H(+) C41H76NO7P/ HM PE(P-16:0/20:3(8Z,11Z,14Z)) -H(+) C41H76NO7P/ HM PE(P-1…	731.66	986.81	1860.55	0.39325	0.530387	Organic Phosphoric Acids and Derivatives
726.543	HM PE(18:1(11Z)/P-18:1(11Z)) -H(+) C41H78NO7P/ HM PE(18:1(11Z)/P-18:1(9Z)) -H(+) C41H78NO7P/ HM PE(18:1(9Z)/P-18:1(11Z)) -H(+) C41H78NO7P/ HM PE(18:1(9Z)/P-18:1(9Z)) -H(+) C41H78NO7P/ HM PE(18:2(9Z,12Z)/P-18:0) -H(+) C41H78NO7P/ HM PE(20:2(11Z,14Z)/P-16:0) -H(+) C41H78NO7P/ HM PE(P-16:0/20:2(11Z,14Z)) -H(+) C41H78NO7P/ HM PE(P-18:0/18:2(9Z,12Z)) -H(+) C41H78NO7P/ HM PE(P-18:1(11Z)/18:1(11Z)) -H(+…	2123.32	2669	5174.95	0.410308	0.515755	Organic Phosphoric Acids and Derivatives
746.512	HM PE(O-16:1(1Z)/22:6(4Z,7Z,10Z,13Z,16Z,19Z)) -H(+) C43H74NO7P/ HM PE(20:5(5Z,8Z,11Z,14Z,17Z)/P-18:1(11Z)) -H(+) C43H74NO7P/ HM PE(20:5(5Z,8Z,11Z,14Z,17Z)/P-18:1(9Z)) -H(+) C43H74NO7P/ HM PE(22:6(4Z,7Z,10Z,13Z,16Z,19Z)/P-16:0) -H(+) C43H74NO7P/ HM PE(P-18:1(11Z)/20:5(5Z,8Z,11Z,14Z,17Z)) -H(+) C43H74NO7P/ HM PE(P-18:1(9Z)/20:5(5Z,8Z,11Z,14Z,17Z)) -H(+) C43H74NO7P/	1394.94	2204.73	4279.3	0.325973	0.515208	Organic Phosphoric Acids and Derivatives
748.527	HM PE(20:4(5Z,8Z,11Z,14Z)/P-18:1(11Z)) -H(+) C43H76NO7P/ HM PE(20:4(5Z,8Z,11Z,14Z)/P-18:1(9Z)) -H(+) C43H76NO7P/ HM PE(20:4(8Z,11Z,14Z,17Z)/P-18:1(11Z)) -H(+) C43H76NO7P/ HM PE(20:4(8Z,11Z,14Z,17Z)/P-18:1(9Z)) -H(+) C43H76NO7P/ HM PE(20:5(5Z,8Z,11Z,14Z,17Z)/P-18:0) -H(+) C43H76NO7P/ HM PE(22:5(4Z,7Z,10Z,13Z,16Z)/P-16:0) -H(+) C43H76NO7P/ HM PE(22:5(7Z,10Z,13Z,16Z,19Z)/P-16:0) -H(+) C43H76NO7P/ HM…	2430.54	3049.43	5035.16	0.482713	0.605627	Organic Phosphoric Acids and Derivatives
750.543	HM PE(O-18:1(1Z)/20:4(5Z,8Z,11Z,14Z)) -H(+) C43H78NO7P/ HM PE(20:3(5Z,8Z,11Z)/P-18:1(11Z)) -H(+) C43H78NO7P/ HM PE(20:3(5Z,8Z,11Z)/P-18:1(9Z)) -H(+) C43H78NO7P/ HM PE(20:3(8Z,11Z,14Z)/P-18:1(11Z)) -H(+) C43H78NO7P/ HM PE(20:3(8Z,11Z,14Z)/P-18:1(9Z)) -H(+) C43H78NO7P/ HM PE(20:4(5Z,8Z,11Z,14Z)/P-18:0) -H(+) C43H78NO7P/ HM PE(20:4(8Z,11Z,14Z,17Z)/P-18:0) -H(+) C43H78NO7P/ HM PE(22:4(7Z,10Z,13Z,16Z)…	4545.37	4375.4	7381.37	0.615789	0.592762	Organic Phosphoric Acids and Derivatives
752.559	HM PE(20:2(11Z,14Z)/P-18:1(11Z)) -H(+) C43H80NO7P/ HM PE(20:2(11Z,14Z)/P-18:1(9Z)) -H(+) C43H80NO7P/ HM PE(20:3(5Z,8Z,11Z)/P-18:0) -H(+) C43H80NO7P/ HM PE(20:3(8Z,11Z,14Z)/P-18:0) -H(+) C43H80NO7P/ HM PE(P-18:0/20:3(5Z,8Z,11Z)) -H(+) C43H80NO7P/ HM PE(P-18:0/20:3(8Z,11Z,14Z)) -H(+) C43H80NO7P/ HM PE(P-18:1(11Z)/20:2(11Z,14Z)) -H(+) C43H80NO7P/ HM PE(P-18:1(9Z)/20:2(11Z,14Z)) -H(+) C43H80NO7P/	3179.69	2217.43	4961.32	0.640895	0.446943	Organic Phosphoric Acids and Derivatives
754.573	HM PE(20:1(11Z)/P-18:1(11Z)) -H(+) C43H82NO7P/ HM PE(20:1(11Z)/P-18:1(9Z)) -H(+) C43H82NO7P/ HM PE(20:2(11Z,14Z)/P-18:0) -H(+) C43H82NO7P/ HM PE(22:2(13Z,16Z)/P-16:0) -H(+) C43H82NO7P/ HM PE(P-16:0/22:2(13Z,16Z)) -H(+) C43H82NO7P/ HM PE(P-18:0/20:2(11Z,14Z)) -H(+) C43H82NO7P/ HM PE(P-18:1(11Z)/20:1(11Z)) -H(+) C43H82NO7P/ HM PE(P-18:1(9Z)/20:1(11Z)) -H(+) C43H82NO7P/	1229.73	1248.07	1962.07	0.626752	0.6361	Organic Phosphoric Acids and Derivatives
756.59	HM PE(20:0/P-18:1(11Z)) -H(+) C43H84NO7P/ HM PE(20:0/P-18:1(9Z)) -H(+) C43H84NO7P/ HM PE(20:1(11Z)/P-18:0) -H(+) C43H84NO7P/ HM PE(22:1(13Z)/P-16:0) -H(+) C43H84NO7P/ HM PE(P-16:0/22:1(13Z)) -H(+) C43H84NO7P/ HM PE(P-18:0/20:1(11Z)) -H(+) C43H84NO7P/ HM PE(P-18:1(11Z)/20:0) -H(+) C43H84NO7P/ HM PE(P-18:1(9Z)/20:0) -H(+) C43H84NO7P/	1470.13	1332.44	2672.07	0.550182	0.498655	Organic Phosphoric Acids and Derivatives
758.605	HM PE(20:0/dm18:0) -H(+) C43H86NO7P/ HM PE(22:0/P-16:0) -H(+) C43H86NO7P/ HM PE(P-16:0/22:0) -H(+) C43H86NO7P/ HM PE(P-18:0/20:0) -H(+) C43H86NO7P/	1919.6	1292.98	3278.91	0.585437	0.394332	Organic Phosphoric Acids and Derivatives
772.528	HM PE(22:6(4Z,7Z,10Z,13Z,16Z,19Z)/P-18:1(11Z)) -H(+) C45H76NO7P/ HM PE(22:6(4Z,7Z,10Z,13Z,16Z,19Z)/P-18:1(9Z)) -H(+) C45H76NO7P/ HM PE(P-18:1(11Z)/22:6(4Z,7Z,10Z,13Z,16Z,19Z)) -H(+) C45H76NO7P/ HM PE(P-18:1(9Z)/22:6(4Z,7Z,10Z,13Z,16Z,19Z)) -H(+) C45H76NO7P/	491.697	319.221	1070.33	0.459389	0.298246	Organic Phosphoric Acids and Derivatives
774.543	HM PE(22:5(4Z,7Z,10Z,13Z,16Z)/P-18:1(11Z)) -H(+) C45H78NO7P/ HM PE(22:5(4Z,7Z,10Z,13Z,16Z)/P-18:1(9Z)) -H(+) C45H78NO7P/ HM PE(22:5(7Z,10Z,13Z,16Z,19Z)/P-18:1(11Z)) -H(+) C45H78NO7P/ HM PE(22:5(7Z,10Z,13Z,16Z,19Z)/dm18:1(9Z)) -H(+) C45H78NO7P/ HM PE(22:6(4Z,7Z,10Z,13Z,16Z,19Z)/P-18:0) -H(+) C45H78NO7P/ HM PE(P-18:0/22:6(4Z,7Z,10Z,13Z,16Z,19Z)) -H(+) C45H78NO7P/ HM PE(P-18:1(11Z)/22:5(4Z,7Z,10Z,13…	1557.56	2298.48	3037.04	0.512854	0.756816	Organic Phosphoric Acids and Derivatives
776.559	HM PE(22:4(7Z,10Z,13Z,16Z)/P-18:1(11Z)) -H(+) C45H80NO7P/ HM PE(22:4(7Z,10Z,13Z,16Z)/P-18:1(9Z)) -H(+) C45H80NO7P/ HM PE(22:5(4Z,7Z,10Z,13Z,16Z)/dm18:0) -H(+) C45H80NO7P/ HM PE(22:5(7Z,10Z,13Z,16Z,19Z)/P-18:0) -H(+) C45H80NO7P/ HM PE(P-18:0/22:5(4Z,7Z,10Z,13Z,16Z)) -H(+) C45H80NO7P/ HM PE(P-18:0/22:5(7Z,10Z,13Z,16Z,19Z)) -H(+) C45H80NO7P/ HM PE(P-18:1(11Z)/22:4(7Z,10Z,13Z,16Z)) -H(+) C45H80NO7P/ …	2481.84	3038.93	5034.75	0.492942	0.603593	Organic Phosphoric Acids and Derivatives
778.574	HM PE(22:4(7Z,10Z,13Z,16Z)/P-18:0) -H(+) C45H82NO7P/ HM PE(P-18:0/22:4(7Z,10Z,13Z,16Z)) -H(+) C45H82NO7P/	2393.75	2599.7	4568.03	0.524024	0.569108	Organic Phosphoric Acids and Derivatives
780.59	HM PE(22:2(13Z,16Z)/P-18:1(11Z)) -H(+) C45H84NO7P/ HM PE(22:2(13Z,16Z)/P-18:1(9Z)) -H(+) C45H84NO7P/ HM PE(P-18:1(11Z)/22:2(13Z,16Z)) -H(+) C45H84NO7P/ HM PE(P-18:1(9Z)/22:2(13Z,16Z)) -H(+) C45H84NO7P/	1397.35	1161.56	2587.94	0.539944	0.448835	Organic Phosphoric Acids and Derivatives
782.604	HM PE(22:1(13Z)/P-18:1(11Z)) -H(+) C45H86NO7P/ HM PE(22:1(13Z)/P-18:1(9Z)) -H(+) C45H86NO7P/ HM PE(22:2(13Z,16Z)/P-18:0) -H(+) C45H86NO7P/ HM PE(P-18:0/22:2(13Z,16Z)) -H(+) C45H86NO7P/ HM PE(P-18:1(11Z)/22:1(13Z)) -H(+) C45H86NO7P/ HM PE(P-18:1(9Z)/22:1(13Z)) -H(+) C45H86NO7P/	612.931	548.019	1196.76	0.512157	0.457917	Organic Phosphoric Acids and Derivatives
784.62	HM PE(22:0/P-18:1(11Z)) -H(+) C45H88NO7P/ HM PE(22:0/P-18:1(9Z)) -H(+) C45H88NO7P/ HM PE(22:1(13Z)/P-18:0) -H(+) C45H88NO7P/ HM PE(24:1(15Z)/P-16:0) -H(+) C45H88NO7P/ HM PE(P-16:0/24:1(15Z)) -H(+) C45H88NO7P/ HM PE(P-18:0/22:1(13Z)) -H(+) C45H88NO7P/ HM PE(P-18:1(11Z)/22:0) -H(+) C45H88NO7P/ HM PE(P-18:1(9Z)/22:0) -H(+) C45H88NO7P/	1141.61	551.955	1436.9	0.794498	0.38413	Organic Phosphoric Acids and Derivatives
810.636	HM PE(24:1(15Z)/P-18:1(11Z)) -H(+) C47H90NO7P/ HM PE(24:1(15Z)/P-18:1(9Z)) -H(+) C47H90NO7P/ HM PE(P-18:1(11Z)/24:1(15Z)) -H(+) C47H90NO7P/ HM PE(P-18:1(9Z)/24:1(15Z)) -H(+) C47H90NO7P/	816.619	2659.18	1446.72	0.564462	1.83807	Organic Phosphoric Acids and Derivatives
812.655	HM PE(24:0/P-18:1(11Z)) -H(+) C47H92NO7P/ HM PE(24:0/P-18:1(9Z)) -H(+) C47H92NO7P/ HM PE(24:1(15Z)/P-18:0) -H(+) C47H92NO7P/ HM PE(P-18:0/24:1(15Z)) -H(+) C47H92NO7P/ HM PE(P-18:1(11Z)/24:0) -H(+) C47H92NO7P/ HM PE(P-18:1(9Z)/24:0) -H(+) C47H92NO7P/	2242.21	1220.54	2653.57	0.84498	0.459961	Organic Phosphoric Acids and Derivatives
58.0296	HM N-Methylformamide -H(+) C2H5NO/ HM Acetaldehyde oxime -H(+) C2H5NO/	1402.58	2233.57	2327.89	0.602513	0.959485	Oximes
131.046	HM Ureidopropionic acid -H(+) C4H8N2O3/ HM L-Asparagine -H(+) C4H8N2O3/ HM Cinnamaldehyde -H(+) C9H8O/ HM Glycyl-glycine -H(+) C4H8N2O3/ HM N-Carbamoylsarcosine -H(+) C4H8N2O3/	15797.5	15957.1	106782	0.147941	0.149436	Peptides
145.062	HM L-Glutamine -H(+) C5H10N2O3/ HM Ureidoisobutyric acid -H(+) C5H10N2O3/ HM D-Glutamine -H(+) C5H10N2O3/ HM Alanylglycine -H(+) C5H10N2O3/	152061	53372	237676	0.63978	0.224558	Peptides
159.078	HM D-Alanyl-D-alanine -H(+) C6H12N2O3/	8322.16	8796.57	5715.22	1.45614	1.53915	Peptides
171.078	HM Glycylproline -H(+) C7H12N2O3/ HM L-prolyl-L-glycine -H(+) C7H12N2O3/	19795.5	16820.4	26757.9	0.739799	0.628614	Peptides
177.029	HM Cysteinylglycine -H(+) C5H10N2O3S/	6206.14	5667.45	6677.25	0.929445	0.84877	Peptides
187.073	HM N-Acetylglutamine -H(+) C7H12N2O4/ HM L-glycyl-L-hydroxyproline -H(+) C7H12N2O4/	20608.1	14834.1	20500.1	1.00527	0.723613	Peptides
187.109	HM N6-Acetyl-L-lysine -H(+) C8H16N2O3/ HM N-Alpha-acetyllysine -H(+) C8H16N2O3/ HM Glycyl-L-leucine -H(+) C8H16N2O3/	59522.9	80598.5	63880.6	0.931784	1.26171	Peptides
211.109	HM L-prolyl-L-proline -H(+) C10H16N2O3/	12920.5	12469.2	17458.8	0.740056	0.714204	Peptides
227.104	HM Prolylhydroxyproline -H(+) C10H16N2O4/	205604	212725	350507	0.586591	0.606906	Peptides
227.14	HM L-isoleucyl-L-proline -H(+) C11H20N2O3/ HM L-leucyl-L-proline -H(+) C11H20N2O3/	37615.1	52250	55467	0.678154	0.942001	Peptides
229.083	HM Aspartyl-L-proline -H(+) C9H14N2O5/	53540.1	54460.9	97145.7	0.551131	0.56061	Peptides
260.125	HM Gamma glutamyl ornithine -H(+) C10H19N3O5/ HM Aspartylysine -H(+) C10H19N3O5/ HM Alpha-Aspartyl-lysine -H(+) C10H19N3O5/	89140.9	103097	212278	0.419926	0.485671	Peptides
261.126	HM L-phenylalanyl-L-proline -H(+) C14H18N2O3/ HM L-prolyl-L-phenylalanine -H(+) C14H18N2O3/	34782	47476.8	58431.4	0.595262	0.812522	Peptides
277.119	HM Pantetheine -H(+) C11H22N2O4S/ HM N1-(alpha-D-ribosyl)-5,6-dimethyl-benzimidazole -H(+) C14H18N2O4/ HM L-phenylalanyl-L-hydroxyproline -H(+) C14H18N2O4/	26485	28181.1	34689.2	0.763494	0.812388	Peptides
277.156	HM Leucyl-phenylalanine -H(+) C15H22N2O3/	21450.9	38115.5	28690.1	0.747676	1.32853	Peptides
284.125	HM Glycylprolylhydroxyproline -H(+) C12H19N3O5/	123081	144060	206870	0.594969	0.696377	Peptides
301.152	HM Neuromedin B (1-3) -H(+) C12H22N4O5/	48781	50697.3	71655	0.680776	0.70752	Peptides
303.083	HM N-Acetylaspartylglutamic acid -H(+) C11H16N2O8/	30027.2	27103.8	39762	0.755174	0.681651	Peptides
306.077	HM Glutathione -H(+) C10H17N3O6S/	26342.8	25651.1	32632.8	0.807248	0.786053	Peptides
336.092	HM S-(Hydroxymethyl)glutathione -H(+) C11H19N3O7S/	21789.8	23120.5	37222.2	0.585397	0.621149	Peptides
378.092	HM Chondroitin -H(+) C14H21NO11/ HM S-Lactoylglutathione -H(+) C13H21N3O8S/	68892.4	23423.3	38877.9	1.77202	0.602485	Peptides
495.259	HM Leukotriene D4 -H(+) C25H40N2O6S/	38043.5	37872.8	45412.4	0.837734	0.833974	Peptides
499.294	HM Tuftsin -H(+) C21H40N8O6/ HM Kentsin -H(+) C21H40N8O6/	112163	669178	75772.3	1.48027	8.83143	Peptides
609.286	HM Endomorphin-1 -H(+) C34H38N6O5/	16653.3	18178.6	26355.7	0.631868	0.689741	Peptides
611.144	HM Oxidized glutathione -H(+) C20H32N6O12S2/	11736.9	8359.57	11577.2	1.0138	0.722071	Peptides
620.271	HM Leukotriene C5 -H(+) C30H43N3O9S/	18317.4	17821.5	25615.9	0.71508	0.695719	Peptides
624.288	HM Leukotriene C4 -H(+) C30H47N3O9S/ HM 11-trans-Leukotriene C4 -H(+) C30H47N3O9S/	21797.5	19296.4	32017.4	0.6808	0.602685	Peptides
638.277	HM S-(9-deoxy-delta9,12-PGD2)-glutathione -H(+) C30H45N3O10S/ HM S-(PGA2)-glutathione -H(+) C30H45N3O10S/ HM S-(PGJ2)-glutathione -H(+) C30H45N3O10S/	17772.2	17577.3	26761.3	0.664099	0.656816	Peptides
640.294	HM S-(11-OH-9-deoxy-delta9,12-PGD2)-glutathione -H(+) C30H47N3O10S/ HM S-(9-deoxy-delta12-PGD2)-glutathione -H(+) C30H47N3O10S/ HM S-(9-hydroxy-PGA2)-glutathione -H(+) C30H47N3O10S/	19914	18214.9	26374	0.755061	0.690639	Peptides
718.359	HM Kinetensin 4-8 -H(+) C35H47N10O7/	5109.63	6924.58	7131.17	0.71652	0.97103	Peptides
875.42	HM Neuromedin C 1-8 -H(+) C39H54N15O9/	4389.71	5099.75	4937.07	0.889132	1.03295	Peptides
266.101	HM Acetylcarnosine -H(+) C11H15N4O4/	16967.5	18988.4	33261.1	0.51013	0.570889	Peptidomimetics
293.112	HM Glutamylphenylalanine -H(+) C14H18N2O5/ HM Aspartame -H(+) C14H18N2O5/	68617.9	46250.1	50337.3	1.36316	0.918803	Peptidomimetics
321.117	HM D-Pantothenoyl-L-cysteine -H(+) C12H22N2O6S/	30217.2	28148.2	45031.5	0.671023	0.625078	Peptidomimetics
150.092	HM N-Methylphenylethanolamine -H(+) C9H13NO/ HM Phenylpropanolamine -H(+) C9H13NO/ HM N-Methyltyramine -H(+) C9H13NO/	2362.48	2071.69	2713.01	0.870796	0.763614	Phenethylamines
216.033	HM Tyramine-O-sulfate -H(+) C8H11NO4S/	7433.34	6995.06	11259.6	0.660178	0.621253	Phenethylamines
254.098	HM Hydroxybupropion -H(+) C13H18ClNO2/	21952.8	10594.2	21327.1	1.02934	0.496746	Phenethylamines
93.0325	HM Phenol -H(+) C6H6O/	20745.2	17195.6	31530.1	0.657949	0.545373	Phenols and Derivatives
108.045	HM 4-Aminophenol -H(+) C6H7NO/	24151.6	22239.4	31595.2	0.764407	0.703886	Phenols and Derivatives
109.029	HM Pyrocatechol -H(+) C6H6O2/ HM Hydroquinone -H(+) C6H6O2/	19968	17499	24212.5	0.824701	0.722728	Phenols and Derivatives
138.056	HM 3,4-Dihydroxybenzylamine -H(+) C7H9NO2/	16096.1	15221.9	29331.3	0.548767	0.518962	Phenols and Derivatives
152.072	HM Dopamine -H(+) C8H11NO2/ HM p-Octopamine -H(+) C8H11NO2/ HM Vanillylamine -H(+) C8H11NO2/	7310.72	7642.85	9619.47	0.759991	0.794518	Phenols and Derivatives
153.056	HM Hydroxytyrosol -H(+) C8H10O3/	6724.07	6471.14	7348.43	0.915034	0.880614	Phenols and Derivatives
154.012	HM 4-Nitrocatechol -H(+) C6H5NO4/ HM 2,4-Dihydroxy-nitrophenol -H(+) C6H5NO4/	10672.5	17740.8	15028.8	0.710136	1.18046	Phenols and Derivatives
164.045	BSM 3-(3-hydroxyphenyl)propionate -H(+) C9H9O3/	9353.2	7242.28	9938.45	0.941112	0.728713	Phenols and Derivatives
167.035	HM Homogentisic acid -H(+) C8H8O4/ HM Vanillic acid -H(+) C8H8O4/ HM 3-Hydroxymandelic acid -H(+) C8H8O4/ HM p-Hydroxymandelic acid -H(+) C8H8O4/ HM 3,4-Dihydroxybenzeneacetic acid -H(+) C8H8O4/ HM 5-Methoxysalicylic acid -H(+) C8H8O4/ HM 3,4-Dihydroxymandelaldehyde -H(+) C8H8O4/	17587	17295.6	18814.6	0.934756	0.919267	Phenols and Derivatives
168.067	HM Norepinephrine -H(+) C8H11NO3/ HM Pyridoxine -H(+) C8H11NO3/ HM 6-Hydroxydopamine -H(+) C8H11NO3/ HM 5-Hydroxydopamine -H(+) C8H11NO3/	19399.2	14432.9	28165.2	0.688763	0.512436	Phenols and Derivatives
169.05	HM 3,4-Dihydroxyphenylglycol -H(+) C8H10O4/	6009.57	5591.08	6393.44	0.93996	0.874503	Phenols and Derivatives
182.081	HM Epinephrine -H(+) C9H13NO3/ HM Normetanephrine -H(+) C9H13NO3/ HM Methylnoradrenaline -H(+) C9H13NO3/	10416.6	10314.2	14944.1	0.697036	0.690185	Phenols and Derivatives
183.03	HM 3,4-Dihydroxymandelic acid -H(+) C8H8O5/ HM 4-O-Methylgallic acid -H(+) C8H8O5/	12903	9977.06	9532.12	1.35363	1.04668	Phenols and Derivatives
183.066	HM Vanylglycol -H(+) C9H12O4/ HM Phosphorylcholine -H(+) C5H15NO4P/	6715.19	6129.65	8347.66	0.804439	0.734296	Phenols and Derivatives
217.98	HM 4-Nitrophenyl sulfate -H(+) C6H5NO6S/	3026.94	40854.1	3064.17	0.98785	13.3328	Phenols and Derivatives
232.029	HM Dopamine 4-sulfate -H(+) C8H11NO5S/ HM Dopamine 3-O-sulfate -H(+) C8H11NO5S/	30988	36359	76151.2	0.406928	0.477458	Phenols and Derivatives
249.005	HM 3,4-Dihydroxyphenylglycol O-sulfate -H(+) C8H10O7S/	268197	171426	207114	1.29492	0.827689	Phenols and Derivatives
261.006	HM Homovanillic acid sulfate -H(+) C9H10O7S/	87863.7	91480.3	82418.6	1.06607	1.10995	Phenols and Derivatives
263.021	HM 3-Methoxy-4-hydroxyphenylethyleneglycol sulfate -H(+) C9H12O7S/ HM 3-Methoxy-4-Hydroxyphenylglycol sulfate -H(+) C9H12O7S/	130906	102733	169958	0.770226	0.60446	Phenols and Derivatives
293.177	HM Gingerol -H(+) C17H26O4/	30549.6	29783.2	35767.9	0.854108	0.832681	Phenols and Derivatives
135.045	HM Phenylacetic acid -H(+) C8H8O2/ HM 4-Hydroxyphenylacetaldehyde -H(+) C8H8O2/	82157.7	91950.7	180835	0.454323	0.508477	Phenylacetaldehydes
149.06	HM Hydrocinnamic acid -H(+) C9H10O2/ HM 4-Ethylbenzoic acid -H(+) C9H10O2/ HM 3-Methylphenylacetic acid -H(+) C9H10O2/ HM 3,4-Dimethylbenzoic acid -H(+) C9H10O2/ HM 4-Coumaryl alcohol -H(+) C9H10O2/ HM 2-Phenylpropionate -H(+) C9H10O2/	13069.4	12316.7	14827.2	0.881447	0.830678	Phenylacetic Acid Derivatives
163.076	HM 2-Phenylbutyric acid -H(+) C10H12O2/ HM Benzenebutanoic acid -H(+) C10H12O2/ HM 3-Phenylbutyric acid -H(+) C10H12O2/ HM Isoeugenol -H(+) C10H12O2/ HM Eugenol -H(+) C10H12O2/	6913.95	6317.61	8930.32	0.774211	0.707434	Phenylacetic Acid Derivatives
302.135	HM Scopolamine -H(+) C17H21NO4/	104773	109027	200591	0.522324	0.54353	Phenylacetic Acid Derivatives
247.119	HM Histidylproline diketopiperazine -H(+) C12H16N4O2/	30013.3	25970.2	41663.5	0.720376	0.623333	Piperazines
381.14	HM Loratadine -H(+) C22H23ClN2O2/	43052.7	43919.5	66762.7	0.644862	0.657845	Piperidines
83.0501	HM Methyl propenyl ketone -H(+) C5H8O/ HM 3-Methyl-2-butenal -H(+) C5H8O/	2805.79	2674.59	2989.71	0.938485	0.8946	Prenol Lipids
149.097	HM Perillyl aldehyde -H(+) C10H14O/ HM (+)-(S)-Carvone -H(+) C10H14O/	3466.02	2833.33	2756.35	1.25747	1.02793	Prenol Lipids
151.113	HM (-)-trans-Carveol -H(+) C10H16O/ HM Perillyl alcohol -H(+) C10H16O/ HM Alpha-Pinene-oxide -H(+) C10H16O/	1874.33	1551.61	1793.91	1.04483	0.864936	Prenol Lipids
153.129	HM Alpha-Terpineol -H(+) C10H18O/ HM Eucalyptol -H(+) C10H18O/ HM Geraniol -H(+) C10H18O/	923.908	919.913	1125.02	0.821234	0.817683	Prenol Lipids
235.17	HM Capsidiol -H(+) C15H24O2/	2369.16	2075.34	2753.7	0.860356	0.753656	Prenol Lipids
283.21	HM Retinal -H(+) C20H28O/ HM 11-cis-Retinaldehyde -H(+) C20H28O/ HM 9-cis-Retinal -H(+) C20H28O/ HM 13-cis-Retinal -H(+) C20H28O/ HM Vitamin A2 -H(+) C20H28O/	310.435	61.0924	1152.49	0.269361	0.0530093	Prenol Lipids
285.222	HM Vitamin A -H(+) C20H30O/ HM 11-cis-Retinol -H(+) C20H30O/ HM 9-cis-Retinol -H(+) C20H30O/ HM 13-cis Retinol -H(+) C20H30O/	1845.6	1488.48	3071.43	0.600893	0.484623	Prenol Lipids
311.296	HM 3D,7D,11D-Phytanic acid -H(+) C20H40O2/ HM 3L,7D,11D-Phytanic acid -H(+) C20H40O2/ HM Phytanic acid -H(+) C20H40O2/ HM Arachidic acid -H(+) C20H40O2/	91210.6	82628	180159	0.506277	0.458638	Prenol Lipids
312.171	HM 4-Oxo-13-cis-retinoate -H(+) C20H25O3/	23884.5	25876.5	30955.3	0.771582	0.835931	Prenol Lipids
325.184	HM Isoacitretin -H(+) C21H26O3/	112678	134753	128245	0.878614	1.05075	Prenol Lipids
381.154	HM 1-(alpha-Methyl-4-(2-methylpropyl)benzeneacetate)-beta-D-Glucopyranuronic acid -H(+) C19H26O8/	33824.7	33238.8	51895.1	0.651789	0.640499	Prenol Lipids
383.333	HM 7-Dehydrocholesterol -H(+) C27H44O/ HM Vitamin D3 -H(+) C27H44O/ HM Cholestenone -H(+) C27H44O/ HM 8-Dehydrocholesterol -H(+) C27H44O/ HM Desmosterol -H(+) C27H44O/ HM Zymosterol intermediate 2 -H(+) C27H44O/ HM Previtamin D3 -H(+) C27H44O/ HM Lumisterol 3 -H(+) C27H44O/ HM Tachysterol 3 -H(+) C27H44O/ HM 5,6-trans-Vitamin D3 -H(+) C27H44O/ HM 5a-Cholesta-7,24-dien-3b-ol -H(+) C27H44O/ HM 5Alp…	1700.19	1717.07	3046.6	0.558061	0.563603	Prenol Lipids
399.327	HM 7-Ketocholesterol -H(+) C27H44O2/ HM 7a-Hydroxy-cholestene-3-one -H(+) C27H44O2/ HM Calcidiol -H(+) C27H44O2/ HM 5,6-trans-25-Hydroxyvitamin D3 -H(+) C27H44O2/ HM 25-Hydroxytachysterol3 -H(+) C27H44O2/	1138.67	703.225	1178.99	0.965807	0.596465	Prenol Lipids
409.347	HM 4,4-Dimethylcholesta-8,14,24-trienol -H(+) C29H46O/ HM 5-Dehydroavenasterol -H(+) C29H46O/ HM Delta 8,14 -Sterol -H(+) C29H46O/	2626.57	1606.39	3848.54	0.682485	0.417402	Prenol Lipids
415.32	HM 24,25-Dihydroxyvitamin D -H(+) C27H44O3/ HM 25,26-dihydroxyvitamin D -H(+) C27H44O3/ HM Calcitriol -H(+) C27H44O3/ HM 7a,12a-Dihydroxy-cholestene-3-one -H(+) C27H44O3/ HM 24R,25-Dihydroxyvitamin D3 -H(+) C27H44O3/ HM 23S,25-dihydroxyvitamin D3 -H(+) C27H44O3/ HM 3 beta-Hydroxy-5-cholestenoate -H(+) C27H44O3/ HM 7 alpha,24-Dihydroxy-4-cholesten-3-one -H(+) C27H44O3/ HM 7 alpha,26-Dihydroxy-4-ch…	2590.28	2678.44	2706.72	0.956979	0.98955	Prenol Lipids
425.342	HM 4alpha-formyl-4beta-methyl-5alpha-cholesta-8,24-dien-3beta-ol -H(+) C29H46O2/	2098.62	1398.9	2048.08	1.02468	0.68303	Prenol Lipids
427.358	HM Cholesteryl acetate -H(+) C29H48O2/ HM 4alpha-formyl-4beta-methyl-5alpha-cholesta-8-en-3beta-ol -H(+) C29H48O2/	1971.85	1157.56	2292.87	0.859991	0.504852	Prenol Lipids
429.297	HM MG(0:0/24:6(6Z,9Z,12Z,15Z,18Z,21Z)/0:0) -H(+) C27H42O4/ HM MG(24:6(6Z,9Z,12Z,15Z,18Z,21Z)/0:0/0:0) -H(+) C27H42O4/ HM 7 alpha-Hydroxy-3-oxo-4-cholestenoate -H(+) C27H42O4/	3358.32	29820.4	4428.88	0.758278	6.73317	Prenol Lipids
429.374	HM Alpha-Tocopherol -H(+) C29H50O2/	32563.7	25406.6	49126.3	0.662858	0.51717	Prenol Lipids
435.332	HM Demethylphylloquinone -H(+) C30H44O2/	1116.74	977.353	1145.44	0.974939	0.853253	Prenol Lipids
443.351	HM 3-beta-Hydroxy-4-beta-methyl-5-alpha-cholest-7-ene-4-alpha-carboxylate -H(+) C29H48O3/ HM 4alpha-carboxy-4beta-methyl-5alpha-cholesta-8-en-3beta-ol -H(+) C29H48O3/	1190.67	745.981	1453.77	0.819022	0.513137	Prenol Lipids
463.193	HM Estriol-16-Glucuronide -H(+) C24H32O9/ HM Estriol-17-glucuronide -H(+) C24H32O9/ HM Estriol-3-glucuronide -H(+) C24H32O9/ HM 15-hydroxynorandrostene-3,17-dione glucuronide -H(+) C24H32O9/ HM 16-alpha,17-beta-estriol 17-beta-D-glucuronide -H(+) C24H32O9/	47194.2	35503.8	59055.1	0.799154	0.601198	Prenol Lipids
517.247	HM Geranylfarnesyl diphosphate -H(+) C25H44O7P2/	35397	60563.9	50682.6	0.698405	1.19496	Prenol Lipids
551.305	HM Triterpenoid -H(+) C30H48O7S/	14719.8	12043.2	15897.6	0.925915	0.757552	Prenol Lipids
561.379	HM Cholesterol glucuronide -H(+) C33H54O7/	879.387	698.489	1691.21	0.519975	0.413012	Prenol Lipids
577.426	HM 2-Hexaprenyl-3-methyl-5-hydroxy-6-methoxy-1,4-benzoquinol -H(+) C38H58O4/	5182.77	3565.65	13652.4	0.379624	0.261174	Prenol Lipids
589.426	BSM ubiquinone-6 -H(+) C39H58O4/	1572.56	1121.8	3542.43	0.443922	0.316676	Prenol Lipids
591.441	HM Ubiquinol-6 -H(+) C39H60O4/	3672.36	2820.32	10854	0.338341	0.259841	Prenol Lipids
597.393	HM 7-Methylhypoxanthine -H(+) C40H54O4/	10814.4	6135.08	12431.2	0.86994	0.493524	Prenol Lipids
793.617	HM Coenzyme Q9 -H(+) C54H82O4/	822.254	451.344	1830.53	0.449189	0.246565	Prenol Lipids
975.357	HM Crocin -H(+) C44H64O24/	5895.99	5457.5	9571.57	0.61599	0.570178	Prenol Lipids
225.099	HM Carnosine -H(+) C9H14N4O3/ HM (6R)-6-(L-Erythro-1,2-Dihydroxypropyl)-5,6,7,8-tetrahydro-4a-hydroxypterin -H(+) C9H14N4O3/	28060.6	27699.9	42752.9	0.656342	0.647908	Pteridines and Derivatives
238.094	HM Dihydrobiopterin -H(+) C9H13N5O3/ HM 6-Lactoyltetrahydropterin -H(+) C9H13N5O3/ HM 4a-Carbinolamine tetrahydrobiopterin -H(+) C9H13N5O3/ HM 1-hydroxy-2-Oxopropyl tetrahydropterin -H(+) C9H13N5O3/	10187.3	10419.4	16425.4	0.620217	0.634345	Pteridines and Derivatives
313.106	HM 7,8-Dihydropteroic acid -H(+) C14H14N6O3/	27978.2	38719.2	44285.3	0.631771	0.874313	Pteridines and Derivatives
327.093	HM 7-Hydroxy-6-methyl-8-ribityl lumazine -H(+) C12H16N4O7/	85144.3	65276.6	99628.2	0.854621	0.655203	Pteridines and Derivatives
343.033	HM Molybdopterin precursor Z -H(+) C10H11N5O7P/	18148.9	14721	11563.9	1.56944	1.27302	Pteridines and Derivatives
375.13	HM Riboflavin -H(+) C17H20N4O6/	50527.8	49992.9	79402.1	0.636353	0.629617	Pteridines and Derivatives
455.154	BSMo 5,10-Methenyltetrahydrofolate -H(+) C20H22N7O6/	54152.2	57718.3	55635.4	0.973341	1.03744	Pteridines and Derivatives
493.989	HM Dihydroneopterin triphosphate -H(+) C9H16N5O13P3/	1023.89	935.005	642.652	1.59322	1.45492	Pteridines and Derivatives
625.216	BSM Tetrahydropteroyltri-L-glutamic acid -H(+) C24H34N8O12/	16930.5	13923.3	26368.3	0.64208	0.528033	Pteridines and Derivatives
639.236	BSM 5-Methyltetrahydropteroyltri-L-glutamic acid -H(+) C25H36N8O12/	18318.7	17312.2	29205.4	0.627237	0.592774	Pteridines and Derivatives
716.263	HM 5-Methyltetrahydropteroyltri-L-glutamate -H(+) C30H39N9O12/	12742.3	11554.7	20450.1	0.623091	0.565018	Pteridines and Derivatives
251.078	HM Deoxyinosine -H(+) C10H12N4O4/	46116.3	48326.2	104579	0.440971	0.462102	Purine Nucleosides and Analogues
281.088	HM 1-Methylinosine -H(+) C11H14N4O5/	64594	54288.2	90913	0.710504	0.597144	Purine Nucleosides and Analogues
282.085	HM Guanosine -H(+) C10H13N5O5/ HM 8-Hydroxy-deoxyguanosine -H(+) C10H13N5O5/	34836.3	64521.1	135407	0.257271	0.476497	Purine Nucleosides and Analogues
310.113	HM 1,7-Dimethylguanosine -H(+) C12H17N5O5/ HM N2,N2-Dimethylguanosine -H(+) C12H17N5O5/	32397.3	64091.9	81011.3	0.399911	0.791147	Purine Nucleosides and Analogues
446.08	HM Se-Adenosylselenomethionine -H(+) C15H23N6O5Se/	31252.1	9819.61	36966	0.845429	0.265639	Purine Nucleosides and Analogues
328.047	HM Cyclic AMP -H(+) C10H12N5O6P/ HM Adenosine 2',3'-cyclic phosphate -H(+) C10H12N5O6P/	11001.1	8372.27	10093.9	1.08988	0.82944	Purine Nucleotides
330.061	HM Deoxyadenosine monophosphate -H(+) C10H14N5O6P/	21987.6	64665.9	23378	0.940526	2.7661	Purine Nucleotides
344.041	HM Cyclic GMP -H(+) C10H12N5O7P/ HM Guanosine 2',3'-cyclic phosphate -H(+) C10H12N5O7P/	11987.7	9334.21	9957.1	1.20393	0.937442	Purine Nucleotides
346.056	HM Adenosine monophosphate -H(+) C10H14N5O7P/ HM 2'-Deoxyguanosine 5'-monophosphate -H(+) C10H14N5O7P/ HM 3'-AMP -H(+) C10H14N5O7P/ HM Adenosine 2'-phosphate -H(+) C10H14N5O7P/	97340.2	172874	96837.3	1.00519	1.78521	Purine Nucleotides
362.051	HM Guanosine monophosphate -H(+) C10H14N5O8P/ HM 8-Oxo-dGMP -H(+) C10H14N5O8P/	37159.4	70193.8	38299.6	0.970229	1.83276	Purine Nucleotides
410.026	HM dADP -H(+) C10H15N5O9P2/	5573.85	8273.91	4793.86	1.16271	1.72594	Purine Nucleotides
411.009	HM dIDP -H(+) C10H14N4O10P2/	3061.04	2598.93	2903.92	1.0541	0.894973	Purine Nucleotides
426.022	HM Adenosine 3',5'-diphosphate -H(+) C10H15N5O10P2/ HM dGDP -H(+) C10H15N5O10P2/ HM ADP -H(+) C10H15N5O10P2/	222888	124348	159097	1.40096	0.781588	Purine Nucleotides
442.017	HM Guanosine diphosphate -H(+) C10H15N5O11P2/	2719.29	3059.01	2673.88	1.01698	1.14404	Purine Nucleotides
489.992	HM dATP -H(+) C10H16N5O12P3/	7693.17	5501.57	5567.68	1.38176	0.988127	Purine Nucleotides
505.988	HM Adenosine triphosphate -H(+) C10H16N5O13P3/ HM dGTP -H(+) C10H16N5O13P3/	389547	188207	230316	1.69136	0.81717	Purine Nucleotides
521.983	HM Guanosine triphosphate -H(+) C10H16N5O14P3/ HM 8-Oxo-dGTP -H(+) C10H16N5O14P3/	1263.61	1153.38	1005.97	1.25611	1.14653	Purine Nucleotides
522.965	HM Xanthosine 5-triphosphate -H(+) C10H15N4O15P3/	1277.59	1172.37	853.942	1.49611	1.37289	Purine Nucleotides
553.929	HM 3-Phosphoadenylylselenate -H(+) C10H15N5O13P2Se/	320.274	314.35	64.6314	4.95539	4.86373	Purine Nucleotides
558.064	HM Adenosine diphosphate ribose -H(+) C15H23N5O14P2/ HM Phosphoribosyl-AMP -H(+) C15H23N5O14P2/	2187.49	1741.94	3887.41	0.56271	0.448099	Purine Nucleotides
585.955	HM Adenosine tetraphosphate -H(+) C10H17N5O16P4/	1665.88	910.483	497.359	3.34946	1.83064	Purine Nucleotides
588.074	HM GDP-L-fucose -H(+) C16H25N5O15P2/ HM GDP-D-Rhamnose -H(+) C16H25N5O15P2/ HM ADP-Mannose -H(+) C16H25N5O15P2/ HM ADP-glucose -H(+) C16H25N5O15P2/	1491.38	1501.4	1554.06	0.959668	0.966113	Purine Nucleotides
620.019	HM ADP-ribose 1"-2" cyclic phosphate -H(+) C15H22N5O16P3/	1429.48	765.154	8936.17	0.159965	0.0856244	Purine Nucleotides
638.03	HM ADP-ribose 2'-phosphate -H(+) C15H24N5O17P3/	372.713	427.575	911.976	0.408687	0.468844	Purine Nucleotides
664.116	HM NADH -H(+) C21H29N7O14P2/	2380.87	1716.12	3489.6	0.682276	0.491781	Purine Nucleotides
686.14	HM Dephospho-CoA -H(+) C21H35N7O13P2S/	3912.9	3167.53	4631.29	0.844883	0.683942	Purine Nucleotides
742.067	BSMo Nicotinamide adenine dinucleotide phosphate -H(+) C21H28N7O17P3/	1459.19	1041.37	5700.76	0.255964	0.182672	Purine Nucleotides
743.071	HM NADP -H(+) C21H29N7O17P3/	1857.39	559.34	2471.19	0.751616	0.226344	Purine Nucleotides
744.081	HM NADPH -H(+) C21H30N7O17P3/	826.86	585.595	1632.54	0.506487	0.358702	Purine Nucleotides
755.072	HM Diadenosine triphosphate -H(+) C20H27N10O16P3/	1487.84	236.395	604.348	2.46189	0.391157	Purine Nucleotides
766.107	HM Coenzyme A -H(+) C21H36N7O16P3S/	473.342	875.228	509.084	0.92979	1.71922	Purine Nucleotides
794.11	HM Formyl-CoA -H(+) C22H36N7O17P3S/	360.535	157.27	194.857	1.85026	0.807107	Purine Nucleotides
335.043	BSMo Nicotinate D-ribonucleotide -H(+) C11H15NO9P/	19368	14535	24408	0.793507	0.5955	Pyridine Nucleotides
78.0348	HM Pyridine -H(+) C5H5N/	1011.63	826.852	682.279	1.48273	1.2119	Pyridines and Derivatives
121.041	HM Niacinamide -H(+) C6H6N2O/	10401.4	8844.13	11442.5	0.909016	0.772917	Pyridines and Derivatives
122.025	HM Nicotinic acid -H(+) C6H5NO2/ HM Picolinic acid -H(+) C6H5NO2/	14233.5	12641.2	14107.6	1.00893	0.896061	Pyridines and Derivatives
164.072	HM L-Phenylalanine -H(+) C9H11NO2/ HM 3-Pyridinebutanoic acid -H(+) C9H11NO2/ HM Norsalsolinol -H(+) C9H11NO2/	417848	193664	213641	1.95584	0.90649	Pyridines and Derivatives
166.051	HM Pyridoxal -H(+) C8H9NO3/ HM Isopyridoxal -H(+) C8H9NO3/	25768.5	22416.9	37290.2	0.691025	0.601147	Pyridines and Derivatives
167.083	HM Pyridoxamine -H(+) C8H12N2O2/	10542.4	10151.4	14836	0.710596	0.684244	Pyridines and Derivatives
177.067	HM 4-Oxo-4-(3-pyridyl)-butanamide -H(+) C9H10N2O2/ HM BOX B -H(+) C9H10N2O2/ HM BOX A -H(+) C9H10N2O2/	7038.89	7128.53	12214.8	0.576258	0.583596	Pyridines and Derivatives
180.067	HM L-Tyrosine -H(+) C9H11NO3/ HM 4-Hydroxy-4-(3-pyridyl)-butanoic acid -H(+) C9H11NO3/ HM L-Threo-3-Phenylserine -H(+) C9H11NO3/ HM Beta-Tyrosine -H(+) C9H11NO3/ HM o-Tyrosine -H(+) C9H11NO3/	424577	185083	268875	1.57909	0.68836	Pyridines and Derivatives
182.046	HM 4-Pyridoxic acid -H(+) C8H9NO4/	30626	26827.9	53053.9	0.577261	0.505673	Pyridines and Derivatives
409.205	HM Risperidone -H(+) C23H27FN4O2/	25947.6	27015.8	40675.7	0.637914	0.664175	Pyridopyrimidines
226.084	HM Deoxycytidine -H(+) C9H13N3O4/	14321.3	15026.5	25770	0.555736	0.583102	Pyrimidine Nucleosides and Analogues
240.101	HM 5-Methyldeoxycytidine -H(+) C10H15N3O4/	30106.8	26195.8	36052.9	0.835073	0.726592	Pyrimidine Nucleosides and Analogues
241.083	HM Thymidine -H(+) C10H14N2O5/ HM Equol -H(+) C15H14O3/	60242	60982.2	115674	0.520792	0.527191	Pyrimidine Nucleosides and Analogues
242.08	HM Cytidine -H(+) C9H13N3O5/	77666.9	102814	163597	0.474744	0.628459	Pyrimidine Nucleosides and Analogues
256.094	HM Glycerophosphocholine -H(+) C8H20NO6P/ HM 5-Methylcytidine -H(+) C10H15N3O5/	279568	246597	382747	0.730425	0.644283	Pyrimidine Nucleosides and Analogues
257.078	HM Ribothymidine -H(+) C10H14N2O6/ HM Imidazoleacetic acid riboside -H(+) C10H14N2O6/ HM O-Desmethylangolensin -H(+) C15H14O4/ HM 3-Methyluridine -H(+) C10H14N2O6/	179136	165101	295389	0.606442	0.558929	Pyrimidine Nucleosides and Analogues
303.035	HM Thymidine 3',5'-cyclic monophosphate -H(+) C10H13N2O7P/	25144.2	18254.3	20210	1.24415	0.903231	Pyrimidine Nucleosides and Analogues
322.045	HM Cytidine monophosphate -H(+) C9H14N3O8P/ HM Cytidine 2'-phosphate -H(+) C9H14N3O8P/	24059.5	57517.9	24957.9	0.964001	2.3046	Pyrimidine Nucleosides and Analogues
306.049	HM dCMP -H(+) C9H14N3O7P/	8136.76	33453.3	10030.9	0.81117	3.33503	Pyrimidine Nucleotides
321.049	HM 5-Thymidylic acid -H(+) C10H15N2O8P/	17156.7	82493.5	17906.9	0.958104	4.6068	Pyrimidine Nucleotides
386.017	HM dCDP -H(+) C9H15N3O10P2/	5050.39	4494.98	4181.78	1.20771	1.0749	Pyrimidine Nucleotides
402.011	HM CDP -H(+) C9H15N3O11P2/	2946.22	3054.53	2843.43	1.03615	1.07424	Pyrimidine Nucleotides
402.994	HM Uridine 5'-diphosphate -H(+) C9H14N2O12P2/	4088.04	3855.96	3143.59	1.30044	1.22661	Pyrimidine Nucleotides
445.053	HM CDP-Ethanolamine -H(+) C11H20N4O11P2/	8580.83	5988.72	9858.12	0.870433	0.607491	Pyrimidine Nucleotides
466.966	HM Deoxyuridine triphosphate -H(+) C9H15N2O14P3/	926.173	937.138	442.052	2.09517	2.11997	Pyrimidine Nucleotides
482.963	HM Uridine triphosphate -H(+) C9H15N2O15P3/	737.925	1215.31	743.083	0.993058	1.6355	Pyrimidine Nucleotides
535.037	HM UDP-D-Xylose -H(+) C14H22N2O16P2/ HM UDP-D-apiose -H(+) C14H22N2O16P2/ HM UDP-L-arabinose -H(+) C14H22N2O16P2/	2181.34	1700.32	1830.65	1.19157	0.928809	Pyrimidine Nucleotides
565.048	HM Uridine diphosphate glucose -H(+) C15H24N2O17P2/ HM Uridine diphosphategalactose -H(+) C15H24N2O17P2/	1633.47	1580.27	1898.52	0.860388	0.832369	Pyrimidine Nucleotides
579.026	HM Uridine diphosphate glucuronic acid -H(+) C15H22N2O18P2/ HM UDP-D-galacturonate -H(+) C15H22N2O18P2/ HM UDP-L-iduronate -H(+) C15H22N2O18P2/	490.324	739.662	521.659	0.939933	1.4179	Pyrimidine Nucleotides
606.073	HM Uridine diphosphate-N-acetylglucosamine -H(+) C17H27N3O17P2/ HM Uridine diphosphate-N-acetylgalactosamine -H(+) C17H27N3O17P2/ HM UDP-N-acetyl-D-mannosamine -H(+) C17H27N3O17P2/	1650.86	1403.41	1980.98	0.833354	0.708443	Pyrimidine Nucleotides
678.098	HM UDP-N-acetylmuraminate -H(+) C20H31N3O19P2/	1458.13	976.846	1793.25	0.813119	0.544734	Pyrimidine Nucleotides
84.0454	HM 2-Pyrrolidinone -H(+) C4H7NO/	6172.08	5316.7	7476.26	0.825558	0.711145	Pyrrolidines
142.087	HM Proline betaine -H(+) C7H13NO2/	5181.53	5058.5	6539.11	0.792391	0.773576	Pyrrolidines
68.0503	HM 1-pyrroline -H(+) C4H7N/	1163.87	1455.8	1569.62	0.741498	0.927485	Pyrrolines
300.291	HM Sphinganine -H(+) C18H39NO2/	352.952	3205.79	695.534	0.507455	4.6091	Sphingolipids
316.286	HM Phytosphingosine -H(+) C18H39NO3/	1226.96	2671.44	4295.88	0.285614	0.621861	Sphingolipids
328.286	HM Dihydroceramide -H(+) C19H39NO3/ HM Palmitoyl Serinol -H(+) C19H39NO3/	546.805	3708.45	915.203	0.597469	4.05205	Sphingolipids
460.33	HM Glucosylsphingosine -H(+) C24H47NO7/ HM Galactosylsphingosine -H(+) C24H47NO7/	9018.81	3987.32	7166.81	1.25841	0.556358	Sphingolipids
536.505	HM N-Palmitoylsphingosine -H(+) C34H67NO3/ HM Ceramide (d18:1/16:0) -H(+) C34H67NO3/	17227.1	11887.9	24898.6	0.691893	0.477455	Sphingolipids
538.517	HM Cer(d18:0/16:0) -H(+) C34H69NO3/	5371.81	3055.31	7656.06	0.701641	0.39907	Sphingolipids
554.515	HM Ceramide (t18:0/16:0) -H(+) C34H69NO4/	3468.46	17543.6	6846.07	0.506635	2.56258	Sphingolipids
564.535	HM N-Stearoylsphingosine -H(+) C36H71NO3/ HM Ceramide (d18:1/18:0) -H(+) C36H71NO3/ HM Cer(d18:0/18:1(11Z)) -H(+) C36H71NO3/ HM Cer(d18:0/18:1(9Z)) -H(+) C36H71NO3/	2664.34	2460.9	6415.48	0.415299	0.383587	Sphingolipids
594.581	HM Cer(d18:0/20:0) -H(+) C38H77NO3/	746.902	457.43	1449.24	0.515376	0.315635	Sphingolipids
616.471	HM CerP(d18:1/16:0) -H(+) C34H68NO6P/	1031.15	985.192	1098.47	0.938716	0.896874	Sphingolipids
618.586	HM Cer(d18:1/22:1(13Z)) -H(+) C40H77NO3/	497.936	249.501	1481.73	0.336051	0.168385	Sphingolipids
622.613	HM Cer(d18:0/22:0) -H(+) C40H81NO3/	1503.29	952.875	2358.5	0.637392	0.404016	Sphingolipids
642.5	HM Glucosylceramide (d18:1/12:0) -H(+) C36H69NO8/ HM Galactosylceramide (d18:1/12:0) -H(+) C36H69NO8/	7.43106	20556.2	117.896	0.0630305	174.358	Sphingolipids
645.494	HM SM(d18:1/12:0) -H(+) C35H71N2O6P/	10202.8	4984.34	11231.4	0.908418	0.443786	Sphingolipids
646.614	HM Ceramide (d18:1/24:1(15Z)) -H(+) C42H81NO3/	1623.14	1291.96	3997.33	0.406056	0.323207	Sphingolipids
698.558	HM Glucosylceramide (d18:1/16:0) -H(+) C40H77NO8/ HM Galactosylceramide (d18:1/16:0) -H(+) C40H77NO8/	1219.99	770.46	1436.28	0.849414	0.536428	Sphingolipids
724.579	HM Glucosylceramide (d18:1/9Z-18:1) -H(+) C42H79NO8/ HM Galactosylceramide (d18:1/18:1(9Z)) -H(+) C42H79NO8/	891.385	766.188	1255.82	0.709803	0.610109	Sphingolipids
726.589	HM Glucosylceramide (d18:1/18:0) -H(+) C42H81NO8/ HM Galactosylceramide (d18:1/18:0) -H(+) C42H81NO8/	1128.48	904.727	1964.26	0.574506	0.460594	Sphingolipids
731.609	HM SM(d18:0/18:0) -H(+) C41H85N2O6P/	843.427	329.687	1334.72	0.631913	0.247009	Sphingolipids
750.482	HM 3-O-Sulfogalactosylceramide (d18:1/14:0) -H(+) C38H73NO11S/	870.564	2555.39	13763.1	0.0632536	0.18567	Sphingolipids
757.619	HM SM(d18:1/20:0) -H(+) C43H87N2O6P/	4914.55	5089.89	7684.42	0.639548	0.662364	Sphingolipids
778.52	HM 3-O-Sulfogalactosylceramide (d18:1/16:0) -H(+) C40H77NO11S/	721.331	608.273	2111.98	0.341542	0.288011	Sphingolipids
824.713	HM Glucosylceramide (d18:1/25:0) -H(+) C49H95NO8/	1098.93	632.062	1042.09	1.05455	0.606534	Sphingolipids
826.697	HM SM(d19:1/24:1(15Z)) -H(+) C48H96N2O6P/	1905.05	1172.26	2647.98	0.719437	0.442702	Sphingolipids
862.612	HM 3-O-Sulfogalactosylceramide (d18:1/22:0) -H(+) C46H89NO11S/	1229.84	841.47	2867.16	0.428941	0.293486	Sphingolipids
916.658	HM 3-O-Sulfogalactosylceramide (d18:1/26:1(17Z)) -H(+) C50H95NO11S/	534.949	431.956	1794.42	0.298117	0.240721	Sphingolipids
944.703	HM Galabiosylceramide (d18:1/22:0) -H(+) C52H99NO13/ HM Lactosylceramide (d18:1/22:0) -H(+) C52H99NO13/	883.81	757.214	1447	0.610786	0.523297	Sphingolipids
970.71	HM Galabiosylceramide (d18:1/24:1(15Z)) -H(+) C54H101NO13/ HM Lactosylceramide (d18:1/24:1(15Z)) -H(+) C54H101NO13/	823.607	556.322	1872.08	0.439941	0.297167	Sphingolipids
986.75	HM Galabiosylceramide (d18:1/25:0) -H(+) C55H105NO13/ HM Lactosylceramide (d18:1/25:0) -H(+) C55H105NO13/	855.117	459.054	1418.87	0.602673	0.323534	Sphingolipids
271.21	HM 5a-Androst-3-en-17-one -H(+) C19H28O/	1939.95	2089.08	2604.43	0.744864	0.802126	Steroids and Steroid Derivatives
301.141	HM 6-Ketoestriol -H(+) C18H22O4/ HM Enterodiol -H(+) C18H22O4/ HM Nordihydroguaiaretate -H(+) C18H22O4/	34104.2	33107.5	51044.3	0.66813	0.648604	Steroids and Steroid Derivatives
305.214	HM 5-Androstene-3b,16b,17a-triol -H(+) C19H30O3/ HM 5-Androstene-3b,16a,17a-triol -H(+) C19H30O3/ HM 5-Androstenetriol -H(+) C19H30O3/ HM 11-Hydroxyandrosterone -H(+) C19H30O3/ HM 16-alpha-Hydroxyandrosterone -H(+) C19H30O3/ HM 5-Androstene-3alpha-16b,17b-triol -H(+) C19H30O3/	3456.61	3810.71	4481.85	0.771245	0.850255	Steroids and Steroid Derivatives
311.203	HM 16-Dehydroprogesterone -H(+) C21H28O2/	5665.77	6509.29	7623.07	0.74324	0.853893	Steroids and Steroid Derivatives
313.219	HM Progesterone -H(+) C21H30O2/ HM 7-Dehydropregnenolone -H(+) C21H30O2/	3468.34	3782.5	4685.06	0.740298	0.807355	Steroids and Steroid Derivatives
331.231	HM 16-a-Hydroxypregnenolone -H(+) C21H32O3/ HM 17a-Hydroxypregnenolone -H(+) C21H32O3/ HM 3a,7a-Dihydroxy-5b-cholestanate -H(+) C21H32O3/ HM 21-Hydroxypregnenolone -H(+) C21H32O3/ HM 17-alpha,20-alpha-Dihydroxypregn-4-en-3-one -H(+) C21H32O3/	3443.74	2747.75	3463.67	0.994245	0.793306	Steroids and Steroid Derivatives
335.258	HM Pregnanetriol -H(+) C21H36O3/	1070.28	873.822	1252.16	0.854749	0.697852	Steroids and Steroid Derivatives
339.2	HM Canrenone -H(+) C22H28O3/	49453.2	57732.1	58770.4	0.841464	0.982333	Steroids and Steroid Derivatives
361.201	HM Cortisol -H(+) C21H30O5/ HM 18-Hydroxycorticosterone -H(+) C21H30O5/ HM 17a,21-Dihydroxy-5b-pregnane-3,11,20-trione -H(+) C21H30O5/	23570.3	25327.1	63397.6	0.371785	0.399496	Steroids and Steroid Derivatives
364.095	HM 2-Hydroxyestrone sulfate -H(+) C18H21O6S/ HM 4-Hydroxyestrone sulfate -H(+) C18H21O6S/	18831.2	14311.9	22335.7	0.843102	0.640763	Steroids and Steroid Derivatives
367.161	HM DHEA sulfate -H(+) C19H28O5S/ HM Testosterone sulfate -H(+) C19H28O5S/ HM Epitestosterone sulfate -H(+) C19H28O5S/	40860.8	41261.3	67615.3	0.604314	0.610237	Steroids and Steroid Derivatives
369.177	HM Androsterone sulfate -H(+) C19H30O5S/ HM 5a-Dihydrotestosterone sulfate -H(+) C19H30O5S/ HM Etiocholanolone sulfate -H(+) C19H30O5S/	27256.3	28289.9	46376.4	0.58772	0.610006	Steroids and Steroid Derivatives
375.181	HM 18-Oxocortisol -H(+) C21H28O6/	44881.4	45837.4	71781	0.625254	0.638573	Steroids and Steroid Derivatives
375.29	HM Allolithocholic acid -H(+) C24H40O3/ HM Isoallolithocholic acid -H(+) C24H40O3/ HM Isolithocholic acid -H(+) C24H40O3/ HM Lithocholic acid -H(+) C24H40O3/ HM 12b-Hydroxy-5b-cholanoic acid -H(+) C24H40O3/ HM 7a-Hydroxy-5b-cholanic acid -H(+) C24H40O3/	3433.6	4585.91	3606.46	0.95207	1.27158	Steroids and Steroid Derivatives
377.197	HM 18-Hydroxycortisol -H(+) C21H30O6/ HM Pentosidine -H(+) C17H26N6O4/	64284.3	58806.3	126724	0.507279	0.464051	Steroids and Steroid Derivatives
381.316	HM 5a-Cholesta-8,24-dien-3-one -H(+) C27H42O/ HM Cholesta-4,6-dien-3-one -H(+) C27H42O/ HM 7-Dehydrodesmosterol -H(+) C27H42O/	1199.39	854.505	1607.35	0.746193	0.531623	Steroids and Steroid Derivatives
391.285	HM 3b,12a-Dihydroxy-5a-cholanoic acid -H(+) C24H40O4/ HM 3b,7a-Dihydroxy-5b-cholanoic acid -H(+) C24H40O4/ HM 3a,7a-Dihydroxycholanoic acid -H(+) C24H40O4/ HM 3a,12b-Dihydroxy-5b-cholanoic acid -H(+) C24H40O4/ HM 3b,12a-Dihydroxy-5b-cholanoic acid -H(+) C24H40O4/ HM Allodeoxycholic acid -H(+) C24H40O4/ HM Allochenodeoxycholic acid -H(+) C24H40O4/ HM Chenodeoxycholic acid -H(+) C24H40O4/ HM Deoxyc…	4898.96	9407.66	3651.42	1.34166	2.57644	Steroids and Steroid Derivatives
395.193	HM Pregnenolone sulfate -H(+) C21H32O5S/	31989.6	33780.8	54792.9	0.583827	0.616517	Steroids and Steroid Derivatives
403.358	HM 3a,7a-Dihydroxy-5b-cholestane -H(+) C27H48O2/	82882.2	45535.4	77838.2	1.0648	0.585	Steroids and Steroid Derivatives
407.28	HM 3a,7a,12b-Trihydroxy-5b-cholanoic acid -H(+) C24H40O5/ HM 3a,4b,7a-Trihydroxy-5b-cholanoic acid -H(+) C24H40O5/ HM 1b,3a,12a-Trihydroxy-5b-cholanoic acid -H(+) C24H40O5/ HM 3a,4b,12a-Trihydroxy-5b-cholanoic acid -H(+) C24H40O5/ HM 3a,6a,7b-Trihydroxy-5b-cholanoic acid -H(+) C24H40O5/ HM 1,3,12-Trihydroxycholan-24-oic acid -H(+) C24H40O5/ HM 3b,7a,12a-Trihydroxy-5a-Cholanoic acid -H(+) C24H40O5…	12916.5	113773	10513.9	1.22851	10.8211	Steroids and Steroid Derivatives
411.326	HM 4a-Formyl-5a-cholesta-8,24-dien-3b-ol -H(+) C28H44O2/ HM 25-Hydroxyvitamin D2 -H(+) C28H44O2/	1181.67	850.357	1584.77	0.745641	0.536581	Steroids and Steroid Derivatives
415.358	HM Gama-Tocopherol -H(+) C28H48O2/ HM Beta-tocopherol -H(+) C28H48O2/ HM (22Alpha)-hydroxy-5alpha-campestan-3-one -H(+) C28H48O2/	6070.2	4728.39	7160.28	0.84776	0.660364	Steroids and Steroid Derivatives
417.337	HM 7-a,25-Dihydroxycholesterol -H(+) C27H46O3/ HM 7-a,27-dihydroxycholesterol -H(+) C27H46O3/ HM 20a,22b-Dihydroxycholesterol -H(+) C27H46O3/ HM 17a,20a-Dihydroxycholesterol -H(+) C27H46O3/ HM 7a,12a-Dihydroxy-5a-cholestan-3-one -H(+) C27H46O3/ HM 7a,12a-Dihydroxy-5b-cholestan-3-one -H(+) C27H46O3/ HM 3a,7a-Dihydroxy-5b-cholestan-26-al -H(+) C27H46O3/ HM (24R)-Cholest-5-ene-3-beta,7-alpha,24-trio…	1218.57	889.857	1421.38	0.857317	0.626051	Steroids and Steroid Derivatives
423.274	HM 1b-Hydroxycholic acid -H(+) C24H40O6/ HM 3b,4b,7a,12a-Tetrahydroxy-5b-cholanoic acid -H(+) C24H40O6/ HM 2b,3a,7a,12a-Tetrahydroxy-5b-cholanoic acid -H(+) C24H40O6/ HM 3a,7a,12a,19-Tetrahydroxy-5b-cholanoic acid -H(+) C24H40O6/ HM 3a,6b,7b,12a-Tetrahydroxy-5b-cholanoic acid -H(+) C24H40O6/ HM 3a,6b,7b,12b-Tetrahydroxy-5b-cholanoic acid -H(+) C24H40O6/ HM 3a,6b,7a,12a-Tetrahydroxy-5b-cholanoic a…	24050	26799.8	23113.1	1.04054	1.15951	Steroids and Steroid Derivatives
432.312	HM Lithocholic acid glycine conjugate -H(+) C26H43NO4/	793.058	1426.73	928.047	0.854544	1.53735	Steroids and Steroid Derivatives
433.331	HM 3a,7a-Dihydroxycoprostanic acid -H(+) C27H46O4/ HM 3a,7a,12a-Trihydroxy-5b-cholestan-26-al -H(+) C27H46O4/	3511.46	3226.11	4963.53	0.707452	0.649964	Steroids and Steroid Derivatives
435.31	HM Varanic acid -H(+) C26H44O5/	1647.46	1874.4	2357.57	0.698798	0.795059	Steroids and Steroid Derivatives
445.197	HM Estrone glucuronide -H(+) C24H30O8/	41448.6	43058.3	75430.7	0.549493	0.570833	Steroids and Steroid Derivatives
447.207	HM 2-Methoxyestrone 3-glucuronide -H(+) C24H32O8/ HM 17-beta-estradiol-3-glucuronide -H(+) C24H32O8/ HM 17-beta-estradiol glucuronide -H(+) C24H32O8/ HM 17-alpha-estradiol-3-glucuronide -H(+) C24H32O8/ HM Estradiol-17alpha 3-D-glucuronoside -H(+) C24H32O8/	28163.7	32292.8	49775.6	0.565814	0.648769	Steroids and Steroid Derivatives
448.308	HM Deoxycholic acid glycine conjugate -H(+) C26H43NO5/ HM Chenodeoxycholic acid glycine conjugate -H(+) C26H43NO5/ HM Glycoursodeoxycholic acid -H(+) C26H43NO5/ HM Chenodeoxyglycocholic acid -H(+) C26H43NO5/	1675.34	2129.27	2480.41	0.675426	0.858433	Steroids and Steroid Derivatives
449.327	HM Coprocholic acid -H(+) C27H46O5/ HM 3a,7a,12a-Trihydroxy-5b-cholestanoic acid -H(+) C27H46O5/	3447.81	3259.86	4734.69	0.728202	0.688506	Steroids and Steroid Derivatives
453.319	HM 27-Norcholestanehexol -H(+) C26H46O6/	1498.58	1452.63	2268.07	0.660729	0.640473	Steroids and Steroid Derivatives
455.248	HM Sulfolithocholic acid -H(+) C24H40O6S/	24693.9	25115.9	52673.6	0.46881	0.476821	Steroids and Steroid Derivatives
461.222	HM 6-Dehydrotestosterone glucuronide -H(+) C25H34O8/	19529.6	21585.4	36827.8	0.530295	0.586118	Steroids and Steroid Derivatives
463.234	HM Testosterone glucuronide -H(+) C25H36O8/ HM Dehydroisoandrosterone 3-glucuronide -H(+) C25H36O8/ HM Dehydroepiandrosterone 3-glucuronide -H(+) C25H36O8/	21832.9	23341.9	36786.9	0.593496	0.634515	Steroids and Steroid Derivatives
464.3	HM Glycocholic acid -H(+) C26H43NO6/ HM 3a,7b,12a-Trihydroxyoxocholanyl-Glycine -H(+) C26H43NO6/	11148.5	32573.9	8331.65	1.33809	3.90965	Steroids and Steroid Derivatives
465.305	HM Cholesterol sulfate -H(+) C27H46O4S/	498880	1.51896e+06	1.21691e+06	0.409955	1.24821	Steroids and Steroid Derivatives
467.262	HM 3,17-Androstanediol glucuronide -H(+) C25H40O8/ HM 3-alpha-androstanediol glucuronide -H(+) C25H40O8/ HM 17-hydroxyandrostane-3-glucuronide -H(+) C25H40O8/	12279.5	12001.8	23074.9	0.532158	0.520124	Steroids and Steroid Derivatives
471.242	HM Chenodeoxycholic acid sulfate -H(+) C24H40O7S/ HM Chenodeoxycholic acid 3-sulfate -H(+) C24H40O7S/ HM Ursodeoxycholic acid 3-sulfate -H(+) C24H40O7S/	25363.8	30387.6	40828.5	0.621228	0.744274	Steroids and Steroid Derivatives
479.213	HM 11-Oxo-androsterone glucuronide -H(+) C25H36O9/	45335.5	40099.8	81015	0.559594	0.494967	Steroids and Steroid Derivatives
481.242	HM 11-beta-hydroxyandrosterone-3-glucuronide -H(+) C25H38O9/	27421.8	27252.6	47617.3	0.575879	0.572325	Steroids and Steroid Derivatives
487.238	HM 7-Sulfocholic acid -H(+) C24H40O8S/	34747.3	40058.8	60293.1	0.576308	0.664402	Steroids and Steroid Derivatives
498.291	HM Tauroursodeoxycholic acid -H(+) C26H45NO6S/ HM Taurodeoxycholic acid -H(+) C26H45NO6S/ HM Taurochenodesoxycholic acid -H(+) C26H45NO6S/	366742	2.49601e+06	193563	1.89469	12.8951	Steroids and Steroid Derivatives
512.267	HM Sulfolithocholylglycine -H(+) C26H43NO7S/	1.06973e+06	2.98985e+06	416563	2.56798	7.17743	Steroids and Steroid Derivatives
514.285	HM Taurocholic acid -H(+) C26H45NO7S/ HM Tauroursocholic acid -H(+) C26H45NO7S/ HM Taurallocholic acid -H(+) C26H45NO7S/ HM Tauro-b-muricholic acid -H(+) C26H45NO7S/ HM Taurohyocholate -H(+) C26H45NO7S/	23514273	2.08205e+07	1.46935e+07	1.60032	1.41699	Steroids and Steroid Derivatives
528.262	HM N-[(3a,5b,7b)-7-hydroxy-24-oxo-3-(sulfooxy)cholan-24-yl]-Glycine -H(+) C26H43NO8S/ HM N-[(3a,5b,7a)-3-hydroxy-24-oxo-7-(sulfooxy)cholan-24-yl]-Glycine -H(+) C26H43NO8S/ HM Glycochenodeoxycholate-3-sulfate -H(+) C26H43NO8S/	164301	255480	157444	1.04355	1.62267	Steroids and Steroid Derivatives
535.214	HM Aldosterone 18-glucuronide -H(+) C27H36O11/	26652	23697.5	44713.2	0.596066	0.529989	Steroids and Steroid Derivatives
539.246	HM Tetrahydroaldosterone-3-glucuronide -H(+) C27H40O11/	41704	24004.6	49385.6	0.844457	0.486065	Steroids and Steroid Derivatives
541.261	HM Cortolone-3-glucuronide -H(+) C27H42O11/	34848.4	30657.4	58980.5	0.590845	0.519788	Steroids and Steroid Derivatives
544.264	HM N-[(3a,5b,7a,12a)-3,12-dihydroxy-24-oxo-7-(sulfooxy)cholan-24-yl]-Glycine -H(+) C26H43NO9S/ HM N-[(3a,5b,7a,12a)-3,7-dihydroxy-24-oxo-12-(sulfooxy)cholan-24-yl]-Glycine -H(+) C26H43NO9S/	34737.6	38827.9	51482.6	0.674745	0.754195	Steroids and Steroid Derivatives
562.265	HM Taurolithocholic acid 3-sulfate -H(+) C26H45NO8S2/	18011.8	22471.8	25779.8	0.69868	0.871682	Steroids and Steroid Derivatives
583.311	HM Cholic acid glucuronide -H(+) C30H48O11/	48733.9	32384.7	52372.4	0.930526	0.618355	Steroids and Steroid Derivatives
594.241	HM Taurocholic acid 3-sulfate -H(+) C26H45NO10S2/	475504	484762	497026	0.956698	0.975325	Steroids and Steroid Derivatives
640.329	HM (3a,5b,7a,12a)-24-[(carboxymethyl)amino]-1,12-dihydroxy-24-oxocholan-3-yl-b-D-Glucopyranosiduronic acid -H(+) C32H51NO12/	7318.67	8048.64	11154.4	0.656126	0.721569	Steroids and Steroid Derivatives
665.63	HM CE(19:0) -H(+) C46H82O2/	3746.33	2221.73	4225.19	0.886666	0.52583	Steroids and Steroid Derivatives
675.608	HM CE(20:2(6Z,9Z)) -H(+) C47H80O2/	350.93	205.205	980.685	0.357842	0.209247	Steroids and Steroid Derivatives
677.623	HM CE(20:1(11Z)) -H(+) C47H82O2/	1063.2	101.01	921.214	1.15413	0.109649	Steroids and Steroid Derivatives
707.672	HM CE(22:0) -H(+) C49H88O2/	1430.49	571.495	1327.35	1.0777	0.430555	Steroids and Steroid Derivatives
779.415	HM Digoxin -H(+) C41H64O14/	2945.67	3058.54	3712.26	0.793497	0.823901	Steroids and Steroid Derivatives
213.088	HM (+)-(1R,2R)-1,2-Diphenylethane-1,2-diol -H(+) C14H14O2/	37272.4	32555.7	62385.1	0.597456	0.521851	Stilbenes
119.05	BSM serine hydroxamate -H(+) C3H8N2O3/ HM 4-Hydroxystyrene -H(+) C8H8O/ HM Phenylacetaldehyde -H(+) C8H8O/	29666.2	23991.7	30734.5	0.965241	0.780613	Styrenes
105.019	HM Glyceric acid -H(+) C3H6O4/ HM L-Glyceric acid -H(+) C3H6O4/	3308.53	5859.71	3264.84	1.01338	1.79479	Sugar Acids and Derivatives
195.051	HM Galactonic acid -H(+) C6H12O7/ HM Gluconic acid -H(+) C6H12O7/ HM 1,3-Dimethyluric acid -H(+) C7H8N4O3/ HM 3,7-Dimethyluric acid -H(+) C7H8N4O3/ HM 1,9-Dimethyluric acid -H(+) C7H8N4O3/ HM Gulonic acid -H(+) C6H12O7/ HM 7,9-Dimethyluric acid -H(+) C7H8N4O3/ HM 1,7-Dimethyluric acid -H(+) C7H8N4O3/	303024	1.21225e+06	1.93331e+06	0.156738	0.627033	Sugar Acids and Derivatives
209.03	HM Galactaric acid -H(+) C6H10O8/ HM Glucaric acid -H(+) C6H10O8/	52899.2	148953	207934	0.254404	0.716347	Sugar Acids and Derivatives
221.067	HM Ethyl glucuronide -H(+) C8H14O7/ HM Salsolinol 1-carboxylate -H(+) C11H12NO4/	60097.4	58613.3	75722.5	0.793654	0.774054	Sugar Acids and Derivatives
250.094	HM Deoxyadenosine -H(+) C10H13N5O3/ HM 5'-Deoxyadenosine -H(+) C10H13N5O3/ HM Muramic acid -H(+) C9H17NO7/	16374.3	18018.6	25790.4	0.6349	0.698654	Sugar Acids and Derivatives
266.089	HM Adenosine -H(+) C10H13N5O4/ HM Deoxyguanosine -H(+) C10H13N5O4/ HM Neuraminic acid -H(+) C9H17NO8/	30170	42349.1	69109.9	0.436552	0.612779	Sugar Acids and Derivatives
275.021	HM 6-Phosphogluconic acid -H(+) C6H13O10P/	59438.2	112304	293898	0.202241	0.38212	Sugar Acids and Derivatives
296.11	HM Phenethylamine glucuronide -H(+) C14H19NO6/	129059	111813	184785	0.698429	0.605101	Sugar Acids and Derivatives
297.099	HM 2-Phenylethanol glucuronide -H(+) C14H18O7/	27125.2	37577.5	39150.5	0.692844	0.959821	Sugar Acids and Derivatives
308.08	HM Inodxyl glucuronide -H(+) C14H15NO7/	45290.4	24566.7	31187	1.45222	0.787723	Sugar Acids and Derivatives
308.099	HM N-Acetylneuraminic acid -H(+) C11H19NO9/ HM N-Acetyl-a-neuraminic acid -H(+) C11H19NO9/	54808.9	394322	95025.1	0.576783	4.14966	Sugar Acids and Derivatives
324.096	HM N-Glycolylneuraminic acid -H(+) C11H19NO10/	56507.6	72322.5	94683.8	0.596803	0.763831	Sugar Acids and Derivatives
337.139	HM Nicotine glucuronide -H(+) C16H22N2O6/	40711.4	37554.3	70689.8	0.575916	0.531255	Sugar Acids and Derivatives
338.089	HM 6-Hydroxy-5-methoxyindole glucuronide -H(+) C15H17NO8/ HM 5-Hydroxy-6-methoxyindole glucuronide -H(+) C15H17NO8/	21878	19174.3	32513.5	0.67289	0.589735	Sugar Acids and Derivatives
380.12	HM N-Acetyl-9-O-lactoylneuraminic acid -H(+) C14H23NO11/	20826.2	20927.1	36829.5	0.565477	0.568216	Sugar Acids and Derivatives
388.064	HM N-Acetylneuraminic acid 9-phosphate -H(+) C11H20NO12P/ HM N-Acetylneuraminate 9-phosphate -H(+) C11H20NO12P/ HM Acetyl adenylate -H(+) C12H16N5O8P/	127445	86300.1	60490.8	2.10684	1.42666	Sugar Acids and Derivatives
613.14	HM Cytidine monophosphate N-acetylneuraminic acid -H(+) C20H31N4O16P/	9230.46	7207.34	10346.5	0.892133	0.696596	Sugar Acids and Derivatives
629.146	HM CMP-N-glycoloylneuraminate -H(+) C20H31N4O17P/	20331.3	7445.68	17601.7	1.15507	0.423009	Sugar Acids and Derivatives
91.0388	HM Glycerol -H(+) C3H8O3/	1924.99	1900.82	1873.58	1.02744	1.01454	Sugar Alcohols
121.049	HM Erythritol -H(+) C4H10O4/ HM D-Threitol -H(+) C4H10O4/	3242.08	3002.13	3658.59	0.886155	0.820569	Sugar Alcohols
151.061	HM Ribitol -H(+) C5H12O5/ HM D-Arabitol -H(+) C5H12O5/ HM L-Arabitol -H(+) C5H12O5/ HM D-Xylitol -H(+) C5H12O5/	26142.1	21579.1	21614.5	1.20947	0.998363	Sugar Alcohols
124.007	HM Taurine -H(+) C2H7NO3S/	30637	73015.3	54202.2	0.565235	1.34709	Sulfonic Acids and Derivatives
162.001	HM 3-Methylsulfinylpropyl isothiocyanate -H(+) C5H9NOS2/	1055.88	943.713	3118.22	0.338615	0.302645	Sulfoxides
176.021	HM Sulforaphane -H(+) C6H11NOS2/	1824.87	1655.47	2780.57	0.656294	0.59537	Sulfoxides
456.174	BSMo minocycline -H(+) C23H27N3O7/	45038.2	39176.9	74876.5	0.601499	0.523219	Tetracyclines
304.065	HM Sertraline -H(+) C17H17Cl2N/	20745.5	17596	27977.5	0.741506	0.628934	Tetralins
509.216	HM Deuteroporphyrin IX -H(+) C30H30N4O4/	25417.3	24989.7	41818	0.607807	0.597582	Tetrapyrroles and Derivatives
581.232	HM Biliverdin -H(+) C33H34N4O6/	26020.8	21973.5	42688.4	0.609551	0.51474	Tetrapyrroles and Derivatives
583.256	HM Bilirubin -H(+) C33H36N4O6/ HM 4E,15Z-Bilirubin IXa -H(+) C33H36N4O6/	38940.6	29829.4	54063.9	0.72027	0.551744	Tetrapyrroles and Derivatives
613.297	HM Harderoporphyrinogen -H(+) C35H42N4O6/	12911.7	13328.8	20646.5	0.625372	0.64557	Tetrapyrroles and Derivatives
615.169	HM Heme -H(+) C34H32FeN4O4/	19744.9	11189	29749.5	0.663705	0.376108	Tetrapyrroles and Derivatives
650.136	HM Hemin -H(+) C34H32ClFeN4O4/	8193.21	3601.26	9901.27	0.82749	0.363717	Tetrapyrroles and Derivatives
697.25	HM Pentacarboxylporphyrin I -H(+) C37H38N4O10/	19153.7	13868.2	28091.9	0.681823	0.49367	Tetrapyrroles and Derivatives
759.287	HM Bilirubin glucuronide -H(+) C39H44N4O12/	37272.1	36486.4	47407.5	0.786207	0.769633	Tetrapyrroles and Derivatives
935.323	HM Bilirubin diglucuronide -H(+) C45H52N4O18/	11159.5	8476.7	13234.1	0.843238	0.640519	Tetrapyrroles and Derivatives
665.215	HM Glycogen -H(+) C24H42O21/ HM Maltotetraose -H(+) C24H42O21/ HM Stachyose -H(+) C24H42O21/	5.6543e+06	187670	4.9914e+06	1.13281	0.0375987	Tetrasaccharides
706.229	HM (a-D-mannosyl)2-b-D-mannosyl-N-acetylglucosamine -H(+) C26H45NO21/ HM Lacto-N-tetraose -H(+) C26H45NO21/ HM Neolactotetraose -H(+) C26H45NO21/ HM Alpha-D-Manp-(1 -> 2)-a-D-Manp-(1 -> 2)-a-D-Manp-(1 -> 3)-b-D-Manp-(1 -> 4)-D-GlcNAcp -H(+) C26H45NO21/	16674.6	9720.47	20214.4	0.824888	0.480868	Tetrasaccharides
747.267	HM O-b-D-Gal-(1->3)-O-[O-b-D-Gal-(1->4)-2-(acetylamino)-2-deoxy-b-D-Glc-(1->6)]-2-(acetylamino)-2-deoxy- D-Galactose -H(+) C28H48N2O21/	27216.4	13574.9	42029.9	0.64755	0.322982	Tetrasaccharides
775.215	HM Hyaluronan -H(+) C28H44N2O23/	9334.63	6301.58	10232.6	0.912241	0.615832	Tetrasaccharides
778.274	HM 3'-Sialyl-3-fucosyllactose -H(+) C29H49NO23/	11211.4	9553.29	17258	0.649633	0.553558	Tetrasaccharides
264.108	HM Thiamine -H(+) C12H17N4OS/	19897.4	21905.5	26242.7	0.758207	0.834729	Thiamines
57.9731	BSMo Thiocyanate -H(+) CHNS/	818.446	301.082	451.595	1.81235	0.666709	Thiocyanates
72.9603	HM Hypothiocyanite -H(+) CNOS/	639.905	455.013	76.6062	8.35317	5.93964	Thiocyanates
116.018	HM Homocysteine thiolactone -H(+) C4H7NOS/	1092.46	1007.27	990.055	1.10343	1.01739	Thiolanes
485.2	HM Glucosylgalactosyl hydroxylysine -H(+) C18H34N2O13/	46378.5	39898.4	73602.9	0.630118	0.542076	Trisaccharides
503.162	HM Maltotriose -H(+) C18H32O16/ HM Raffinose -H(+) C18H32O16/ HM Levan -H(+) C18H32O16/ HM 3-Galactosyllactose -H(+) C18H32O16/ HM Dextrin -H(+) C18H32O16/ HM 1-Kestose -H(+) C18H32O16/ HM Melezitose -H(+) C18H32O16/	8.62147e+06	368238	6.92886e+06	1.24428	0.0531455	Trisaccharides
528.196	HM O-6-deoxy-a-L-galactopyranosyl-(1->2)-O-b-D-galactopyranosyl-(1->3)-2-(acetylamino)-2-deoxy-D-Galactose -H(+) C20H35NO15/ HM Lewis X trisaccharide -H(+) C20H35NO15/ HM Lewis a trisaccharide -H(+) C20H35NO15/	36334.1	28404.4	54389	0.668041	0.522245	Trisaccharides
535.147	HM 1,4-beta-D-Glucan -H(+) C18H32O18/	19253.6	14383.7	23628.5	0.814845	0.608742	Trisaccharides
626.243	HM Tri-N-acetylchitotriose -H(+) C24H41N3O16/	22682.1	17347.5	32905	0.689321	0.5272	Trisaccharides
673.228	HM (N-acetylneuraminosyl(a2-6)lactosamine) -H(+) C25H42N2O19/ HM 3-Sialyl-N-acetyllactosamine -H(+) C25H42N2O19/ HM 6-Sialyl-N-acetyllactosamine -H(+) C25H42N2O19/	27930.7	16777.2	45285	0.616776	0.370481	Trisaccharides
59.0208	HM Urea -H(+) CH4N2O/	4230.4	3462.47	3790.33	1.1161	0.913502	Ureas
58.0408	HM Guanidine -H(+) CH5N3/	1179.86	1633.89	1532.8	0.769744	1.06595
61.9881	BSMo Nitrate -H(+) HNO3/	14305	13523	17075.4	0.837753	0.791961
68.0551	HM 1-pyrroline -H(+) C4H7N/	768.202	1204.32	1201.09	0.639587	1.00269
72.0094	BSMo dehydroglycine -H(+) C2H3NO2/	2410.01	2369.28	3540.63	0.680672	0.66917
72.0503	HM 3-Aminopropionaldehyde -H(+) C3H7NO/ HM N,N-Dimethylformamide -H(+) C3H7NO/ HM Aminoacetone -H(+) C3H7NO/	1681.24	1376.89	1654.18	1.01636	0.832373
78.9554	BSM phosphonate -H(+) HO3P/	2659.54	3905.76	2581.33	1.0303	1.51308
78.9593	BSM phosphonate -H(+) HO3P/	11584.6	9981.31	12496.6	0.92702	0.798722
78.9622	BSM phosphonate -H(+) HO3P/	42889.6	46617.2	46073.7	0.930893	1.0118
80.9625	BSMo Sulfite -H(+) H2O3S/	9367.34	8673.31	8098.1	1.15673	1.07103
80.969	BSMo Sulfite -H(+) H2O3S/	3655.72	3261.51	3382.11	1.0809	0.964341
85.0295	HM Gamma-Butyrolactone -H(+) C4H6O2/ HM Oxolan-3-one -H(+) C4H6O2/ HM Diacetyl -H(+) C4H6O2/ HM But-2-enoic acid -H(+) C4H6O2/	22300.5	20695.2	25090.4	0.888805	0.824826
88.0026	BSMo Oxamate -H(+) C2H3NO3/	610.748	691.228	483.863	1.26223	1.42856
88.0403	HM Beta-Alanine -H(+) C3H7NO2/ HM L-Alanine -H(+) C3H7NO2/ HM Sarcosine -H(+) C3H7NO2/ HM D-Alanine -H(+) C3H7NO2/	77959.2	50584.4	62944.5	1.23854	0.803635
89.007	BSM carboxymethoxylamine -H(+) C2H4NO3/	1321.71	963.325	1300.6	1.01623	0.740677
89.0166	BSM carboxymethoxylamine -H(+) C2H4NO3/	1128.79	942.193	1213.22	0.930407	0.776607
89.0244	HM L-Lactic acid -H(+) C3H6O3/ HM Hydroxypropionic acid -H(+) C3H6O3/ HM Glyceraldehyde -H(+) C3H6O3/ HM D-Lactic acid -H(+) C3H6O3/ HM Dihydroxyacetone -H(+) C3H6O3/	21301.9	22931.2	19334.3	1.10176	1.18603
93.0345	HM Phenol -H(+) C6H6O/	30361.1	28032.5	49124.7	0.618041	0.57064
94.9786	BSMo methanesulfonate -H(+) CH4O3S/	709824	766230	558053	1.27196	1.37304
94.9805	BSMo methanesulfonate -H(+) CH4O3S/	1.21495e+06	1.13836e+06	1.03744e+06	1.17111	1.09728
95.0133	BSM Protoanemonin -H(+) C5H4O2/	22094.7	18326.6	22185.7	0.995895	0.826054
96.9744	HM Phosphoric acid -H(+) H3O4P/	3.4995e+06	3.56515e+06	3.45134e+06	1.01395	1.03298
102.056	HM Dimethylglycine -H(+) C4H9NO2/ HM Gamma-Aminobutyric acid -H(+) C4H9NO2/ HM L-Alpha-aminobutyric acid -H(+) C4H9NO2/ HM D-Alpha-aminobutyric acid -H(+) C4H9NO2/ HM 2-Aminoisobutyric acid -H(+) C4H9NO2/ HM (S)-b-aminoisobutyric acid -H(+) C4H9NO2/ HM (R)-b-aminoisobutyric acid -H(+) C4H9NO2/ HM 3-Aminoisobutanoic acid -H(+) C4H9NO2/	69436.4	70241.9	51705.1	1.34293	1.35851
105.002	BSM 3-mercaptopropionate -H(+) C3H6O2S/	1216.09	1320.63	1828.46	0.665088	0.722266
105.038	HM Benzaldehyde -H(+) C7H6O/	942.351	1006.34	2330.74	0.404315	0.43177
109	BSMo ethanesulfonate -H(+) C2H6O3S/	692.018	826.949	669.644	1.03341	1.23491
112.937	BSMo Thiosulfate -H(+) H2O3S2/	25506.3	16716.9	18465.3	1.38131	0.905315
113.025	BSMo 2-Oxopent-4-enoate -H(+) C5H6O3/	50793.8	32933.5	56273.3	0.902626	0.585241
120.067	BSM tris-acetate -H(+) C4H11NO3/	20627.8	17820.2	24962.1	0.826364	0.713891
125.06	BSM N3-methylcytosine -H(+) C5H8N3O/ BSM methyl-1,4-benzoquinol -H(+) C7H10O2/	3852.11	3517.44	4369.59	0.881573	0.804981
125.097	BSMo octanoate (protein bound) -H(+) C8H14O/	3060.39	2299.82	2651.15	1.15436	0.86748
127.04	BSM 2-dehydropantoyl lactone -H(+) C6H8O3/ BSM 2-Hydroxy-cis-hex-2,4-dienoate -H(+) C6H8O3/	7436.1	8932.29	10126.2	0.734339	0.882093
130.07	HM 3-Methylindole -H(+) C9H9N/	4308.01	4573.36	4288.29	1.0046	1.06648
133.028	BSM phenylglyoxal -H(+) C8H6O2/ HM (S)-Ureidoglycolic acid -H(+) C3H6N2O4/	16546.5	32574.3	26416.5	0.626369	1.23311
134.03	HM Homocysteine -H(+) C4H9NO2S/ HM Methylcysteine -H(+) C4H9NO2S/	3289.04	4907.49	4731.14	0.695191	1.03728
134.047	BSMo 4-Hydroxy-L-threonine -H(+) C4H9NO4/ HM Adenine -H(+) C5H5N5/	1.05396e+06	830074	996469	1.05769	0.833015
136.049	HM Isoniazid -H(+) C6H7N3O/	10182.1	9965.42	19298.4	0.527615	0.516387
144.045	BSM 8-hydroxyquinoline -H(+) C9H7NO/	25544.8	20121.4	25997.6	0.98258	0.773972
146.975	BSM mercaptosuccinate -H(+) C4H4O4S/	1136.82	1768.49	1759.27	0.646185	1.00524
148.085	BSM benzylguanidine -H(+) C8H11N3/	2436.31	2101.72	2209.52	1.10264	0.951211
150.02	BSM 4-nitrobenzaldehyde -H(+) C7H5NO3/	4845.85	3947.81	5086.08	0.952767	0.776198
151.075	BSM cumene hydroperoxide -H(+) C9H12O2/	6277.97	5550.81	5971.01	1.05141	0.929626
152.011	BSM 3,5-dihydroxybenzoate -H(+) C7H5O4/	4970.4	4284.24	5190.46	0.957602	0.825406
152.996	BSMo Propanoyl phosphate -H(+) C3H7O5P/	5822.11	8744.31	8803.96	0.661306	0.993225
155.035	BSMo 2,3-Dihydro-2,3-dihydroxybenzoate -H(+) C7H8O4/	6201.19	6187.94	9482.91	0.653933	0.652536
157.013	BSM 2-Maleylacetate -H(+) C6H6O5/	4510.65	4664.32	6237.47	0.723154	0.74779
157.062	BSM (2-Naphthyl)methanol -H(+) C11H10O/ BSM 1-Hydroxymethylnaphthalene -H(+) C11H10O/	7895.43	8529.73	12749.3	0.619281	0.669033
163.021	BSM S-carbamylcysteine -H(+) C4H8N2O3S/	149430	150906	119554	1.2499	1.26225
164.022	BSM 2-methylphosphinoyl-2-hydroxyaceticacid -H(+) C5H10O4P/	13071.7	12806.7	10911.3	1.198	1.17371
164.052	BSM 3-(3-hydroxyphenyl)propionate -H(+) C9H9O3/	5842.61	5772.32	6563.33	0.89019	0.879481
165.075	BSM L-rhamnitol -H(+) C6H14O5/	45101.8	24023.3	29277	1.54052	0.82055
170.058	BSM 6-diazo-5-oxo-L-norleucine -H(+) C6H9N3O3/	7578.09	7616.65	11537.1	0.656843	0.660185
171.03	BSMo 3-Dehydroshikimate -H(+) C7H8O5/	7023.69	7034.27	7555.93	0.92956	0.93096
173.046	BSM L-azaserine -H(+) C5H8N3O4/ HM Shikimic acid -H(+) C7H10O5/ HM 2-Isopropyl-3-oxosuccinate -H(+) C7H10O5/	20777.2	27199.6	69570.9	0.298648	0.390962
173.087	HM Suberic acid -H(+) C8H14O4/ HM Ethyladipic acid -H(+) C8H14O4/	6777.81	6921.47	7846.6	0.863789	0.882098
180.047	BSM 3-(2,3-dihydroxyphenyl)propionate -H(+) C9H9O4/ BSM phosphinothricin -H(+) C5H12NO4P/	4925.06	5535.39	7870.49	0.625762	0.703309
180.989	BSM 3,4-dihydroxy-2-butanone-4-P -H(+) C4H7O6P/	17159.4	31713.7	13548.3	1.26654	2.34079
190.974	BSM 2-Chloromaleylacetate -H(+) C6H5ClO5/	859.3	1128.77	998.37	0.860703	1.13062
194.989	BSM 4,5-dihydroxyisophthalate -H(+) C8H4O6/	7836.77	6963.73	6113.19	1.28195	1.13913
195.031	BSM D,L- gamma-hydroxyphosphinothricin -H(+) C5H11NO5P/	9984.35	10500.2	11056.5	0.903028	0.949683
196.013	HM Phosphoguanidinoacetate -H(+) C3H8N3O5P/	1775.49	1818.36	2164.47	0.820291	0.840094
199.019	BSM thiabendazole -H(+) C10H6N3S/	6691.7	7590.32	27859.1	0.240198	0.272454
199.144	BSM dimethylsuberimidate -H(+) C10H20N2O2/ BSM ethylglyoxalbis(guanylhydrazone) -H(+) C6H16N8/	2147.52	1919.61	2609.87	0.822845	0.73552
199.15	BSM dimethylsuberimidate -H(+) C10H20N2O2/	1393.76	1283.31	1859.73	0.749438	0.690049
200.042	BSM N3-fumaramoyl-L-2,3-diaminopropanoate -H(+) C7H9N2O5/	3551.17	3304.38	4412.49	0.804799	0.74887
200.966	BSM 1-chloro-2,4-dinitrobenzene -H(+) C6H3ClN2O4/	3174.7	2469.71	2261.57	1.40376	1.09204
200.996	BSM Benzoyl phosphate -H(+) C7H7O5P/	5961.62	6456.92	6136.93	0.971433	1.05214
201.088	BSM 4-methylene DAP -H(+) C8H14N2O4/	19370.3	19193	27166	0.713034	0.706508
201.124	BSM N-alpha-acetyl lysine methyl ester -H(+) C9H18N2O3/	34177.7	63677.2	35446.2	0.964214	1.79645
215.032	BSMo 2-C-methyl-D-erythritol 4-phosphate -H(+) C5H13O7P/	21380	16918.9	19208.1	1.11307	0.880819
215.068	BSM N3-(4-methoxyfumaroyl)-L-2,3-diaminopropanoate -H(+) C8H12N2O5/	57343.8	56867.3	105415	0.543983	0.539462
215.104	BSMo gamma-glutamyl-gamma-butyraldehyde -H(+) C9H16O4N2/	25879.3	23896.7	35646	0.726009	0.67039
216.979	BSM Nitrophenylphosphate -H(+) C6H5NO6P/ HM 5-Sulfosalicylic acid -H(+) C7H6O6S/	28895	496883	28303.9	1.02088	17.5553
218.031	BSMo 4-Amino-2-methyl-5-phosphomethylpyrimidine -H(+) C6H10N3O4P/	9682.78	5877.45	8795.14	1.10092	0.668261
218.067	BSMo O-Succinyl-L-homoserine -H(+) C8H13NO6/	14572.4	12861.8	19159.6	0.760578	0.671297
218.092	BSM tryptophanhydroxamate -H(+) C11H13N3O2/	6724.88	6490.09	10139.7	0.663225	0.640069
221.012	BSM 6-seleno-octanoate -H(+) C8H14O2Se/ BSM 8-seleno-octanoate -H(+) C8H14O2Se/	31040.3	44798.4	36675.3	0.846353	1.22149
221.045	BSMo o-Succinylbenzoate -H(+) C11H10O5/	15353.1	23693.5	27291.7	0.562554	0.868158
224.001	BSM 8-hydroxyquinoline-5-sulfonic acid -H(+) C9H7NO4S/	4733.44	4745.37	8615.77	0.549393	0.550778
224.056	BSMo 4-amino-4-deoxychorismate -H(+) C10H11NO5/	24491.9	20567.2	28769.9	0.851305	0.714887
224.936	BSM 2,5-Dichloro-4-oxohex-2-enedioate -H(+) C6H4Cl2O5/	33503.6	31861	27036.5	1.2392	1.17844
226.072	BSM L-Arogenate -H(+) C10H13NO5/	13843.9	13587.9	20202.2	0.685269	0.672594
237.062	BSMo 3-Deoxy-D-manno-2-octulosonate -H(+) C8H14O8/	27931.5	16980.2	37709.7	0.740699	0.450288
240.052	BSMo 2,3-dihydroxybenzoylserine -H(+) C10H11NO6/	12809.6	11551.5	16338.7	0.784006	0.707002
241.119	BSM menaquinone-1 -H(+) C16H18O2/	189694	169833	287940	0.658796	0.589822
245.044	BSMo Glycerophosphoglycerol -H(+) C6H15O8P/	19808.8	17526.8	24838.5	0.797504	0.70563
246.062	BSMo N2-Succinyl-L-glutamate -H(+) C9H13NO7/	13559.9	13011.5	19749.2	0.686604	0.658833
251.202	HM 7Z,10Z-Hexadecadienoic acid -H(+) C16H28O2/ HM 7,10-Hexadecadienoic acid -H(+) C16H28O2/	4289.06	2780.69	4043.34	1.06077	0.68772
252.048	BSM N-delta-(phosphonoacetyl)-L-ornithine -H(+) C7H14N2O6P/	34638	20234.5	22686.8	1.52679	0.891905
259.047	BSM 2-amino-2-deoxyglucitol-6-phosphate -H(+) C6H15NO8P/	76738	83555.7	89928.9	0.853318	0.92913
259.076	BSMo d-biotin d-sulfoxide -H(+) C10H16N2O4S/	141156	109496	110027	1.28292	0.995167
265.108	BSM 5'-amino-5'-deoxyadenosine -H(+) C10H14N6O3/	22656.5	22720.7	30646.9	0.739274	0.74137
268	BSM alpha-(2,6-anhydro-3-deoxy-D-arabino-heptulopyranosid)onate 7-phosphate -H(+) C7H10O9P/ BSM beta-(2,6-anhydro-3-deoxy-D-arabino-heptulopyranosid)onate 7-phosphate -H(+) C7H10O9P/	16171.1	10783.2	11926.6	1.35589	0.904132
278.087	BSM decoyinine -H(+) C11H13N5O4/	18404.8	18088.7	29922.6	0.615081	0.604515
296.006	BSM phenyl-thiazolylurea-sulfonamides -H(+) C10H9N4O3S2/	5817.53	4361.22	5733.92	1.01458	0.7606
307.151	BSMo fructoselysine -H(+) C12H24N2O7/ BSMo psicoselysine -H(+) C12H24N2O7/	143148	243190	117390	1.21942	2.07165
310.098	BSM 5'-ethylthioadenosine -H(+) C12H17N5O3S/	57470	83320.8	45736.6	1.25654	1.82175
321.026	BSM ribavirin-5'-monophosphate -H(+) C8H11N4O8P/	28360.8	21483.6	17494.8	1.6211	1.228
326.11	BSM dihydrohomopteroate -H(+) C15H15N6O3/	24204.8	26011.9	37188.9	0.65086	0.699452
335.061	BSM NMNH -H(+) C11H17N2O8P/	14729.4	16135.2	18619.9	0.791057	0.866559
348.051	BSMo 1-(2-Carboxyphenylamino)-1-deoxy-D-ribulose 5-phosphate -H(+) C12H16NO9P/ BSMo N-(5-Phospho-D-ribosyl)anthranilate -H(+) C12H16NO9P/	16254.1	13569.9	17232.5	0.943219	0.787455
350.046	BSM 2,5-diamino-6-hydroxy-4-(5-phosphoribosylamino)pyrimidine -H(+) C9H14N5O8P/	215765	99488.9	54014.1	3.9946	1.84191
351.14	BSM 9-[6(RS)-C-carboxamido-5,6,7-trideoxy-beta-D-ribo-octofuranosyl]-9H-purin-6-amine -H(+) C14H20N6O5/	27713.4	29074.8	42515.7	0.651838	0.68386
352.071	BSMo 2,5-Diamino-6-(ribosylamino)-4-(3H)-pyrimidinone 5'-phosphate -H(+) C9H16N5O8P/	11460.4	11282.4	15744.4	0.727901	0.7166
352.966	BSM 5'-iodo-5'-deoxyuridine -H(+) C9H11IN2O5/	1981.58	2113.2	3085.65	0.642194	0.684847
354.003	BSMo 6-hydroxymethyl-dihydropterin pyrophosphate -H(+) C7H11N5O8P2/	4132.97	2494.81	3175.24	1.30162	0.785707
361.164	HM Thyrotropin-releasing factor -H(+) C16H22N6O4/ HM 12-Oxo-20-carboxy-leukotriene B4 -H(+) C20H26O6/	39302.8	40750.6	70230.1	0.559629	0.580245
379.194	BSMo 1-tetradec-7-enoyl-sn-glycerol 3-phosphate -H(+) C17H33O7P1/ BSMo 2-tetradec-7-enoyl-sn-glycerol 3-phosphate -H(+) C17H33O7P1/	21686.8	24635.9	36084	0.601008	0.682737
382.124	BSM S-tubercidinylhomocysteine -H(+) C15H21N5O5S/	36083.8	41990.4	67001.3	0.538554	0.62671
383.119	BSMo Acetyl-maltose -H(+) C14H24O12/	173924	167944	235908	0.737253	0.711905
385.095	BSM fructoselysine-6-phosphate -H(+) C12H23N2O10P/	22635.9	18823.4	27684.4	0.817642	0.679929
389.167	BSM S-hexyl glutathione -H(+) C16H28N3O6S/ BSMo L-alanine-D-glutamate-meso-2,6-diaminoheptanedioate -H(+) C15H26N4O8/	75751.7	78848.4	127825	0.59262	0.616845
396.211	BSMo 1-Acyl-sn-glycero-3-phosphoethanolamine (n-C12:0) -H(+) C17H36NO7P1/ BSMo 2-Acyl-sn-glycero-3-phosphoethanolamine (n-C12:0) -H(+) C17H36NO7P1/	13375.9	14587.3	26565	0.503516	0.549115
412.154	BSM S-adenosyl-L-ethionine -H(+) C16H25N6O5S/	88526.1	73746.8	196688	0.450083	0.374942
433.222	BSMo Glutathionylspermidine -H(+) C17H34N6O5S/	17466.4	18160.8	29070.5	0.600828	0.624714
434.048	BSM aztreonam -H(+) C13H17N5O8S2/	13143.4	11015.8	27241.1	0.482484	0.404381
435.957	BSMo Fe(III)dicitrate -H(+) C12H13FeO14/	607.475	594.13	263.718	2.3035	2.2529
453.232	BSMo 2-Acyl-sn-glycero-3-phosphoglycerol (n-C14:1) -H(+) C20H39O9P1/ BSM octyl beta-1,6-D-galactofuranosyl-alpha-D-glucopyranoside -H(+) C20H38O11/ BSMo 1-Acyl-sn-glycero-3-phosphoglycerol (n-C14:1) -H(+) C20H39O9P1/	18146.4	17963.3	30494.9	0.595065	0.589059
459.242	BSM fumagillin -H(+) C26H36O7/	19755.2	20835.7	34644.2	0.570231	0.601422
460.204	BSMo L-alanine-D-glutamate-meso-2,6-diaminoheptanedioate-D-alanine -H(+) C18H31N5O9/	39215	43310.4	68299.1	0.574165	0.634128
477.004	BSM P1-uridyl-P2-phenyl diphosphate -H(+) C15H16N2O12P2/	1935.78	1708.61	1864.5	1.03823	0.916392
479.226	HM 11-Oxo-androsterone glucuronide -H(+) C25H36O9/	35946.7	33045.1	62177	0.578135	0.531469
483.272	BSMo 2-Acyl-sn-glycero-3-phosphoglycerol (n-C16:0) -H(+) C22H45O9P1/ BSMo 1-Acyl-sn-glycero-3-phosphoglycerol (n-C16:0) -H(+) C22H45O9P1/	16806.5	11671.4	22844.3	0.735697	0.510912
533.021	BSMo UDP-4-keto-pyranose -H(+) C14H20N2O16P2/	2335.95	1890.96	1307.09	1.78713	1.44669
618.085	BSMo ADP-L-glycero-D-manno-heptose -H(+) C17H27N5O16P2/	1692.82	1706.96	1651.32	1.02513	1.0337
661.402	BSMo Phosphatidylglycerol (ditetradec-7-enoyl, n-C14:1) -H(+) C34H63O10P1/	1350.53	1516.04	2027.22	0.666198	0.747842
674.087	BSM pyridine 3-aldehyde adenine dinucleotide -H(+) C22H25N6O15P2/	1447.71	983.078	997.133	1.45187	0.985905
677.09	BSM dihydro-UDP-N-acetylmuramate -H(+) C20H30N3O19P2/	1944.41	1113.57	1334.47	1.45706	0.834465
681.529	BSMo 3-Octaprenyl-4-hydroxybenzoate -H(+) C47H70O3/	1395.05	1991.31	1943.21	0.717909	1.02475
701.511	BSM distearoyl phosphatidate -H(+) C39H75O8P/	1214.92	1748.83	2229.08	0.545032	0.784551
701.531	BSMo 2-Demethylmenaquinone 8 -H(+) C50H70O2/	2945.51	3657.19	7250	0.406278	0.504441
703.546	BSMo 2-Demethylmenaquinol 8 -H(+) C50H72O2/	510.214	516.664	1117.81	0.456441	0.462212
706.242	HM (a-D-mannosyl)2-b-D-mannosyl-N-acetylglucosamine -H(+) C26H45NO21/ HM Lacto-N-tetraose -H(+) C26H45NO21/ HM Neolactotetraose -H(+) C26H45NO21/ HM Alpha-D-Manp-(1 -> 2)-a-D-Manp-(1 -> 2)-a-D-Manp-(1 -> 3)-b-D-Manp-(1 -> 4)-D-GlcNAcp -H(+) C26H45NO21/	15760.5	11099.8	23698.6	0.665041	0.468372
708.206	BSM pteroyl-gamma-glutamyl-gamma-glutamylglutamate -H(+) C30H31N9O12/	51787.4	9616.26	42514.3	1.21812	0.226189
713.548	BSMo 2-Octaprenyl-3-methyl-5-hydroxy-6-methoxy-1,4-benzoquinol -H(+) C48H74O4/	393.27	206.352	713.497	0.551187	0.289212
717.275	BSM tunicamycin -H(+) C30H46N4O16/	14143.8	12537.7	24285.3	0.5824	0.516267
763.551	BSM PG(16:0/19:0) -H(+) C41H81O10P/ BSM PG(19:0/16:0) -H(+) C41H81O10P/	132.954	77.1116	48.0066	2.76949	1.60627
767.389	BSMo coprogen unloaded (no Fe(III)) -H(+) C35H56N6O13/	4911.91	4390.17	5479.58	0.896402	0.801188
791.543	BSMo acyl phosphatidylglycerol (n-C12:0) -H(+) C42H81O11P/	754.825	724.207	1728.29	0.436748	0.419032
801.562	BSMo cyclopropane phosphatidylglycerol (dioctadec-11,12-cyclo-anoyl, n-C18:0 cyclo) -H(+) C44H83O10P1/	363.032	243.008	980.342	0.370311	0.247881
805.594	BSM PG(19:0/19:0) -H(+) C44H87O10P/	902.534	1248.66	1915.98	0.471057	0.651711
845.655	BSMo Undecaprenyl phosphate -H(+) C55H91O4P/	1883.34	1400.15	2137.21	0.881214	0.655129
849.335	BSMo N-Acetyl-D-glucosamine(anhydrous)N-Acetylmuramyl-tripeptide -H(+) C34H54N6O19/	9498.99	7999.74	12826.5	0.740573	0.623687
859.26	BSM Sirohydrochlorin -H(+) C42H44N4O16/	9406.9	5238.84	13791.8	0.682066	0.379853
861.286	BSMo sirohydrochlorin -H(+) C42H46N4O16/	19168	9089	44199.3	0.433672	0.205637
863.308	BSMo dihydrosirohydrochlorin -H(+) C42H48N4O16/	10234.2	6456.99	14240.5	0.71867	0.453424
875.647	BSMo acyl phosphatidylglycerol (n-C14:0) -H(+) C48H93O11P/	1485.66	575.601	1612.08	0.921581	0.357054
876.151	BSM DDP-N-acetylmuramoyl-L-alanyl-D-glutamate -H(+) C28H41N5O23P2/	1453.23	1238.21	1015.41	1.43118	1.21942
948.479	BSMo CDP-1,2-dihexadec-9-enoylglycerol -H(+) C44H77N3O15P2/	13726	9008.23	10971.3	1.25109	0.821075
953.68	BSMo acyl phosphatidylglycerol (n-C16:1) -H(+) C54H99O11P/	511.062	637.971	1534.28	0.333096	0.415812
