# Supplementary material for: The outer mucus layer hosts a distinct intestinal microbial niche
Source: Nat Commun. 2015 Sep 22;6:8292. doi: 10.1038/ncomms9292 (PMC4595636; doi:10.1038/ncomms9292)
Supplement: Supplementary Data 10 — RNAseq comparison between bacteria in colonic mucus and colonic contents of B. thetaiotaomicron in E. coli and B. thetaiotaomicron biocolonised mice. The table shows the raw data comparing B. thetaiotaomicron bacterial transcriptional pattern in colonic mucus and contents from the RNAseq data analysis by annotating all reads against B. thetaiotaomicron VPI-5482 reference genomic sequence. Abbreviations: Con, contents; muc, mucus. Normalisation to account for differences in overall library size was preformed prior to the test of differential gene expression. [file ncomms9292-s11.xlsx]

## Sheet: 24_M.24_C.DEResults.txt
Supplementary Data 10: RNAseq comparison between bacteria in colonic mucus and colonic contents of B. thetaiotaomicron in E. coli and B. thetaiotaomicron biocolonised mice. The table shows the raw data comparing B. thetaiotaomicron bacterial transcriptional pattern in colonic mucus and contents from the RNAseq data analysis by annotating all reads against B. thetaiotaomicron VPI-5482 reference ge…
Gene ID	Gene Descriptions	Muc1	Muc2	Muc3	Con1	Con2	Con3	log2FoldChange	padj
BT_1043	hypothetical protein	5010	4315	8970	51	48	49	6.10334	7.27451e-59
BT_1044	hypothetical protein	3691	3163	6058	31	28	52	6.05005	2.34526e-58
BT_1045	hypothetical protein	5384	4575	7970	46	52	58	6.01397	5.65197e-58
BT_1042	hypothetical protein	9863	8447	16586	137	167	173	5.43684	2.59919e-57
BT_2809	hypothetical protein	850	897	1750	8	5	11	6.25665	1.11009e-52
BT_1296	V-type ATP synthase subunit I	1540	2124	1857	217	200	235	2.48786	1.20873e-45
BT_1298	V-type ATP synthase subunit B	1021	1417	1129	125	139	133	2.56791	4.36844e-44
BT_1038	hypothetical protein	1568	1368	3023	33	41	42	4.93011	2.20614e-42
BT_1040	hypothetical protein	3102	3055	6885	107	103	122	4.57284	3.82182e-42
BT_1297	V-type ATP synthase subunit D	412	548	503	32	36	61	2.90849	9.50093e-41
BT_1036	hypothetical protein	2541	2194	6276	59	43	62	5.23802	1.88068e-40
BT_4295	chitobiase	1737	2427	3186	119	149	236	3.25814	5.10848e-39
BT_2823	hypothetical protein	623	429	784	24	27	24	3.96449	7.18075e-35
BT_4703	chloromuconate cycloisomerase	500	680	549	70	65	80	2.40685	2.91444e-34
BT_1039	hypothetical protein	2354	2105	5042	50	54	56	5.04775	3.44832e-34
BT_4297	hypothetical protein	2211	3309	3640	129	159	244	3.46341	5.11557e-33
BT_2733	DNA-directed RNA polymerase subunit betaprime	3516	4844	4783	488	590	681	2.31235	1.72727e-32
BT_1439	hypothetical protein	6031	7216	5643	933	830	888	2.23946	5.26071e-32
BT_4296	hypothetical protein	731	1105	1515	43	65	88	3.45485	1.48611e-31
BT_2807	hypothetical protein	1188	1164	2991	3	10	10	6.48818	1.80349e-31
BT_1440	hypothetical protein	11635	12802	8072	1407	1232	1225	2.46861	1.67636e-29
BT_2805	hypothetical protein	1330	1536	3609	49	51	93	4.32064	8.98896e-29
BT_4240	hypothetical protein	279	397	350	11	15	34	3.45103	3.3401e-28
BT_0460	beta-hexosaminidase	289	431	413	34	43	49	2.56379	9.65502e-27
BT_2808	inosine-uridine preferring nucleoside hydrolase	644	659	1672	3	9	6	6.01603	2.938e-26
BT_2424	K+-transporting ATPase B chain	48	77	53	226	288	358	-2.78724	3.33317e-26
BT_2254	pectate lyase	27	37	32	161	181	240	-3.06274	4.88661e-26
BT_3784	alpha-1,2-mannosidase	37	54	34	164	172	189	-2.57992	9.35981e-26
BT_3703	alpha-glucosidase	221	398	392	1041	1131	1469	-2.3781	1.73683e-25
BT_1295	V-type sodium ATP synthase subunit K	491	750	684	64	60	85	2.58455	1.92258e-25
BT_4108	hypothetical protein	117	177	147	687	642	701	-2.71665	2.15987e-25
BT_1747	pyruvate-flavodoxin oxidoreductase	5046	7935	5983	1296	1341	1512	1.60235	3.33057e-25
BT_0461	beta-galactosidase	499	781	718	55	64	108	2.53617	5.8557e-25
BT_3704	alpha-amylase	7	31	18	144	163	197	-3.59369	1.69623e-24
BT_3788	hypothetical protein	79	118	132	303	370	581	-2.42697	2.15459e-24
BT_1359	hypothetical protein	399	531	429	69	64	67	2.16274	3.44178e-24
BT_2820	hypothetical protein	676	417	981	40	37	45	3.4528	3.44178e-24
BT_1330	hypothetical protein	471	652	493	66	68	78	2.31433	3.9756e-24
BT_2824	beta-glucanase	334	232	435	10	20	23	3.60065	6.23748e-24
BT_0506	beta-hexosaminidase	827	657	1164	109	79	91	2.64375	6.35313e-24
BT_3742	hypothetical protein	1661	1807	1993	220	229	287	2.30738	9.50343e-24
BT_4659	hypothetical protein	130	165	186	5	9	13	3.44604	2.57103e-23
BT_1293	alpha-glucan phosphorylase	1170	1686	1461	297	293	356	1.6075	2.8433e-23
BT_4298	hypothetical protein	2351	3684	3950	175	227	287	3.18928	4.86784e-23
BT_4187	exo-poly-alpha-D-galacturonosidase	69	93	133	728	760	909	-3.42905	1.29996e-22
BT_3699	outer membrane protein SusF	491	616	514	1071	1166	1376	-1.69411	1.91755e-22
BT_3787	hypothetical protein	31	62	60	192	207	317	-2.71674	4.58884e-22
BT_4109	pectinesterase	50	72	98	446	445	437	-3.05756	8.17482e-22
BT_4038	hypothetical protein	1793	2333	2673	346	401	519	1.85335	9.18079e-22
BT_3985	hypothetical protein	934	928	2279	107	106	121	2.97802	7.7623e-21
BT_2811	alkyl hydroperoxide reductase	948	1165	745	123	95	84	2.58622	1.07019e-20
BT_3986	patatin-like protein	1306	1320	3780	148	168	187	3.01408	1.07019e-20
BT_3984	hypothetical protein	1726	1716	4490	227	235	271	2.80089	1.68506e-20
BT_0620	Na+-transporting NADH:ubiquinone oxidoreductase electron transport complex protein RnfG	136	278	146	9	13	10	3.38499	3.42787e-20
BT_1037	hypothetical protein	1328	1275	3210	35	25	52	4.72082	4.37344e-20
BT_2090	methylmalonyl-CoA mutase	1615	2081	1502	294	349	304	1.86135	5.17794e-20
BT_1035	hypothetical protein	239	194	472	18	23	22	3.17247	6.66645e-20
BT_2631	hydrolase	66	91	103	201	221	230	-1.86583	9.50878e-20
BT_4050	beta-galactosidase	521	802	930	95	113	119	2.17323	9.50878e-20
BT_3987	endo-beta-N-acetylglucosaminidase F1	1771	1769	5126	237	193	279	2.95593	1.02999e-19
BT_0370	galactokinase	869	1489	1666	151	219	254	2.08861	1.34025e-19
BT_2425	potassium-transporting ATPase subunit A	41	56	51	118	208	264	-2.47417	1.9043e-19
BT_1871	alpha-glucosidase	726	858	864	206	221	254	1.28474	2.98105e-19
BT_3840	RNA-binding protein rbpA	11290	11724	10878	3182	3007	3709	1.22425	4.19594e-18
BT_0157	hypothetical protein	4812	5765	3936	917	984	878	1.79157	4.58121e-18
BT_1032	hypothetical protein	1648	1639	2982	348	311	418	1.96546	1.44026e-17
BT_2818	hypothetical protein	442	315	554	29	41	57	2.7836	2.39132e-17
BT_1273	L-fucose isomerase	739	986	1132	138	115	142	2.23647	3.48308e-17
BT_0457	sialic acid-specific 9-O-acetylesterase	203	288	241	49	45	49	1.76228	5.12516e-17
BT_4039	hypothetical protein	2061	2815	2754	365	389	518	1.99322	5.76953e-17
BT_4116	hypothetical protein	46	79	83	262	293	327	-2.56979	9.72963e-17
BT_3310	hypothetical protein	37	65	56	151	159	172	-2.14064	1.07524e-16
BT_3329	hypothetical protein	287	213	274	28	30	43	2.36819	1.08992e-16
BT_3990	alpha-1,2-mannosidase	334	428	657	75	82	87	1.9444	1.57412e-16
BT_2819	hypothetical protein	369	229	425	16	13	34	3.38187	2.08711e-16
BT_4586	hypothetical protein	300	357	365	554	601	613	-1.33884	2.16739e-16
BT_1391	hypothetical protein	18584	18224	17486	4112	3301	3024	1.78766	3.41364e-16
BT_2804	ribokinase	195	276	284	33	28	28	2.45338	4.36078e-16
BT_3702	SusC, outer membrane protein involved in starch binding	413	521	582	1306	1385	1751	-2.05704	1.14029e-15
BT_3773	hypothetical protein	113	179	138	291	329	368	-1.74341	1.16699e-15
BT_4660	hypothetical protein	159	184	175	15	10	19	2.86706	1.57698e-15
BT_1010	hypothetical protein	9	10	11	48	60	65	-2.94239	2.40309e-15
BT_2528	Na+-dependent phosphate transporter	449	553	412	1307	1204	1680	-2.07056	4.56244e-15
BT_4263	glyceraldehyde 3-phosphate dehydrogenase	884	1511	1505	247	313	364	1.48866	4.56244e-15
BT_2415	aspartate aminotransferase	241	336	297	49	49	64	1.83558	4.65429e-15
BT_3866	glutamine-dependent carbamyl phosphate synthetase	467	848	603	82	98	97	2.1507	4.69536e-15
BT_1908	hypothetical protein	1704	1751	1310	298	316	330	1.7587	5.07477e-15
BT_1101	sodium/proton antiporter	1967	2617	2217	413	465	605	1.62236	6.15802e-15
BT_0644	pyruvate phosphate dikinase	8077	12066	9118	2800	2718	2776	1.22747	1.0174e-14
BT_4185	xylosidase/arabinosidase	91	181	119	365	381	381	-2.07444	1.07118e-14
BT_3150	transcriptional regulator	41	67	49	128	112	145	-1.83441	1.33384e-14
BT_3689	hypothetical protein	768	899	807	217	210	241	1.32018	1.42628e-14
BT_3873	asparaginyl-tRNA synthetase	1169	1351	1243	212	228	256	1.84454	1.82136e-14
BT_0037	transcriptional regulatory protein	5	1	1	35	35	48	-4.01553	1.84166e-14
BT_3983	hypothetical protein	2687	2780	6726	548	515	615	2.2458	2.78226e-14
BT_2052	hypothetical protein	1980	2441	3567	496	573	692	1.60835	2.92304e-14
BT_3778	hypothetical protein	46	92	60	152	212	221	-2.08598	4.06174e-14
BT_0656	hypothetical protein	247	302	271	49	49	45	1.89908	4.55079e-14
BT_1299	V-type ATP synthase subunit A	924	1267	967	238	213	237	1.60311	4.70704e-14
BT_2572	potassium channel subunit	270	321	262	54	47	48	1.90716	5.65331e-14
BT_1408	Tricorn-like protease	288	430	422	71	74	75	1.76966	6.6966e-14
BT_3569	hypothetical protein	2666	3376	1702	458	457	424	1.91485	8.17409e-14
BT_3700	outer membrane protein SusE	297	385	326	580	651	854	-1.57584	1.001e-13
BT_2124	glucose-6-phosphate isomerase	1044	1449	939	280	264	273	1.47514	1.17944e-13
BT_0619	Na+-transporting NADH:ubiquinone oxidoreductase electron transport complex protein RnfD	107	227	94	10	17	17	2.59084	1.33399e-13
BT_2700	50S ribosomal protein L17	254	296	322	46	49	59	1.90443	1.53607e-13
BT_1147	glycine dehydrogenase	1900	2648	1624	447	526	445	1.52297	1.60626e-13
BT_2629	alpha-1,2-mannosidase	100	163	142	311	376	425	-1.9771	1.66068e-13
BT_0459	beta-hexosaminidase	1797	2389	2884	460	503	631	1.57164	1.66144e-13
BT_3854	hypothetical protein	64	95	72	190	171	241	-1.90533	1.9714e-13
BT_0175	hypothetical protein	136	154	132	24	16	29	1.9967	3.64312e-13
BT_2734	DNA-directed RNA polymerase subunit beta	1414	2063	2000	350	370	491	1.59117	3.74616e-13
BT_1526	myo-inositol-1-phosphate synthase	501	733	622	185	179	197	1.1435	4.30326e-13
BT_3774	alpha-mannosidase	164	225	199	311	315	370	-1.3105	4.60006e-13
BT_2740	elongation factor Tu	4831	7038	7283	1576	1867	2174	1.19672	5.19257e-13
BT_0621	electron transport complex protein RsxE	69	164	95	6	13	5	3.00184	6.00977e-13
BT_1636	arylsulfatase	335	541	411	74	92	105	1.65099	6.00977e-13
BT_3568	hypothetical protein	923	1356	878	187	216	214	1.74333	6.00977e-13
BT_2817	TonB-dependent receptor	390	539	531	135	108	136	1.35874	6.35991e-13
BT_0535	iron-containing alcohol dehydrogenase	3204	3512	2804	854	725	708	1.472	7.79853e-13
BT_4123	exo-poly-alpha-D-galacturonosidase	43	59	59	111	134	147	-1.80772	7.82584e-13
BT_3789	hypothetical protein	56	85	96	127	182	298	-1.85391	8.34565e-13
BT_1471	hypothetical protein	699	779	798	196	191	191	1.40072	9.19107e-13
BT_4597	endopeptidase Clp ATP-binding subunit B	10718	11323	8424	2239	2227	2324	1.58793	1.01036e-12
BT_1331	hypothetical protein	541	644	443	137	96	101	1.67768	1.02152e-12
BT_1689	oxaloacetate decarboxylase subunit beta	586	1029	963	93	108	125	2.32553	1.3169e-12
BT_0633	Na+/H+ exchange protein	792	926	708	160	160	173	1.70817	1.33233e-12
BT_2755	aspartate ammonia-lyase	7018	7975	5851	1457	1277	1346	1.75374	1.76266e-12
BT_4610	recombinase A	489	620	639	160	166	196	1.17639	1.76266e-12
BT_0061	tyrosine-protein kinase ptk	6	9	3	44	52	27	-3.10858	2.02445e-12
BT_0622	Na+-transporting NADH:ubiquinone oxidoreductase electron transport complex protein RnfA	111	197	58	11	2	6	3.39019	2.02445e-12
BT_2437	hypothetical protein	10984	12784	10690	2715	2436	2613	1.56134	2.20571e-12
BT_2758	hypothetical protein	1887	2522	1946	483	361	481	1.65948	3.18596e-12
BT_4715	non-specific DNA-binding protein Dps	138	195	177	20	15	23	2.44606	3.18596e-12
BT_0456	beta-hexosaminidase	286	391	361	67	81	78	1.60661	3.23321e-12
BT_4652	hypothetical protein	88	96	93	6	9	14	2.58741	3.41669e-12
BT_2835	bifunctional preprotein translocase subunit SecD/SecF	1243	1985	1925	387	449	590	1.27637	3.50889e-12
BT_4538	typeI restriction enzyme EcoR124II M protein	208	263	250	38	46	55	1.78465	3.61657e-12
BT_1861	2-isopropylmalate synthase	11	26	23	49	89	91	-2.39866	4.22419e-12
BT_0771	1,4-alpha-glucan branching enzyme	1340	1904	1847	503	505	544	1.13311	4.73628e-12
BT_2757	L-asparaginase II	2585	3532	2879	811	713	682	1.42565	5.53635e-12
BT_3792	alpha-1,6-mannanase	66	88	77	129	179	199	-1.65627	7.6211e-12
BT_4657	heparinase III protein	94	88	99	10	13	10	2.43221	8.34697e-12
BT_2735	50S ribosomal protein L7/L12	500	718	635	129	129	177	1.50556	9.15158e-12
BT_0735	aspartate aminotransferase	1434	1885	1176	316	269	251	1.79979	1.16203e-11
BT_3602	hypothetical protein	109	128	132	13	15	26	2.17408	1.22976e-11
BT_2001	zinc metalloprotease	154	221	87	24	20	18	2.22108	1.33472e-11
BT_2812	alkyl hydroperoxide reductase	1985	2510	1768	372	349	329	1.94609	1.38599e-11
BT_4124	two-component system sensor histidine kinase/response regulator	43	56	64	97	123	159	-1.73266	1.42664e-11
BT_4704	O-succinylbenzoic acid--CoA ligase	167	182	111	16	27	30	2.04769	1.47422e-11
BT_0885	cation efflux pump	304	308	191	41	48	49	1.93265	1.93662e-11
BT_3604	hypothetical protein	138	202	185	29	31	40	1.79838	2.01737e-11
BT_1057	hypothetical protein	130	156	201	22	23	41	1.91524	2.05296e-11
BT_4368	hypothetical protein	566	799	929	166	194	244	1.35021	2.54209e-11
BT_1784	hypothetical protein	560	793	633	818	838	1032	-0.993772	2.87963e-11
BT_4299	hypothetical protein	650	984	964	71	99	138	2.43218	2.87963e-11
BT_0225	hypothetical protein	145	188	158	22	27	20	2.17652	3.17344e-11
BT_3724	cationic outer membrane protein	329	419	410	113	97	91	1.3514	3.17344e-11
BT_3563	endonuclease	331	492	459	59	74	131	1.70089	3.51103e-11
BT_4105	hexuronate transporter	66	111	83	193	234	263	-1.92738	3.51318e-11
BT_3214	S-adenosylmethionine--tRNA ribosyltransferase-isomerase	118	172	108	23	29	26	1.73045	3.66285e-11
BT_0507	TetR/AcrR family transcriptional regulator	95	83	201	15	9	6	2.90717	4.27533e-11
BT_2703	30S ribosomal protein S11	241	353	271	66	68	73	1.46507	4.28519e-11
BT_2020	phosphate/sulfate permease	124	137	129	317	303	313	-1.77939	4.52281e-11
BT_3698	alpha-amylase	48	74	48	93	134	139	-1.64024	4.73776e-11
BT_1353	glycosyltransferase	74	90	126	9	17	14	2.19612	4.75637e-11
BT_2701	DNA-directed RNA polymerase subunit alpha	499	685	658	116	133	184	1.50917	5.05106e-11
BT_4245	hypothetical protein	733	856	2029	77	116	145	2.72806	7.20215e-11
BT_4676	hypothetical protein	882	775	824	189	165	197	1.59985	7.23762e-11
BT_0954	hypothetical protein	433	439	293	79	68	79	1.76898	7.48397e-11
BT_0557	carbamyl phosphate synthetase	1255	1865	1307	334	355	370	1.46268	7.78191e-11
BT_1695	outer membrane efflux protein	1281	1668	1037	286	247	301	1.65299	8.60132e-11
BT_1155	Na(+)-translocating NADH-quinone reductase subunit F	398	643	501	50	72	80	2.27636	8.73152e-11
BT_4241	beta-galactosidase	197	313	296	42	59	58	1.73584	8.73152e-11
BT_0415	sulfate adenylyltransferase subunit 1	68	139	88	9	16	17	2.13285	9.81548e-11
BT_2708	50S ribosomal protein L15	512	748	763	161	165	199	1.35952	1.01187e-10
BT_3451	phospho-N-acetylmuramoyl-pentapeptide-transferase	163	225	173	34	42	58	1.48562	1.02391e-10
BT_0884	outer membrane efflux protein oprM	285	269	188	47	48	37	1.87435	1.46202e-10
BT_2422	hypothetical protein	21	24	20	52	63	72	-2.00613	1.61651e-10
BT_0186	thiol:disulfide interchange protein DsbD	2580	3197	2547	749	655	709	1.38799	1.79469e-10
BT_0955	hypothetical protein	328	361	211	54	55	49	1.88538	1.95175e-10
BT_3790	hypothetical protein	19	24	33	45	61	110	-1.97635	2.05005e-10
BT_3688	acetyltransferase	341	480	359	117	107	108	1.23945	2.23557e-10
BT_0258	glucosamine-6-phosphate deaminase	6074	7101	7441	2219	2035	2174	1.10813	2.30888e-10
BT_4214	hypothetical protein	384	424	291	88	72	58	1.71923	2.33227e-10
BT_4110	pectinesterase	74	114	86	230	206	197	-1.74976	3.05281e-10
BT_3791	hypothetical protein	118	139	99	164	239	322	-1.53218	3.12571e-10
BT_1274	L-fuculose phosphate aldolase	109	185	272	23	33	28	2.1007	3.36637e-10
BT_3701	SusD, outer membrane protein	365	444	349	760	798	844	-1.58016	3.36637e-10
BT_2430	hexokinase type III	911	922	924	234	185	239	1.49132	3.57774e-10
BT_2167	NA	7751	10605	11079	2868	3349	3992	0.963376	3.58097e-10
BT_3477	glutaminase A	32	58	71	108	187	352	-2.42227	3.83379e-10
BT_1452	hypothetical protein	782	892	602	212	170	187	1.41167	3.85075e-10
BT_4246	hypothetical protein	858	1080	2029	117	152	180	2.47028	4.30132e-10
BT_4690	alpha-amylase	1295	1372	1121	334	280	330	1.42566	4.95403e-10
BT_1099	arginase	333	491	430	75	91	106	1.61227	5.18857e-10
BT_2510	malate dehydrogenase	2909	3476	2910	953	812	824	1.25755	5.18857e-10
BT_3786	two-component system sensor histidine kinase/response regulator	49	58	86	130	156	192	-1.80198	5.24474e-10
BT_2416	GTP cyclohydrolase II	284	382	243	74	76	86	1.35888	6.3518e-10
BT_1354	flippase	89	150	160	26	19	22	1.92309	7.47875e-10
BT_2706	methionine aminopeptidase	390	551	514	111	116	176	1.27951	7.70499e-10
BT_4500	hypothetical protein	420	474	343	82	102	110	1.49335	9.60297e-10
BT_1360	tRNA/rRNA methyltransferase	90	137	76	8	19	13	2.2385	9.7723e-10
BT_0900	hypothetical protein	2453	2921	4325	736	705	860	1.49274	9.97848e-10
BT_3365	glycosyltransferase	328	511	430	92	107	132	1.35042	1.02593e-09
BT_0066	major outer membrane protein OmpA	1	8	2	13	37	35	-3.16813	1.16968e-09
BT_3523	hypothetical protein	95	128	124	13	28	21	1.86481	1.26526e-09
BT_0886	cation efflux pump	1192	1419	1020	286	274	313	1.46824	1.29932e-09
BT_2919	hypothetical protein	69	86	91	6	10	14	2.38241	1.6125e-09
BT_4702	naphthoate synthase	379	574	215	83	75	64	1.74953	1.70952e-09
BT_0173	hypothetical protein	364	566	472	109	99	138	1.42524	1.71244e-09
BT_2810	hypothetical protein	234	321	258	55	67	96	1.32747	1.75598e-09
BT_1626	beta-galactosidase	191	211	201	34	42	43	1.74859	1.81235e-09
BT_0416	hypothetical protein	63	87	92	11	13	11	2.10631	2.23131e-09
BT_2451	pyrogenic exotoxin B	1332	1893	2153	106	190	335	2.43523	2.7325e-09
BT_3469	hypothetical protein	161	189	198	23	25	41	2.02005	2.91935e-09
BT_2519	glycine cleavage system protein H	559	781	485	160	155	167	1.32706	3.11152e-09
BT_2707	preprotein translocase subunit SecY	658	943	1185	166	192	292	1.51889	3.11152e-09
BT_1049	patatin-like protein	134	168	334	22	25	37	2.27982	4.02537e-09
BT_3852	major outer membrane protein OmpA	38449	38908	36278	11463	9331	8678	1.35966	4.18601e-09
BT_4114	hypothetical protein	1153	1653	2387	5855	5648	7150	-2.29135	4.34743e-09
BT_0064	hypothetical protein	8	11	11	34	42	35	-2.33776	4.60588e-09
BT_2171	anti-sigma factor	391	395	602	88	94	115	1.64465	4.6355e-09
BT_4654	ROK family transcriptional repressor	31	32	33	0	2	1	3.53371	5.00749e-09
BT_3603	hypothetical protein	87	125	134	17	16	28	1.90112	5.28934e-09
BT_0997	hypothetical protein	15	25	19	52	50	74	-2.06048	5.5059e-09
BT_0956	transmembrane protein	147	229	152	27	36	35	1.78145	5.53923e-09
BT_1694	AcrB/AcrD/AcrF family transporter	4498	5740	2945	1023	869	692	1.71254	6.39949e-09
BT_2155	hypothetical protein	98	123	112	135	172	193	-1.12704	6.42619e-09
BT_1048	secreted endoglycosidase	131	127	301	31	17	28	2.23698	6.53804e-09
BT_1693	multidrug resistance periplasmic linker protein	1615	1856	1001	346	330	266	1.63151	6.66909e-09
BT_0687	hydroxylamine reductase	707	831	523	175	180	167	1.39071	7.14959e-09
BT_4184	phosphoglycolate phosphatase	30	60	50	84	91	98	-1.5128	7.27679e-09
BT_2627	cell surface protein	169	286	287	499	540	809	-1.81793	7.33504e-09
BT_3805	two-component system sensor histidine kinase	198	301	177	50	64	60	1.35607	1.00711e-08
BT_4627	DNA modification methylase	162	197	175	31	49	63	1.33279	1.00711e-08
BT_3572	hypothetical protein	282	299	473	37	49	60	2.20851	1.02591e-08
BT_1277	L-fucose permease	48	79	100	8	8	14	2.27513	1.13554e-08
BT_3289	hypothetical protein	110	162	158	34	30	36	1.50061	1.13554e-08
BT_1047	hypothetical protein	162	158	376	29	34	36	2.18279	1.19914e-08
BT_2704	30S ribosomal protein S13	263	314	243	61	60	87	1.40205	1.19914e-08
BT_4417	phosphodiesterase	1847	2115	1655	659	557	638	1.02838	1.23008e-08
BT_2568	sugar transporter	233	284	151	40	47	36	1.79949	1.25012e-08
BT_2117	hypothetical protein	342	436	325	72	89	88	1.55246	1.32475e-08
BT_3567	beta-glucosidase	2205	2820	1639	516	506	470	1.54575	1.39619e-08
BT_3587	NA	587	862	912	230	236	290	1.06662	1.44832e-08
BT_1957	hypothetical protein	510	932	460	1506	1531	1776	-1.86344	1.46626e-08
BT_1548	phosphoglucomutase phosphomannomutase	3520	4373	3923	1444	1477	1666	0.801104	1.59899e-08
BT_2751	hypothetical protein	169	229	244	53	54	52	1.41657	1.91651e-08
BT_0794	D-xylose transporter XylE	110	156	111	21	24	27	1.76385	1.91651e-08
BT_3049	two-component system sensor histidine kinase/response regulator	51	82	63	106	109	136	-1.38405	2.18099e-08
BT_4628	ATP-dependent helicase	169	227	238	51	59	72	1.22426	2.22146e-08
BT_0323	hypothetical protein	109	124	89	155	201	207	-1.33324	2.50676e-08
BT_3893	hypothetical protein	206	312	291	82	62	86	1.22627	2.50676e-08
BT_4701	2-oxoglutarate decarboxylase	968	1301	912	304	326	300	1.18282	2.50676e-08
BT_1882	thiamine-monophosphate kinase	137	140	86	18	16	29	1.91548	2.66851e-08
BT_1434	catabolite transcriptional regulator A	33	36	63	86	89	94	-1.54727	2.67154e-08
BT_1350	CDP-glucose 4,6-dehydratase	161	229	242	48	53	77	1.24837	2.89818e-08
BT_2968	hypothetical protein	56	67	88	12	9	11	2.09025	3.6257e-08
BT_3878	elongation factor Ts	540	870	664	194	232	287	0.962373	4.50367e-08
BT_0065	alpha-galactosidase	5	11	3	35	46	16	-2.71403	4.50429e-08
BT_2244	hypothetical protein	123	156	143	37	35	32	1.43249	4.50429e-08
BT_3874	hypothetical protein	483	828	1073	1219	1406	1571	-1.36234	4.91741e-08
BT_0786	hypothetical protein	124	137	107	27	26	42	1.37754	5.35346e-08
BT_2074	ketol-acid reductoisomerase	140	181	163	40	43	49	1.29077	6.46559e-08
BT_2199	alpha-1,2-mannosidase	98	128	115	25	21	34	1.50521	6.46559e-08
BT_1811	hypothetical protein	189	203	188	42	42	54	1.47744	6.73356e-08
BT_3929	triosephosphate isomerase	242	421	408	63	104	122	1.30192	6.74568e-08
BT_2750	protein-tyrosine-phosphatase	74	112	100	23	19	19	1.61443	6.96536e-08
BT_0351	L-arabinose isomerase	123	164	220	45	37	45	1.40104	7.42245e-08
BT_2630	hypothetical protein	40	65	62	72	99	106	-1.27203	7.54351e-08
BT_0347	transketolase	732	999	746	240	268	317	1.01336	7.91203e-08
BT_2053	hypothetical protein	1457	1893	2535	429	518	677	1.28728	8.02746e-08
BT_1446	dithiobiotin synthetase	56	93	63	5	11	11	2.2777	8.0974e-08
BT_1573	hypothetical protein	372	480	343	89	109	87	1.45801	8.14588e-08
BT_0563	ABC transporter ATP-binding protein or permease	30	57	52	4	5	7	2.36363	9.27355e-08
BT_2899	hypothetical protein	31	49	55	70	76	95	-1.37285	1.0155e-07
BT_1501	major outer membrane protein OmpA	68	114	116	16	13	30	1.71971	1.04473e-07
BT_1276	hypothetical protein	27	31	27	3	0	0	3.46725	1.05276e-07
BT_3802	cyclophilin type peptidyl-prolyl cis-trans isomerase	697	765	481	160	182	153	1.38247	1.13093e-07
BT_2055	biopolymer transport protein	1281	1997	2371	441	546	646	1.20734	1.17572e-07
BT_1672	phosphoglycerate kinase	887	1259	1100	335	393	440	0.903031	1.2718e-07
BT_0053	glycosyltransferase	3	2	5	16	15	31	-2.83096	1.39396e-07
BT_0434	hypothetical protein	118	139	214	225	239	322	-1.26131	1.39396e-07
BT_3189	hypothetical protein	302	412	425	697	651	770	-1.4274	1.42579e-07
BT_3328	hypothetical protein	154	115	123	22	19	21	2.03421	1.46263e-07
BT_2349	transposase	133	239	208	273	259	271	-1.04423	1.60832e-07
BT_0634	Na+/H+ antiporter 1	440	525	406	126	129	133	1.23944	1.66906e-07
BT_2165	two-component system response regulator	4194	4166	4680	1187	1085	1220	1.32582	1.66906e-07
BT_0371	glucose/galactose transporter	446	820	700	149	165	178	1.38449	1.851e-07
BT_1809	hypothetical protein	426	607	474	134	151	156	1.18451	1.98059e-07
BT_3383	hypothetical protein	97	76	126	25	8	20	1.86644	2.12195e-07
BT_2736	50S ribosomal protein L10	312	496	622	97	133	161	1.285	2.37028e-07
BT_3836	GTP-binding protein EngA	216	264	248	77	80	88	0.997004	2.69801e-07
BT_1443	8-amino-7-oxononanoate synthase	83	161	103	27	15	24	1.73626	2.73285e-07
BT_1894	hypothetical protein	45	85	55	96	91	97	-1.18241	2.80459e-07
BT_2803	ribokinase	118	163	149	31	41	33	1.43579	3.07005e-07
BT_0329	ketoisovalerate oxidoreductase subunit vorA	119	190	183	23	50	47	1.43519	3.23238e-07
BT_0993	beta-galactosidase	16	26	13	39	45	55	-1.8331	3.23238e-07
BT_0324	hypothetical protein	28	49	38	73	66	88	-1.51141	3.27155e-07
BT_3619	hypothetical protein	31	44	52	2	2	6	2.93561	3.43702e-07
BT_4360	hypothetical protein	300	507	343	489	505	507	-0.961025	3.51537e-07
BT_0913	Fe-S oxidoreductase	202	301	292	274	352	361	-0.871052	3.62327e-07
BT_1311	RNA polymerase sigma factor rpoD (sigma-A)	2703	3398	3030	999	966	1186	0.966056	3.6847e-07
BT_2423	potassium-transporting ATPase subunit C	8	30	12	35	55	54	-2.01836	3.6847e-07
BT_4244	hypothetical protein	437	577	799	56	85	114	2.1648	3.82786e-07
BT_2702	30S ribosomal protein S4	349	426	318	89	82	124	1.31171	3.92523e-07
BT_0307	diphosphate--fructose-6-phosphate 1-phosphotransferase	758	1141	1042	305	320	368	0.983965	4.15043e-07
BT_3520	hypothetical protein	75	104	143	16	24	29	1.61778	4.15043e-07
BT_3079	hypothetical protein	55	97	111	142	143	170	-1.33295	4.46395e-07
BT_1341	UDP-glucose 6-dehydrogenase	196	233	276	64	72	76	1.15848	4.56978e-07
BT_3845	inosine-5prime-monophosphate dehydrogenase	289	496	337	85	123	115	1.1967	4.65333e-07
BT_0059	hypothetical protein	1	1	0	16	19	4	-3.48909	4.68535e-07
BT_4700	isochorismate synthase entC	304	473	304	91	120	89	1.23846	4.77641e-07
BT_2118	AcrB/AcrD/AcrF family transporter	1297	1671	1289	392	317	255	1.51131	4.81579e-07
BT_1355	hypothetical protein	108	190	225	46	38	49	1.365	5.04237e-07
BT_0736	transporter	1543	1741	758	301	243	192	1.79781	5.99893e-07
BT_2200	hypothetical protein	73	80	66	13	16	15	1.7042	6.15479e-07
BT_3188	hypothetical protein	262	374	484	563	627	689	-1.28397	6.39988e-07
BT_4008	hypothetical protein	182	197	201	59	47	71	1.14032	6.56662e-07
BT_2518	phosphoribosylaminoimidazole carboxylase	363	430	197	82	57	49	1.74516	6.92831e-07
BT_3253	phosphoribosylamine--glycine ligase	160	234	103	31	39	39	1.57196	7.38908e-07
BT_2401	threonine synthase	83	105	97	20	24	23	1.48314	8.28744e-07
BT_3803	zinc protease	330	411	266	104	91	91	1.2205	8.32949e-07
BT_1542	pyridine nucleotide-disulfide oxidoreductase	3582	3622	3329	1231	1037	1045	1.09397	8.3667e-07
BT_0504	TonB-dependent outer membrane receptor	134	182	314	42	48	41	1.64276	8.86954e-07
BT_3330	hypothetical protein	62	55	64	10	6	13	2.02319	8.87415e-07
BT_4204	hypothetical protein	197	252	206	48	47	56	1.51153	9.08465e-07
BT_2170	hypothetical protein	70	86	128	19	14	18	1.83813	9.21018e-07
BT_3566	hypothetical protein	403	521	316	109	115	97	1.3385	9.48875e-07
BT_1814	hypothetical protein	489	520	458	181	163	147	1.00369	9.64172e-07
BT_4345	30S ribosomal protein S1	703	1309	822	269	303	385	0.973192	9.65591e-07
BT_0058	hypothetical protein	4	4	1	19	20	12	-2.68274	9.73885e-07
BT_1998	anaerobic ribonucleoside triphosphate reductase	281	441	147	693	793	721	-1.84431	9.86787e-07
BT_0275	hypothetical protein	26	33	58	3	5	4	2.45472	1.03758e-06
BT_1332	hypothetical protein	210	245	187	65	58	54	1.261	1.08046e-06
BT_1184	hypothetical protein	102	151	227	23	40	40	1.61419	1.0896e-06
BT_3169	alpha-xylosidase	272	407	444	127	96	118	1.12452	1.11622e-06
BT_1033	hypothetical protein	363	438	858	127	137	158	1.38743	1.11846e-06
BT_3263	deoxyribose-phosphate aldolase	450	587	386	141	146	151	1.11413	1.18945e-06
BT_3950	phosphoglucomutase/phosphomannomutase	447	696	484	169	192	244	0.851568	1.18945e-06
BT_1352	glycosyltransferase	124	173	201	30	40	41	1.55116	1.19704e-06
BT_1881	purine nucleoside phosphorylase	110	173	137	25	30	46	1.45356	1.21198e-06
BT_3331	hypothetical protein	96	79	98	13	21	15	1.87686	1.25932e-06
BT_3311	hypothetical protein	17	28	40	50	55	72	-1.56848	1.38666e-06
BT_0986	DNA-binding protein	14	20	23	41	36	49	-1.64225	1.54959e-06
BT_1349	hypothetical protein	62	87	87	12	24	19	1.48621	1.57047e-06
BT_1980	transposase	93	145	199	200	202	256	-1.13518	1.70493e-06
BT_4658	glucuronyl hydrolase	28	46	24	2	1	4	2.82816	2.01564e-06
BT_4519	hypothetical protein	113	144	133	23	21	43	1.57263	2.04232e-06
BT_4392	Tn5 transposase	60	97	59	111	120	116	-1.24065	2.06023e-06
BT_1228	fructose-1,6-bisphosphatase	1227	1361	983	421	377	403	0.999675	2.10616e-06
BT_1999	anaerobic ribonucleoside-triphosphate reductase activating protein	38	49	23	93	99	93	-1.8423	2.21751e-06
BT_3573	hypothetical protein	70	90	155	12	11	12	2.41087	2.2185e-06
BT_1935	hypothetical protein	44	56	55	5	11	12	1.80946	2.29653e-06
BT_2078	dihydroxy-acid dehydratase	26	34	23	48	48	52	-1.36188	2.33717e-06
BT_4677	hypothetical protein	823	813	705	205	214	216	1.30261	2.34072e-06
BT_1275	L-fuculose kinase	63	72	66	12	15	14	1.69411	2.3705e-06
BT_2526	hypothetical protein	992	1062	1070	360	348	406	0.927539	2.42951e-06
BT_3618	hypothetical protein	38	51	54	4	5	10	2.2606	2.5617e-06
BT_0902	hypothetical protein	2274	2829	2568	3295	3106	3107	-0.869837	2.65066e-06
BT_2054	hypothetical protein	487	672	1007	161	187	253	1.27047	2.8919e-06
BT_3935	aminotransferase	20	27	29	42	55	49	-1.46314	3.13839e-06
BT_2737	50S ribosomal protein L1	560	859	871	207	227	307	1.0496	3.37606e-06
BT_0549	thioredoxin	216	211	94	34	35	53	1.50426	3.4504e-06
BT_0982	hypothetical protein	3	2	15	25	33	39	-2.54432	3.47118e-06
BT_2438	hypothetical protein	11506	15063	12936	3974	4143	3899	1.12402	3.55794e-06
BT_4518	type I restriction enzyme StySJI M protein	151	210	163	39	48	40	1.43276	3.69435e-06
BT_4744	multiple inositol polyphosphate histidine phosphatase 1	107	116	115	33	30	39	1.15392	4.03706e-06
BT_1346	capsule biosynthesis protein capA	88	99	157	22	19	22	1.79564	4.20553e-06
BT_1934	hypothetical protein	33	47	42	4	2	8	2.30835	4.20553e-06
BT_2825	chitinase	35	15	34	0	3	2	3.16229	4.21088e-06
BT_2918	hypothetical protein	69	86	99	26	15	18	1.4954	4.37307e-06
BT_4305	alpha-amylase	3412	4239	5130	1310	1345	1682	0.992427	4.41218e-06
BT_0306	outer membrane protein oprM	395	515	374	136	109	105	1.26242	4.58366e-06
BT_1156	Na(+)-translocating NADH-quinone reductase subunit E	141	257	230	16	35	36	2.14405	4.97404e-06
BT_1472	hypothetical protein	163	192	156	32	53	51	1.32232	5.21804e-06
BT_3734	oxidoreductase	1668	1797	1985	607	544	571	1.08462	5.33405e-06
BT_3048	hypothetical protein	66	114	82	119	136	138	-1.14372	5.47581e-06
BT_0224	hypothetical protein	51	50	44	4	5	9	2.2548	5.63404e-06
BT_2389	transporter	2119	2449	2032	880	736	705	0.925289	5.65599e-06
BT_0920	DNA-binding/iron metalloprotein/AP endonuclease	155	190	147	47	54	52	1.10152	5.68761e-06
BT_0556	carbamoyl phosphate synthase small subunit	263	344	176	65	64	64	1.40349	5.73215e-06
BT_3191	hypothetical protein	306	446	223	584	519	521	-1.28921	5.94353e-06
BT_0555	amidophosphoribosyltransferase	680	934	520	217	233	185	1.14265	6.01252e-06
BT_4537	hypothetical protein	97	138	151	25	39	46	1.23004	6.01252e-06
BT_4661	hypothetical protein	62	102	109	22	20	25	1.42429	6.01252e-06
BT_3288	hypothetical protein	64	86	68	10	19	24	1.43955	6.07509e-06
BT_4523	type I restriction enzyme EcoR124II protein	69	96	127	17	26	26	1.48221	6.07509e-06
BT_3450	UDP-N-acetylmuramoylalanine--D-glutamate ligase	126	193	128	36	56	51	1.05541	6.12188e-06
BT_3737	hypothetical protein	1020	964	1151	294	247	210	1.4497	6.16749e-06
BT_3777	hypothetical protein	5	6	9	18	24	26	-2.1159	6.16749e-06
BT_2091	methylmalonyl-CoA mutase small subunit	831	1105	1132	320	369	400	0.921965	6.48318e-06
BT_4651	endonuclease IV	528	521	534	196	155	195	0.973563	6.48318e-06
BT_1046	hypothetical protein	196	212	487	53	49	84	1.67131	6.53386e-06
BT_0174	hypothetical protein	225	388	250	54	80	111	1.22557	6.6587e-06
BT_0618	Na+-transporting NADH:ubiquinone oxidoreductase electron transport complex protein RnfC	139	279	104	32	33	51	1.53373	6.76358e-06
BT_4653	glucose/galactose transporter	19	31	27	4	2	1	2.52062	6.76358e-06
BT_1142	hypothetical protein	555	644	621	864	885	987	-1.12113	6.94937e-06
BT_1952	iron ABC transporter substrate-binding protein	25	58	28	81	92	69	-1.66163	6.95087e-06
BT_0312	2-oxoisovalerate dehydrogenase subunit beta	3573	3819	3132	1184	1006	938	1.16023	6.97073e-06
BT_1425	hypothetical protein	138	187	192	184	219	235	-0.855847	6.98695e-06
BT_1361	recombination protein RecN	164	241	125	32	46	44	1.49366	7.59173e-06
BT_1860	isopropylmalate isomerase large subunit	37	49	40	68	69	79	-1.30637	8.27155e-06
BT_2525	cephalosporin-C deacetylase	13	23	15	47	53	41	-1.94068	8.45839e-06
BT_0866	hypothetical protein	144	253	255	24	42	76	1.59231	8.56308e-06
BT_3139	hypothetical protein	22	39	31	58	65	51	-1.45879	8.58201e-06
BT_t41	tRNA	5	14	6	24	31	18	-1.96833	8.58201e-06
BT_1691	fructose-bisphosphate aldolase	1108	1648	1899	483	559	670	0.870647	8.95844e-06
BT_0068	hypothetical protein	4	4	2	9	20	19	-2.47169	9.32712e-06
BT_1207	glycerate dehydrogenase	159	158	182	53	51	43	1.17968	9.32712e-06
BT_1271	30S ribosomal protein S16	122	198	145	50	53	59	0.928746	9.32712e-06
BT_2890	transposase	76	94	84	23	15	19	1.53754	9.33629e-06
BT_3723	outer membrane protein OmpH	470	662	547	156	223	259	0.830846	9.33629e-06
BT_1157	Na(+)-translocating NADH-quinone reductase subunit D	87	143	193	18	28	28	1.8619	9.47094e-06
BT_4047	hypothetical protein	4380	5198	4538	1715	1531	1375	1.02048	9.5443e-06
BT_2738	50S ribosomal protein L11	242	373	385	98	113	128	0.976504	9.5443e-06
BT_1813	hypothetical protein	308	429	429	131	151	154	0.842788	9.9168e-06
BT_2394	hypothetical protein	32	61	56	7	6	9	2.09097	1.01271e-05
BT_3717	ornithine carbamoyltransferase	1032	1381	1220	477	459	404	0.84998	1.0822e-05
BT_2851	alpha-galactosidase	84	107	76	23	24	22	1.35532	1.09217e-05
BT_4081	hypothetical protein	101	95	103	24	21	38	1.28641	1.09217e-05
BT_1964	hypothetical protein	98	69	59	135	165	141	-1.44356	1.10571e-05
BT_3282	hypothetical protein	42	62	69	8	9	11	1.94972	1.11765e-05
BT_3018	mechanosensitive ion channel MscS	1018	1077	794	343	284	228	1.16017	1.14771e-05
BT_1554	alanine dehydrogenase	856	1160	1214	1395	1400	1501	-0.965627	1.17961e-05
BT_2567	permease	186	189	138	34	40	48	1.47057	1.17961e-05
BT_0695	ABC transporter permease	89	96	73	147	162	160	-1.3734	1.18396e-05
BT_4054	transcriptional regulator	98	151	194	33	40	55	1.20863	1.20536e-05
BT_4036	hypothetical protein	107	157	155	168	178	171	-0.867167	1.20872e-05
BT_0628	hypothetical protein	100	208	85	25	36	31	1.45189	1.26408e-05
BT_4161	hypothetical protein	56	81	68	87	100	102	-1.04625	1.26408e-05
BT_0904	hypothetical protein	51	59	80	13	5	17	1.76192	1.27576e-05
BT_3946	ribulose-phosphate 3-epimerase	531	643	463	228	135	153	1.06566	1.27576e-05
BT_2780	membrane-associated protein	1	10	4	20	14	24	-2.29586	1.27855e-05
BT_1580	lactoylglutathione lyase	185	223	235	77	53	82	1.02455	1.36044e-05
BT_1688	biotin carboxyl carrier protein	124	205	232	28	47	39	1.65722	1.36044e-05
BT_1444	hypothetical protein	25	63	28	2	4	9	2.15957	1.37e-05
BT_0653	thiamine biosynthesis protein ThiS	105	130	93	21	33	27	1.40518	1.38448e-05
BT_4539	hypothetical protein	69	71	73	14	12	20	1.59845	1.47437e-05
BT_3408	ABC transporter permease	568	747	518	205	186	177	1.09028	1.49546e-05
BT_1687	hypothetical protein	196	310	438	59	69	91	1.49747	1.59802e-05
BT_2905	hypothetical protein	89	136	144	32	32	44	1.186	1.59802e-05
BT_2144	oxidoreductase	60	90	84	99	98	125	-1.00973	1.66865e-05
BT_4040	galactose oxidase	452	700	651	140	172	230	1.15315	1.70588e-05
BT_1662	molybdenum transport ATP-binding protein	82	99	75	20	27	21	1.31292	1.72886e-05
BT_1197	RNA polymerase ECF-type sigma factor	2434	2983	2689	924	989	1100	0.860194	1.80426e-05
BT_2157	hypothetical protein	193	264	273	74	61	89	1.12404	1.85234e-05
BT_0350	xylulose kinase	56	91	59	10	20	20	1.42634	1.85588e-05
BT_0368	alpha-L-arabinofuranosidase	41	51	39	59	92	76	-1.31769	1.85704e-05
BT_4115	hypothetical protein	47	63	62	120	111	132	-1.57417	1.85704e-05
BT_4247	hypothetical protein	982	1214	2354	214	254	354	1.82673	1.92169e-05
BT_1247	hypothetical protein	140	192	177	201	204	226	-0.866324	1.95817e-05
BT_0837	ATP-dependent protease	167	276	209	65	81	98	0.836719	1.96935e-05
BT_2166	two-component system sensor histidine kinase	2582	2967	2305	886	825	764	1.07718	1.98457e-05
BT_4339	glutamine synthetase	14	24	14	25	43	40	-1.55675	2.2113e-05
BT_4385	di-tripeptide ABC transporter	10	8	9	23	18	28	-1.79243	2.28699e-05
BT_3064	hypothetical protein	135	169	168	226	206	223	-1.02134	2.31698e-05
BT_3486	N-acetylgalactosamine-6-sulfatase	31	48	50	80	61	122	-1.52175	2.32202e-05
BT_0781	hypothetical protein	244	289	299	310	293	391	-0.799502	2.32428e-05
BT_2527	uridine kinase	898	1146	1014	376	380	308	0.930909	2.32428e-05
BT_0422	threonyl-tRNA synthetase	720	1020	654	295	322	337	0.749017	2.3649e-05
BT_0499	cation efflux system protein	259	336	263	105	80	90	1.04761	2.37337e-05
BT_0957	hypothetical protein	54	74	58	6	18	17	1.51465	2.39727e-05
BT_0865	chitobiase	161	260	256	42	64	74	1.30831	2.42164e-05
BT_2369	hypothetical protein	174	222	165	64	58	80	0.90114	2.44719e-05
BT_4304	glycosyltransferase	2421	3047	3310	1099	1072	1156	0.826089	2.44719e-05
BT_4327	hypothetical protein	945	1257	982	387	398	436	0.808001	2.46554e-05
BT_1923	O-acetylhomoserine (thiol)-lyase	140	224	165	54	62	65	0.961045	2.5548e-05
BT_1624	secreted sulfatase	476	518	372	139	166	149	1.0178	2.6405e-05
BT_2781	mannose-1-phosphate guanylyltransferase	154	249	217	307	266	272	-1.01718	2.68295e-05
BT_3215	hypothetical protein	21	32	28	3	4	4	2.06218	2.84318e-05
BT_3524	alpha-1,6-mannanase	17	17	19	33	51	83	-2.01997	2.84527e-05
BT_0236	hypothetical protein	61	96	93	23	23	23	1.2406	2.99426e-05
BT_r02	23S ribosomal RNA	63	87	98	134	164	149	-1.37317	2.99426e-05
BT_3332	hypothetical protein	101	125	103	29	31	31	1.26536	3.01905e-05
BT_1165	hypothetical protein	46	80	90	12	15	23	1.49168	3.09462e-05
BT_0276	hypothetical protein	41	33	44	7	5	9	1.81907	3.12111e-05
BT_2393	hypothetical protein	56	87	90	12	22	16	1.60161	3.12111e-05
BT_4227	hypothetical protein	3	9	8	30	45	63	-2.77836	3.12111e-05
BT_1451	hypothetical protein	159	189	60	30	25	34	1.55485	3.21464e-05
BT_0418	porin	7881	11370	11218	3864	3917	4515	0.733515	3.21516e-05
BT_2494	ABC transporter ATP-binding protein	31	45	34	57	55	68	-1.2426	3.23312e-05
BT_4533	hypothetical protein	66	84	101	19	20	29	1.2924	3.23312e-05
BT_1445	biotin synthesis protein bioC	28	40	39	3	6	7	2.02268	3.2553e-05
BT_2626	hypothetical protein	450	604	650	855	928	1286	-1.35345	3.30172e-05
BT_2829	arginyl-tRNA synthetase	456	593	516	198	227	256	0.63721	3.30954e-05
BT_2920	hypothetical protein	113	134	165	30	19	54	1.42533	3.31833e-05
BT_1383	oxidoreductase, aldo/keto reductase	849	1053	850	359	343	320	0.846988	3.4532e-05
BT_3403	transcription elongation factor NusA	243	387	272	373	327	401	-0.855713	3.4532e-05
BT_0008	hypothetical protein	129	207	147	201	265	227	-1.0801	3.48835e-05
BT_0106	hypothetical protein	96	103	73	24	21	31	1.24929	3.49289e-05
BT_1204	hypothetical protein	317	372	326	131	125	152	0.750749	3.50257e-05
BT_4719	hypothetical protein	162	180	179	261	225	268	-1.06783	3.53854e-05
BT_2211	hypothetical protein	56	100	54	7	16	22	1.60232	3.5581e-05
BT_2189	aminopeptidase	47	48	61	62	75	89	-1.06099	3.56784e-05
BT_0897	heat shock protein 90	931	1002	865	261	335	439	0.890481	3.59694e-05
BT_1575	D-lactate dehydrogenase	963	1203	1097	451	427	421	0.751836	3.59694e-05
BT_2906	hypothetical protein	41	41	62	6	12	10	1.72299	3.59694e-05
BT_2264	hypothetical protein	984	1337	1285	1187	1397	1790	-0.821391	3.60252e-05
BT_2898	endo-1,4-beta-xylanase D	34	38	28	63	63	59	-1.40255	3.7546e-05
BT_3115	proline dehydrogenase	201	333	244	357	370	375	-1.06611	3.79792e-05
BT_0060	polysaccharide export protein	1	3	0	10	13	8	-2.7786	3.79875e-05
BT_0304	acriflavine resistance protein A	592	636	426	195	187	173	0.997576	3.79875e-05
BT_3521	alpha-1,6-mannanase	71	87	69	15	18	28	1.30598	3.80139e-05
BT_4554	purine nucleoside phosphorylase II	1296	1546	1087	516	468	474	0.852712	3.85193e-05
BT_1338	dTDP-4-dehydrorhamnose 3,5-epimerase	102	146	221	28	40	45	1.44192	3.85603e-05
BT_3445	cell division protein FtsA	401	561	279	128	117	124	1.1451	4.06205e-05
BT_0589	inner membrane protein translocase component YidC	199	288	238	75	77	90	0.995871	4.13157e-05
BT_0050	glycosyltransferase	2	3	6	5	16	30	-2.37729	4.17045e-05
BT_1535	ABC transporter ATP-binding protein	19	27	42	62	53	96	-1.70578	4.28163e-05
BT_3280	hypothetical protein	16	21	39	2	2	2	2.66954	4.28952e-05
BT_3843	ATP-dependent protease ATP-binding subunit ClpX	196	261	282	70	91	105	0.902359	4.49595e-05
BT_2087	hypothetical protein	827	1515	1283	1381	1406	1345	-0.775908	4.55487e-05
BT_1103	RNA polymerase ECF-type sigma factor	335	521	575	125	144	172	1.11043	4.58317e-05
BT_3516	arabinan endo-1,5-alpha-L-arabinosidase A	49	88	53	68	93	122	-1.11625	4.83152e-05
BT_1483	two-component system sensor histidine kinase	51	61	52	70	87	91	-1.12941	4.87803e-05
BT_4325	hypothetical protein	34	47	56	9	6	15	1.53008	4.87803e-05
BT_1351	glucose-1-phosphate cytidylyltransferase	99	170	187	36	35	39	1.41657	5.05046e-05
BT_1620	hypothetical protein	67	56	141	15	17	21	1.70691	5.33554e-05
BT_1328	hypothetical protein	3477	4083	3915	1446	1324	1471	0.863507	5.42886e-05
BT_0273	hypothetical protein	26	25	36	3	4	4	2.17817	5.44586e-05
BT_1076	two-component system response regulator	12	27	27	38	44	54	-1.55021	5.46961e-05
BT_4243	oxidoreductase	424	667	846	177	184	248	1.08458	5.46961e-05
BT_1375	aspartokinase	207	326	268	95	94	123	0.782868	5.52584e-05
BT_2715	50S ribosomal protein L5	112	163	163	29	40	50	1.27595	5.53819e-05
BT_4294	hypothetical protein	20	19	26	1	4	1	2.57758	5.58314e-05
BT_1052	anti-sigma factor	293	328	261	115	104	112	0.844506	5.61034e-05
BT_3991	alpha-1,2-mannosidase	215	336	265	73	102	110	0.935076	6.03488e-05
BT_3562	hypothetical protein	5436	6918	9560	1988	2211	2986	1.04151	6.06959e-05
BT_3190	RNA polymerase ECF-type sigma factor	157	205	135	247	236	249	-1.10298	6.08542e-05
BT_1971	catalase	2300	2986	1742	779	775	811	0.98425	6.19461e-05
BT_2083	hypothetical protein	350	447	286	112	121	138	0.967278	6.27188e-05
BT_r14	23S ribosomal RNA	16	17	17	31	43	38	-1.62926	6.48238e-05
BT_3903	hypothetical protein	759	964	748	313	326	281	0.840842	6.62256e-05
BT_3470	dehydrogenase	63	96	120	17	17	36	1.40778	6.65241e-05
BT_4655	hypothetical protein	36	55	27	9	3	9	1.79665	6.68646e-05
BT_1806	acyl-CoA dehydrogenase	500	760	429	169	196	190	1.0067	7.03216e-05
BT_0277	hypothetical protein	34	36	53	7	5	13	1.65025	7.09632e-05
BT_0627	hypothetical protein	121	182	150	36	46	59	1.09684	7.13854e-05
BT_3444	cell division protein FtsZ	664	851	383	164	157	151	1.38055	7.22344e-05
BT_0305	aminoglycoside efflux pump	1410	1705	1107	545	409	369	1.06775	7.31759e-05
BT_3508	hypothetical protein	40	70	61	77	68	113	-1.13288	7.31759e-05
BT_2796	hypothetical protein	140	239	267	65	68	78	1.01665	7.67692e-05
BT_3252	hypothetical protein	29	49	26	8	4	5	1.89744	7.89404e-05
BT_3872	ribosomal large subunit pseudouridine synthase B	755	941	513	201	225	205	1.20297	7.94838e-05
BT_0806	isoleucyl-tRNA synthetase	374	584	589	170	202	243	0.75678	8.0663e-05
BT_1345	glycosyltransferase	139	151	236	41	43	55	1.32641	8.26179e-05
BT_3725	hypothetical protein	148	239	178	51	64	76	0.973755	8.26179e-05
BT_0793	xylose isomerase	567	557	370	157	130	130	1.24692	8.35483e-05
BT_1995	hypothetical protein	61	80	113	112	115	162	-1.13822	8.35483e-05
BT_1536	ABC transporter permease	56	89	89	125	163	188	-1.51272	8.53834e-05
BT_0185	hypothetical protein	149	171	119	50	49	46	1.0091	8.54112e-05
BT_3193	coenzyme A transferase	83	164	103	19	40	43	1.17157	8.55287e-05
BT_2774	adenylate cyclase	42	42	40	71	54	71	-1.18571	8.58271e-05
BT_1300	hypothetical protein	159	212	214	65	68	70	0.947425	8.64539e-05
BT_0040	hypothetical protein	3	4	3	10	13	18	-2.31995	8.6813e-05
BT_2967	hypothetical protein	38	71	59	14	9	16	1.47266	8.69076e-05
BT_1581	hypothetical protein	31	43	25	46	44	67	-1.18873	8.85627e-05
BT_4541	typeI restriction modification DNA specificity protein	32	40	58	2	6	10	2.10555	9.26217e-05
BT_1100	alpha-glucan phosphorylase	1733	2468	1704	745	789	782	0.76636	9.39376e-05
BT_1420	hypothetical protein	63	52	71	17	14	8	1.60029	9.49863e-05
BT_1502	hypothetical protein	865	1328	1675	273	343	513	1.19421	9.72543e-05
BT_0677	thioredoxin	611	729	801	258	238	333	0.810046	9.8956e-05
BT_0872	aspartyl-tRNA synthetase	413	594	454	203	199	222	0.650474	9.94615e-05
BT_1348	CDP-abequose synthase	60	82	116	18	17	26	1.45364	9.94615e-05
BT_4084	hypothetical protein	89	97	150	33	26	38	1.20597	9.94615e-05
BT_1579	hypothetical protein	277	338	231	99	114	102	0.849274	0.000102186
BT_0274	hypothetical protein	12	15	33	0	0	5	2.49914	0.000103997
BT_0338	hypothetical protein	6	8	8	11	22	29	-1.89206	0.000104296
BT_2459	beta-hexosaminidase	41	77	56	80	76	103	-1.12289	0.000104317
BT_3443	hypothetical protein	187	287	157	58	52	66	1.226	0.000106699
BT_4504	hypothetical protein	104	110	173	22	35	52	1.24135	0.000108063
BT_2268	hypothetical protein	1469	1698	1534	1593	1699	2199	-0.759573	0.000109204
BT_0177	hypothetical protein	137	197	220	271	220	334	-1.10783	0.000113262
BT_1886	hypothetical protein	21	50	50	51	69	90	-1.30509	0.000113262
BT_4624	multiple promoter invertase	57	87	87	18	17	30	1.23153	0.000114924
BT_0543	glutamine synthetase	28	40	34	8	7	1	1.93493	0.000117828
BT_2125	hypothetical protein	512	574	363	718	597	723	-1.02636	0.000121177
BT_1107	ferritin	542	729	613	201	198	254	0.953728	0.000125126
BT_1748	hypothetical protein	827	880	837	293	288	245	1.03733	0.000125804
BT_1532	ABC transporter permease	113	130	105	242	253	154	-1.41931	0.000129208
BT_2452	hypothetical protein	533	762	900	44	83	135	2.26986	0.000129208
BT_4046	hypothetical protein	141	190	212	182	194	257	-0.767215	0.000129208
BT_1102	NA	1137	1830	992	469	499	481	0.850243	0.000129208
BT_3661	alpha-glucosidase	88	121	79	149	135	108	-1.0104	0.000130073
BT_3522	hypothetical protein	70	77	70	20	11	26	1.33269	0.000132105
BT_3620	AmpG protein, beta-lactamase induction signal transducer	27	26	23	4	3	3	2.17137	0.000132105
BT_2454	hypothetical protein	43	61	74	7	8	12	2.00232	0.000139872
BT_1059	UDP-glucose 4-epimerase	121	180	140	152	167	189	-0.763346	0.000140776
BT_1486	hypothetical protein	109	179	161	194	348	413	-1.55826	0.000140776
BT_1339	undecaprenyl-phosphate alpha-N-acetylglucosaminyltransferase	86	101	142	21	24	40	1.3594	0.00014503
BT_1553	hypothetical protein	17	24	27	1	1	5	2.29081	0.000147374
BT_0311	lipoamide acyltransferase component of branched-chain alpha-keto acid dehydrogenase complex	4122	4154	2981	1359	1087	997	1.11511	0.000148888
BT_2573	glutamate/gamma-aminobutyrate anti-porter	947	1318	969	277	347	380	1.09558	0.000161924
BT_0693	hypothetical protein	17	19	16	33	41	33	-1.52066	0.000167129
BT_1183	two-component system sensor histidine kinase/response regulator	489	688	421	160	181	230	0.909618	0.00017394
BT_3407	ABC transporter ATP-binding protein	502	574	408	188	169	135	0.996583	0.000176107
BT_2267	integrase protein	96	91	88	21	24	38	1.1409	0.000178962
BT_1344	glycosyltransferase	148	147	251	52	35	53	1.35995	0.000186757
BT_1089	lipoate-protein ligase B	58	88	39	88	112	88	-1.1857	0.000195308
BT_1347	hypothetical protein	45	64	83	13	13	19	1.45045	0.000204121
BT_1374	diaminopimelate decarboxylase	79	143	96	23	30	36	1.2229	0.000208008
BT_3738	two-component system sensor histidine kinase/response regulator	46	70	74	78	85	101	-1.01761	0.000208238
BT_1619	hypothetical protein	54	58	155	24	13	18	1.63078	0.000211076
BT_1509	integrase	364	419	305	135	130	125	0.899585	0.000213141
BT_3452	UDP-N-acetylmuramoylalanyl-D-glutamate--2,6-diaminopimelate ligase	140	236	119	52	49	50	1.09568	0.000215904
BT_1576	hypothetical protein	3859	4729	4473	1896	1595	1626	0.769732	0.000218572
BT_2710	30S ribosomal protein S5	437	486	441	126	148	199	0.970339	0.000222221
BT_3482	hypothetical protein	17	33	28	29	47	92	-1.5713	0.000223817
BT_3088	hypothetical protein	36	39	30	5	6	10	1.67267	0.000227533
BT_2695	hypothetical protein	329	470	266	457	542	423	-0.980296	0.00022899
BT_2838	hypothetical protein	49	87	60	18	15	24	1.14855	0.00022899
BT_3730	regulatory protein	223	264	172	89	62	57	1.05609	0.000231188
BT_0977	hypothetical protein	2	5	1	14	13	11	-2.39118	0.000231618
BT_3384	hypothetical protein	61	84	65	78	91	103	-0.919049	0.000238895
BT_4006	phosphatidate cytidylyltransferase	233	315	238	96	84	67	1.05489	0.000242523
BT_4689	pullulanase	64	91	98	17	28	28	1.16537	0.00024423
BT_3172	two-component system sensor histidine kinase/response regulator	97	143	150	161	156	178	-0.898736	0.000245353
BT_1011	hypothetical protein	6	3	2	12	11	19	-2.1627	0.000259181
BT_3933	chorismate mutase	20	37	34	2	7	7	1.76771	0.000265671
BT_4416	Cu2+ homeostasis protein CutC	109	129	92	33	34	33	1.12569	0.000266541
BT_0423	translation initiation factor IF-3	191	259	259	78	105	99	0.756181	0.000266541
BT_2095	surface layer protein	41	53	36	78	61	77	-1.25312	0.000266572
BT_1162	hypothetical protein	87	104	79	27	33	29	1.00914	0.000268967
BT_0694	ABC transporter ATP-binding protein	23	30	23	39	50	47	-1.34617	0.000272702
BT_1561	hypothetical protein	96	145	103	172	143	136	-0.959247	0.000278336
BT_4307	glycogen synthase	25	36	28	34	43	52	-1.06254	0.000279307
BT_3270	anti-sigma factor	15	18	16	32	25	33	-1.37923	0.000280935
BT_1105	NA	4027	5260	3319	1555	1438	1232	0.973215	0.000282349
BT_4316	hypothetical protein	11	26	18	1	1	4	2.22235	0.000299753
BT_3851	DNA mismatch repair protein mutL	146	235	189	64	67	62	0.957998	0.000307359
BT_1373	ferritin	6963	8013	9017	3437	3001	3073	0.75945	0.000310152
BT_4082	hypothetical protein	51	49	82	8	16	22	1.39335	0.000326632
BT_0502	TonB-dependent outer membrane receptor	37	59	53	9	14	16	1.31363	0.000326752
BT_1659	fructose-bisphosphate aldolase	8069	9063	7815	3392	2723	2262	0.97468	0.000326752
BT_3743	hypothetical protein	211	300	293	65	73	102	1.15531	0.000328166
BT_4637	inorganic phosphate transporter	156	172	129	53	40	71	0.917417	0.000328166
BT_3241	hypothetical protein	1630	2288	2903	650	727	1041	0.92935	0.000331519
BT_2119	hypothetical protein	306	368	257	111	112	77	1.03332	0.000335939
BT_3525	hypothetical protein	17	30	23	43	52	90	-1.81129	0.000338425
BT_4418	hypothetical protein	176	272	296	305	259	295	-0.775583	0.000340924
BT_3173	hypothetical protein	9	11	19	34	22	31	-1.62934	0.000341497
BT_1151	hypothetical protein	116	141	172	29	55	50	1.10435	0.000355194
BT_1020	hypothetical protein	19	52	40	52	56	57	-1.13317	0.000358232
BT_1484	hypothetical protein	149	257	171	177	189	277	-0.715079	0.000368672
BT_1148	NADH dehydrogenase/NAD(P)H nitroreductase	82	133	90	92	109	148	-0.748326	0.000373463
BT_2201	hypothetical protein	46	53	69	12	14	19	1.30286	0.000388065
BT_3291	hypothetical protein	12	17	23	20	31	57	-1.50397	0.000388065
BT_3914	hypothetical protein	19	28	32	34	41	50	-1.18324	0.000390548
BT_1954	surface layer protein	57	105	43	140	121	132	-1.46091	0.00039295
BT_1196	pyruvate carboxylase subunit B	28893	33979	21432	11781	8446	7317	1.00496	0.00039505
BT_2453	hypothetical protein	37	43	86	7	17	9	1.67099	0.000397077
BT_1322	ABC transporter permease	82	81	51	150	116	99	-1.28665	0.000397376
BT_3501	alpha-1,6-mannanase	1	3	12	9	17	22	-1.91896	0.000408159
BT_3654	beta-galactosidase	80	155	87	145	182	142	-1.11115	0.000409126
BT_4698	hypothetical protein	1623	1826	904	492	437	371	1.13563	0.000409952
BT_0172	hypothetical protein	21	18	25	5	1	3	2.03202	0.000420234
BT_0778	hypothetical protein	831	815	746	321	295	285	0.841109	0.000422545
BT_3772	ribosomal large subunit pseudouridine synthase D	17	37	19	33	40	41	-1.18205	0.000430734
BT_3767	L-1,2-propanediol oxidoreductase	268	354	272	103	127	123	0.768355	0.000449255
BT_3512	glutaminase A	13	21	21	22	34	49	-1.41406	0.000458775
BT_4324	hypothetical protein	43	58	43	9	13	17	1.26791	0.000460351
BT_0201	histidinol dehydrogenase	116	162	175	146	174	226	-0.810701	0.000495642
BT_0227	hypothetical protein	866	952	1459	240	329	499	1.06387	0.000508064
BT_1956	cell surface protein	403	697	252	725	728	761	-1.25662	0.00051198
BT_2814	dihydrodipicolinate synthase	5	16	9	16	27	27	-1.69338	0.000523176
BT_1534	hypothetical protein	19	27	50	37	60	86	-1.39418	0.000542791
BT_3574	hypothetical protein	91	94	161	16	31	34	1.48121	0.000544472
BT_0249	5-methyltetrahydrofolate--homocysteine methyltransferase	271	352	298	92	124	103	0.940421	0.000560288
BT_0541	polyphosphate kinase	39	47	25	5	11	8	1.50861	0.000567934
BT_0805	hypothetical protein	308	347	290	105	103	138	0.885594	0.000585235
BT_1560	nicotinate-nucleotide pyrophosphorylase	103	203	128	150	157	186	-0.75876	0.000587332
BT_3103	hypothetical protein	52	79	73	18	14	29	1.14967	0.000599288
BT_4699	haloacid dehalogenase	2167	2363	1284	727	631	604	0.979547	0.000606159
BT_2727	50S ribosomal protein L3	226	432	314	88	106	146	0.919849	0.000617466
BT_1597	two-component system sensor histidine kinase	3	6	3	11	8	16	-1.85193	0.000622066
BT_4255	DNA repair protein RecF	117	212	148	156	175	192	-0.704903	0.000622066
BT_0417	hypothetical protein	166	188	84	47	42	29	1.25757	0.000633544
BT_2711	50S ribosomal protein L18	200	221	241	64	63	90	1.03706	0.000652039
BT_2040	hypothetical protein	79	93	66	22	28	21	1.13653	0.000662706
BT_2569	RNA polymerase ECF-type sigma factor	2477	2732	3445	1107	977	1004	0.905707	0.000662706
BT_0187	hypothetical protein	1938	2335	2025	955	814	848	0.689769	0.000664227
BT_0641	hypothetical protein	481	466	489	198	195	239	0.637579	0.000682329
BT_1006	nitroreductase	739	880	886	349	326	291	0.790522	0.000690536
BT_2361	hypothetical protein	25	29	33	40	39	46	-1.05	0.000694181
BT_3649	modulator of DNA gyrase	349	526	371	156	157	174	0.769609	0.000697178
BT_4361	hypothetical protein	93	109	114	106	154	150	-0.907926	0.000706874
BT_3271	hypothetical protein	30	32	55	55	61	69	-1.17005	0.000709947
BT_2043	hypothetical protein	105	124	74	181	146	145	-1.17052	0.00073517
BT_2977	peptidyl-prolyl isomerase	159	274	257	58	95	109	0.815766	0.000758938
BT_0903	hypothetical protein	25	31	40	5	8	8	1.49854	0.0007647
BT_1793	integrase protein	122	165	101	44	45	51	0.88451	0.000778357
BT_4614	hypothetical protein	4198	4452	3472	1774	1562	1586	0.73166	0.000780897
BT_0330	ketoisovalerate oxidoreductase subunit vorA	198	264	162	85	71	71	0.865425	0.000787265
BT_0875	beta-ureidopropionase	115	183	115	45	51	38	1.00481	0.000791839
BT_3413	hypothetical protein	396	582	645	617	640	766	-0.867678	0.000792057
BT_3945	methionyl-tRNA formyltransferase	787	801	342	219	183	97	1.30519	0.000796347
BT_0310	lipoate-protein ligase A	464	455	378	192	138	138	0.890248	0.000809496
BT_1259	choloylglycine hydrolase	810	932	496	299	237	218	0.970747	0.000818976
BT_4370	hemolysin	42	70	56	16	11	19	1.23796	0.000827501
BT_0200	ATP phosphoribosyltransferase	63	45	52	63	83	92	-1.06415	0.000833999
BT_1885	ATP-dependent RNA helicase	6	11	15	20	24	29	-1.57293	0.00083705
BT_2739	transcription anti-termination protein	417	652	675	188	237	290	0.71424	0.00083705
BT_1356	capsule polysaccharide export protein	444	734	425	192	202	201	0.827536	0.000857888
BT_3913	hypothetical protein	20	32	45	35	59	49	-1.09288	0.000857888
BT_0626	phenylalanyl-tRNA synthetase subunit beta	223	334	239	80	106	134	0.743892	0.000880412
BT_2272	hypothetical protein	4249	5197	5793	2206	1927	2151	0.703761	0.000886597
BT_3292	beta-glucuronidase	36	52	72	87	103	173	-1.61078	0.000886597
BT_4650	voltage-gated chloride channel protein	243	256	195	102	73	86	0.83585	0.000888971
BT_1321	phosphate ABC transporter ATP-binding protein	52	31	59	59	80	74	-1.07572	0.000898855
BT_2747	3-deoxy-D-manno-octulosonic-acid transferase	128	199	183	56	61	78	0.808015	0.000931287
BT_3335	hypothetical protein	138	183	148	145	184	180	-0.673765	0.000942067
BT_2844	hypothetical protein	1322	1989	2398	650	743	959	0.710988	0.000960488
BT_1021	arabinosidase	3	3	10	14	17	14	-1.85723	0.000992544
BT_2717	50S ribosomal protein L14	58	101	93	18	22	39	1.06689	0.000999356
BT_1993	cell wall-associated protein	205	323	244	283	285	292	-0.72691	0.00100313
BT_0361	hypothetical protein	77	121	58	146	154	105	-1.21178	0.0010065
BT_3581	dehydrogenase	83	105	71	27	26	29	1.0723	0.00101427
BT_4458	pyridoxamine kinase	172	201	152	64	72	60	0.837925	0.00101926
BT_2081	hypothetical protein	470	520	355	179	152	140	0.924361	0.00102034
BT_3683	beta-glucanase	73	82	56	88	84	92	-0.865252	0.00105369
BT_1895	hypothetical protein	380	599	258	109	136	147	1.05003	0.00105421
BT_0014	two-component system histidine kinase with response regulator receiver domain	9	10	6	17	17	18	-1.51134	0.00106127
BT_1896	cell surface antigen	2061	3247	2997	769	919	1256	0.916476	0.00107687
BT_2577	hypothetical protein	227	288	219	85	95	119	0.730419	0.00108415
BT_0873	sulfatase	66	82	102	26	21	29	1.11112	0.00108637
BT_1069	transcriptional regulator	67	112	85	33	18	25	1.16695	0.00109435
BT_1343	capsule biosynthesis protein	70	78	126	21	20	37	1.22175	0.00109529
BT_1178	hypothetical protein	26	34	37	45	39	53	-1.02946	0.00111701
BT_3382	hypothetical protein	135	138	206	49	45	65	1.01792	0.00111701
BT_3804	transport protein, multidrug efflux protein	77	163	109	31	45	33	1.04335	0.00114876
BT_4083	hypothetical protein	36	34	52	4	13	12	1.45387	0.00115692
BT_1911	7-alpha-hydroxysteroid dehydrogenase	158	209	165	53	67	58	0.975206	0.00116576
BT_2999	helicase IV	22	29	36	39	43	49	-1.11106	0.00119483
BT_0834	hypothetical protein	14	44	33	5	5	9	1.5297	0.00121053
BT_4058	NADH dehydrogenase I subunit N	34	28	32	9	4	9	1.44022	0.00121053
BT_2517	4-hydroxy-3-methylbut-2-en-1-yl diphosphate synthase	363	504	230	104	133	127	0.993302	0.00123175
BT_1740	hypothetical protein	139	157	154	52	70	52	0.79783	0.00123824
BT_3714	hypothetical protein	47	87	63	18	17	26	1.08133	0.00125583
BT_4005	hypothetical protein	991	1128	850	1224	1377	1602	-1.01777	0.00129406
BT_3279	hypothetical protein	41	62	84	14	14	23	1.27172	0.00129763
BT_0564	ABC transporter permease	34	47	36	7	8	15	1.34781	0.00133406
BT_4465	hypothetical protein	602	666	452	793	840	938	-1.09163	0.00133406
BT_0727	hypothetical protein	184	211	207	77	70	87	0.796144	0.00135046
BT_1369	hypothetical protein	94	127	112	41	35	42	0.912713	0.00135046
BT_2197	anti-sigma factor	29	22	34	48	38	41	-1.09237	0.00135888
BT_0569	hypothetical protein	69	86	70	15	23	34	1.07403	0.0013851
BT_1320	transcriptional regulator, phosphate uptake regulation	73	84	81	114	98	107	-0.960222	0.0013851
BT_0816	hypothetical protein	721	843	800	348	296	305	0.738426	0.00141963
BT_3902	hypothetical protein	770	946	621	317	299	288	0.786381	0.00141963
BT_4569	hypothetical protein	20	33	22	31	41	45	-1.16846	0.00141963
BT_2712	50S ribosomal protein L6	197	281	264	74	84	117	0.857319	0.00143899
BT_1323	ABC transporter permease	500	428	333	616	531	615	-0.989993	0.00144652
BT_1683	hypothetical protein	72	129	128	95	152	188	-0.941019	0.00144652
BT_0278	hypothetical protein	57	50	88	22	15	22	1.13386	0.00144889
BT_4734	hypothetical protein	8	8	8	14	18	23	-1.62418	0.00144889
BT_3868	glycosyl hydrolase	228	281	384	100	121	103	0.881008	0.00146098
BT_4013	restriction endonuclease	7	6	4	11	5	25	-1.61265	0.00146253
BT_4718	aquaporin	286	495	166	476	538	357	-1.10701	0.00148304
BT_2511	transcriptional regulator	46	81	83	82	85	102	-0.910881	0.00148944
BT_0785	glutamine synthetase	322	429	366	354	379	409	-0.591057	0.001494
BT_1940	hypothetical protein	39	33	42	50	43	66	-0.990195	0.00151794
BT_3237	hypothetical protein	1000	1470	1797	394	501	696	0.857231	0.00151794
BT_3590	alpha-N-acetylglucosaminidase	81	82	72	15	24	39	1.03482	0.00157201
BT_2251	membrane fusion protein	13	8	12	19	14	29	-1.35759	0.00158966
BT_4667	beta-galactosidase	87	102	51	131	96	100	-0.990673	0.00159074
BT_3673	TonB	401	482	417	473	503	561	-0.783725	0.00161192
BT_2622	alpha-glucuronidase	109	142	140	150	172	265	-1.08785	0.00167639
BT_3953	hypothetical protein	24	40	29	5	6	10	1.49462	0.00167783
BT_2657	hypothetical protein	53	67	63	16	19	20	1.15385	0.00168571
BT_3823	hypothetical protein	639	791	587	247	277	263	0.778737	0.0016996
BT_1182	hypothetical protein	21	31	35	3	7	9	1.53732	0.00170049
BT_1078	transcriptional regulator	266	458	509	410	436	523	-0.714382	0.00170733
BT_1936	hypothetical protein	35	49	69	17	12	16	1.15218	0.00171976
BT_3877	30S ribosomal protein S2	419	567	511	169	208	258	0.673858	0.00173124
BT_3676	hypothetical protein	14	15	16	21	24	36	-1.3234	0.00173243
BT_4502	hypothetical protein	22	28	31	31	50	39	-1.0915	0.00173775
BT_2384	acetyltransferase	28	35	34	35	40	57	-0.967917	0.00177337
BT_1310	hypothetical protein	29	42	40	13	5	12	1.21422	0.00177854
BT_4572	phosphopyruvate hydratase	8427	10598	7336	3875	3600	3144	0.722448	0.00180274
BT_1366	hypothetical protein	668	826	415	934	823	636	-0.890062	0.00180626
BT_1056	hypothetical protein	22	46	48	5	6	16	1.47483	0.00184728
BT_1242	ABC transporter ATP-binding protein	100	138	87	32	41	48	0.841663	0.00185584
BT_3629	hypothetical protein	12	18	16	1	3	2	1.99736	0.00187908
BT_0643	RNA methyltransferase	40	80	58	52	81	79	-0.81248	0.0019023
BT_1493	hypothetical protein	1370	1369	1091	574	463	429	0.807797	0.0019023
BT_0199	hypothetical protein	62	79	81	97	77	102	-0.859031	0.00194365
BT_1368	UDP-N-acetylenolpyruvoylglucosamine reductase	265	370	191	90	93	63	1.1095	0.00194365
BT_3481	glutaminase A	2	8	6	13	12	20	-1.90913	0.00199382
BT_3846	peptidyl-prolyl cis-trans isomerase	50	79	63	21	18	21	1.06774	0.00200351
BT_0309	dihydrolipoamide dehydrogenase	2547	2454	1688	936	756	679	0.912804	0.00200729
BT_2212	magnesium chelatase subunit I ATPase	84	135	85	15	39	30	1.24041	0.00200729
BT_4474	hypothetical protein	188	273	225	251	248	288	-0.75495	0.00203392
BT_4007	metalloprotease FtsH	1124	1411	649	390	340	264	1.05518	0.0020365
BT_0820	hypothetical protein	43	69	37	62	56	66	-0.861328	0.00204849
BT_3401	hypothetical protein	268	340	393	330	338	406	-0.650495	0.00209259
BT_0989	two-component system sensor histidine kinase	8	15	11	20	21	20	-1.34465	0.00214488
BT_2145	ribonucleoside-diphosphate reductase subunit alpha	932	1311	754	347	369	427	0.807078	0.002159
BT_3388	hypothetical protein	57	79	75	15	29	25	1.01343	0.00216457
BT_0147	hypothetical protein	1853	2312	1727	865	799	885	0.635665	0.00227649
BT_3402	hypothetical protein	54	83	34	90	80	73	-1.05875	0.00232984
BT_1491	hypothetical protein	181	274	226	55	66	104	1.01373	0.0023929
BT_1966	AcrB/AcrD/AcrF family multidrug resistance protein	10	0	8	17	12	14	-1.60546	0.00240541
BT_1205	recombination factor protein RarA	203	275	162	83	82	70	0.845897	0.00246785
BT_4318	ATP-binding protein	16	31	42	4	8	6	1.57512	0.00248265
BT_4209	orotidine 5prime-phosphate decarboxylase	20	55	46	6	14	8	1.41746	0.0025325
BT_3446	cell division protein FtsQ	41	59	31	13	12	12	1.18677	0.00257101
BT_0303	patatin-like phospholipase	1742	2103	1623	876	749	659	0.672696	0.00257245
BT_4191	hypothetical protein	188	287	301	100	99	122	0.692994	0.00267086
BT_2503	hypothetical protein	935	1135	1488	1321	1351	1497	-0.772109	0.0026751
BT_1414	hypothetical protein	1952	2688	2881	219	287	428	2.13345	0.00269589
BT_2816	hypothetical protein	464	630	452	241	214	218	0.616317	0.00269589
BT_0255	hypothetical protein	200	263	384	341	345	425	-0.924457	0.00270759
BT_2886	transcriptional regulator	3	4	3	9	12	10	-1.88842	0.00270759
BT_4053	membrane transport protein	134	169	129	53	53	65	0.764489	0.00271031
BT_3145	hypothetical protein	193	288	235	82	94	120	0.701961	0.00271327
BT_2094	TonB-dependent receptor	34	60	37	49	70	59	-0.99137	0.00273043
BT_0869	hypothetical protein	249	363	170	269	286	307	-0.704195	0.00273396
BT_2606	hypothetical protein	37	61	43	54	74	53	-0.919091	0.00273396
BT_4358	hypothetical protein	451	748	858	268	257	295	0.737257	0.00274382
BT_4249	hypothetical protein	11	17	19	29	20	28	-1.21787	0.0027452
BT_0325	hypothetical protein	24	18	18	34	37	31	-1.24629	0.00274765
BT_4203	NA	341	367	208	94	111	97	1.00887	0.00274765
BT_1023	hypothetical protein	70	110	86	76	118	138	-0.858997	0.00275266
BT_0779	hypothetical protein	362	353	267	333	390	461	-0.78731	0.00280214
BT_4213	hypothetical protein	186	205	167	66	77	85	0.728613	0.00284547
BT_3819	hypothetical protein	210	322	203	93	107	78	0.797254	0.00284605
BT_3247	hypothetical protein	189	292	187	68	78	110	0.803243	0.00284927
BT_0981	two-component system sensor histidine kinase/response regulator	126	210	205	176	186	202	-0.62866	0.00286242
BT_4331	hypothetical protein	54	92	58	30	19	19	0.958586	0.00287145
BT_2498	outer membrane efflux protein	52	66	52	17	17	24	0.964457	0.00288762
BT_2500	hypothetical protein	149	161	309	333	380	360	-1.27662	0.00291029
BT_1106	fructose-bisphosphate aldolase	2358	3618	2224	1030	1037	1033	0.802893	0.00291757
BT_1250	outer membrane efflux protein	6	1	4	9	16	8	-1.84612	0.00292108
BT_3553	hypothetical protein	24	36	28	38	37	43	-0.965267	0.00292837
BT_0795	hypothetical protein	15	23	18	27	29	34	-1.19459	0.00300733
BT_2019	polyphosphate kinase	32	60	35	80	49	44	-1.02167	0.00307255
BT_2504	hypothetical protein	1157	1302	1437	1600	1474	1607	-0.80588	0.00307255
BT_2403	bifunctional aspartokinase I/homoserine dehydrogenase I	117	141	149	155	154	182	-0.810105	0.00307255
BT_2628	two-component system sensor histidine kinase/response regulator	251	309	257	328	323	289	-0.760031	0.00317451
BT_1507	hypothetical protein	100	127	141	43	46	63	0.708144	0.00322801
BT_2374	hypothetical protein	143	214	146	177	161	187	-0.628931	0.00324019
BT_1022	hypothetical protein	42	59	23	48	48	68	-0.93841	0.00324234
BT_0160	hypothetical protein	101	105	76	34	30	33	0.952201	0.00325701
BT_3720	aspartate aminotransferase	6	3	5	10	7	18	-1.66005	0.00329021
BT_1442	adenosylmethionine-8-amino-7-oxononanoate aminotransferase	200	332	192	87	98	101	0.745242	0.0032959
BT_1739	excinuclease ABC subunit A	189	302	168	86	86	78	0.792826	0.00332171
BT_0596	transcriptional regulator	4	7	9	10	10	23	-1.50886	0.00332887
BT_0320	hypothetical protein	318	462	409	166	149	215	0.596969	0.00333209
BT_1837	GTP-binding protein	18	31	13	2	5	4	1.74835	0.00336204
BT_2400	DNA-3-methyladenine glycosylase I	41	49	40	9	12	17	1.17257	0.00336204
BT_3770	transcriptional regulator	40	36	33	44	48	42	-0.83338	0.00336204
BT_3419	phosphoglyceromutase	90	158	123	47	45	55	0.741083	0.00338209
BT_2488	integrase	382	446	307	148	161	167	0.68586	0.0034289
BT_3362	heptosyltransferase	388	604	469	449	460	448	-0.47178	0.00343877
BT_1158	Na(+)-translocating NADH-quinone reductase subunit C	89	135	118	24	29	38	1.2885	0.00346126
BT_0051	glycosyltransferase	5	3	6	9	12	22	-1.84521	0.00347718
BT_0587	prolyl oligopeptidase	476	614	486	234	202	281	0.572492	0.00347718
BT_1098	NA	632	668	713	277	295	312	0.630543	0.0034875
BT_3369	glycosyltransferase	14	17	27	22	31	37	-1.13134	0.00349257
BT_1198	LemA protein	52	67	73	76	70	90	-0.839175	0.0035237
BT_1104	small heat shock protein	1366	1940	2106	554	597	722	0.942225	0.00353117
BT_1234	hypothetical protein	17	24	18	23	39	29	-1.14499	0.00357783
BT_4679	Mg2+/Co2+ transport protein	358	436	444	166	155	155	0.79576	0.00358502
BT_3710	50S ribosomal protein L34	175	229	73	193	198	251	-0.956708	0.00358981
BT_4645	hypothetical protein	77	83	115	105	94	113	-0.724228	0.0035913
BT_3276	hypothetical protein	39	59	54	12	14	21	1.08626	0.00359687
BT_0449	S-layer protein	148	230	176	191	192	190	-0.621297	0.0036503
BT_0819	hypothetical protein	47	71	54	64	69	70	-0.7955	0.00369041
BT_0428	phenylacetate-coenzyme A ligase	27	55	32	8	8	11	1.39705	0.00373252
BT_1054	ATP-dependent helicase	148	272	198	67	77	98	0.762644	0.00378262
BT_0012	hypothetical protein	7	3	12	12	16	18	-1.47554	0.00381197
BT_3457	RNA polymerase ECF-type sigma factor	861	1030	1210	384	423	416	0.766086	0.00381197
BT_0898	ATP-dependent Clp protease	967	1261	1518	495	558	556	0.644968	0.0039038
BT_2904	hypothetical protein	53	75	104	20	25	32	1.00896	0.00393344
BT_3312	glucosylceramidase	25	39	25	39	35	49	-1.0015	0.00393344
BT_1696	oxaloacetate decarboxylase subunit beta	80	133	118	45	41	39	0.802166	0.00393689
BT_3034	phosphopantetheine adenylyltransferase	74	122	73	29	28	34	0.952096	0.00395438
BT_2713	30S ribosomal protein S8	146	191	186	42	64	93	0.831631	0.00396391
BT_3807	hypothetical protein	702	936	720	362	307	286	0.709382	0.00402213
BT_0219	thioredoxin	773	838	978	394	323	300	0.764618	0.0040697
BT_1407	activator of (R)-2-hydroxyglutaryl-CoA dehydratase	249	253	274	109	78	112	0.809782	0.00409748
BT_2753	hypothetical protein	9006	9831	11987	4746	3908	3787	0.728301	0.00418998
BT_4429	pteridine-dependent dioxygenase	8	14	12	17	24	22	-1.36565	0.00420785
BT_1431	DNA polymerase III subunit epsilon	8	10	10	13	22	17	-1.36082	0.0042326
BT_3001	ATP-dependent DNA helicase	41	60	42	57	55	59	-0.811387	0.00424994
BT_2916	hypothetical protein	39	56	68	12	19	23	1.00646	0.00426048
BT_3181	sulfate transporter, permease	24	54	46	40	49	64	-0.855324	0.00426048
BT_1572	RNA polymerase ECF-type sigma factor	9130	10411	7889	11794	10730	10674	-0.82059	0.00429115
BT_3816	penicillin-binding protein 2	49	75	42	18	12	20	1.10449	0.00429115
BT-2714	30S ribosomal protein S14	95	143	139	43	42	68	0.723987	0.00429115
BT_1209	cytochrome D ubiquinol oxidase subunit II	5207	6780	6545	2947	2635	2757	0.573292	0.00430188
BT_0455	sialidase	265	355	340	118	134	175	0.607613	0.00436184
BT_2813	sodium-dependent multivitamin transporter	5	25	22	26	19	41	-1.24668	0.00444016
BT_1916	hypothetical protein	21	25	12	4	1	4	1.70147	0.00444938
BT_1699	hypothetical protein	46	67	60	65	54	78	-0.738559	0.00451595
BT_3891	hypothetical protein	11	8	12	1	2	0	2.05058	0.00457004
BT_4057	two-component system sensor histidine kinase	302	380	360	342	360	348	-0.571335	0.00458827
BT_2705	translation initiation factor IF-1	24	35	48	11	8	9	1.25607	0.00468266
BT_1170	hypothetical protein	6	7	9	17	14	17	-1.56084	0.00471121
BT_4403	anti-sigma factor	82	89	102	88	91	127	-0.697506	0.004796
BT_3999	membrane-bound lytic murein transglycosylase D	25	28	26	7	6	7	1.30268	0.00487274
BT_4381	hypothetical protein	30	51	53	55	52	61	-0.875674	0.00494388
BT_1453	L-lactate permease	2342	2789	2549	1133	1018	878	0.751612	0.00505118
BT_4688	hypothetical protein	32	39	52	9	7	19	1.1536	0.00505247
BT_2230	DNA polymerase III subunit alpha	3238	3991	2199	1383	1085	907	0.871334	0.0050608
BT_4113	hypothetical protein	745	1121	1350	1426	1465	1829	-1.07314	0.00507251
BT_0542	hypothetical protein	1137	1605	1349	585	619	452	0.703281	0.00519092
BT_1820	pyruvate dehydrogenase	1629	1687	1002	635	488	386	0.914159	0.00519092
BT_2461	hypothetical protein	86	135	87	101	108	131	-0.700971	0.00520044
BT_0521	acetyl transferase	16	25	35	4	4	7	1.63184	0.00521709
BT_4503	hypothetical protein	204	215	200	66	90	109	0.676207	0.00523056
BT_0041	F420H2:quinone oxidoreductase	1	1	5	4	16	9	-2.11049	0.00532721
BT_0598	nucleoside-diphosphate sugar epimerase/dehydrase	1	6	7	7	7	19	-1.58003	0.00532721
BT_4338	Crp/Fnr family transcriptional regulator	20	36	23	29	43	33	-0.957386	0.00532721
BT_2178	hypothetical protein	61	107	99	124	107	107	-0.904077	0.00545305
BT_0823	glucuronate isomerase	1404	1719	1750	621	689	730	0.686632	0.00551048
BT_1334	PhoH-like protein	5206	5841	5535	2689	2243	2350	0.614611	0.00551048
BT_3053	cytochrome subunit B	98	182	159	177	175	189	-0.866754	0.00551048
BT_3398	hypothetical protein	65	68	47	69	75	83	-0.862536	0.00551048
BT_0196	hexose phosphate transport protein	6	7	13	13	11	29	-1.43528	0.00560369
BT_0708	hypothetical protein	36	70	47	67	61	62	-0.882017	0.00560369
BT_1286	two-component system response regulator	20	21	19	7	2	2	1.73228	0.00560369
BT_3594	hypothetical protein	19	35	38	5	6	13	1.3114	0.00572615
BT_1937	hypothetical protein	27	46	41	7	11	16	1.12328	0.00577652
BT_4215	shikimate 5-dehydrogenase	451	364	158	115	81	93	1.15545	0.00579383
BT_3158	hypothetical protein	10	18	23	5	1	3	1.69589	0.00596776
BT_3035	carboxy-terminal processing protease	62	100	45	18	27	19	1.05355	0.00597097
BT_1498	A/G-specific adenine glycosylase	41	58	25	61	46	54	-0.925123	0.00599022
BT_3243	hypothetical protein	1313	1757	1794	526	614	733	0.802986	0.00599022
BT_4665	K+ uptake protein	455	551	437	227	188	166	0.721736	0.00614833
BT_2172	hypothetical protein	136	207	184	45	55	70	1.03429	0.00627658
BT_3621	amidase	45	88	78	17	28	23	1.01888	0.00635135
BT_1769	hypothetical protein	98	131	73	32	38	38	0.896377	0.00639616
BT_1393	4-carboxymuconolactone decarboxylase	64	111	63	88	105	81	-0.7781	0.00643693
BT_0683	alpha-glucosidase	231	188	257	81	100	100	0.720943	0.00657339
BT_0729	transcriptional regulator	41	48	65	53	53	77	-0.780515	0.00658253
BT_3400	hypothetical protein	30	39	44	39	45	55	-0.834141	0.00658253
BT_0669	cation efflux system protein	16	20	25	26	27	31	-0.984067	0.00663806
BT_0052	hypothetical protein	3	1	3	2	9	13	-1.89017	0.00664526
BT_1675	hypothetical protein	307	402	263	138	124	154	0.648893	0.00667768
BT_4757	hypothetical protein	14	18	23	3	4	4	1.57665	0.00680049
BT_1552	hypothetical protein	22	34	50	3	8	14	1.38945	0.00692265
BT_4259	carboxy-terminal processing protease	218	295	165	90	89	90	0.742573	0.00694664
BT_1312	serine protease	1879	2168	2089	828	753	887	0.741686	0.00696197
BT_1513	integrase	83	111	54	33	26	25	0.941136	0.00696197
BT_2561	anti-sigma factor	265	376	213	375	348	346	-0.879194	0.0070163
BT_1805	electron transfer flavoprotein subunit alpha	134	152	101	35	53	64	0.78621	0.00715552
BT_0184	uridine kinase	27	34	43	41	41	46	-0.839044	0.00716484
BT_3796	secreted sulfatase ydeN	5	13	10	0	0	2	2.2799	0.00729362
BT_3159	hypothetical protein	17	19	36	4	7	5	1.46868	0.0073244
BT_0980	hypothetical protein	34	57	24	47	55	49	-0.946345	0.00736704
BT_1159	Na(+)-translocating NADH-quinone reductase subunit B	128	208	160	42	53	58	1.08182	0.00736704
BT_2659	hypothetical protein	44	57	52	58	50	81	-0.838828	0.00739115
BT_0155	NA	392	632	422	745	665	616	-1.03739	0.00741157
BT_4328	16S ribosomal RNA methyltransferase RsmE	153	163	122	48	66	62	0.750533	0.00741222
BT_0056	glycosyltransferase	0	1	4	2	3	17	-2.0331	0.00748047
BT_3060	hypothetical protein	27	24	12	45	27	34	-1.23178	0.00748483
BT_2435	MarR family transcriptional regulator	181	202	157	77	74	53	0.809239	0.00756112
BT_3565	TonB-dependent receptor	52	49	42	55	65	71	-0.9272	0.00757967
BT_2625	hypothetical protein	523	611	747	580	700	1046	-0.816563	0.00771492
BT_0970	haloacid dehalogenase	35	51	52	62	55	59	-0.895672	0.00777675
BT_0313	flavodoxin FldA	1273	1293	898	536	423	358	0.805348	0.00777871
BT_1060	hypothetical protein	1704	1890	2450	945	808	853	0.641326	0.00777871
BT_2058	isoprenyl synthetase	109	167	117	128	120	147	-0.572227	0.00777871
BT_4749	DNA methylase	2	3	6	4	11	16	-1.75231	0.00777871
BT_4568	hypothetical protein	5	4	6	8	13	14	-1.57601	0.00778218
BT_0835	tRNA-guanine transglycosylase	80	121	99	34	36	50	0.739383	0.00779967
BT_4595	hypothetical protein	55	87	81	21	29	24	0.984353	0.00788399
BT_3936	prephenate dehydratase	6	12	3	12	21	8	-1.42686	0.00790075
BT_1340	lipopolysaccharide biosynthesis glycosyltransferase	63	87	162	29	27	43	1.05593	0.00805308
BT_3179	beta-galactosidase	142	157	118	134	143	157	-0.602608	0.00805308
BT_0433	xylose repressor	278	398	462	348	390	439	-0.60421	0.00826074
BT_3503	glutaminase A	2	3	3	7	8	13	-2.03352	0.00842164
BT_4520	type I restriction enzyme EcoAI protein	35	32	30	7	10	11	1.18163	0.00846254
BT_0054	glycosyltransferase	1	1	4	3	4	16	-1.97076	0.00854462
BT_3886	hypothetical protein	326	536	500	499	463	429	-0.61323	0.00868608
BT_3028	hypothetical protein	20	25	24	35	27	34	-1.00509	0.00871676
BT_3736	hypothetical protein	693	604	860	313	256	271	0.791455	0.00877251
BT_3763	rhamnulose kinase/L-fuculose kinase	8	7	19	16	17	29	-1.3039	0.00877459
BT_2434	pyridine nucleotide-disulfide oxidoreductase	2545	3156	1966	1170	951	726	0.817528	0.00879559
BT_3366	glycosyltransferase YibD	361	444	412	194	193	204	0.475007	0.00901086
BT_2574	two-component system sensor histidine kinase	44	30	48	41	43	71	-0.841154	0.00913448
BT_2421	FrrC, osmosensitive K+ channel histidine kinase	39	36	25	33	42	61	-0.937523	0.00915713
BT_3058	transcriptional regulator	69	96	115	103	92	118	-0.710519	0.00915713
BT_1012	hypothetical protein	6	19	10	19	16	24	-1.25672	0.00926167
BT_1074	hypothetical protein	2	7	10	9	17	16	-1.56633	0.00958367
BT_0638	methionine aminopeptidase A	13	21	15	21	23	27	-1.05181	0.00972449
BT_3389	hypothetical protein	17	25	22	1	4	11	1.31823	0.00974402
BT_3811	endothelin-converting enzyme	445	679	613	209	263	341	0.530607	0.00975441
BT_4102	Sec-independent protein translocase	69	93	92	81	80	100	-0.592465	0.00979926
BT_0909	hypothetical protein	50	73	75	20	26	23	0.900405	0.00980252
BT_0713	hypothetical protein	154	178	194	84	62	60	0.762627	0.00984776
BT_3733	argininosuccinate lyase	170	240	226	81	80	126	0.585614	0.00986624
BT_3561	hypothetical protein	1564	2137	2604	897	836	1041	0.611993	0.009905
BT_1634	hypothetical protein	114	221	180	59	68	71	0.776262	0.00992863
BT_1591	hypothetical protein	28	42	72	50	68	90	-1.049	0.0101721
BT_0772	hypothetical protein	46	35	35	14	6	15	1.12204	0.0101753
BT_3220	hypothetical protein	99	123	179	49	33	48	1.01944	0.0101991
BT_2235	hypothetical protein	2	2	1	6	8	4	-1.92863	0.0102388
BT_2138	hypothetical protein	0	1	1	4	5	4	-2.18725	0.0102999
BT_3776	hypothetical protein	4	2	4	0	10	19	-1.67925	0.0104318
BT_3648	modulator of DNA gyrase	245	353	220	110	116	127	0.631638	0.0104537
BT_4101	bifunctional UDP-N-acetylmuramoyl-tripeptide:D-alanyl-D-alanine ligase/alanine racemase	354	462	456	189	160	204	0.626838	0.010517
BT_3775	hypothetical protein	4	1	4	5	10	8	-1.58962	0.0106168
BT_0854	hypothetical protein	2223	2083	1638	868	746	731	0.77115	0.0107352
BT_1090	AraC family transcriptional regulator	23	36	29	32	30	48	-0.85655	0.0107518
BT_3692	phosphate acetyltransferase	60	110	53	67	85	95	-0.710548	0.010765
BT_3242	hypothetical protein	860	1292	1323	390	408	621	0.723043	0.010774
BT_2975	NAD-dependent deacetylase	272	378	218	316	336	325	-0.729884	0.0108684
BT_3610	hypothetical protein	3	7	7	11	11	15	-1.49554	0.010954
BT_1829	molecular chaperone GroEL	600	892	577	674	744	845	-0.685879	0.0110422
BT_2255	hypothetical protein	20	31	50	8	8	13	1.16699	0.0110999
BT_1503	integrase	83	104	65	36	30	29	0.80515	0.0111163
BT_2728	30S ribosomal protein S10	86	172	235	46	63	71	0.853552	0.0111201
BT_4540	typeI restriction enzyme MjaXP specificity protein	21	20	26	4	6	7	1.326	0.0113093
BT_3504	hypothetical protein	18	30	35	19	42	71	-1.14242	0.0113177
BT_1482	two-component system response regulator	82	149	74	115	115	122	-0.778703	0.0115766
BT_4349	hypothetical protein	79	105	90	96	116	113	-0.790346	0.0115766
BT_4469	hypothetical protein	31	63	26	63	50	43	-0.95289	0.0115998
BT_3637	hypothetical protein	454	558	370	197	207	222	0.574179	0.0116853
BT_3338	AcrB/AcrD family multidrug resistance protein	78	113	133	40	37	46	0.803749	0.0118331
BT_4233	hypothetical protein	2	0	4	7	6	7	-1.79545	0.0118331
BT_3394	arginine decarboxylase	628	798	615	298	285	271	0.670694	0.0118487
BT_2546	transcriptional regulator	4	3	2	11	8	5	-1.66922	0.0119831
BT_2241	DNA-damage-inducible protein F	32	49	55	15	14	16	0.96184	0.0120746
BT_2414	ferredoxin	1116	1701	2562	528	672	735	0.881816	0.0121544
BT_3184	L-aspartate oxidase	76	127	67	86	107	98	-0.676918	0.0122469
BT_1812	molecular chaperone DnaJ	651	736	331	222	200	154	0.958052	0.0124122
BT_3601	glucosamine--fructose-6-phosphate aminotransferase	9	15	14	1	2	3	1.75459	0.0124986
BT_3514	hypothetical protein	28	36	38	31	43	47	-0.782397	0.0125883
BT_0629	Mn2+ and Fe2+ transport protein	378	455	372	180	188	157	0.617527	0.012718
BT_3337	outer membrane protein oprM , multidrug resistance protein	28	41	42	11	13	11	1.02034	0.012718
BT_3897	thiol:disulfide interchange protein DsbE	112	161	135	121	126	154	-0.533216	0.012718
BT_4608	hypothetical protein	31	34	44	40	44	48	-0.809334	0.012718
BT_4112	hypothetical protein	879	1203	1490	1299	1380	1595	-0.798235	0.0127267
BT_1034	signal transducer	47	51	95	18	22	27	0.943647	0.0128073
BT_1614	hypothetical protein	5	12	6	10	12	17	-1.21355	0.0128394
BT_0500	transporter	88	119	126	53	37	42	0.741503	0.0128993
BT_2716	50S ribosomal protein L24	194	226	137	65	54	86	0.863539	0.0129277
BT_2057	hypothetical protein	11	10	9	9	20	19	-1.14287	0.012939
BT_4596	hypothetical protein	18	12	15	24	20	26	-1.10891	0.0129593
BT_0414	sulfate adenylyltransferase subunit 2	22	44	18	8	4	9	1.28876	0.0130578
BT_2077	acetolactate synthase large subunit	39	41	43	60	45	44	-0.818844	0.0132064
BT_0424	50S ribosomal protein L35	60	113	122	30	35	37	0.912685	0.013213
BT_2407	NAD-utilizing dehydrogenase	67	132	63	33	27	23	0.999586	0.0132357
BT_4168	hypothetical protein	47	53	68	8	20	28	1.00607	0.0132768
BT_4234	hypothetical protein	0	0	1	3	4	3	-2.08321	0.0133467
BT_2543	riboflavin biosynthesis protein RibF	45	58	35	17	16	13	0.964184	0.0134108
BT_1146	metallo-beta-lactamase	202	290	207	99	114	95	0.596714	0.0134877
BT_4615	molecular chaperone DnaK	2611	3534	2687	1248	1285	1544	0.545751	0.0134877
BT_1329	thiol peroxidase	6496	9045	8294	3799	3673	3464	0.537512	0.0135046
BT_3293	beta-galactosidase	233	336	394	129	121	177	0.605923	0.0135604
BT_4725	hypothetical protein	26	32	37	6	3	15	1.37639	0.0135869
BT_3797	hypothetical protein	18	26	21	7	5	4	1.33463	0.0136551
BT_0259	amidohydrolase	163	175	151	73	78	67	0.597801	0.0137774
BT_0769	hypothetical protein	36	57	65	48	59	79	-0.772691	0.0139263
BT_2209	nucleotidyltransferase	69	120	112	117	96	121	-0.715389	0.0139434
BT_0116	arsenical pump-driving ATPase	14	17	13	1	1	7	1.42563	0.0139549
BT_2841	pyruvate kinase	712	810	630	341	327	289	0.592218	0.0141043
BT_0756	iduronate 2-sulfatase	64	73	84	71	75	92	-0.647464	0.01422
BT_1843	adenylosuccinate synthetase	230	326	204	221	247	251	-0.486168	0.0143048
BT_1342	UDP-glucuronic acid epimerase	87	127	128	46	38	60	0.672026	0.0143391
BT_0191	hypothetical protein	16	20	23	3	5	6	1.39021	0.0144411
BT_2571	glutaminase	633	840	634	299	286	231	0.762561	0.0145384
BT_2777	hypothetical protein	127	131	176	123	141	171	-0.539826	0.0145384
BT_3744	hypothetical protein	62	96	88	29	23	35	0.896441	0.0145384
BT_4183	pectate lyase L	8	4	11	11	11	22	-1.32644	0.0145384
BT_1830	co-chaperonin GroES	121	170	104	141	156	183	-0.819477	0.0145384
BT_0831	ATP-dependent RNA helicase	28	34	28	33	32	43	-0.79652	0.0147425
BT_0136	hypothetical protein	35	59	43	58	51	50	-0.778679	0.0147568
BT_0170	hypothetical protein	550	689	996	341	289	314	0.661487	0.0147568
BT_3499	hypothetical protein	0	1	3	4	6	6	-1.97758	0.0147568
BT_4642	hypothetical protein	21	31	23	32	38	40	-1.06283	0.0147568
BT_0808	lipoprotein signal peptidase	65	90	116	29	39	42	0.723085	0.0147981
BT_0216	rubrerythrin	2961	3957	3961	1551	1857	1918	0.4637	0.0151323
BT_1462	hypothetical protein	1	1	3	6	4	7	-1.78698	0.0151348
BT_1218	hypothetical protein	1537	1721	1567	814	709	642	0.578051	0.015168
BT_2149	dihydroneopterin aldolase	31	49	56	14	19	14	0.917963	0.0153894
BT_4342	RNA-directed DNA polymerase	221	300	201	245	233	251	-0.576845	0.0153894
BT_0896	patatin-like phospholipase	39	75	82	53	63	106	-0.720497	0.0154624
BT_2749	membrane-associated HD superfamily hydrolase	394	480	437	213	204	206	0.503164	0.0154624
BT_1002	hypothetical protein	10	6	3	14	10	14	-1.38423	0.0156709
BT_3962	sugar hydrolase	139	192	132	150	162	192	-0.671974	0.0156709
BT_2694	urocanate hydratase	1004	1463	946	1328	1287	1112	-0.700131	0.0157376
BT_3749	anti-sigma factor	31	40	26	43	43	49	-0.993861	0.0157376
BT_3922	ThiJ family intracellular protease/amidase	344	425	317	142	174	133	0.689252	0.0158099
BT_4384	hypothetical protein	119	185	242	190	197	220	-0.708002	0.0158099
BT_4217	phosphoribosylaminoimidazole-succinocarboxamide synthase	74	121	87	30	45	37	0.734258	0.0158099
BT_3087	cycloisomaltooligosaccharide glucanotransferase	52	83	34	16	18	25	0.915451	0.0158634
BT_0203	imidazole glycerol-phosphate dehydratase/histidinol phosphatase	107	108	155	39	44	62	0.79488	0.0160547
BT_1031	hypothetical protein	4	7	10	11	13	15	-1.34618	0.0161043
BT_3043	xylanase	186	242	59	266	283	193	-1.12521	0.0161383
BT_2103	transcriptional regulator	231	393	467	407	348	369	-0.620283	0.0166527
BT_1731	hypothetical protein	2	4	5	9	6	9	-1.45191	0.0167091
BT_2692	imidazolonepropionase	687	987	565	948	863	750	-0.763633	0.0168064
BT_2949	alpha-1,6-mannanase	14	20	26	1	6	7	1.41003	0.0168336
BT_0437	N-acylglucosamine 2-epimerase	93	130	90	34	42	42	0.819106	0.0168408
BT_3487	arylsulfatase	34	70	59	54	54	78	-0.746047	0.0169759
BT_4357	hypothetical protein	595	876	1054	410	344	363	0.587296	0.0169865
BT_2563	polynucleotide phosphorylase	538	770	591	266	327	385	0.392909	0.0170426
BT_3259	hypothetical protein	490	738	724	185	190	290	0.956265	0.0170478
BT_0540	exopolyphosphatase	32	49	22	11	12	9	1.01717	0.0171405
BT_0830	hypothetical protein	66	102	111	86	99	98	-0.582694	0.0172088
BT_1878	hypothetical protein	443	687	588	465	484	551	-0.374699	0.0172648
BT_4430	cytochrome c biogenesis protein CcsA	42	57	33	51	53	49	-0.765277	0.0172648
BT_0462	transcriptional regulator	10	14	9	19	14	17	-1.0949	0.0173253
BT_4311	glucose/galactose transporter	34	67	95	20	18	26	1.00457	0.0173493
BT_0536	two-component system sensor protein	5	10	4	15	7	15	-1.40893	0.0174023
BT_2039	AcrB/AcrD/AcrF family cation efflux system protein	107	177	54	151	217	129	-1.09392	0.0174306
BT_1633	mannose-1-phosphate guanylyltransferase	84	122	88	36	40	41	0.742844	0.0175609
BT_4644	anti-sigma factor	30	56	53	47	44	63	-0.701513	0.0176593
BT_0360	arabinan endo-1,5-alpha-L-arabinosidase	2	3	4	3	8	13	-1.61645	0.0178152
BT_3808	hypothetical protein	397	557	694	229	206	294	0.606946	0.0178478
BT_0867	hypothetical protein	202	359	334	61	96	148	0.960217	0.0178507
BT_3114	beta-galactosidase	16	34	13	22	33	30	-0.971413	0.0178507
BT_2768	hypothetical protein	40	43	82	20	17	20	0.944572	0.0179844
BT_1707	hypothetical protein	130	188	229	186	195	195	-0.634831	0.0179861
BT_3660	transcriptional regulator	9	10	6	11	16	15	-1.21665	0.0179924
BT_1517	hypothetical protein	81	120	59	101	101	108	-0.805903	0.0180267
BT_0487	transcriptional regulator	72	101	75	71	90	108	-0.662171	0.0180669
BT_4264	large-conductance mechanosensitive channel	342	416	287	136	177	136	0.638271	0.018092
BT_2419	GMP synthase	320	450	353	173	167	203	0.477048	0.0180946
BT_4225	hypothetical protein	1	0	3	2	5	11	-1.87997	0.0181234
BT_3409	cysteine desulfurase	675	861	481	285	251	231	0.79058	0.0183513
BT_3002	hypothetical protein	28	41	38	42	36	54	-0.835357	0.018377
BT_0889	hypothetical protein	56	80	80	27	19	37	0.797349	0.0184647
BT_4208	phosphohydrolase	12	31	21	2	8	6	1.24039	0.0186883
BT_3157	hypothetical protein	33	48	44	13	14	16	0.943233	0.018869
BT_1901	lysine-sensitive aspartokinase III	0	0	3	4	4	8	-2.112	0.0191651
BT_4197	hypothetical protein	1	0	3	4	9	4	-2.03475	0.0191878
BT_1847	AraC family transcriptional regulator	11002	10586	12284	5620	4782	5070	0.569833	0.0192809
BT_4696	hypothetical protein	34	70	50	58	48	64	-0.709242	0.0193353
BT_2970	alpha-L-fucosidase	5	7	10	16	7	17	-1.29881	0.0194781
BT_2148	glycosyltransferase	7	9	10	14	17	12	-1.19857	0.0196471
BT_4117	hypothetical protein	28	23	35	31	30	57	-0.940209	0.0198939
BT_3441	hypothetical protein	210	324	326	277	303	294	-0.591056	0.0199056
BT_0015	rteB, two-component system response regulator	1	3	1	7	4	5	-1.7582	0.0199625
BT_1206	hypothetical protein	24	22	27	6	3	10	1.25846	0.020099
BT_0784	RNA-binding protein	105	166	301	226	257	354	-1.03838	0.0201192
BT_1140	hypothetical protein	22	51	37	40	45	40	-0.752675	0.0201452
BT_3367	glycosyltransferase	85	146	144	52	40	69	0.634824	0.0201452
BT_1690	hypothetical protein	18	17	22	23	21	29	-0.871155	0.020209
BT_4268	hypothetical protein	14	12	19	3	4	3	1.4289	0.0203211
BT_3134	two-component system sensor histidine kinase/response regulator	9	4	17	17	17	17	-1.20203	0.0203937
BT_3447	UDP-N-acetylmuramate--L-alanine ligase	33	44	35	14	8	17	0.91489	0.0204
BT_4111	two-component system sensor histidine kinase/response regulator	315	494	447	362	383	420	-0.461396	0.0204199
BT_4362	preprotein translocase subunit SecA	350	592	394	202	211	233	0.461692	0.0204535
BT_1411	methylated-DNA--protein-cysteine methyltransferase	39	59	87	62	71	74	-0.711422	0.0206309
BT_4620	hypothetical protein	1	1	3	5	5	6	-1.73057	0.0206487
BT_1697	pyruvate carboxylase subunit B	107	121	112	44	51	47	0.683949	0.0209693
BT_3550	long-chain-fatty-acid--CoA ligase	148	228	142	166	181	193	-0.623934	0.0209693
BT_2950	hypothetical protein	6	12	17	1	2	3	1.6589	0.0210132
BT_t02	tRNA	10	15	26	25	22	30	-1.09955	0.0210306
BT_0984	hypothetical protein	8	12	8	18	12	14	-1.14774	0.0210795
BT_1992	hypothetical protein	0	2	7	2	8	17	-1.74949	0.0210795
BT_3010	RNA polymerase ECF-type sigma factor	16	27	25	28	27	29	-0.847756	0.0210851
BT_1016	hypothetical protein	462	491	455	238	182	187	0.636105	0.0211475
BT_0741	aspartate carbamoyltransferase	9	34	15	24	24	31	-0.995021	0.0211804
BT_4322	hypothetical protein	178	262	124	92	69	63	0.716836	0.0211834
BT_1195	monofunctional biosynthetic peptidoglycan transglycosylase	271	364	175	131	104	71	0.780252	0.0211834
BT_1985	hypothetical protein	13	13	22	19	23	23	-0.946079	0.0212161
BT_1792	cell surface protein	96	108	153	35	49	63	0.721075	0.0213575
BT_0335	ATPase	39	45	24	27	56	48	-0.803428	0.0214073
BT_1063	hypothetical protein	23	29	34	11	8	8	1.02814	0.0215831
BT_2044	RNA polymerase ECF-type sigma factor	111	117	80	134	122	99	-0.751301	0.0216466
BT_2204	hypothetical protein	154	213	206	193	185	177	-0.522518	0.0218525
BT_3004	hypothetical protein	55	61	57	49	82	58	-0.67187	0.0219028
BT_1141	cation efflux family protein	22	19	36	24	36	40	-0.87899	0.0219891
BT_2726	50S ribosomal protein L4	222	337	254	86	92	142	0.763919	0.0219891
BT_1531	two-component system sensor histidine kinase	94	98	117	94	102	119	-0.566696	0.0221355
BT_4119	hypothetical protein	79	157	127	144	171	190	-1.01012	0.0222004
BT_4359	alpha-N-acetylglucosaminidase	259	357	294	293	303	307	-0.552262	0.0222004
BT_0726	hypothetical protein	21	17	12	16	22	34	-0.996893	0.0222592
BT_3269	RNA polymerase ECF-type sigma factor	103	131	133	109	133	132	-0.578524	0.0224453
BT_1371	2-amino-3-ketobutyrate CoA ligase	513	800	672	291	306	317	0.533416	0.0226213
BT_0055	glycosyltransferase	2	0	1	2	6	5	-1.87741	0.022646
BT_2680	beta-galactosidase	59	87	51	21	25	31	0.767794	0.0226834
BT_4159	hypothetical protein	30	32	35	36	39	38	-0.757138	0.0227007
BT_4570	hypothetical protein	1	5	2	6	8	7	-1.68128	0.0227117
BT_3125	hypothetical protein	1	1	7	6	9	7	-1.54861	0.0229974
BT_3810	endothelin-converting enzyme	94	120	93	31	46	51	0.692064	0.0233598
BT_0016	hypothetical protein	2	2	5	6	8	8	-1.56787	0.0236174
BT_1652	lipopolysaccharide biosynthesis protein	8	20	20	1	3	7	1.35759	0.0236454
BT_1938	hypothetical protein	26	29	37	10	8	11	1.04573	0.0236454
BT_0093	conjugate transposon protein	0	1	2	2	4	7	-1.93472	0.0237893
BT_0272	hypothetical protein	28	52	81	6	20	24	1.06986	0.0237893
BT_2756	anaerobic C4-dicarboxylate transporter	4675	4889	1949	1566	1347	743	1.01086	0.0237893
BT_1537	NADH dehydrogenase	3851	4405	3051	1937	1602	1295	0.633757	0.0239103
BT_2908	hypothetical protein	13	12	21	19	22	27	-1.04431	0.0239837
BT_1607	bifunctional 5,10-methylene-tetrahydrofolate dehydrogenase/ 5,10-methylene-tetrahydrofolate cyclohydrolase	47	62	38	62	56	49	-0.740818	0.0240219
BT_3890	exodeoxyribonuclease VII large subunit	89	142	75	42	36	36	0.804499	0.0240647
BT_2722	50S ribosomal protein L22	114	157	105	38	56	70	0.625895	0.0240808
BT_1913	nicotinate phosphoribosyltransferase	489	643	470	264	249	244	0.501182	0.0241955
BT_0343	methylcobamide:CoM methyltransferase mtbA	5	10	10	10	13	21	-1.26704	0.0242099
BT_3168	Fe-S oxidoreductase	6	12	10	10	15	19	-1.12868	0.0244146
BT_2460	hypothetical protein	37	68	36	38	69	52	-0.735158	0.0245216
BT_1955	cell wall biogenesis protein	230	481	225	342	373	482	-0.906971	0.0246949
BT_4092	alpha-1,2-mannosidase	41	55	89	19	21	27	0.878791	0.0247027
BT_3693	acetate kinase	153	265	179	172	186	217	-0.517041	0.0248271
BT_2049	transcriptional regulator	121	175	133	137	156	145	-0.593997	0.0248657
BT_0083	hypothetical protein	167	276	330	295	255	327	-0.737417	0.0251397
BT_0436	arabinose-proton symporter	229	306	387	115	133	162	0.603586	0.025202
BT_3681	hypothetical protein	4	22	23	20	23	27	-1.04754	0.0252566
BT_4408	hypothetical protein	8	17	19	17	18	30	-1.06272	0.0253659
BT_p548203	hypothetical protein	49	66	78	63	76	65	-0.635606	0.0253659
BT_1495	siderophore (surfactin) biosynthesis regulatory protein	32	53	54	41	55	68	-0.775931	0.0254852
BT_3166	hypothetical protein	26	46	38	43	38	39	-0.68692	0.0258997
BT_3754	hypothetical protein	33	33	49	11	15	13	0.969222	0.0262512
BT_1055	pyruvate formate-lyase activating enzyme	10	13	15	1	2	4	1.60885	0.0262765
BT_2236	hypothetical protein	8	13	8	15	14	16	-1.12258	0.0262765
BT_3956	hypothetical protein	21	23	27	6	6	7	1.23336	0.0263532
BT_3380	hypothetical protein	24	36	29	34	27	46	-0.799327	0.0263834
BT_4412	hypothetical protein	152	192	190	187	163	198	-0.589785	0.026403
BT_1436	hypothetical protein	226	283	209	122	79	59	0.834257	0.0264306
BT_0714	ATP synthase subunit A	1290	1381	795	588	440	306	0.768695	0.0266111
BT_0515	terminal quinol oxidase subunit	105	137	167	56	50	57	0.73854	0.0269315
BT_1592	ferrous iron transport protein	1177	1473	821	551	445	365	0.741202	0.0269478
BT_2936	glycosyltransferase	17	41	15	10	4	5	1.21558	0.0269478
BT_p548215	TraM-like protein	49	61	15	63	68	41	-0.991043	0.0269478
BT_3449	rod shape-determining protein RodA	88	149	74	37	47	34	0.779155	0.0269553
BT_3236	hypothetical protein	1977	2613	3184	927	982	1431	0.657529	0.0269749
BT_4525	hypothetical protein	19	18	25	8	4	5	1.21862	0.0271597
BT_1540	transcriptional regulator	62	104	98	66	94	108	-0.576232	0.0272266
BT_2917	hypothetical protein	27	36	40	8	10	15	1.04312	0.0272266
BT_1648	glycosyltransferase	14	22	17	0	5	7	1.37944	0.0272488
BT_3300	beta-glucosidase	1	1	4	4	5	8	-1.65099	0.0275264
BT_2306	mobilization protein	1	1	1	0	7	7	-1.94969	0.0277186
BT_3948	exopolyphosphatase	77	76	39	17	35	21	0.808087	0.0278049
BT_2142	hypothetical protein	68	118	101	44	42	40	0.591636	0.0280688
BT_1623	hypothetical protein	2094	2384	1547	963	843	671	0.687586	0.0281053
BT_1857	3-isopropylmalate dehydrogenase	100	155	97	34	54	60	0.667805	0.0281764
BT_0817	lipoprotein	168	200	239	74	84	111	0.613138	0.0282901
BT_1424	hypothetical protein	1	1	5	4	7	8	-1.60845	0.0282901
BT_1488	hypothetical protein	32	51	41	47	58	73	-1.02109	0.0282901
BT_4287	hypothetical protein	88	98	152	112	110	126	-0.585501	0.0282901
BT_4326	ABC transporter ATP-binding protein	43	55	43	13	21	17	0.865435	0.0282901
BT_1367	hydrolase	173	206	70	55	59	40	0.915685	0.0283777
BT_2894	hypothetical protein	37	64	55	21	20	16	0.833507	0.0288569
BT_3555	hypothetical protein	347	465	431	210	206	202	0.432168	0.0289847
BT_4532	hypothetical protein	14	15	30	5	4	7	1.20489	0.0289847
BT_3126	leucyl-tRNA synthetase	122	231	135	63	68	79	0.618516	0.029254
BT_1736	chromate transport protein	15	35	26	6	9	5	1.20703	0.0292628
BT_3491	glutaminase A	1	4	2	4	6	11	-1.78664	0.0293558
BT_1692	50S ribosomal protein L31	77	114	116	83	126	152	-0.761167	0.0294557
BT_3996	peptidase	43	58	16	48	49	50	-0.863155	0.029575
BT_4585	Na+/H+ antiporter	265	331	264	134	137	132	0.519718	0.0296517
BT_0764	hypothetical protein	38	66	71	16	15	26	1.01094	0.0296674
BT_3578	hypothetical protein	14	44	26	7	11	4	1.19452	0.0299594
BT_3817	rod shape-determining protein RodA	28	42	26	7	13	11	1.00238	0.0301064
BT_2465	hypothetical protein	4	15	3	11	11	15	-1.22521	0.0303547
BT_1770	hypothetical protein	71	145	105	87	111	123	-0.571529	0.0305871
BT_2228	hypothetical protein	1505	2021	1522	809	810	919	0.421863	0.0306501
BT_2897	two-component system sensor histidine kinase/response regulator	65	68	96	79	78	97	-0.679637	0.0307506
BT_1819	hypothetical protein	3950	3774	1675	4826	4144	2954	-0.870205	0.0309992
BT_4371	peptidyl-prolyl cis-trans isomerase	827	1230	983	397	498	624	0.437574	0.0310775
BT_0525	hypothetical protein	112	180	257	167	176	267	-0.688772	0.0312762
BT_3678	two-component system sensor histidine kinase/response regulator	40	51	59	47	56	75	-0.770343	0.0316247
BT_0698	3-methyl-2-oxobutanoate hydroxymethyltransferase	41	66	47	13	23	26	0.72318	0.032098
BT_1460	hypothetical protein	8	11	10	12	16	18	-1.13284	0.03247
BT_2474	cytochrome c biogenesis protein CcsA	4	7	6	11	8	12	-1.28191	0.03247
BT_0963	ferredoxin-type protein	77	109	116	99	95	104	-0.541374	0.0324738
BT_4226	hypothetical protein	4	4	2	4	5	16	-1.50573	0.0326699
BT_0049	glycosyltransferase	1	2	2	6	4	5	-1.68476	0.032677
BT_4486	voltage-gated K+ channel protein	74	81	64	31	32	27	0.698596	0.0327205
BT_1272	FucR	139	182	239	70	82	90	0.640408	0.0328584
BT_2174	ABC transporter ATP-binding protein	45	69	74	60	67	71	-0.629839	0.0328586
BT_4378	preprotein translocase subunit SecG	119	173	195	49	77	89	0.612533	0.0328936
BT_4736	N-acetylmuramoyl-L-alanine amidase	1	2	1	4	3	7	-1.77948	0.0329502
BT_3583	dehydrogenase	11	25	14	0	5	7	1.34853	0.033141
BT_2541	calcium-transporting ATPase	753	1088	424	339	269	250	0.777831	0.0333138
BT_1119	hypothetical protein	104	158	163	112	129	168	-0.498043	0.0333489
BT_1787	hypothetical protein	12	13	12	1	5	2	1.41248	0.0336116
BT_2028	hypothetical protein	3	2	2	4	7	7	-1.57981	0.0336116
BT_3644	UDP-N-acetylmuramyl-tripeptide synthetase	52	95	72	31	25	35	0.672037	0.0337978
BT_0240	hypothetical protein	22	21	40	26	26	55	-0.853882	0.0338073
BT_3864	tryptophanyl-tRNA synthetase	143	236	146	59	80	105	0.531036	0.0344401
BT_3091	regulatory protein	29	52	43	45	34	61	-0.721908	0.0345912
BT_2353	hypothetical protein	55	92	125	32	28	48	0.745849	0.0346776
BT_3238	hypothetical protein	1531	2391	2849	714	929	1320	0.62815	0.0346776
BT_3100	lipase	62	56	46	24	18	24	0.735968	0.0350007
BT_3679	hypothetical protein	10	15	16	12	14	37	-1.08254	0.035097
BT_3127	hypothetical protein	27	39	24	10	10	9	0.99392	0.03512
BT_4460	hypothetical protein	32	49	14	38	40	51	-0.958412	0.0351731
BT_4748	hypothetical protein	1	1	1	3	2	7	-1.81453	0.0351731
BT_0237	hypothetical protein	100	169	167	61	57	83	0.536728	0.0354658
BT_3423	hypothetical protein	3	15	12	1	3	1	1.47669	0.0355285
BT_1568	hypothetical protein	20	42	16	50	25	30	-0.986931	0.0355403
BT_4508	hypothetical protein	108	160	153	113	132	187	-0.580345	0.0355403
BT_1435	hypothetical protein	4346	4464	4868	2436	1825	1983	0.559917	0.0355816
BT_1243	heat shock protein GrpE	79	158	35	123	116	104	-0.903931	0.0361028
BT_3755	acetyl-coenzyme A synthetase	155	271	180	95	75	110	0.52669	0.0361948
BT_2553	hypothetical protein	889	1109	1083	509	493	527	0.441501	0.0362346
BT_1700	hypothetical protein	187	299	294	221	227	252	-0.414264	0.0364204
BT_3643	hypothetical protein	22	25	17	27	35	18	-0.856095	0.0365411
BT_2545	hypothetical protein	7	7	11	9	12	19	-1.11793	0.0366913
BT_3697	UDP-2,3-diacylglucosamine hydrolase	417	456	413	215	196	201	0.504627	0.0367784
BT_0410	hypothetical protein	387	550	272	164	184	189	0.586153	0.037083
BT_4493	sugar nucleotide epimerase	1465	1810	1030	687	607	438	0.704171	0.0374229
BT_3885	Icc family phosphohydrolase	132	207	148	88	64	61	0.590019	0.0374486
BT_0198	hypothetical protein	6	9	10	10	10	21	-1.14877	0.037463
BT_3855	hypothetical protein	52	77	91	68	74	88	-0.614278	0.0375633
BT_0577	LysM repeat-containing protein	24	32	29	28	29	42	-0.747247	0.0382316
BT_2016	dTDP-glucose 4,6-dehydratase	118	179	124	136	127	150	-0.537526	0.0382316
BT_4420	hypothetical protein	25	30	39	56	93	131	-1.68749	0.0382316
BT_0531	anthranilate synthase component II	7	11	13	4	0	2	1.44437	0.0384473
BT_3715	hypothetical protein	422	507	325	203	165	148	0.683401	0.0384473
BT_p548211	TraG-like protein	131	215	130	155	158	161	-0.567603	0.0384473
BT_0824	LacI family transcriptional regulator	158	183	135	156	180	145	-0.570301	0.0389279
BT_2709	50S ribosomal protein L30	33	33	59	7	12	24	0.969921	0.0389279
BT_3429	DNA gyrase subunit B	225	374	228	238	240	281	-0.450306	0.0389863
BT_1876	anti-sigma factor	16	19	24	20	26	37	-0.979002	0.0393221
BT_3577	hypothetical protein	27	42	31	14	12	8	0.919638	0.0393507
BT_2410	acetyltransferase	10	19	16	2	1	8	1.27627	0.03947
BT_2658	hypothetical protein	188	261	274	112	92	125	0.564965	0.039567
BT_0676	N-acetylglucosamine-6-phosphate deacetylase	6	15	7	14	14	15	-1.1129	0.039733
BT_1186	ABC transporter ATP-binding protein	309	396	309	174	182	161	0.397417	0.0398065
BT_1508	hypothetical protein	1	1	3	5	3	7	-1.63853	0.0398065
BT_3609	transcriptional regulator	12	14	14	21	14	21	-0.989846	0.0398065
BT_p548230	hypothetical protein	18	23	20	25	28	23	-0.84808	0.0399581
BT_1715	polysaccharide biosynthesis protein	1	1	1	2	3	8	-1.78202	0.0404689
BT_3003	hypothetical protein	168	206	288	205	214	311	-0.66593	0.0404689
BT_2360	transcriptional regulator	33	46	46	41	41	50	-0.627112	0.0406303
BT_3546	glutaminase	16	17	24	17	27	26	-0.814455	0.0406303
BT_4423	xylulose kinase	7	15	5	14	12	15	-1.09991	0.0406303
BT_2654	transposase	61	56	84	28	17	35	0.740631	0.0408529
BT_0765	protease	40	62	63	16	22	25	0.80784	0.0412986
BT_3196	hypothetical protein	13	9	11	12	18	16	-0.965218	0.0413436
BT_3711	hypothetical protein	25	51	34	35	39	48	-0.704509	0.0414213
BT_1415	cytochrome c biogenesis protein CcsA	271	436	464	51	94	106	1.45818	0.0414652
BT_2952	hypothetical protein	29	49	43	17	11	17	0.819942	0.0414652
BT_1487	hypothetical protein	8	22	9	15	16	29	-1.09932	0.0416874
BT_4528	hypothetical protein	9	9	11	10	18	15	-1.03752	0.0416874
BT_2932	transcriptional regulator	19	49	34	41	33	38	-0.707236	0.0418082
BT_1238	RNA-binding protein	72	132	62	23	39	41	0.761088	0.0422304
BT_1630	hypothetical protein	35	53	46	15	15	22	0.781807	0.0422304
BT_3420	hypothetical protein	2	2	4	6	9	5	-1.55379	0.0424099
BT_4186	hypothetical protein	17	21	17	25	28	19	-0.917363	0.0424157
BT_0684	long-chain-fatty-acid--CoA ligase	25	37	36	15	11	9	0.850223	0.0424225
BT_1684	hypothetical protein	204	262	157	95	97	70	0.652005	0.0424225
BT_4041	hypothetical protein	2228	2837	3044	1293	1363	1616	0.365179	0.0424225
BT_4080	hypothetical protein	29	45	36	15	12	15	0.786655	0.0424225
BT_4188	enoyl-ACP reductase	278	336	311	130	160	173	0.440443	0.0424583
BT_4455	glycolate oxidase	899	1156	646	455	378	359	0.586739	0.0425026
BT_3509	hypothetical protein	7	10	16	7	20	24	-1.08396	0.0427271
BT_2050	hypothetical protein	34	36	39	38	51	38	-0.75483	0.0428838
BT_3975	3-dehydroquinate synthase	65	82	67	61	70	84	-0.552883	0.0429371
BT_4315	HPr(Ser) phosphatase	9	18	14	3	3	4	1.31309	0.0430194
BT_3549	acetylornithine deacetylase	23	54	43	36	52	43	-0.694473	0.04316
BT_1663	pullulanase	161	228	132	80	69	86	0.564871	0.0436641
BT_3038	anti-sigma factor	1	8	6	11	5	13	-1.35333	0.0436641
BT_2559	hypothetical protein	74	78	117	31	33	53	0.647786	0.0441927
BT_0649	NA	11	32	18	4	6	7	1.13968	0.0441927
BT_1979	meso-diaminopimelate D-dehydrogenase	615	852	251	231	236	150	0.837544	0.0442662
BT_1438	membrane efflux protein	1	0	4	2	9	5	-1.6915	0.0444264
BT_0381	capsular polysaccharide biosynthesis protein capD	0	2	3	4	7	4	-1.69585	0.0444773
BT_3377	glycosyltransferase	14	24	33	28	22	37	-0.81932	0.0447251
BT_3675	endo-1,4-beta-xylanase D	2	9	6	12	8	9	-1.20611	0.0447251
BT_2232	CDP-diacylglycerol--serine O-phosphatidyltransferase	12	23	13	24	24	18	-0.990188	0.0449209
BT_4256	hypothetical protein	6	15	8	11	21	10	-1.0475	0.0449209
BT_0353	L-ribulose-5-phosphate 4-epimerase	16	24	19	4	6	8	1.06853	0.0450998
BT_1587	hypothetical protein	47	63	108	87	63	93	-0.697071	0.045191
BT_1917	propionyl-CoA carboxylase subunit beta	138	195	130	70	59	49	0.755334	0.0452768
BT_3257	two-component system sensor histidine kinase	22	37	33	32	32	39	-0.710269	0.0455735
BT_0985	sialic acid-specific acetylesterase II	4	12	9	14	13	12	-1.12973	0.045598
BT_3234	hypothetical protein	24	49	65	51	51	63	-0.801396	0.0457551
BT_2785	hypothetical protein	13	18	16	13	23	23	-0.843431	0.0459434
BT_3406	cysteine desulfurase	1285	1579	1057	655	594	545	0.54313	0.0459696
BT_1333	dihydroorotate dehydrogenase 2	1116	1302	1138	677	560	579	0.397792	0.0462251
BT_1149	typeII restriction enzyme HpaII	37	53	23	36	36	56	-0.714104	0.0464128
BT_0377	hypothetical protein	1	0	2	3	2	7	-1.7848	0.0466335
BT_0996	beta-galactosidase	36	53	30	26	42	62	-0.659476	0.0473506
BT_4724	hypothetical protein	51	59	62	27	14	25	0.802501	0.0473506
BT_4754	cytosine-specific methyltransferase	41	74	102	68	75	101	-0.710733	0.0474891
BT_2379	hypothetical protein	1	3	1	3	5	6	-1.61427	0.047612
BT_2202	hypothetical protein	46	68	92	25	22	38	0.702067	0.0476306
BT_1370	NAD dependent nucleotide-diphosphate-sugar epimerase	113	154	70	42	52	45	0.685547	0.0479195
BT_1229	hypothetical protein	33	79	20	41	55	52	-0.740609	0.0479288
BT_1951	iron ABC transporter permease	10	22	7	19	22	14	-1.0238	0.0479873
BT_1962	hypothetical protein	64	68	51	26	30	19	0.698186	0.0479873
BT_2911	hypothetical protein	22	43	48	11	10	19	0.880845	0.0484523
BT_1783	cation/H+ antiporter	1597	1938	1655	970	825	721	0.460024	0.0486562
BT_1754	two-component system sensor histidine kinase/response regulator	481	708	627	513	506	521	-0.336282	0.0487977
BT_3954	hypothetical protein	19	25	19	5	6	9	1.04543	0.0490999
BT_2762	TonB	3671	4726	5250	4133	4084	4599	-0.465643	0.0491803
BT_2395	hypothetical protein	71	71	79	30	26	38	0.679614	0.0493288
BT_3118	prolipoprotein diacylglyceryl transferase	41	107	65	22	33	30	0.704012	0.0496609
BT_1766	ribonucleoprotein-related protein	258	396	244	324	298	281	-0.584501	0.0496622
BT_3589	glucose/galactose transporter	19	32	24	1	9	13	1.08212	0.0497557
BT_0348	alpha-L-arabinofuranosidase	14	16	27	3	3	9	1.27131	0.0499048
BT_2412	collagenase	42	107	64	29	26	29	0.708638	0.0499048
BT_3978	cardiolipin synthetase	83	95	113	87	108	89	-0.51781	0.050041
BT_2034	two-component system response regulator	110	159	100	114	132	112	-0.525341	0.050069
BT_1485	hypothetical protein	17	20	16	22	23	20	-0.822132	0.0501372
BT_0039	hypothetical protein	0	3	1	0	5	8	-1.66432	0.0501538
BT_0010	hypothetical protein	3	11	13	7	15	17	-1.01832	0.0501946
BT_0917	competence-damage inducible protein	13	18	12	18	15	22	-0.869692	0.0502042
BT_1953	TonB-linked outer membrane receptor	440	673	187	590	633	425	-0.896068	0.0502042
BT_0159	hypothetical protein	35	46	38	13	19	15	0.747271	0.0502707
BT_1887	RNA-binding protein rbpA	135	237	304	208	215	268	-0.590015	0.0502707
BT_2499	bifunctional methionine sulfoxide reductase A/B	1497	1979	1459	767	820	922	0.408845	0.0502707
BT_3924	ATP-dependent DNA helicase RecG	79	140	67	37	41	44	0.628698	0.0503889
BT_4457	hypothetical protein	533	695	408	261	241	244	0.54818	0.0505841
BT_1030	hypothetical protein	71	108	102	88	108	127	-0.737994	0.0506199
BT_1500	ribonuclease G	4836	5812	3999	2571	2138	1958	0.547715	0.0506715
BT_0429	indolepyruvate oxidoreductase subunit beta	12	16	24	1	8	4	1.28571	0.050924
BT_2219	hypothetical protein	38	27	44	13	14	14	0.831022	0.050924
BT_2242	uridylate kinase	169	261	139	94	78	87	0.542668	0.0509686
BT_0700	GTP pyrophosphokinase	832	952	675	747	738	810	-0.450273	0.0510318
BT_2396	membrane transporter involved in nicotinamide mononucleotide transport	8	5	6	14	8	9	-1.13462	0.0512299
BT_0630	exodeoxyribonuclease	282	326	257	143	131	111	0.582914	0.0512538
BT_3222	hypothetical protein	174	180	375	662	538	489	-1.48234	0.0512538
BT_1919	hypothetical protein	95	124	92	44	44	45	0.636558	0.051465
BT_0646	hypothetical protein	1023	1424	1752	500	653	756	0.570684	0.0514822
BT_1564	7-cyano-7-deazaguanine reductase	3	13	9	3	0	1	1.45844	0.0515726
BT_3513	beta-galactosidase	21	49	34	76	97	133	-1.6685	0.0517706
BT_0331	2-oxoglutarate ferredoxin oxidoreductase	160	235	193	69	110	108	0.464149	0.0520066
BT_4553	hypothetical protein	4574	5011	3176	2271	1737	1417	0.637828	0.0520228
BT_3037	RNA polymerase ECF-type sigma factor	11	7	2	9	10	17	-1.21027	0.0523436
BT_0029	hypothetical protein	8	7	12	9	13	20	-1.08286	0.0531088
BT_3670	hypothetical protein	6	14	16	9	12	31	-1.00272	0.0531845
BT_4674	hypothetical protein	92	139	108	102	108	101	-0.446277	0.0531845
BT_0655	superoxide dismutase	11039	13293	9835	6351	5718	4570	0.451594	0.0535446
BT_1292	thiol:disulfide interchange protein	488	687	793	313	310	397	0.382396	0.0535446
BT_4401	hypothetical protein	6977	14931	8991	8758	16143	12059	-0.821105	0.0535605
BT_0044	glycosyltransferase	1	3	4	4	3	12	-1.49197	0.0536128
BT_0318	hypothetical protein	1873	2573	2462	1027	1070	1200	0.493473	0.0538806
BT_2362	hypothetical protein	5	0	4	6	7	8	-1.45503	0.0540226
BT_0271	hypothetical protein	8	10	11	0	1	5	1.45564	0.0542129
BT_3686	hypothetical protein	30	31	32	39	30	34	-0.686007	0.0542453
BT_3015	hypothetical protein	25	41	42	12	9	20	0.797905	0.0543924
BT_1474	30S ribosomal protein S6 modification protein-like protein	33	42	40	12	21	8	0.866085	0.0545226
BT_1559	RNA polymerase ECF-type sigma factor	65	79	39	72	79	50	-0.692784	0.0545226
BT_3863	hypothetical protein	62	106	129	95	99	112	-0.602834	0.0545316
BT_1875	hypothetical protein	29	29	24	25	28	40	-0.701732	0.0545563
BT_0453	N-acylglucosamine 2-epimerase	133	158	115	61	46	65	0.663252	0.0546021
BT_r07	5S ribosomal RNA	1	0	0	3	1	3	-1.8369	0.0546913
BT_1249	multidrug resistance protein	7	19	6	15	15	15	-1.01578	0.0547524
BT_1771	cell surface protein	84	111	91	37	32	59	0.598379	0.0548373
BT_2486	hypothetical protein	138	145	187	50	83	82	0.573668	0.0549525
BT_1719	sulfopyruvate decarboxylase subunit beta	15	15	11	3	3	5	1.1751	0.0550701
BT_4175	hypothetical protein	19	25	22	23	29	30	-0.833903	0.0560909
BT_0404	hypothetical protein	1	1	1	2	6	3	-1.67399	0.0561144
BT_1735	chromate transport protein	14	20	26	5	3	11	1.00956	0.0562462
BT_3156	hypothetical protein	39	59	70	17	24	26	0.742706	0.0562462
BT_3009	beta-glucosidase	169	276	230	117	97	124	0.415931	0.0568634
BT_3905	alkaline protease aprF	2158	2324	1800	1186	975	847	0.484117	0.0568634
BT_2912	glycosylhydrolase	93	122	130	33	56	70	0.558726	0.0571674
BT_3195	(dimethylallyl)adenosine tRNA methylthiotransferase	138	241	101	66	75	71	0.574768	0.0572406
BT_2250	ribosome-associated GTPase	53	66	78	56	65	78	-0.556867	0.0575448
BT_2621	hypothetical protein	62	92	80	67	80	128	-0.749567	0.0575459
BT_2877	acetyltransferase	0	2	0	2	2	5	-1.73653	0.0575459
BT_3879	translation initiation factor SUI1	76	138	56	82	93	105	-0.620589	0.0575459
BT_0815	hypothetical protein	2199	2522	2280	1293	1167	1033	0.426841	0.0577809
BT_2462	anti-sigma factor	11	21	16	17	17	26	-0.844606	0.0582218
BT_2607	hypothetical protein	5	6	3	12	8	5	-1.2346	0.0582218
BT_3097	two-component system sensor histidine kinase/response regulator	84	95	127	92	82	127	-0.512515	0.0582218
BT_4310	bifunctional 2-polyprenylphenol hydroxylase/glutamate synthase subunit beta	83	113	66	25	47	42	0.622469	0.0585479
BT_1521	hypothetical protein	18	25	14	19	20	29	-0.778939	0.0586961
BT_4563	hypothetical protein	7	12	13	16	14	14	-0.96423	0.0587992
BT_3758	acetylornithine aminotransferase	23	30	18	7	9	8	0.937904	0.0589456
BT_2760	hypothetical protein	842	900	607	395	343	335	0.556524	0.0590121
BT_4136	hypothetical protein	3	5	8	4	8	17	-1.23738	0.0590121
BT_1530	outer membrane protein OprM	144	186	193	169	193	232	-0.710951	0.0591447
BT_2979	hypothetical protein	28	42	53	49	43	42	-0.678852	0.0593672
BT_3674	hypothetical protein	14	16	13	19	16	23	-0.926785	0.0600352
BT_4567	two-component system sensor	4	2	2	3	5	9	-1.33068	0.0602838
BT_4250	RNA polymerase ECF-type sigma factor	115	171	188	156	140	192	-0.59237	0.0604705
BT_2770	hypothetical protein	14	18	24	4	4	9	1.09821	0.0608338
BT_2402	cofactor-independent phosphoglycerate mutase	57	82	66	26	26	38	0.609225	0.0608678
BT_4180	acetyl xylan esterase A	9	10	21	1	3	6	1.29345	0.0608953
BT_0961	hypothetical protein	6	4	3	8	10	8	-1.36627	0.0614648
BT_1464	GNAT family acetyltransferase	43	58	63	46	52	67	-0.553568	0.061513
BT_0226	hypothetical protein	12	29	58	5	13	12	1.03503	0.0615309
BT_0228	hypothetical protein	0	0	4	4	6	3	-1.63103	0.061616
BT_2542	haloacid dehalogenase	55	92	41	21	27	23	0.781332	0.0616711
BT_2787	GTP-binding elongation factor family protein TypA/BipA	110	136	120	81	118	146	-0.454451	0.0619626
BT_0923	hypothetical protein	32	48	52	41	41	69	-0.719743	0.0619895
BT_3320	dihydrodipicolinate reductase	23	33	16	22	22	40	-0.742925	0.0620962
BT_3814	rod shape-determining protein MreC	22	25	29	5	11	11	0.876842	0.0621165
BT_0180	5-methyltetrahydrofolate--homocysteine methyltransferase	224	270	177	126	85	106	0.502768	0.0621631
BT_3084	lipase	55	68	43	54	53	59	-0.551274	0.0622193
BT_0096	hypothetical protein	0	2	1	1	2	8	-1.68444	0.0626226
BT_3065	alpha-galactosidase	9	25	23	17	29	24	-0.838244	0.0626742
BT_3164	quinolinate synthetase	107	151	81	125	113	101	-0.571137	0.0628047
BT_3842	ATP-dependent Clp protease proteolytic subunit	76	95	112	42	46	43	0.531342	0.0629355
BT_1126	mobilization protein BmgA	2	1	1	3	6	3	-1.58044	0.0629503
BT_1226	long-chain-fatty-acid--CoA ligase	119	156	125	98	125	159	-0.477099	0.0629503
BT_3839	ABC transporter ATP-binding protein	97	141	114	102	99	124	-0.445186	0.0631148
BT_2902	hypothetical protein	35	46	54	16	9	27	0.794978	0.0635271
BT_2948	hypothetical protein	26	42	31	5	9	22	0.871406	0.0635271
BT_1914	thioredoxin-like protein	49	48	29	54	45	51	-0.76342	0.0636741
BT_2725	50S ribosomal protein L23	65	77	98	27	26	42	0.754386	0.0641184
BT_1008	xylanase	59	71	79	34	22	30	0.679142	0.0650424
BT_2934	lipopolysaccharide biosynthesis transmembrane transport protein	34	60	75	14	31	23	0.715376	0.0650424
BT_4638	hypothetical protein	52	58	50	17	24	27	0.665834	0.0650424
BT_4118	two-component system response regulator	21	28	44	31	44	38	-0.805948	0.0653833
BT_2246	hypothetical protein	181	242	214	173	203	206	-0.428427	0.0653858
BT_4320	zinc protease	88	149	130	56	58	57	0.510034	0.0655436
BT_3080	cysteine synthase A	10056	15336	6363	15774	13388	10401	-0.870108	0.0656869
BT_1077	aspartate aminotransferase	43	79	58	16	19	31	0.84456	0.066219
BT_0308	glycosyl hydrolase	3	2	12	3	12	15	-1.18419	0.0662652
BT_3393	shikimate kinase	1115	1306	1179	674	557	550	0.438344	0.0663561
BT_1419	hypothetical protein	5	6	18	2	0	4	1.39636	0.066548
BT_3361	erythronate-4-phosphate dehydrogenase	46	97	53	74	67	51	-0.564538	0.0665505
BT_3493	hypothetical protein	25	32	30	12	10	11	0.780146	0.0665505
BT_0645	hypothetical protein	448	670	718	235	270	323	0.572748	0.0666652
BT_2560	hypothetical protein	69	82	127	78	95	103	-0.531473	0.066978
BT_3813	rod shape-determining protein MreB	196	267	183	88	100	109	0.544838	0.066978
BT_3977	hypothetical protein	46	55	77	52	61	64	-0.537485	0.066978
BT_4238	permease	1	5	3	5	8	5	-1.34634	0.066978
BT_4303	4-alpha-glucanotransferase	4013	4608	4832	2330	2274	2551	0.352411	0.066978
BT_1958	hypothetical protein	798	981	161	1070	1309	866	-1.17674	0.0672393
BT_1172	DNA primase/helicase	1	6	4	3	6	14	-1.3814	0.0672474
BT_0599	UDP-glucose 6-dehydrogenase	24	47	35	24	43	54	-0.725799	0.0673676
BT_3251	hypothetical protein	18	17	8	2	5	4	1.26631	0.0673676
BT_3458	hypothetical protein	64	98	50	83	56	68	-0.538188	0.0673676
BT_2998	hypothetical protein	21	36	40	33	38	36	-0.691215	0.0682925
BT_4242	transporter	40	59	64	12	20	30	0.81966	0.068324
BT_2073	helicase	14	13	12	15	16	17	-0.80905	0.0686581
BT_3223	hypothetical protein	66	106	178	249	232	220	-1.33992	0.069294
BT_1263	protease I	31	40	50	13	21	15	0.708193	0.0698358
BT_3779	hypothetical protein	115	161	165	119	158	196	-0.633364	0.0700744
BT_2342	transcriptional regulator	0	2	4	6	5	3	-1.43343	0.070307
BT_2484	hypothetical protein	59	68	42	30	20	21	0.654683	0.0706842
BT_1627	beta-hexosaminidase	60	89	70	17	38	41	0.621436	0.071027
BT_4106	5-keto-4-deoxyuronate isomerase	340	555	441	219	216	256	0.370946	0.0710674
BT_0916	50S ribosomal protein L28	88	101	65	84	77	107	-0.608922	0.0713437
BT_0825	altronate oxidoreductase	1166	1516	1476	755	699	741	0.349075	0.0716118
BT_0076	transposase	2	3	2	4	7	5	-1.44821	0.0722105
BT_2431	hypothetical protein	99	106	118	48	50	41	0.633111	0.0727695
BT_3235	hypothetical protein	1821	2216	2424	930	991	1232	0.477016	0.0730629
BT_0971	hypothetical protein	48	64	70	52	58	68	-0.51723	0.0730706
BT_3392	nitroreductase	6477	7422	5576	3675	3062	2437	0.49678	0.0730706
BT_2720	50S ribosomal protein L16	128	178	163	65	54	100	0.533657	0.0731232
BT_3685	hypothetical protein	34	46	25	34	38	38	-0.616913	0.0731555
BT_3624	hypothetical protein	1	2	1	3	4	5	-1.55477	0.0732395
BT_4711	hypothetical protein	37	30	36	14	12	12	0.848365	0.0733057
BT_4607	hypothetical protein	19	29	29	25	26	33	-0.666485	0.073308
BT_2578	hypothetical protein	41	61	66	50	58	62	-0.569287	0.0733442
BT_3904	hypothetical protein	1591	1868	1445	955	764	629	0.473207	0.0736661
BT_0341	Na+/glucose cotransporter	8	14	17	19	14	17	-0.879764	0.0737922
BT_0751	efflux pump protein	187	241	169	91	91	106	0.482335	0.0739045
BT_3551	zinc protease	600	920	913	354	392	481	0.4168	0.0747247
BT_4388	GTPase ObgE	381	483	186	155	150	134	0.658686	0.0747331
BT_2520	hypothetical protein	61	70	51	26	22	29	0.663351	0.0748591
BT_3853	hypothetical protein	126	153	185	134	142	152	-0.436383	0.0748851
BT_2686	cation efflux transporter	310	414	224	346	317	320	-0.610556	0.0751365
BT_2391	two-component system sensor histidine kinase/response regulator	116	165	167	119	131	168	-0.451913	0.0751595
BT_1004	hypothetical protein	32	40	31	38	35	34	-0.606199	0.0754878
BT_3793	hypothetical protein	232	311	505	329	320	454	-0.607899	0.0767186
BT_4406	hypothetical protein	28	45	37	15	11	16	0.789204	0.0767746
BT_3889	subtilisin-like serine protease	158	220	105	70	74	72	0.570231	0.0768754
BT_4453	6-pyruvoyl tetrahydrobiopterin synthase	19	41	19	25	25	39	-0.719434	0.0774518
BT_2599	conjugate transposon protein	2	1	0	2	4	4	-1.6091	0.0778378
BT_3732	hypothetical protein	42	54	62	43	55	59	-0.536665	0.0779197
BT_4671	hypothetical protein	23	45	42	39	45	63	-0.920663	0.0780247
BT_2748	glutamyl-tRNA synthetase	234	372	241	124	153	148	0.412114	0.0780247
BT_0138	transcriptional regulator	185	245	164	176	175	196	-0.440517	0.0781381
BT_0827	hypothetical protein	41	60	65	44	63	59	-0.551848	0.0782452
BT_0432	endonuclease	1	1	0	1	3	5	-1.66592	0.0783201
BT_4721	hypothetical protein	264	328	186	241	298	221	-0.527617	0.0785303
BT_3290	hypothetical protein	1	3	2	3	6	6	-1.47556	0.0789686
BT_2836	2-oxoglutarate synthase subunit korA	2710	3449	1623	1360	1107	946	0.586206	0.0791273
BT_2131	hypothetical protein	179	185	256	177	216	365	-0.768423	0.0791591
BT_3218	hypothetical protein	9	12	21	4	3	5	1.08928	0.0791591
BT_3131	alpha-galactosidase	15	24	17	7	3	8	0.982953	0.0791864
BT_0467	hypothetical protein	5	5	6	9	8	8	-1.08159	0.0793782
BT_p548220	hypothetical protein	63	74	18	82	67	39	-0.823517	0.0794562
BT_3682	hypothetical protein	5	11	19	11	16	21	-0.948997	0.0795316
BT_1610	DNA polymerase III subunit gamma/tau	109	168	156	110	134	135	-0.373948	0.0795614
BT_3414	Mg2+/Co2+ transporter	141	195	256	79	100	101	0.507134	0.0800591
BT_1270	Na+/H+ antiporter	50	58	40	14	23	25	0.673428	0.0801017
BT_3636	aspartate-semialdehyde dehydrogenase	247	316	228	147	126	118	0.434412	0.0801273
BT_1775	hypothetical protein	18	18	11	19	19	19	-0.795514	0.0803049
BT_2972	hypothetical protein	18	16	14	19	26	13	-0.792939	0.0813054
BT_1230	hypothetical protein	0	2	3	3	5	5	-1.50996	0.0819528
BT_3047	hypothetical protein	22	23	20	29	22	26	-0.768974	0.0821265
BT_3213	tRNA pseudouridine synthase B	23	34	7	6	7	4	1.12695	0.0822668
BT_1240	hypothetical protein	34	47	51	40	40	55	-0.575501	0.0823851
BT_0326	RNA polymerase ECF-type sigma factor	118	130	60	124	119	111	-0.729855	0.082407
BT_4697	transcriptional regulator	111	172	175	132	143	162	-0.492676	0.082407
BT_2206	Zinc ABC transporter permease	50	45	23	15	20	12	0.72597	0.082585
BT_1018	polygalacturonase (Pectinase)	8	22	22	17	22	20	-0.728774	0.0829035
BT_3336	UDP-N-acetylglucosamine acyltransferase	160	201	249	203	191	204	-0.525102	0.0830306
BT_0017	hypothetical protein	1	2	1	3	4	4	-1.49498	0.083706
BT_2623	alpha-1,6-mannanase	620	684	989	588	697	1088	-0.560812	0.0837645
BT_0624	4-diphosphocytidyl-2-C-methyl-D-erythritol kinase	11	22	20	16	21	28	-0.816022	0.0839713
BT_3051	mucin-desulfating sulfatase	15	18	12	12	19	24	-0.797218	0.0840046
BT_0328	hypothetical protein	83	160	125	46	62	73	0.44001	0.084692
BT_1179	glycosyl transferase family protein	16	34	27	20	32	34	-0.70477	0.0847742
BT_1827	transposase	35	36	52	14	17	19	0.717607	0.0848251
BT_1594	ferredoxin	12	19	26	17	27	24	-0.779224	0.0848324
BT_0640	Fe-S oxidoreductase	10	8	9	12	12	14	-0.958958	0.0851339
BT_3244	hypothetical protein	1175	1526	2044	658	693	923	0.50063	0.0853552
BT_0789	malonyl CoA-ACP transacylase	76	129	102	29	49	62	0.558178	0.0856715
BT_2326	DNA methylase	6	4	4	6	7	10	-1.11039	0.0856715
BT_3835	GTP-binding protein Era	105	121	112	59	53	59	0.414099	0.0857794
BT_0082	hypothetical protein	82	118	168	124	126	156	-0.677392	0.0858189
BT_2926	hypothetical protein	49	44	59	47	51	71	-0.65968	0.085856
BT_4758	mobilization protein	1	2	0	4	3	3	-1.59442	0.0860341
BT_1378	imidazole glycerol phosphate synthase subunit HisF	12	37	9	4	7	6	1.01895	0.0864151
BT_2107	hypothetical protein	6	12	11	8	12	21	-0.971823	0.0865624
BT_1858	2-isopropylmalate synthase	84	109	78	41	37	46	0.547647	0.0868861
BT_2213	hypothetical protein	184	234	134	72	87	94	0.555247	0.0868861
BT_4279	hypothetical protein	4	8	18	3	1	3	1.20515	0.0868861
BT_2181	transcriptional regulator	23	38	19	25	40	27	-0.750011	0.0873447
BT_3548	ATPase	84	94	185	120	117	148	-0.614028	0.0873447
BT_2540	two-component system sensor histidine kinase	22	33	23	25	26	31	-0.618653	0.0874786
BT_4635	anti-sigma factor	9	7	17	9	15	21	-0.911217	0.0875152
BT_2647	hypothetical protein	0	2	2	1	5	5	-1.47321	0.0876833
BT_0256	hypothetical protein	142	159	180	134	131	171	-0.401993	0.0877949
BT_1302	hypothetical protein	12	17	25	5	5	7	1.02361	0.0879791
BT_3612	FKBP-type peptidylprolyl isomerase	84	98	135	35	43	75	0.501094	0.0879791
BT_0874	hypothetical protein	4	7	10	2	1	1	1.27343	0.0886672
BT_4010	hypothetical protein	219	289	367	280	238	361	-0.546776	0.088721
BT_4542	typeI restriction enzyme EcoR124II specificity protein	19	18	23	11	2	6	0.942064	0.0888225
BT_2432	beta-mannosidase	14	31	26	18	25	35	-0.676125	0.0889438
BT_3256	serine acetyltransferase	15	18	12	17	18	21	-0.821836	0.0890461
BT_3547	hypothetical protein	27	19	29	6	6	17	0.769115	0.0890461
BT_1087	xylanase	216	344	204	114	113	128	0.51429	0.0891138
BT_2981	hypothetical protein	3	5	10	9	8	12	-1.11197	0.0891522
BT_3529	aldose 1-epimerase	86	113	104	41	50	54	0.495394	0.0891604
BT_4313	50S ribosomal protein L27	440	526	493	229	243	280	0.396934	0.0891803
BT_0773	alpha-amylase	135	211	221	86	99	101	0.410592	0.0894074
BT_3432	hypothetical protein	73	99	157	88	111	128	-0.532875	0.089694
BT_3625	hypothetical protein	7	7	17	1	2	5	1.17945	0.089694
BT_1606	cytochrome C peroxidase	255	445	267	153	136	156	0.519705	0.0901018
BT_2122	lysyl-tRNA synthetase	208	314	253	211	212	234	-0.332194	0.0901018
BT_0925	ABC transporter ATP-binding protein	13	18	18	3	3	10	0.951317	0.090503
BT_3303	ATP-dependent RNA helicase	72	75	28	57	72	64	-0.66584	0.09073
BT_0129	mannonate dehydratase	9	8	9	6	11	19	-0.925552	0.091027
BT_3858	hypothetical protein	25	33	38	13	8	16	0.773458	0.0911921
BT_r10	5S ribosomal RNA	1	0	1	2	3	3	-1.5915	0.0912886
BT_2969	beta-galactosidase	8	12	3	10	11	13	-1.0309	0.092331
BT_2521	RNA polymerase sigma-54	570	696	408	288	282	222	0.492348	0.092492
BT_2903	hypothetical protein	47	41	71	15	11	33	0.864813	0.092492
BT_2792	AraC family transcriptional regulator	17	21	21	21	18	27	-0.689483	0.0928323
BT_0728	transcriptional regulator	7	21	28	19	31	17	-0.807739	0.0928417
BT_1422	hypothetical protein	24	33	39	27	30	45	-0.619068	0.0928417
BT_1720	phosphoenolpyruvate phosphomutase	27	22	37	8	16	9	0.785839	0.0928622
BT_4557	hypothetical protein	144	172	213	152	139	191	-0.411874	0.0928921
BT_3881	hypothetical protein	2	2	6	4	5	11	-1.28138	0.0929068
BT_0780	acetyltransferase	118	151	186	124	146	147	-0.428429	0.0929159
BT_1284	endo-beta-N-acetylglucosaminidase F1	13	15	28	6	2	8	1.154	0.0929159
BT_3728	riboflavin biosynthesis protein ribD	33	33	23	29	40	25	-0.620047	0.0930184
BT_2614	mobilization protein	1	1	2	2	7	2	-1.47878	0.0931082
BT_3277	RNA polymerase ECF-type sigma factor	3	1	3	5	3	8	-1.36932	0.0932542
BT_1799	vitamin B12 receptor	28	25	17	15	2	6	0.951884	0.0933994
BT_p548238	TraC	473	698	391	569	509	441	-0.539383	0.0935187
BT_1283	hypothetical protein	7	16	13	2	6	1	1.26154	0.0941838
BT_3225	hypothetical protein	6	7	3	8	6	11	-1.04702	0.0941838
BT_4587	hypothetical protein	29	51	36	22	13	13	0.648812	0.0941838
BT_4438	hypothetical protein	2	3	7	6	8	7	-1.18143	0.0948606
BT_1879	endopeptidase IV	356	483	407	323	308	419	-0.309771	0.0949777
BT_3641	hypothetical protein	0	0	4	2	3	8	-1.55149	0.0949777
BT_1386	hypothetical protein	17	18	28	8	4	9	0.962668	0.0949864
BT_2523	alpha-rhamnosidase	78	84	61	73	80	64	-0.512412	0.0949864
BT_4437	transposase	3	7	4	7	5	11	-1.14138	0.0958842
BT_2960	hypothetical protein	1	3	3	6	1	8	-1.34495	0.0959036
BT_0922	hypothetical protein	58	77	71	44	83	110	-0.706111	0.0962935
BT_0337	hypothetical protein	22	34	43	23	37	43	-0.595376	0.0963502
BT_4348	hypothetical protein	48	60	50	49	50	69	-0.619408	0.0963502
BT_0929	prolyl-tRNA synthetase	165	216	162	65	90	120	0.426131	0.0963961
BT_3971	glutathione peroxidase	3460	4113	3099	2076	1664	1526	0.434393	0.0964929
BT_p548222	hypothetical protein	6440	8096	4615	7809	6194	5427	-0.587809	0.0965972
BT_0435	hypothetical protein	328	435	440	311	392	367	-0.390603	0.0966363
BT_3595	hypothetical protein	31	35	30	9	15	14	0.760454	0.0970392
BT_1618	anti-sigma factor	19	19	25	20	20	32	-0.703941	0.0979418
BT_4128	hypothetical protein	179	250	232	118	104	122	0.368242	0.0979418
BT_4738	formate acetyltransferase	53	91	57	22	30	37	0.579205	0.0985215
BT_p548208	mobilization protein C	135	188	106	152	128	120	-0.473787	0.0985215
BT_2724	50S ribosomal protein L2	366	535	391	162	223	273	0.409842	0.0985215
BT_3324	chondroitinase	64	57	44	20	27	26	0.61711	0.0987419
BT_1075	two-component system sensor	0	2	4	2	3	9	-1.39344	0.0991412
BT_1755	hypothetical protein	9	16	13	15	15	17	-0.827358	0.0991585
BT_2392	NHL repeat-containing protein	20	18	21	7	5	7	1.03767	0.0991585
BT_2307	tetracycline resistance element mobilization regulatory protein rteC	3	5	2	7	3	9	-1.24542	0.0992337
BT_1549	secreted peptidase	321	465	372	166	208	220	0.391734	0.0992443
BT_4643	RNA polymerase ECF-type sigma factor	26	35	23	33	30	28	-0.663095	0.100227
BT_1168	N-acetylmuramoyl-L-alanine amidase	6	9	5	1	0	3	1.31047	0.100377
BT_4450	hypothetical protein	3	3	3	3	4	11	-1.29096	0.100812
BT_4609	hypothetical protein	7	16	21	14	20	19	-0.793865	0.10105
BT_0910	magnesium chelatase subunit I	49	92	114	29	35	47	0.601769	0.10138
BT_1841	hypothetical protein	280	345	273	170	141	137	0.421417	0.101783
BT_0421	hypothetical protein	164	245	140	85	88	94	0.454092	0.102363
BT_0742	aspartate carbamoyltransferase	16	21	11	15	17	24	-0.739591	0.102525
BT_3039	hypothetical protein	8	13	4	9	10	13	-0.85089	0.102694
BT_2003	membrane peptidase	20	27	10	5	7	6	0.98239	0.102751
BT_3459	hemolysin A	52	91	42	57	66	55	-0.520789	0.102751
BT_1079	SsrA-binding protein	54	56	57	28	23	26	0.537644	0.102847
BT_0572	hypothetical protein	159	209	173	90	88	101	0.388135	0.103095
BT_1658	translaldolase	7785	8175	5675	4277	3110	2760	0.507131	0.10325
BT_3815	hypothetical protein	5	10	8	2	3	0	1.26431	0.10391
BT_1150	hypothetical protein	8	8	3	11	4	12	-0.957623	0.104251
BT_1786	hypothetical protein	2	0	3	4	4	4	-1.38912	0.104743
BT_3061	hypothetical protein	124	209	110	190	174	162	-0.799197	0.105168
BT_0046	glycosyltransferase	7	11	9	7	15	13	-0.866964	0.105481
BT_2409	TonB-dependent outer membrane protein	41	101	104	89	92	127	-0.852347	0.105481
BT_3011	anti-sigma factor	2	7	6	6	4	15	-1.12102	0.105481
BT_3923	2-C-methyl-D-erythritol 4-phosphate cytidylyltransferase	61	90	42	27	33	23	0.611652	0.105481
BT_0442	glycerophosphoryl diester phosphodiesterase	90	156	143	112	108	130	-0.417651	0.105711
BT_3341	hypothetical protein	146	223	209	153	168	182	-0.366305	0.105713
BT_3147	hypothetical protein	374	562	494	244	251	277	0.314193	0.105987
BT_3439	hypothetical protein	90	156	241	36	69	95	0.706886	0.105987
BT_4466	hypothetical protein	123	163	177	117	136	194	-0.48554	0.107001
BT_1244	molecular chaperone DnaJ	85	151	50	118	106	86	-0.69391	0.107167
BT_1722	hypothetical protein	3	2	2	3	5	6	-1.24201	0.107167
BT_3961	hypothetical protein	338	446	395	332	341	422	-0.443825	0.107418
BT_4640	hypothetical protein	1	3	2	3	6	4	-1.31848	0.107465
BT_3102	hypothetical protein	12	25	30	6	7	11	0.849611	0.108472
BT_2287	conjugate transposon protein	3	4	8	10	5	8	-1.04458	0.108633
BT_0532	anthranilate synthase component I	20	28	30	3	15	12	0.763134	0.10905
BT_1019	secreted hydrolase	31	36	36	30	38	40	-0.602405	0.109055
BT_0367	endo-arabinase	2	2	4	6	4	5	-1.20713	0.109326
BT_2591	hypothetical protein	0	3	3	2	4	8	-1.38101	0.109326
BT_1396	AraC family transcriptional regulator	11	30	25	18	24	30	-0.674098	0.109716
BT_3894	tRNA (guanine-N(7)-)-methyltransferase	39	50	33	40	38	41	-0.517531	0.110024
BT_2655	hypothetical protein	75	96	86	28	38	56	0.521585	0.110095
BT_4173	rhamnogalacturonan acetylesterase	12	25	17	20	18	23	-0.720044	0.110095
BT_2731	30S ribosomal protein S12	112	186	150	89	133	184	-0.408172	0.110779
BT_1080	hypothetical protein	1	2	0	4	3	2	-1.49411	0.110955
BT_p548226	hypothetical protein	0	4	3	1	4	11	-1.3598	0.111001
BT_1256	hypothetical protein	4	5	3	7	9	3	-1.06741	0.111218
BT_0840	hypothetical protein	9	12	11	5	1	3	1.05376	0.111394
BT_4090	hypothetical protein	33	40	56	12	13	30	0.662854	0.111394
BT_4480	hypothetical protein	367	528	567	321	437	667	-0.492095	0.111901
BT_4691	SAM-dependent methyltransferase	62	57	38	26	19	27	0.543885	0.112558
BT_1380	imidazole glycerol phosphate synthase subunit HisH	12	22	17	20	18	19	-0.702958	0.112558
BT_1208	hypothetical protein	8	10	2	1	0	3	1.25013	0.113048
BT_1173	hypothetical protein	1	5	1	3	5	6	-1.27588	0.113176
BT_2372	transcriptional regulator	124	186	124	151	146	125	-0.533598	0.113176
BT_2983	hypothetical protein	1	1	4	3	2	9	-1.35834	0.113328
BT_t01	tRNA	32	42	14	32	28	40	-0.708183	0.113496
BT_2876	glycosyltransferase	0	1	3	5	4	1	-1.36151	0.11365
BT_1401	sugar transport protein	1	1	3	3	4	5	-1.3797	0.114248
BT_2363	hypothetical protein	1	5	1	4	8	3	-1.36016	0.114248
BT_4140	hypothetical protein	45	93	123	78	76	98	-0.513687	0.114248
BT_1163	hypothetical protein	14	23	21	17	22	24	-0.656371	0.114302
BT_4422	hypothetical protein	1	1	2	5	6	0	-1.49429	0.114511
BT_1111	hypothetical protein	0	4	4	5	4	6	-1.22254	0.115386
BT_2721	30S ribosomal protein S3	336	392	340	168	164	203	0.43643	0.11552
BT_1744	hypothetical protein	39	55	47	39	43	56	-0.515676	0.116197
BT_2840	O-methyltransferase	347	314	183	158	126	98	0.564304	0.11628
BT_1392	hypothetical protein	12	18	15	7	5	3	0.874396	0.116312
BT_4510	helicase	9	7	3	9	6	12	-0.946412	0.116373
BT_1400	hypothetical protein	27	29	25	25	32	32	-0.659988	0.116565
BT_2522	Xaa-Pro aminopeptidase	330	549	322	332	401	308	-0.38266	0.116684
BT_3265	D-tyrosyl-tRNA(Tyr) deacylase	5	13	6	10	11	11	-0.908979	0.116889
BT_3372	glycosyltransferase	6	12	10	0	5	2	1.19846	0.116889
BT_3261	octaprenyl-diphosphate synthase	44	48	29	39	37	41	-0.498825	0.116997
BT_1926	hypothetical protein	9	13	16	5	4	2	1.05219	0.1178
BT_0964	hypothetical protein	2	3	9	5	9	9	-1.10551	0.118072
BT_3334	two-component system sensor histidine kinase/response regulator	136	220	175	144	175	156	-0.413575	0.118189
BT_1629	hypothetical protein	40	70	51	16	15	39	0.62735	0.118564
BT_3916	site-specific recombinase IntIA	15	18	10	3	4	7	0.913426	0.118564
BT_0932	hypothetical protein	19	33	50	24	42	47	-0.674833	0.118647
BT_4603	hypothetical protein	5	1	4	5	4	8	-1.09692	0.118803
BT_2270	multiple antibiotic resistance protein MarC	41	76	48	36	48	81	-0.543147	0.119119
BT_4456	electron transport protein	1697	2292	1121	868	763	747	0.508783	0.119119
BT_4770	conjugate transposon protein	11	11	9	11	13	15	-0.822311	0.119119
BT_1413	transcriptional regulator	5	11	5	10	7	14	-1.02216	0.120193
BT_1631	hypothetical protein	106	122	134	60	58	65	0.422331	0.120356
BT_2217	hypothetical protein	13	18	18	4	8	5	0.877032	0.120518
BT_4051	hypothetical protein	227	205	184	104	103	98	0.457901	0.120533
BT_3411	membrane-bound proton-translocating pyrophosphatase	1454	2157	1046	1738	1572	1132	-0.521389	0.120533
BT_2413	homoserine O-succinyltransferase	23	36	24	8	14	12	0.670902	0.120914
BT_3203	hypothetical protein	9	14	22	11	19	24	-0.766652	0.121042
BT_1455	protein rtcB	35	43	30	17	13	17	0.61031	0.12133
BT_1167	hypothetical protein	11	23	11	5	4	5	1.02021	0.121993
BT_2037	hypothetical protein	14	19	26	22	19	22	-0.632677	0.122054
BT_0334	hypothetical protein	8	20	10	11	11	24	-0.782342	0.12235
BT_1145	16S rRNA methyltransferase GidB	103	163	119	59	71	62	0.418151	0.122509
BT_1612	hypothetical protein	2	7	3	8	4	7	-1.07884	0.122551
BT_2978	transcriptional regulator	84	167	151	108	122	131	-0.421359	0.123046
BT_0057	hypothetical protein	5	1	0	7	5	1	-1.29275	0.123336
BT_0928	two-component system response regulator	17	33	35	26	27	35	-0.599049	0.123336
BT_3233	hypothetical protein	129	186	112	120	135	133	-0.427721	0.123336
BT_2842	3-dehydroquinate dehydratase	60	79	43	23	30	25	0.620485	0.123466
BT_2311	hypothetical protein	6	6	4	8	5	10	-0.95703	0.123625
BT_4317	lipoprotein	7	15	6	3	3	1	1.17539	0.123625
BT_4205	UDP-N-acetylglucosamine acyltransferase	148	221	206	91	95	101	0.422528	0.124801
BT_2386	transcription regulator AsnC	16	19	16	12	21	25	-0.697793	0.12495
BT_0703	hypothetical protein	8	11	13	5	1	3	1.08442	0.125041
BT_3892	branched-chain amino acid aminotransferase	382	540	378	216	210	277	0.320618	0.125087
BT_t71	tRNA	0	2	0	2	1	5	-1.43629	0.125389
BT_2570	glutamate decarboxylase	954	1265	1137	468	507	615	0.505861	0.125685
BT_2097	hypothetical protein	17	17	19	25	20	16	-0.730225	0.125783
BT_4476	amino acid carrier protein	77	109	32	26	37	25	0.683256	0.126026
BT_2263	hypothetical protein	581	765	779	511	603	765	-0.368293	0.126138
BT_4169	hypothetical protein	48	58	76	20	32	27	0.620904	0.12651
BT_0583	hypothetical protein	92	170	190	139	142	128	-0.437809	0.128642
BT_1781	xylosidase/arabinosidase	23	35	22	22	34	26	-0.587099	0.128642
BT_0791	hypothetical protein	34	25	19	27	34	27	-0.679212	0.12871
BT_2126	hypothetical protein	29	28	38	26	33	38	-0.558019	0.128914
BT_2869	succinyltransferase involved in succinoglycan biosynthesis	1	1	2	2	2	7	-1.39237	0.128998
BT_3350	chondroitinase	49	41	58	17	27	23	0.584507	0.128998
BT_1988	hypothetical protein	12	17	23	27	19	15	-0.770639	0.12902
BT_2061	4-hydroxy-3-methylbut-2-enyl diphosphate reductase	44	67	38	22	24	22	0.53771	0.129103
BT_3659	alpha-xylosidase	12	13	20	17	16	21	-0.770059	0.129117
BT_2767	hypothetical protein	12	18	17	3	3	10	0.904394	0.129174
BT_0615	hypothetical protein	45	53	43	21	23	20	0.556417	0.130065
BT_0383	UDP-N-acetylglucosamine 2-epimerase	2	0	2	2	5	3	-1.3541	0.130521
BT_3155	hypothetical protein	4	5	15	4	9	22	-0.944534	0.130521
BT_4727	glycerophosphoryl diester phosphodiesterase	14	21	14	3	2	11	1.00089	0.130646
BT_1872	beta-glucosidase	154	216	155	104	74	95	0.36513	0.130669
BT_0137	hypothetical protein	2	6	12	9	6	15	-1.01735	0.130756
BT_4440	cell surface protein	34	45	65	20	24	20	0.579315	0.130756
BT_1175	hypothetical protein	353	466	185	453	327	331	-0.69579	0.131331
BT_1650	teichoic acid biosynthesis protein F	4	12	16	2	1	6	1.04955	0.13232
BT_1970	glutamate dehydrogenase	42	67	66	57	64	53	-0.55566	0.132937
BT_3631	hypothetical protein	5	12	7	2	1	3	1.11751	0.132937
BT_0788	succinyl-CoA synthetase beta chain	1944	2087	1792	1127	976	947	0.365186	0.133514
BT_1726	integrase	2	4	3	8	4	3	-1.09911	0.134248
BT_1185	OmpA-like protein	2319	3318	4553	1485	1466	1878	0.502881	0.134778
BT_p548207	mobilization protein B	233	275	121	211	240	189	-0.573866	0.13498
BT_1989	hypothetical protein	8	5	10	8	9	14	-0.872053	0.135424
BT_2505	hypothetical protein	118	171	97	109	116	120	-0.404654	0.135932
BT_2491	hypothetical protein	12	18	29	19	19	28	-0.68258	0.13612
BT_3505	hypothetical protein	29	44	40	24	44	58	-0.671451	0.136871
BT_1433	D-mannonate oxidoreductase	288	291	212	310	243	220	-0.517448	0.137064
BT_1084	hypothetical protein	19	28	21	4	11	11	0.782359	0.137721
BT_1686	propionyl-CoA carboxylase subunit beta	218	329	402	91	156	155	0.652185	0.137947
BT_1518	hypothetical protein	20	44	18	31	31	25	-0.658567	0.137966
BT_2512	cation-transporting ATPase	315	644	500	197	169	182	0.759482	0.137966
BT_3955	hypothetical protein	16	19	17	5	6	7	0.895629	0.137966
BT_1015	oxidoreductase	79	110	96	47	43	53	0.421616	0.137984
BT_1765	2,6-beta-D-fructofuranosidase	61	73	72	57	68	68	-0.454693	0.138148
BT_3264	hypothetical protein	30	39	16	9	12	13	0.69816	0.138429
BT_0623	UDP-glucose 4-epimerase	325	505	583	343	422	477	-0.373755	0.138991
BT_3005	hypothetical protein	48	68	70	23	23	41	0.531283	0.139044
BT_3298	hypothetical protein	2	3	5	0	1	0	1.42573	0.139147
BT_1116	hypothetical protein	62	71	70	31	31	35	0.495342	0.139232
BT_1118	hypothetical protein	96	129	114	101	101	99	-0.39269	0.139232
BT_3281	hypothetical protein	8	14	18	3	5	5	0.967844	0.139232
BT_3542	hypothetical protein	2	2	1	1	4	7	-1.35629	0.139482
BT_3454	hypothetical protein	11	14	5	7	17	14	-0.831591	0.139518
BT_4471	hypothetical protein	45	58	59	15	24	33	0.604916	0.139679
BT_0124	NADH:ubiquinone oxidoreductase subunit	8	28	18	8	4	5	0.984239	0.139869
BT_3430	30S ribosomal protein S20	33	49	53	38	50	57	-0.633304	0.140796
BT_1194	OmpA family outer membrane protein	5195	5941	3854	2863	2230	2060	0.479938	0.141061
BT_p548221	hypothetical protein	3097	3125	1392	2926	2591	2468	-0.600247	0.141234
BT_2718	30S ribosomal protein S17	62	60	53	21	19	36	0.636264	0.141234
BT_4011	DNA-methyltransferase	49	50	71	48	50	70	-0.509461	0.141759
BT_0392	lipopolysaccharide biosynthesis RfbU-related protein	2	3	3	1	7	7	-1.17935	0.142487
BT_3859	hypothetical protein	46	36	42	16	19	16	0.705287	0.14275
BT_3657	alpha-L-arabinofuranosidase	130	164	78	137	122	108	-0.541641	0.142872
BT_4648	hypothetical protein	11	12	9	9	15	17	-0.828354	0.142872
BT_1681	carbonic anhydrase	95	121	110	89	90	102	-0.343314	0.143026
BT_0614	tyrosine-protein kinase in cps region	24	39	32	14	8	17	0.67012	0.144259
BT_0454	arabinose ABC transporter	40	66	32	17	25	14	0.679405	0.144437
BT_2769	serine/threonine-protein kinase pknB	75	100	149	51	38	67	0.488452	0.144585
BT_1211	hypothetical protein	164	215	307	121	105	106	0.462664	0.144744
BT_3418	thiol:disulfide interchange protein	66	82	64	64	66	65	-0.436079	0.145063
BT_4387	adenylate kinase	55	88	53	33	30	28	0.510183	0.145725
BT_1003	hypothetical protein	9	31	16	20	18	23	-0.684491	0.146586
BT_3266	excinuclease ABC subunit C	20	38	30	32	30	31	-0.636132	0.147248
BT_1192	xylanase	17	38	31	28	27	32	-0.577888	0.147339
BT_2951	hypothetical protein	16	20	30	6	12	6	0.829505	0.147339
BT_4536	hypothetical protein	30	18	55	14	12	16	0.720343	0.147412
BT_2744	acetyltransferase	30	44	41	17	10	24	0.58709	0.14756
BT_2160	regulatory protein	37	58	65	43	52	60	-0.504492	0.147675
BT_2826	two-component system sensor histidine kinase/response regulator	232	385	373	268	245	323	-0.325864	0.147675
BT_4484	hypothetical protein	139	230	200	158	176	158	-0.368864	0.148218
BT_4405	hypothetical protein	46	58	53	26	25	20	0.565087	0.149132
BT_1669	phenylalanyl-tRNA synthetase subunit alpha	105	162	104	44	63	83	0.398433	0.149132
BT_1569	hypothetical protein	42	57	45	39	58	42	-0.505389	0.14973
BT_3622	glycosyltransferase	67	106	100	27	47	56	0.500919	0.14973
BT_r04	5S ribosomal RNA	3	2	5	5	7	4	-1.04576	0.14973
BT_1601	signal recognition protein	161	242	138	87	79	112	0.385811	0.150111
BT_0660	hypothetical protein	19	20	54	33	25	48	-0.689018	0.150301
BT_4372	ribosomal RNA large subunit methyltransferase N	243	391	277	289	274	235	-0.396578	0.150301
BT_0195	glycerophosphoryl diester phosphodiesterase	17	22	21	7	9	7	0.767759	0.150315
BT_2313	hypothetical protein	3	3	1	2	3	9	-1.19604	0.150529
BT_1654	polysialic acid transport protein kpsD	28	53	27	14	9	22	0.652665	0.151103
BT_3170	hypothetical protein	19	23	29	23	21	32	-0.622012	0.151252
BT_1973	glutamate dehydrogenase	10661	14546	11656	6161	5985	5561	0.467081	0.152121
BT_2834	peptidyl-dipeptidase	83	141	86	48	45	51	0.505678	0.152502
BT_4045	aminoacyl-histidine dipeptidase	889	1104	857	520	509	511	0.317557	0.152502
BT_0183	transglycosylase	41	56	56	35	54	61	-0.510002	0.152754
BT_4678	L-serine dehydratase	805	1154	578	457	423	291	0.500381	0.154424
BT_3442	hypothetical protein	12	18	22	25	16	16	-0.676256	0.15444
BT_0197	hypothetical protein	8	24	22	18	15	26	-0.669009	0.154482
BT_3349	sulfatase yidJ	41	74	70	27	17	43	0.511528	0.155468
BT_2775	helicase	9	19	28	14	19	28	-0.649953	0.156172
BT_2411	hypothetical protein	4	7	12	0	2	4	1.05509	0.156606
BT_0244	exonuclease	172	242	109	164	179	170	-0.531378	0.156866
BT_3995	alanyl-tRNA synthetase	162	265	159	93	110	105	0.342702	0.15721
BT_4075	hypothetical protein	7	5	11	6	12	12	-0.839086	0.157237
BT_2790	phosphoenolpyruvate carboxykinase	1063	1652	2430	558	680	961	0.643266	0.157445
BT_1372	hypothetical protein	32	58	60	12	25	27	0.64318	0.158397
BT_4306	hypothetical protein	100	155	182	99	124	179	-0.423277	0.158434
BT_1117	hypothetical protein	30	36	48	18	16	16	0.593741	0.15899
BT_3463	hypothetical protein	26	41	40	19	14	14	0.576998	0.159153
BT_1469	two-component system response regulator	13	34	19	22	25	24	-0.666771	0.159506
BT_0403	hypothetical protein	2	2	3	5	4	4	-1.16319	0.160068
BT_2786	30S ribosomal protein S15	187	318	238	159	208	273	-0.344579	0.160445
BT_0637	hypothetical protein	16	24	16	16	22	23	-0.653928	0.160456
BT_4616	hypothetical protein	2	4	2	4	3	7	-1.10153	0.160681
BT_0670	cation efflux system	47	93	50	68	64	49	-0.520901	0.160802
BT_1525	phosphatidylglycerophosphatase A	12	18	13	2	6	7	0.83218	0.160802
BT_4221	hypothetical protein	10	25	30	17	36	20	-0.713486	0.161202
BT_0658	hypothetical protein	480	536	250	215	190	184	0.521929	0.161386
BT_4196	hypothetical protein	68	93	132	83	89	104	-0.462472	0.161661
BT_0473	glycosyltransferase	1	1	2	3	2	4	-1.23026	0.161671
BT_0528	N-(5prime-phosphoribosyl)anthranilate isomerase	4	4	6	1	1	0	1.28766	0.161696
BT_3344	hypothetical protein	0	5	5	5	4	8	-1.12282	0.162576
BT_2507	hypothetical protein	6	7	14	8	9	18	-0.837477	0.162915
BT_0430	indolepyruvate oxidoreductase subunit iorA	64	94	50	35	28	35	0.499984	0.163589
BT_1645	glycosyltransferase	3	6	9	0	1	3	1.20985	0.163818
BT_1190	ATP GTP-binding protein	30	24	22	8	10	14	0.669552	0.163852
BT_4606	hypothetical protein	17	20	24	12	24	30	-0.62477	0.164496
BT_0761	hypothetical protein	64	92	79	72	70	75	-0.446416	0.165323
BT_0262	hypothetical protein	2	3	5	4	7	5	-1.0457	0.166034
BT_2128	bifunctional fucokinase/L-fucose-1-P-guanylyltransferase	102	143	138	53	75	67	0.400333	0.166146
BT_4613	hypothetical protein	25	30	50	27	38	49	-0.630332	0.166462
BT_4588	peptidyl-tRNA hydrolase	80	97	40	36	30	37	0.494092	0.167143
BT_1153	phosphoserine aminotransferase	205	311	341	105	164	176	0.380847	0.167344
BT_0142	hypothetical protein	44	46	56	23	20	26	0.515036	0.167348
BT_3246	polysaccharide deacetylase	8	10	17	1	5	5	0.972118	0.167536
BT_2225	hypothetical protein	0	1	2	2	3	3	-1.28886	0.168343
BT_4445	hypothetical protein	121	193	239	146	137	201	-0.364845	0.168572
BT_3884	2-C-methyl-D-erythritol 2,4-cyclodiphosphate synthase	9	24	14	18	19	14	-0.676929	0.16867
BT_2191	beta-galactosidase	26	30	47	12	13	20	0.618445	0.16884
BT_3071	hypothetical protein	9	18	13	13	14	17	-0.670401	0.16884
BT_3146	hypothetical protein	168	311	110	98	93	70	0.539922	0.16884
BT_3492	hypothetical protein	18	11	20	8	25	30	-0.796735	0.16884
BT_1965	multidrug efflux pump channel protein	6	10	3	7	10	8	-0.870451	0.169228
BT_0235	hypothetical protein	0	1	2	2	3	3	-1.32915	0.169589
BT_2852	beta-xylosidase	57	74	58	25	28	31	0.587908	0.16973
BT_3072	collagenase	81	111	38	61	85	72	-0.480565	0.170357
BT_1236	2prime,3prime-cyclic-nucleotide 2prime-phosphodiesterase	61	123	100	39	32	61	0.520447	0.170799
BT_1166	glycosyltransferase	14	22	17	6	6	8	0.792276	0.171119
BT_1639	hypothetical protein	26	36	20	24	37	24	-0.600651	0.171469
BT_4395	hyaluronoglucosaminidase	97	172	179	47	71	96	0.495595	0.171469
BT_0087	conjugate transposon protein	0	2	1	1	5	2	-1.333	0.171656
BT_2915	hypothetical protein	29	52	28	8	16	23	0.620967	0.171846
BT_3249	zinc ABC transporter zinc-binding protein	37	55	17	12	18	14	0.675859	0.171846
BT_3598	beta-hexosaminidase	11	20	15	5	5	5	0.929143	0.171949
BT_4309	aspartate alpha-decarboxylase	140	186	146	85	79	89	0.327781	0.172111
BT_4682	hypothetical protein	10	33	28	15	25	34	-0.608156	0.172111
BT_0030	hypothetical protein	2	2	3	4	4	5	-1.1799	0.172579
BT_0664	hypothetical protein	10	5	12	2	2	4	1.02597	0.172593
BT_0892	dihydroorotate dehydrogenase 1B	40	66	82	44	70	64	-0.475709	0.172593
BT_0182	osmo-regulated proline transporter	12	33	28	22	29	23	-0.586585	0.172611
BT_1085	hypothetical protein	49	76	48	48	51	60	-0.438908	0.172944
BT_0378	capsular polysaccharide biosynthesis protein capD	2	7	4	5	9	5	-0.983199	0.17368
BT_1257	hypothetical protein	31	47	31	35	30	42	-0.523734	0.17368
BT_1533	hypothetical protein	66	84	119	70	83	107	-0.485303	0.17368
BT_2901	hypothetical protein	59	69	55	26	32	33	0.441145	0.17368
BT_3272	hypothetical protein	12	13	23	19	16	19	-0.685343	0.174638
BT_2861	hypothetical protein	5	10	13	9	9	15	-0.741256	0.174862
BT_4479	integrase protein	50	61	36	27	24	17	0.513385	0.174862
BT_2587	hypothetical protein	0	2	9	3	9	11	-1.25502	0.174875
BT_4176	hypothetical protein	14	14	14	5	6	4	0.849796	0.174975
BT_0018	hypothetical protein	5	9	2	7	6	9	-0.916264	0.17508
BT_1199	protease	17	27	26	21	25	26	-0.584629	0.175186
BT_2502	hypothetical protein	1556	1636	1705	1411	1333	1429	-0.318028	0.175186
BT_2116	hypothetical protein	29	40	35	27	30	42	-0.47352	0.175205
BT_4003	stationary phase survival protein SurE	106	135	105	92	116	99	-0.38719	0.175496
BT_1888	LuxR family transcriptional regulator	1	7	3	3	6	7	-0.945915	0.175577
BT_4152	beta-galactosidase I	26	43	30	27	35	34	-0.511523	0.175577
BT_3942	hypothetical protein	4	3	0	4	4	4	-1.04781	0.175985
BT_1593	cell-cycle protein	23	30	39	25	37	29	-0.529805	0.176068
BT_2207	ATPase/GTPase	53	65	54	24	25	34	0.479821	0.176068
BT_0567	hypothetical protein	5	16	16	11	15	19	-0.800623	0.176123
BT_3240	hypothetical protein	2521	3409	4041	1516	1579	2004	0.402958	0.176123
BT_0319	hypothetical protein	783	1056	1124	421	467	540	0.479968	0.176556
BT_2220	hypothetical protein	7	7	14	2	2	4	1.05475	0.176853
BT_3363	lipopolysaccharide core biosynthesis protein LpsA	40	52	55	47	35	54	-0.437716	0.177206
BT_p548219	hypothetical protein	13	20	6	13	19	12	-0.70643	0.177548
BT_3254	dipeptidyl peptidase IV	64	98	42	31	28	31	0.574722	0.177949
BT_p548209	hypothetical protein	13	16	13	16	14	16	-0.657705	0.178308
BT_0254	hypothetical protein	11	32	12	15	19	23	-0.609235	0.178364
BT_2136	purple acid phosphatase	108	140	103	89	117	98	-0.354574	0.178364
BT_2314	hypothetical protein	3	1	5	7	3	5	-1.06715	0.178364
BT_3765	rhamnose-proton symporter	20	24	10	24	18	16	-0.64321	0.178588
BT_1094	hypothetical protein	4	10	16	10	12	16	-0.832753	0.178615
BT_0565	heat shock protein	340	529	407	318	381	474	-0.432573	0.178706
BT_2406	DNA repair protein RadA	85	133	91	43	62	52	0.395019	0.178748
BT_0346	ribose 5-phosphate isomerase B	320	446	345	191	213	206	0.290704	0.17886
BT_1826	hypothetical protein	46	44	67	21	13	40	0.54087	0.178953
BT_4162	hypothetical protein	33	43	29	39	36	27	-0.519324	0.178953
BT_2237	hypothetical protein	7	9	14	12	8	17	-0.78871	0.179155
BT_1212	outer membrane efflux protein	10	11	8	5	2	2	0.939286	0.179652
BT_4415	decarboxylase	78	125	73	50	40	43	0.453654	0.179681
BT_4433	hypothetical protein	2	1	2	1	2	8	-1.23199	0.179681
BT_0364	hypothetical protein	17	18	17	16	21	19	-0.628566	0.179981
BT_3483	hypothetical protein	23	49	47	25	32	64	-0.55633	0.179981
BT_4096	hypothetical protein	33	46	40	16	20	19	0.524285	0.179981
BT_4564	glycosyltransferase	11	11	10	12	6	19	-0.701837	0.179981
BT_p548206	mobilization protein A	89	132	81	97	102	85	-0.482201	0.180013
BT_3112	hypothetical protein	5	5	11	8	8	14	-0.938132	0.180031
BT_0206	hypothetical protein	3	9	16	10	12	15	-0.877015	0.181105
BT_1456	thioredoxin	677	1035	846	689	681	744	-0.299107	0.181105
BT_2013	phosphohydrolase	44	42	39	15	26	16	0.549271	0.181153
BT_4363	alkaline phosphatase	17	18	6	12	16	17	-0.647808	0.182021
[truncated: 2,883 more rows]
