# Supplementary material for: The outer mucus layer hosts a distinct intestinal microbial niche
Source: Nat Commun. 2015 Sep 22;6:8292. doi: 10.1038/ncomms9292 (PMC4595636; doi:10.1038/ncomms9292)
Supplement: Supplementary Data 11 — RNAseq comparison between bacteria in colonic mucus and colonic contents of E. coli in E. coli and B. thetaiotaomicron biocolonised mice. The table shows the raw data comparing E. coli JM83 bacterial transcriptional pattern in colonic mucus and contents from the RNAseq data analysis by annotating all reads against E. coli MG1655 reference genomic sequence. Abbreviations: Con, contents; muc, mucus. Normalisation to account for differences in overall library size was preformed prior to the test of differential gene expression. [file ncomms9292-s12.xlsx]

## Sheet: 24_M.24_C.DEResults.txt
Supplementary Data 11: RNAseq comparison between bacteria in colonic mucus and colonic contents of E. coli in E. coli and B. thetaiotaomicron biocolonised mice. The table shows the raw data comparing E. coli JM83 bacterial transcriptional pattern in colonic mucus and contents from the RNAseq data analysis by annotating all reads against E. coli MG1655 reference genomic sequence. Con is in short o…
original	gene_id	GENENAME	muc1	muc2	muc3	con1	con2	con3	log2FoldChange	padj
b1612	fumA	fumarate hydratase (fumarase A), aerobic Class I	119	121	66	1010	905	739	-3.55557	4.56099e-53
b3612	gpmM	phosphoglycero mutase III, cofactor-independent	561	673	488	53	46	21	3.35747	1.86711e-45
b0080	cra	DNA-binding transcriptional repressor-activator for carbon metabolism	85	148	69	467	467	262	-2.43714	3.50699e-37
b2143	cdd	cytidine/deoxycytidine deaminase	159	277	99	2092	2141	1271	-3.7694	9.8765e-32
b1109	ndh	respiratory NADH dehydrogenase 2/cupric reductase	731	1181	741	37	30	15	4.39536	4.18531e-29
b3528	dctA	C4-dicarboxylic acid, orotate and citrate transporter	31	66	19	1109	1025	764	-4.91628	5.26091e-27
b0724	sdhB	DNA-binding transcriptional activator of 3-phenylpropionic acid catabolism	184	215	105	1250	1048	864	-3.07985	1.89712e-26
b0957	ompA	outer membrane protein A (3a;II*;G;d)	43332	50320	32914	9610	7179	4439	2.11928	1.89712e-26
b2537	hcaR	succinate dehydrogenase, FeS subunit	121	114	83	1146	910	759	-3.50991	1.89712e-26
b0814	ompX	outer membrane protein X	6855	7876	9442	752	636	458	3.21881	2.42113e-26
b3418	malT	DNA-binding transcriptional activator for the mal regulon and maltotriose-ATP-binding protein	222	376	175	3187	2677	1940	-3.71351	4.46453e-26
b0150	fhuA	ferrichrome outer membrane transporter	1557	1971	2020	90	105	64	3.8484	4.45652e-25
b3846	fadB	fused 3-hydroxybutyryl-CoA epimerase/delta(3)-cis-delta(2)-trans-enoyl-CoA isomerase/enoyl-CoA hydratase/3-hydroxyacyl-CoA dehydrogenase	40	35	7	1637	1377	906	-5.55295	8.17865e-25
b0726	sucA	anti-repressor for DgsA(Mlc)	541	585	301	2693	2485	1735	-2.70922	1.20012e-24
b1976	mtfA	2-oxoglutarate decarboxylase, thiamin-requiring	37	41	63	386	413	438	-3.50813	1.20012e-24
b1805	fadD	acyl-CoA synthetase (long-chain-fatty-acid--CoA ligase)	25	33	25	465	370	232	-3.9486	4.86913e-24
b2007	yeeX	conserved protein, UPF0265 family	600	728	700	94	85	91	2.39834	6.54681e-24
b4069	acs	acetyl-CoA synthetase	26	23	8	638	490	344	-4.82272	7.55517e-24
b4381	deoC	2-deoxyribose-5-phosphate aldolase, NAD(P)-linked	82	123	65	778	685	503	-3.26454	1.21035e-23
b3927	glpF	glycerol facilitator	203	296	173	2374	1958	1750	-3.56001	1.64663e-23
b2341	fadJ	fused enoyl-CoA hydratase and epimerase and isomerase/3-hydroxyacyl-CoA dehydrogenase	48	45	31	981	717	506	-4.35918	3.2472e-23
b1421	trg	methyl-accepting chemotaxis protein III, ribose and galactose sensor receptor	32	42	22	227	162	108	-2.77172	4.39198e-23
b1415	aldA	aldehyde dehydrogenase A, NAD-linked	375	403	158	4761	3671	2446	-3.8565	7.06753e-23
b2342	fadI	beta-ketoacyl-CoA thiolase, anaerobic, subunit	10	23	5	594	457	244	-5.13026	9.49186e-23
b3070	yqjH	predicted siderophore interacting protein	197	231	143	20	11	10	3.2537	1.37206e-22
b1426	ydcH	DUF465 family protein, function unknown	25	29	30	634	707	699	-4.77993	5.20836e-22
b3081	fadH	2,4-dienoyl-CoA reductase, NADH and FMN-linked	14	28	3	942	719	381	-5.47607	5.31582e-22
b0880	cspD	inhibitor of DNA replication, cold shock protein homolog	129	218	212	1664	1713	1462	-3.47311	6.03826e-22
b2881	xdhD	probable hypoxanthine oxidase, molybdopterin-binding/Fe-S binding	10	19	7	241	257	221	-4.57709	1.25218e-21
b1002	agp	glucose-1-phosphatase/inositol phosphatase	51	52	62	461	443	305	-3.2083	8.22009e-21
b0605	ahpC	alkyl hydroperoxide reductase, C22 subunit	6461	7686	5666	1489	1206	833	2.01924	1.12185e-20
b3688	yidQ	conserved outer membrane protein	43	49	29	206	189	138	-2.56368	1.12185e-20
b4208	cycA	D-alanine/D-serine/glycine transporter	205	241	215	598	560	341	-1.60633	2.54831e-20
b3708	tnaA	tryptophanase/L-cysteine desulfhydrase, PLP-dependent	19	17	23	465	471	420	-4.65665	4.82176e-20
b0064	araC	DNA-binding transcriptional dual regulator	216	264	135	1000	934	628	-2.49295	5.52665e-20
b0836	bssR	repressor of biofilm formation by indole transport regulation	43	61	42	1069	1086	836	-4.5291	1.28034e-19
b3603	lldP	L-lactate permease	9	10	3	120	100	65	-3.9225	2.74201e-19
b2426	ucpA	nucleoside transporter	133	162	62	673	547	333	-2.54186	2.85947e-19
b2964	nupG	furfural resistance protein, predicted short-chain oxidoreductase	32	56	42	466	455	299	-3.55582	2.85947e-19
b2980	glcC	DNA-binding transcriptional dual regulator, glycolate-binding	14	17	7	116	102	75	-3.29033	4.93636e-19
b0221	fadE	acyl coenzyme A dehydrogenase	80	141	27	1842	1534	853	-4.31237	5.17753e-19
b2241	glpA	sn-glycerol-3-phosphate dehydrogenase (anaerobic), large subunit, FAD/NAD(P)-binding	99	174	84	1702	1449	873	-3.79402	5.17753e-19
b1036	ycdZ	DUF1097 family inner membrane protein	53	89	33	448	394	214	-2.97713	6.45907e-18
b4041	plsB	bioflm peroxide resistance protein	109	135	67	323	316	238	-1.96433	1.74141e-17
b4189	bsmA	glycerol-3-phosphate O-acyltransferase	9	21	14	292	257	180	-4.2309	1.74141e-17
b3236	mdh	malate dehydrogenase, NAD(P)-binding	691	916	681	2223	2087	1498	-1.78991	2.49135e-17
b3962	sthA	pyridine nucleotide transhydrogenase, soluble	72	74	47	287	255	192	-2.34838	3.32217e-17
b1852	zwf	glucose-6-phosphate 1-dehydrogenase	881	1051	719	294	242	177	1.42427	3.59998e-17
b4139	aspA	aspartate ammonia-lyase	245	404	385	2382	2122	1991	-3.02917	4.66882e-17
b2584	yfiQ	NA	34	56	27	357	281	172	-3.14354	5.36681e-17
b3546	eptB	KDO phosphoethanolamine transferase, Ca(2+)-inducible	30	63	35	214	257	193	-2.81076	1.03826e-16
b0723	sdhA	succinate dehydrogenase, flavoprotein subunit	327	382	121	2303	2242	1523	-3.24979	1.77024e-16
b3908	sodA	superoxide dismutase, Mn	3091	2685	2029	219	167	167	3.21464	1.93348e-16
b3001	gpr	L-glyceraldehyde 3-phosphate reductase	14	25	6	204	140	104	-3.63646	3.3844e-16
b2240	glpT	sn-glycerol-3-phosphate transporter	110	179	63	2290	2102	1327	-4.22485	6.59353e-16
b3071	yqjI	predicted transcriptional regulator, PadR family	311	348	214	42	34	16	2.73329	9.74828e-16
b3748	rbsD	predicted cytoplasmic sugar-binding protein	207	220	109	1472	1107	834	-3.03503	1.16818e-15
b0684	fldA	flavodoxin 1	344	342	396	51	67	47	2.22433	2.08032e-15
b4382	deoA	thymidine phosphorylase	128	169	105	1037	850	654	-3.02346	2.32414e-15
b0727	sucB	dihydrolipoyltranssuccinase	400	418	281	1850	1757	1105	-2.49291	2.3909e-15
b4432	ryeA	ncRNA	323	375	351	1656	1604	1301	-2.51899	3.91027e-15
b1836	yebV	membrane spanning protein in TonB-ExbB-ExbD complex	8	10	7	123	94	67	-3.66016	4.22606e-15
b3006	exbB	predicted protein	397	388	283	36	25	27	3.01362	4.22606e-15
b2673	nrdH	hydrogen donor for NrdEF electron transport system; glutaredoxin-like protein	336	311	254	14	11	5	4.18641	8.20098e-15
b2872	ygeY	predicted peptidase	6	6	6	151	202	146	-4.76407	1.5013e-14
b2096	gatY	D-tagatose 1,6-bisphosphate aldolase 2, catalytic subunit	432	695	239	2732	2244	1337	-2.62129	1.61889e-14
b0919	ycbJ	conserved protein	57	58	51	288	230	186	-2.477	2.08584e-14
b2869	ygeV	predicted DNA-binding transcriptional regulator	18	20	22	256	251	246	-3.87536	2.08584e-14
b1102	fhuE	ferric-rhodotorulic acid outer membrane transporter	204	206	407	13	11	6	4.10813	2.27318e-14
b1531	marA	DNA-binding transcriptional dual activator of multiple antibiotic resistance	77	108	73	0	3	2	4.71501	3.73205e-14
b0598	cstA	carbon starvation protein involved in peptide utilization	227	292	95	3019	2276	1221	-3.6486	4.12928e-14
b4567	yjjZ	predicted protein	163	116	70	3	2	2	4.61952	5.17064e-14
b4025	pgi	glucosephosphate isomerase	910	994	1083	249	212	180	1.75395	6.80512e-14
b1799	dmlR	DNA-binding transcriptional activator for dmlA	20	13	11	112	88	58	-2.87952	7.06083e-14
b2805	fucR	DNA-binding transcriptional activator	42	37	46	136	129	86	-1.90048	9.42471e-14
b1422	ydcI	predicted DNA-binding transcriptional regulator	26	29	12	109	99	64	-2.41415	1.08872e-13
b1376	uspF	stress-induced protein, ATP-binding protein	25	35	29	145	165	167	-2.83417	1.58913e-13
b2924	mscS	mechanosensitive channel protein, small conductance	494	531	570	115	110	58	2.04578	1.65218e-13
b2155	cirA	catecholate siderophore receptor CirA	406	392	441	20	24	16	3.69159	1.83506e-13
b3049	glgS	motility and biofilm regulator	72	119	79	831	798	796	-3.48595	1.97908e-13
b0728	sucC	succinyl-CoA synthetase, beta subunit	389	370	253	2095	1639	1088	-2.60734	5.72034e-13
b4367	fhuF	ferric iron reductase involved in ferric hydroximate transport	285	393	388	31	36	19	3.061	7.23157e-13
b1101	ptsG	fused glucose-specific PTS enzymes: IIB component/IIC component	605	824	453	2556	2398	1622	-2.23256	9.32071e-13
b1702	ppsA	phosphoenolpyruvate synthase	285	343	136	2141	1814	1254	-3.10623	1.43416e-12
b1384	feaR	DNA-binding transcriptional activator for tynA and feaB	8	8	6	69	61	41	-3.21249	2.13074e-12
b1452	yncE	ATP-binding protein, periplasmic, function unknown	825	720	1276	114	88	82	2.79773	2.13149e-12
b4129	lysU	lysine tRNA synthetase, inducible	351	320	502	50	46	41	2.59202	2.27165e-12
b3845	fadA	3-ketoacyl-CoA thiolase (thiolase I)	19	24	6	362	315	169	-4.12681	2.83149e-12
b3916	pfkA	6-phosphofructokinase I	573	686	600	216	199	124	1.33596	3.70669e-12
b3831	udp	uridine phosphorylase	692	1219	710	4573	4248	2717	-2.53012	4.91368e-12
b1725	yniA	predicted phosphotransferase/kinase	44	67	70	462	373	267	-2.90799	4.9815e-12
b1205	ychH	predicted inner membrane protein	144	215	38	1124	910	391	-2.95804	5.3491e-12
b3072	aer	fused signal transducer for aerotaxis sensory component/methyl accepting chemotaxis component	29	28	15	110	80	40	-2.05927	5.98324e-12
b0755	gpmA	phosphoglyceromutase 1	2400	2401	2049	931	786	657	1.06388	8.53521e-12
b1778	msrB	methionine sulfoxide reductase B	60	56	32	156	192	108	-2.0446	9.9714e-12
b0651	rihA	ribonucleoside hydrolase 1	31	40	15	198	171	111	-2.84101	1.27597e-11
b0113	pdhR	DNA-binding transcriptional dual regulator	122	151	96	19	15	12	2.44725	1.66422e-11
b3087	ygjR	predicted NAD(P)-binding dehydrogenase	26	53	46	126	129	89	-1.89116	1.66422e-11
b2779	eno	enolase	2233	2849	3716	475	429	432	2.20491	2.30896e-11
b2239	glpQ	periplasmic glycerophosphodiester phosphodiesterase	123	167	152	1463	1326	1190	-3.41293	2.46047e-11
b0791	ybhQ	inner membrane protein	23	33	3	323	256	102	-3.69108	3.34472e-11
b3005	exbD	membrane spanning protein in TonB-ExbB-ExbD complex	232	218	307	21	28	25	2.78066	4.10755e-11
b1406	ydbC	predicted oxidoreductase, NAD(P)-binding	9	12	5	57	61	33	-2.87104	4.71999e-11
b3945	gldA	glycerol dehydrogenase, NAD	10	19	11	87	68	41	-2.64684	5.9608e-11
b4216	ytfJ	predicted transcriptional regulator	30	17	18	148	131	101	-2.84715	1.06513e-10
b4408	csrB	ncRNA	4027	4123	682	40612	32245	12626	-3.46291	1.08153e-10
b1676	pykF	pyruvate kinase I	208	328	302	55	55	56	1.81625	1.10586e-10
b0585	fes	enterobactin/ferric enterobactin esterase	127	134	80	2	5	3	4.15385	1.21371e-10
b0729	sucD	NAD synthetase, NH3/glutamine-dependent	331	295	269	1765	1522	1092	-2.61974	1.23854e-10
b1740	nadE	succinyl-CoA synthetase, NAD(P)-binding, alpha subunit	403	435	578	116	106	95	1.69353	1.23854e-10
b1397	paaJ	3-oxoadipyl-CoA/3-oxo-5,6-dehydrosuberyl-CoA thiolase	10	15	8	76	56	55	-2.8335	1.24458e-10
b4014	aceB	malate synthase A	200	183	130	3741	3266	2479	-4.14128	1.25709e-10
b0593	entC	isochorismate synthase 1	149	153	112	8	8	4	3.63888	1.40589e-10
b2844	yqeF	glycerol kinase	38	40	43	177	147	95	-2.15686	1.87957e-10
b3926	glpK	predicted acyltransferase	1026	1325	719	6265	5108	3482	-2.63199	1.87957e-10
b0380	yaiZ	predicted inner membrane protein, DUF2754 family	23	20	17	68	74	42	-2.01689	2.18923e-10
b1236	galU	glucose-1-phosphate uridylyltransferase	467	565	580	135	130	129	1.53791	4.42623e-10
b2009	sbmC	DNA gyrase inhibitor	65	64	61	181	161	132	-1.74474	5.761e-10
b0953	rmf	ribosome modulation factor	738	885	215	6909	6180	2942	-3.33826	6.89943e-10
b2126	yehU	predicted sensory kinase in two-component system with YehT, inner membrane protein	13	13	6	49	60	43	-2.6373	7.87948e-10
b4312	fimB	tyrosine recombinase/inversion of on/off regulator of fimA	444	541	980	53	54	85	2.73748	8.89222e-10
b3707	tnaC	tryptophanase leader peptide	1	1	0	27	19	20	-4.57682	9.59716e-10
b4154	frdA	fumarate reductase (anaerobic) catalytic and NAD/flavoprotein subunit	111	208	66	629	516	321	-2.3464	1.25165e-09
b0721	sdhC	succinate dehydrogenase, membrane subunit, binds cytochrome b556	15	16	15	96	124	88	-3.00089	1.5071e-09
b3751	rbsB	D-ribose transporter subunit	519	549	269	1460	1123	1026	-1.8858	3.05933e-09
b0162	cdaR	DNA-binding transcriptional regulator for gar and gud operons; carbohydrate diacid regulator	20	31	14	79	68	50	-2.02775	3.55224e-09
b4015	aceA	isocitrate lyase	112	98	105	2734	2401	1648	-4.16978	3.65324e-09
b1308	pspE	thiosulfate:cyanide sulfurtransferase (rhodanese)	71	100	87	335	310	289	-2.25984	4.40831e-09
b3055	ygiM	SH3 domain protein	20	25	10	78	72	51	-2.28274	4.42833e-09
b1779	gapA	glyceraldehyde-3-phosphate dehydrogenase A	3790	4568	5744	727	704	644	2.23359	4.47952e-09
b2536	hcaT	predicted 3-phenylpropionic transporter	16	36	8	97	96	42	-2.34947	4.77339e-09
b2150	mglB	methyl-galactoside transporter subunit	21	16	15	144	122	103	-3.06034	5.01126e-09
b2294	yfbU	conserved protein, UPF0304 family	158	201	194	57	43	47	1.43072	6.73851e-09
b4142	groS	Cpn10 chaperonin GroES, small subunit of GroESL	236	241	135	41	33	16	2.24253	7.17453e-09
b0411	tsx	nucleoside channel, receptor of phage T6 and colicin K	215	394	273	1001	1054	902	-2.17936	7.39968e-09
b4060	yjcB	conserved protein	91	111	73	13	11	5	2.62172	7.5787e-09
b3518	yhjA	predicted cytochrome C peroxidase	5	7	6	33	36	27	-2.73032	8.06884e-09
b3503	arsC	arsenate reductase	60	69	22	1	1	2	4.19964	1.01018e-08
b2572	rseA	anti-sigma factor	133	171	149	722	641	492	-2.38706	1.46001e-08
b0346	mhpR	DNA-binding transcriptional activator, 3HPP-binding	28	31	10	135	77	78	-2.44339	1.56839e-08
b4606	ypfM	hypothetical protein	81	114	135	489	484	419	-2.42898	1.58663e-08
b4226	ppa	inorganic pyrophosphatase	766	926	660	168	167	133	1.80434	1.58931e-08
b3869	glnL	sensory histidine kinase in two-component regulatory system with GlnG	620	683	736	149	103	61	2.23197	1.66344e-08
b0376	ampH	D-alanyl-D-alanine-carboxypeptidase/endopeptidase; penicillin-binding protein; weak beta-lactamase	22	33	10	90	78	52	-2.17582	1.7446e-08
b0798	ybiA	conserved protein, DUF1768 family	11	8	7	36	36	25	-2.275	1.83651e-08
b3832	rmuC	predicted recombination limiting protein	55	59	59	162	162	138	-1.84052	1.87559e-08
b1252	tonB	membrane spanning protein in TonB-ExbB-ExbD transport complex	166	209	143	46	30	39	1.65094	1.94449e-08
b0437	clpP	proteolytic subunit of ClpA-ClpP and ClpX-ClpP ATP-dependent serine proteases	1071	1244	948	410	366	285	1.14431	2.21446e-08
b0594	entE	2,3-dihydroxybenzoate-AMP ligase component of enterobactin synthase multienzyme complex	129	123	81	7	3	2	3.83807	2.34467e-08
b2870	ygeW	predicted carbamoyltransferase	1	1	2	29	23	31	-4.15435	2.34467e-08
b2146	preB	NA	2	10	2	88	51	61	-3.86423	3.33747e-08
b2878	ygfK	predicted oxidoreductase, Fe-S subunit	1	8	4	48	36	46	-3.50625	3.43253e-08
b3709	tnaB	tryptophan transporter of low affinity	1	1	4	25	22	15	-3.43161	5.2991e-08
b0584	fepA	stationary phase inducible protein	368	441	280	35	48	21	2.76144	5.43305e-08
b2535	csiE	iron-enterobactin outer membrane transporter	33	37	31	261	233	189	-3.00171	5.43305e-08
b2875	yqeB	conserved protein with NAD(P)-binding Rossman fold	8	13	4	110	79	58	-3.42903	6.33047e-08
b2107	rcnB	periplasmic modulator of Ni and Co efflux	87	120	61	21	18	12	1.86822	7.28171e-08
b3868	glnG	fused DNA-binding response regulator in two-component regulatory system with GlnL: response regulator/sigma54 interaction protein	808	732	843	169	151	55	2.21555	9.51926e-08
b4293	fecI	KpLE2 phage-like element; RNA polymerase, sigma 19 factor	44	45	47	7	5	3	2.61176	9.73809e-08
b3749	rbsA	fused D-ribose transporter subunits of ABC superfamily: ATP-binding components	27	70	27	175	171	146	-2.41419	1.02408e-07
b0166	dapD	2,3,4,5-tetrahydropyridine-2-carboxylate N-succinyltransferase	661	784	631	254	238	219	1.05453	1.17162e-07
b0170	tsf	protein chain elongation factor EF-Ts	3682	4518	4139	1111	1013	876	1.5431	1.33331e-07
b3588	aldB	aldehyde dehydrogenase B	2	6	3	58	42	33	-3.52604	1.92218e-07
b4016	aceK	isocitrate dehydrogenase kinase/phosphatase	21	18	20	351	351	226	-3.75318	1.99987e-07
b0720	gltA	citrate synthase	1016	1205	1210	2366	2260	1827	-1.34724	2.21e-07
b4118	melR	DNA-binding transcriptional dual regulator	0	2	3	25	17	14	-3.46545	2.22266e-07
b0445	ybaE	predicted transporter subunit: periplasmic-binding component of ABC superfamily	6	8	3	44	41	27	-2.9955	2.45947e-07
b1325	ycjG	L-Ala-D/L-Glu epimerase	80	90	60	166	138	76	-1.15251	2.45947e-07
b2000	flu	CP4-44 prophage; antigen 43 (Ag43) phase-variable biofilm formation autotransporter	61	84	32	223	166	115	-1.92309	3.09288e-07
b0926	ycbK	phenylacetyl-CoA ligase	158	175	178	392	308	285	-1.37966	3.17384e-07
b1398	paaK	conserved protein	7	8	8	68	52	27	-2.84053	3.17384e-07
b2064	asmA	predicted assembly protein	114	143	89	215	194	134	-1.10629	3.96369e-07
b0151	fhuC	iron-hydroxamate transporter subunit	69	86	42	6	2	1	3.5079	4.58254e-07
b0586	entF	enterobactin synthase multienzyme complex component, ATP-dependent	308	251	284	19	25	18	3.03823	4.76028e-07
b3672	ivbL	ilvB operon leader peptide	75	117	61	392	301	176	-2.13537	6.15853e-07
b4512	ybdD	conserved protein, DUF466 family	20	15	12	149	88	57	-2.82084	6.68438e-07
b4036	lamB	maltose outer membrane porin (maltoporin)	3	9	4	43	44	36	-3.09444	8.05997e-07
b4034	malE	maltose transporter subunit	9	8	8	56	58	48	-2.89714	9.08902e-07
b2147	preA	dihydropyrimidine dehydrogenase, NADH-dependent, subunit C	5	3	3	57	36	24	-3.34647	9.12396e-07
b3471	yhhQ	DUF165 family inner membrane protein	52	72	60	8	10	10	2.15688	1.05117e-06
b4436	sibA	ncRNA	15	30	25	81	91	72	-2.18132	1.10902e-06
b0592	fepB	iron-enterobactin transporter subunit	57	49	51	7	3	4	2.83187	1.16319e-06
b1256	ompW	outer membrane protein W	50	106	64	417	387	266	-2.5944	1.33857e-06
b1853	yebK	trehalose-6-P hydrolase	28	39	45	95	84	86	-1.67309	1.37741e-06
b4239	treC	predicted DNA-binding transcriptional regulator	14	22	8	80	57	26	-2.2452	1.37741e-06
b1635	gstA	glutathionine S-transferase	64	112	65	154	136	124	-1.26304	1.42395e-06
b0172	frr	ribosome recycling factor	640	723	586	303	257	198	0.899646	1.52429e-06
b4380	yjjI	conserved protein	13	11	5	54	55	32	-2.58399	1.53207e-06
b0152	fhuD	iron-hydroxamate transporter subunit	32	50	26	1	2	1	3.54251	1.61004e-06
b2871	ygeX	2,3-diaminopropionate ammonia lyase, PLP-dependent	0	2	4	47	28	13	-3.59236	2.15082e-06
b3924	fpr	ferredoxin-NADP reductase	422	457	242	117	78	62	1.61843	2.40549e-06
b1806	yeaY	3-octaprenyl-4-hydroxybenzoate decarboxylase	28	32	7	161	186	98	-2.93333	2.42086e-06
b3843	ubiD	lipoprotein, RpoE-regulated, fucntion unknown	249	335	197	386	324	223	-0.719523	2.42086e-06
b2209	eco	ecotin, a serine protease inhibitor	170	217	151	52	56	36	1.40815	2.58319e-06
b3426	glpD	sn-glycerol-3-phosphate dehydrogenase, aerobic, FAD/NAD(P)-binding	2962	3643	2109	5168	4463	2884	-0.975719	2.88288e-06
b2242	glpB	sn-glycerol-3-phosphate dehydrogenase (anaerobic), membrane anchor subunit	72	102	25	642	518	302	-3.0435	3.33951e-06
b4251	yjgJ	NA	163	146	89	22	16	21	2.1502	3.78124e-06
b2151	galS	DNA-binding transcriptional repressor	2	3	2	20	13	14	-2.91303	4.09542e-06
b3417	malP	maltodextrin phosphorylase	27	37	27	84	77	73	-1.79219	4.45251e-06
b3604	lldR	dual role activator/repressor for lldPRD operon	6	8	4	50	43	29	-2.89448	4.9005e-06
b3523	yhjE	inner membrane protein, predicted transporter	31	44	20	183	156	68	-2.37677	4.91939e-06
b0674	asnB	asparagine synthetase B	7975	7126	10571	2298	2104	1525	1.66011	5.33174e-06
b2217	rcsB	DNA-binding response regulator in two-component regulatory system with RcsC and YojN	399	407	614	141	141	124	1.34546	5.36297e-06
b4111	proP	proline/glycine betaine transporter	1673	1999	2137	305	323	216	2.21704	5.4281e-06
b1339	abgR	predicted DNA-binding transcriptional regulator of abgABT operon	8	6	10	27	21	26	-2.00204	6.77184e-06
b3175	secG	preprotein translocase membrane subunit	127	141	142	47	40	27	1.38085	6.9045e-06
b4147	efp	polyproline-specific translation elongation factor EF-P	355	445	399	65	80	85	1.80394	7.11114e-06
b1171	ymgD	predicted protein	48	79	84	14	11	13	1.95936	7.33542e-06
b4252	tabA	biofilm modulator regulated by toxins	143	151	81	36	35	23	1.49043	7.58197e-06
b3356	yhfA	conserved protein, OsmC family	174	185	102	54	55	32	1.22108	8.19241e-06
b1683	sufB	component of SufBCD Fe-S cluster assembly scaffold	108	101	151	15	16	10	2.51741	8.96361e-06
b4529	ydbJ	predicted lipoprotein, DUF333 family	23	26	1	71	66	38	-2.18968	9.63516e-06
b2780	pyrG	CTP synthetase	296	391	305	121	116	89	1.12068	1.02754e-05
b0954	fabA	beta-hydroxydecanoyl thioester dehydrase	425	499	288	132	115	68	1.45438	1.07583e-05
b1983	yeeN	conserved protein, UPF0082 family	137	135	287	22	31	26	2.26435	1.07583e-05
b3032	cpdA	3',5' cAMP phosphodiesterase	75	93	38	164	137	73	-1.29547	1.13599e-05
b3291	mscL	mechanosensitive channel protein, high conductance	144	158	121	48	51	35	1.17545	1.22926e-05
b0443	fadM	expressed protein	13	8	8	39	32	36	-2.20618	1.31816e-05
b4663	azuC	long-chain acyl-CoA thioesterase III	46	26	53	1	5	0	3.26286	1.31816e-05
b0463	acrA	multidrug efflux system	551	622	455	232	194	161	0.992091	1.4182e-05
b4192	ulaG	L-ascorbate 6-phosphate lactonase	30	88	38	10	5	5	2.34646	1.56515e-05
b4035	malK	fused maltose transport subunit, ATP-binding component of ABC superfamily/regulatory protein	2	2	1	15	11	19	-3.18601	1.59724e-05
b4305	sgcX	KpLE2 phage-like element; predicted endoglucanase with Zn-dependent exopeptidase domain	3	0	4	18	21	15	-2.99993	2.17971e-05
b0168	map	methionine aminopeptidase	412	491	419	188	217	155	0.767958	2.18146e-05
b3469	zntA	zinc, cobalt and lead efflux system	4337	5562	2245	399	532	339	2.52625	2.30341e-05
b0722	sdhD	succinate dehydrogenase, membrane subunit, binds cytochrome b556	19	12	5	66	72	23	-2.38196	2.56251e-05
b3697	yidA	sugar phosphate phosphatase; substrates include erythrose 4-P and mannose 1-P phosphatase	69	120	112	18	24	19	1.75733	2.63833e-05
b1777	yeaC	conserved protein	39	51	36	75	103	86	-1.53071	2.64016e-05
b2691	argQ	tRNA	13	16	16	1	0	0	3.4115	2.67151e-05
b1891	flhC	DNA-binding transcriptional dual regulator with FlhD	18	15	11	40	42	37	-1.85203	2.70502e-05
b4243	yjgF	NA	82	137	107	195	207	175	-1.29036	2.98799e-05
b3457	livH	leucine/isoleucine/valine transporter subunit	45	83	38	232	214	108	-2.08438	3.11402e-05
b1800	dmlA	D-malate oxidase, NAD-dependent; probable tartrate dehydrogenase	19	20	13	54	38	38	-1.7401	3.17824e-05
b3020	ygiS	predicted transporter subunit: periplasmic-binding component of ABC superfamily	54	65	65	12	14	13	1.71351	3.39983e-05
b3195	mlaF	ABC transporter maintaining OM lipid asymmetry, ATP-binding protein	743	681	483	354	282	174	0.792379	3.63882e-05
b2926	pgk	phosphoglycerate kinase	1205	1432	1479	447	428	375	1.2329	3.71794e-05
b2106	rcnA	membrane protein conferring nickel and cobalt resistance	89	111	128	15	13	12	2.39696	4.00834e-05
b4383	deoB	phosphopentomutase	330	473	349	837	763	535	-1.32298	4.01389e-05
b2463	maeB	fused malic enzyme predicted oxidoreductase/predicted phosphotransacetylase	431	434	273	893	789	515	-1.37203	4.02659e-05
b3037	ygiB	DUF1190 family protein	180	273	115	483	435	354	-1.62379	4.21443e-05
b1892	flhD	DNA-binding transcriptional dual regulator with FlhC	9	6	4	18	26	26	-2.27141	4.28561e-05
b0481	ybaK	conserved protein	26	34	31	7	5	4	1.94788	4.31487e-05
b3931	hslU	molecular chaperone and ATPase component of HslUV protease	547	522	453	160	158	126	1.28629	4.39187e-05
b2677	proV	glycine betaine transporter subunit	866	1011	1153	79	55	41	3.14711	4.4525e-05
b2219	atoS	sensory histidine kinase in two-component regulatory system with AtoC	1	4	7	27	15	13	-2.47254	4.53971e-05
b0419	yajO	2-carboxybenzaldehyde reductase	74	96	68	175	162	133	-1.42436	5.05828e-05
b2957	ansB	periplasmic L-asparaginase II	41	62	40	119	115	121	-1.76088	5.06096e-05
b4340	yjiR	fused predicted DNA-binding transcriptional regulator/predicted aminotransferase	76	79	44	110	101	84	-1.03731	5.12462e-05
b1905	ftnA	ferritin iron storage protein (cytoplasmic)	12	25	29	49	64	67	-1.86689	5.70772e-05
b2573	rpoE	RNA polymerase, sigma 24 (sigma E) factor	230	219	247	547	468	350	-1.3671	5.73011e-05
b1651	gloA	glyoxalase I, Ni-dependent	198	215	118	38	44	37	1.59554	5.78159e-05
b3209	elbB	isoprenoid biosynthesis protein with amidotransferase-like domain	111	107	79	33	43	22	1.12695	6.4078e-05
b3339	tufA	protein chain elongation factor EF-Tu (duplicate of tufB)	3210	4388	2709	1248	1156	723	1.23295	6.56072e-05
b0089	ftsW	lipid II flippase; integral membrane protein involved in stabilizing FstZ ring during cell division	84	75	56	156	118	77	-1.12465	6.89112e-05
b0114	aceE	pyruvate dehydrogenase, decarboxylase component E1, thiamin-binding	4210	6088	4100	1108	1032	791	1.74275	7.06155e-05
b0169	rpsB	30S ribosomal subunit protein S2	6694	8194	6761	2572	2182	1891	1.21094	7.40694e-05
b2419	yfeK	predicted protein	3	1	5	11	14	18	-2.5297	7.40694e-05
b0222	lpcA	NA	227	248	168	88	96	66	0.882615	7.41499e-05
b0473	htpG	protein refolding molecular co-chaperone Hsp90, Hsp70-dependent; heat-shock protein; ATPase	1134	1189	756	340	287	225	1.34861	7.78712e-05
b4292	fecR	KpLE2 phage-like element; transmembrane signal transducer for ferric citrate transport	16	22	13	0	1	1	3.28658	8.46438e-05
b2799	fucO	L-1,2-propanediol oxidoreductase	15	23	6	63	46	36	-2.09085	8.72472e-05
b2965	speC	50S ribosomal subunit protein L21	48	67	33	152	160	120	-1.94457	9.70848e-05
b3186	rplU	ornithine decarboxylase, constitutive	1194	1237	916	440	401	347	1.00104	9.70848e-05
b4153	frdB	fumarate reductase (anaerobic), Fe-S subunit	27	60	42	157	111	90	-1.84949	9.72444e-05
b4613	dinQ	damage inducible protein	612	727	451	933	919	626	-0.932075	9.75972e-05
b1512	lsrR	lsr operon transcriptional repressor	15	19	10	47	34	23	-1.63817	9.87101e-05
b3118	tdcA	DNA-binding transcriptional activator	1	0	1	10	6	9	-3.3685	0.000101166
b1440	ydcS	polyhydroxybutyrate (PHB) synthase, ABC transporter periplasmic binding protein homolog	3	2	4	30	25	13	-2.79669	0.00010193
b0623	cspE	DNA-binding transcriptional repressor	1603	1497	3287	4837	4367	4754	-1.50504	0.00010304
b3459	yhhK	NA	23	37	18	6	3	3	2.0567	0.00010304
b1160	iraM	RpoS stabilzer during Mg starvation, anti-RssB factor	69	51	219	15	14	19	2.26111	0.000107078
b4068	yjcH	inner membrane protein, DUF485 family	0	2	0	14	20	9	-3.37459	0.000109468
b0129	yadI	predicted PTS Enzyme IIA	9	17	7	27	33	21	-1.71648	0.0001095
b3742	mioC	FMN-binding protein MioC	114	124	137	43	38	35	1.21621	0.000111063
b4058	uvrA	ATPase and DNA damage recognition protein of nucleotide excision repair excinuclease UvrABC	186	265	149	375	343	271	-1.19063	0.000113029
b0014	dnaK	chaperone Hsp70, co-chaperone with DnaJ	3984	4170	2978	1113	953	777	1.4547	0.000113163
b0801	ybiC	NA	158	175	105	256	197	137	-0.876997	0.00012023
b3619	rfaD	predicted dehydrogenase	280	353	311	111	123	104	0.990103	0.00012023
b4656	yjhY	pseudo	32	28	23	84	62	46	-1.59385	0.000120683
b0469	apt	adenine phosphoribosyltransferase	31	48	47	11	8	3	1.96724	0.000125107
b1682	sufC	SufBCD Fe-S cluster assembly scaffold protein, ATP-binding protein	25	25	46	2	3	4	2.59331	0.000125107
b1729	ydjN	predicted transporter	716	803	751	189	164	93	1.83874	0.000125107
b2905	gcvT	aminomethyltransferase, tetrahydrofolate-dependent, subunit (T protein) of glycine cleavage complex	108	141	57	22	15	9	2.11329	0.000125503
b2880	ygfM	predicted oxidoreductase	1	2	1	15	12	9	-3.05866	0.000130463
b4024	lysC	aspartokinase III	39	63	63	201	170	112	-1.87741	0.000134875
b1020	phoH	conserved protein with nucleoside triphosphate hydrolase domain	69	60	32	165	132	72	-1.56774	0.000135534
b1241	adhE	acetate transporter	722	1166	1226	328	300	252	1.33417	0.000140887
b3919	tpiA	fused acetaldehyde-CoA dehydrogenase/iron-dependent alcohol dehydrogenase/pyruvate-formate lyase deactivase	380	471	325	182	136	95	1.04358	0.000140887
b4067	actP	triosephosphate isomerase	8	9	4	56	51	22	-2.65213	0.000140887
b0590	fepD	iron-enterobactin transporter subunit	31	39	10	3	5	0	2.51224	0.000143938
b3932	hslV	peptidase component of the HslUV protease	138	122	67	26	28	15	1.70336	0.000144618
b4030	psiE	phosphate starvation inducible protein	36	45	51	5	8	5	2.21601	0.000144618
b3956	ppc	phosphoenolpyruvate carboxylase	1096	1394	1057	381	355	250	1.35048	0.00015085
b4703	pmrR	predicted regulator of BasS activity, membrane protein	32	52	102	12	9	4	2.31414	0.000154554
b3527	yhjJ	predicted zinc-dependent peptidase	88	85	76	161	157	107	-1.19572	0.000168268
b4568	ytjA	predicted protein	59	54	91	9	16	5	2.17789	0.000169789
b0023	rpsT	30S ribosomal subunit protein S20	410	452	753	117	164	138	1.45212	0.000169873
b0767	pgl	6-phosphogluconolactonase	241	287	187	100	84	63	1.0491	0.000171072
b1189	dadA	D-amino acid dehydrogenase	206	245	123	622	560	351	-1.79823	0.000174158
b3610	grxC	glutaredoxin 3	187	211	170	81	67	43	1.11194	0.00017867
b2344	fadL	long-chain fatty acid outer membrane transporter	122	151	108	480	401	312	-1.98411	0.000180083
b2289	lrhA	DNA-binding transcriptional repressor of flagellar, motility and chemotaxis genes	89	132	105	267	233	240	-1.61687	0.000190443
b4039	ubiC	acid phosphatase/phosphotransferase, class B, non-specific	39	40	20	62	43	46	-1.07084	0.000192834
b4055	aphA	chorismate--pyruvate lyase	32	62	49	123	129	93	-1.67454	0.000192834
b2989	yghU	predicted S-transferase	66	88	56	135	100	75	-1.0071	0.000199023
b0468	ybaN	inner membrane protein, DUF454 family	20	29	32	9	0	4	2.04755	0.000201282
b1621	malX	fused maltose and glucose-specific PTS enzymes: IIB component, IIC component	1	2	1	14	7	9	-2.88269	0.000233181
b3947	ptsA	fused predicted PTS enzymes: Hpr component/enzyme I component/enzyme IIA component	1	1	1	9	11	6	-3.02231	0.000260329
b2393	nupC	nucleoside (except guanosine) transporter	28	25	29	69	75	66	-1.74452	0.000274774
b2206	napA	nitrate reductase, periplasmic, large subunit	12	13	7	34	38	35	-2.10224	0.00027968
b3341	rpsG	30S ribosomal subunit protein S7	2686	3624	3033	913	835	739	1.38843	0.0002936
b1207	prs	phosphoribosylpyrophosphate synthase	217	308	188	412	394	284	-1.07485	0.000309737
b3458	livK	leucine transporter subunit	181	295	153	832	707	444	-1.99131	0.000316148
b1190	dadX	alanine racemase 2, PLP-binding	67	107	37	253	221	127	-1.88461	0.000322193
b2171	yeiP	elongation factor P-like protein	47	77	50	19	12	16	1.36251	0.000322193
b4172	hfq	global sRNA chaperone; HF-I, host factor for RNA phage Q beta replication	1440	1716	1607	819	693	553	0.749778	0.000333151
b3342	rpsL	30S ribosomal subunit protein S12	2764	3540	2589	945	889	697	1.30136	0.000339091
b3157	yhbT	predicted lipid carrier protein, COG3154 family	179	216	99	296	277	182	-1.075	0.000339155
b4396	rob	right oriC-binding transcriptional activator, AraC family	227	310	235	472	403	307	-1.05875	0.000341581
b3964	yijD	inner membrane protein, DUF1422 family	56	79	64	147	122	74	-1.1957	0.000355793
b0902	pflA	pyruvate formate lyase activating enzyme 1	44	86	63	111	119	110	-1.29018	0.000368626
b2508	guaB	IMP dehydrogenase	701	987	358	189	175	138	1.45606	0.000369182
b1530	marR	DNA-binding transcriptional repressor of multiple antibiotic resistance	19	18	6	1	1	0	3.12413	0.000370161
b4188	yjfN	predicted protein	16	24	7	146	175	112	-2.98928	0.000374687
b4248	yjgH	conserved protein, UPF0131 family	32	50	14	2	2	0	3.12797	0.000379699
b2903	gcvP	glycine decarboxylase, PLP-dependent, subunit (protein P) of glycine cleavage complex	151	190	127	31	30	15	2.02232	0.000381301
b0525	ppiB	peptidyl-prolyl cis-trans isomerase B (rotamase B)	257	314	254	103	110	98	0.910227	0.000384546
b2297	pta	phosphate acetyltransferase	269	359	204	130	103	66	1.00008	0.000397867
b1296	puuP	putrescine importer	12	12	14	67	79	45	-2.41403	0.000449907
b0434	yajG	glutamine transporter subunit	53	83	52	15	18	16	1.3991	0.000475467
b0809	glnQ	predicted lipoprotein	1333	1625	1826	494	414	257	1.5677	0.000475467
b2735	ygbI	predicted transcriptional regulator, DeoR family	30	32	12	41	51	42	-1.32799	0.000475467
b3541	dppD	dipeptide/heme transporter	42	36	51	241	168	83	-2.10066	0.000515011
b4119	melA	alpha-galactosidase, NAD(P)-binding	17	21	10	72	70	33	-2.13293	0.000515011
b0034	caiF	DNA-binding transcriptional activator	10	13	13	25	22	29	-1.51734	0.000515454
b3302	rpmD	50S ribosomal subunit protein L30	229	296	167	78	59	33	1.52023	0.000515454
b0733	cydA	cytochrome d terminal oxidase, subunit I	983	1366	1175	605	500	308	0.879334	0.000516529
b2520	yfhM	conserved protein	222	286	196	390	348	241	-0.924999	0.000529787
b3605	lldD	L-lactate dehydrogenase, FMN-linked	32	39	12	77	71	46	-1.63667	0.000544409
b4395	ytjC	phosphatase	31	45	17	54	60	33	-1.11635	0.00055007
b3125	garR	tartronate semialdehyde reductase	8	8	10	36	30	12	-1.85957	0.000551316
b1817	manX	fused mannose-specific PTS enzymes: IIA component/IIB component	365	547	474	808	769	603	-1.09747	0.000560177
b4376	osmY	periplasmic protein	221	192	277	56	41	25	1.96701	0.000561388
b0439	lon	DNA-binding ATP-dependent protease La	1519	1652	1228	619	578	393	0.995805	0.0005791
b1634	dtpA	dipeptide and tripeptide permease A	334	407	316	83	86	63	1.64067	0.000598285
b0342	lacA	thiogalactoside acetyltransferase	7	9	8	32	43	62	-2.63875	0.000601081
b0927	ycbL	predicted metal-binding enzyme	149	168	156	271	238	148	-0.892691	0.000611258
b3540	dppF	dipeptide transporter	39	46	72	256	209	155	-2.16596	0.000677638
b0197	metQ	DL-methionine transporter subunit	475	749	739	235	219	154	1.21839	0.00068518
b4329	yjiG	inner membrane protein, SpmB family	3	4	3	15	14	12	-2.29327	0.000695414
b2800	fucA	L-fuculose-1-phosphate aldolase	3	9	2	24	17	15	-2.28658	0.000732655
b1532	marB	predicted protein	11	25	3	0	2	0	3.25114	0.000735028
b0745	lysW	tRNA	65	86	48	23	27	10	1.23404	0.000764872
b2703	srlE	glucitol/sorbitol-specific enzyme IIB component of PTS	2	6	2	20	25	15	-2.53025	0.00080306
b0438	clpX	ATPase and specificity subunit of ClpX-ClpP ATP-dependent serine protease	1510	1747	1940	840	787	593	0.780726	0.000820946
b0133	panC	pantothenate synthetase	293	370	372	158	132	118	0.876977	0.000880549
b1285	gmr	cyclic-di-GMP phosphodiesterase; csgD regulator; modulator of Rnase II stability	139	146	222	57	51	36	1.36522	0.000883533
b4152	frdC	fumarate reductase (anaerobic), membrane anchor subunit	12	18	20	52	53	28	-1.73738	0.000898222
b2702	srlA	glucitol/sorbitol-specific enzyme IIC component of PTS	1	1	1	20	13	6	-2.82869	0.000917677
b2159	nfo	endonuclease IV with intrinsic 3'-5' exonuclease activity	118	107	106	39	26	40	1.15067	0.000933082
b1776	ydjL	inner membrane protein, part of terminus	2	2	0	7	10	8	-2.63655	0.000952189
b3088	alx	predicted oxidoreductase, Zn-dependent and NAD(P)-binding	40	52	37	19	11	5	1.38124	0.000952189
b3453	ugpB	glycerol-3-phosphate transporter subunit	29	23	23	99	67	28	-1.64743	0.000964916
b0746	valZ	tRNA	19	23	21	4	7	1	1.78926	0.00100116
b2923	argO	arginine transporter	8	10	7	23	15	19	-1.59496	0.00100643
b3340	fusA	protein chain elongation factor EF-G, GTP-binding	16159	21292	20163	6611	5846	4917	1.23497	0.00101881
b3648	gmk	guanylate kinase	192	228	264	104	98	86	0.788235	0.00101963
b2410	yfeH	predicted inner membrane protein	10	13	12	39	31	16	-1.62979	0.0010343
b2614	grpE	heat shock protein	527	554	373	200	195	169	0.865186	0.00104115
b1596	ynfM	putative arabinose efflux transporter	33	55	24	10	4	4	1.9991	0.00105753
b2809	ygdI	novel lipoprotein	35	30	47	5	6	8	1.93924	0.00106625
b0658	ybeX	predicteed ion transport	144	179	198	54	69	44	1.16682	0.00109401
b4464	ygfQ	predicted purine permease	10	10	7	24	26	21	-1.77127	0.00115187
b4480	hdfR	DNA-binding transcriptional regulator	111	119	219	38	53	40	1.30876	0.00117034
b1662	ribC	riboflavin synthase, alpha subunit	333	293	283	157	127	118	0.715782	0.00117382
b2997	hybO	hydrogenase 2, small subunit	21	56	32	98	93	60	-1.60985	0.0012251
b2819	recD	exonuclease V (RecBCD complex), alpha chain	40	40	35	94	86	62	-1.46389	0.00124819
b3190	yrbA	acetolactate synthase I, large subunit	50	65	53	12	22	15	1.25887	0.00126929
b3671	ilvB	NA	56	91	48	284	221	139	-1.99886	0.00126929
b0821	ybiU	predicted protein	28	41	29	7	12	5	1.48124	0.0013208
b0115	aceF	pyruvate dehydrogenase, dihydrolipoyltransacetylase component E2	2590	3811	2164	654	631	407	1.75243	0.00133866
b4143	groL	Cpn60 chaperonin GroEL, large subunit of GroESL	2538	2748	1563	998	817	615	1.00289	0.00133962
b3128	garD	(D)-galactarate dehydrogenase	11	17	5	36	24	24	-1.74171	0.00143816
b3963	fabR	DNA-binding transcriptional repressor	187	227	121	271	233	195	-0.865721	0.00149044
b4258	valS	valyl-tRNA synthetase	848	1222	804	526	471	296	0.68799	0.00149044
b1424	opgD	fructose-bisphosphate aldolase class I	71	108	57	170	149	111	-1.30942	0.00149162
b2067	yegE	osmoregulated periplasmic glucan (OPG) biosynthesis periplasmic protein	24	32	12	43	41	28	-1.16914	0.00149162
b2097	fbaB	predicted diguanylate cyclase, GGDEF domain signaling protein	22	30	30	75	54	45	-1.45747	0.00149162
b3999	yjaG	conserved protein	36	73	64	21	16	18	1.14822	0.00149957
b1221	narL	DNA-binding response regulator in two-component regulatory system with NarX (or NarQ)	68	81	72	22	22	21	1.25645	0.00155077
b3870	glnA	glutamine synthetase	11385	12670	13969	2919	2875	2329	1.6794	0.00156326
b3456	livM	leucine/isoleucine/valine transporter subunit	57	117	45	232	217	86	-1.65251	0.00160855
b4033	malF	maltose transporter subunit	6	7	3	13	18	19	-2.01946	0.00160855
b1088	yceD	conserved protein, DUF177 family	1585	1803	1792	849	675	618	0.808963	0.00162751
b2243	glpC	anaerobic sn-glycerol-3-phosphate dehydrogenase, C subunit, 4Fe-4S iron-sulfur cluster	49	68	40	261	186	127	-2.11113	0.00162964
b4037	malM	maltose regulon periplasmic protein	2	0	5	8	14	12	-2.35248	0.00163978
b0894	dmsA	dimethyl sulfoxide reductase, anaerobic, subunit A	13	24	28	55	47	44	-1.55375	0.00164464
b2866	xdhA	xanthine dehydrogenase, molybdenum binding subunit	3	10	10	26	21	18	-1.8319	0.00164464
b4259	holC	DNA polymerase III, chi subunit	74	75	65	24	25	20	1.14627	0.00165183
b4350	hsdR	endonuclease R Type I restriction enzyme	169	218	161	278	239	188	-0.82055	0.00170041
b1332	ynaJ	predicted inner membrane protein, DUF2534 family	148	185	256	299	296	325	-1.08977	0.00171552
b0557	borD	DLP12 prophage; predicted lipoprotein	20	26	18	5	6	2	1.7635	0.00172096
b0921	smtA	3-oxoacyl-[acyl-carrier-protein] synthase I	88	109	71	48	30	24	0.921225	0.00172096
b1593	ynfK	predicted S-adenosyl-L-methionine-dependent methyltransferase	11	23	12	37	28	24	-1.38935	0.00172096
b2323	fabB	predicted dethiobiotin synthetase	734	932	431	258	214	146	1.243	0.00172096
b2684	mprA	DNA-binding transcriptional repressor of microcin B17 synthesis and multidrug efflux	26	36	57	11	6	5	1.88742	0.00178809
b3637	rpmB	50S ribosomal subunit protein L28	567	744	427	167	181	139	1.28862	0.00181249
b3229	sspA	stringent starvation protein A, phage P1 late gene activator, RNAP-associated acid-resistance protein, inactive glutathione S-transferase homolog	349	391	426	140	151	98	1.11966	0.00188657
b2314	dedD	membrane-anchored periplasmic protein involved in septation	55	66	22	89	72	49	-1.01374	0.00190986
b3383	yhfZ	conserved protein	14	27	5	102	59	14	-2.12354	0.00192424
b0606	ahpF	alkyl hydroperoxide reductase, F52a subunit, FAD/NAD(P)-binding	1135	1177	546	308	326	210	1.2336	0.00194994
b1963	yedR	inner membrane protein	22	22	11	2	3	2	2.19368	0.00194994
b3985	rplJ	50S ribosomal subunit protein L10	1261	1580	1338	670	621	459	0.789032	0.00200258
b3925	glpX	fructose 1,6-bisphosphatase II	48	50	15	134	89	55	-1.65182	0.00204618
b3552	yiaD	multicopy suppressor of bamB; outer membrane lipoprotein	42	52	13	7	7	3	2.01665	0.00205428
b4357	yjjM	DNA-binding transcriptional activator for yjjMN; mutants fail to grow on L-galactonate	3	6	5	14	17	9	-1.8567	0.00205794
b2281	nuoI	DNA-binding response regulator in two-component regulatory system with DcuS	19	29	29	67	67	36	-1.49375	0.00206401
b4124	dcuR	NADH:ubiquinone oxidoreductase, chain I	12	20	15	30	30	24	-1.27396	0.00206401
b1705	ydiE	hemin uptake protein HemP homolog	3	7	15	1	0	0	2.88877	0.00213249
b1819	manZ	mannose-specific enzyme IID component of PTS	256	388	263	551	555	277	-1.0285	0.00214993
b4260	pepA	multifunctional aminopeptidase A: a cyteinylglycinase, transcription regulator and site-specific recombination factor	1039	1293	815	554	485	329	0.730267	0.00216189
b3337	bfd	bacterioferritin-associated ferredoxin	10	16	11	1	2	0	2.46179	0.00220115
b1302	puuE	GABA aminotransferase, PLP-dependent	7	15	4	45	58	29	-2.4157	0.00223265
b3775	ppiC	peptidyl-prolyl cis-trans isomerase C (rotamase C)	57	64	19	14	5	12	1.55115	0.0023428
b2208	napF	ferredoxin-type protein, role in electron transfer to periplasmic nitrate reductase NapA	0	1	0	12	4	3	-3.11613	0.0023783
b2278	nuoL	NADH:ubiquinone oxidoreductase, membrane subunit L	80	102	49	229	199	102	-1.56093	0.00240867
b2340	sixA	phosphohistidine phosphatase	76	92	45	178	181	83	-1.43683	0.00240867
b1300	puuC	gamma-Glu-gamma-aminobutyraldehyde dehydrogenase, NAD(P)H-dependent	24	19	10	105	85	64	-2.32596	0.0024388
b0804	ybiX	cytochrome b561	14	14	29	1	3	0	2.82328	0.00248201
b1418	cybB	conserved protein, Fe(II)-dependent oxygenase superfamily	195	232	257	83	94	75	0.96536	0.00248201
b3535	yhjR	putative protein	18	21	34	4	5	2	2.04188	0.00249294
b3441	yhhY	predicted acetyltransferase	19	37	19	4	2	9	1.66011	0.00252561
b1498	ydeN	conserved protein	0	3	1	9	6	7	-2.50258	0.00253324
b0591	entS	enterobactin exporter, iron-regulated	28	37	12	5	8	1	1.84021	0.00256576
b0822	ybiV	sugar phosphatase; preference for fructose-1-P, ribose-5-P and glucose-6-P	32	42	68	12	14	13	1.3652	0.00267454
b0228	rayT	RAYT REP element-mobilizing transposase; TnpA(REP)	12	14	13	29	25	22	-1.38066	0.00268224
b2688	gshA	glutamate-cysteine ligase	333	393	393	173	181	141	0.711554	0.00269951
b4021	pepE	(alpha)-aspartyl dipeptidase	6	14	7	27	22	10	-1.50632	0.00275448
b4330	yjiH	predicted inner membrane protein	3	6	3	19	19	9	-2.18954	0.00275448
b4019	metH	homocysteine-N5-methyltetrahydrofolate transmethylase, B12-dependent	269	297	169	474	413	269	-1.08769	0.00275987
b1832	msrC	free methionine-(R)-sulfoxide reductase	176	189	177	62	77	63	0.930731	0.00287554
b2160	yeiI	predicted kinase	56	47	61	23	12	16	1.21283	0.00289317
b3750	rbsC	D-ribose transporter subunit	30	26	10	87	71	40	-1.87606	0.00290141
b0748	lysZ	glutamate/aspartate:proton symporter	23	25	29	6	7	2	1.77513	0.00299457
b1511	lsrK	autoinducer-2 (AI-2) kinase	7	8	10	33	26	18	-1.88904	0.00299457
b4077	gltP	tRNA	1411	1711	1074	635	585	325	0.974361	0.00299457
b2705	srlD	sorbitol-6-phosphate dehydrogenase	15	25	22	65	76	41	-1.82448	0.00300958
b0643	ybeL	conserved protein, DUF1451 family	106	106	54	275	228	179	-1.71704	0.00303155
b0963	mgsA	methylglyoxal synthase	203	230	155	253	239	182	-0.66507	0.00311157
b1464	yddE	ncRNA	43	24	27	69	47	37	-1.10019	0.0031349
b4414	tff	conserved predicted enzyme, PhzC-PhzF family	2027	1720	555	544	316	265	1.3994	0.0031349
b3294	rplQ	50S ribosomal subunit protein L17	1869	2974	2552	834	758	547	1.28754	0.00315313
b0462	acrB	multidrug efflux system protein	1166	1328	885	604	485	278	0.85736	0.0031969
b0675	nagD	UMP phosphatase	95	113	81	38	39	23	1.04841	0.00332954
b1203	ychF	asparagine synthetase A	185	194	197	83	68	76	0.859406	0.00337217
b1378	ydbK	ribokinase	765	750	558	175	165	138	1.55171	0.00337217
b2398	yfeC	catalase inhibitor protein; ATPase, K+-dependent, ribosome-associated	20	29	9	44	36	21	-1.22941	0.00337217
b3744	asnA	fused predicted pyruvate-flavodoxin oxidoreductase: conserved protein/conserved protein/FeS binding protein	5299	5119	3508	1681	1563	993	1.22584	0.00337217
b3752	rbsK	predicted DNA-binding protein, DUF1323 family	31	39	24	74	58	50	-1.37186	0.00337217
b0126	can	carbonic anhydrase	295	311	341	105	109	87	1.1639	0.00345506
b1119	nagK	N-acetyl-D-glucosamine kinase	54	71	46	90	76	53	-0.807853	0.00346441
b1380	ldhA	fermentative D-lactate dehydrogenase, NAD-dependent	96	150	179	46	39	40	1.26481	0.00352637
b2480	bcp	peroxiredoxin; thiol peroxidase, thioredoxin-dependent	138	130	192	61	52	29	1.26422	0.00364006
b2521	sseA	3-mercaptopyruvate sulfurtransferase	161	192	96	268	248	129	-0.957594	0.00364006
b0891	lolA	lipoprotein chaperone	176	195	198	90	75	81	0.732766	0.00373279
b1916	sdiA	quorum-sensing transcriptional activator	61	67	94	24	17	21	1.33025	0.00373279
b3645	dinD	DNA-damage-inducible protein	21	27	36	54	54	58	-1.39196	0.00375994
b0583	entD	phosphopantetheinyltransferase component of enterobactin synthase multienzyme complex	17	22	28	3	2	4	2.16901	0.00377963
b0595	entB	isochorismatase	86	78	51	14	11	10	1.95671	0.00379574
b4064	yjcD	predicted permease	47	84	30	10	10	4	2.01911	0.00386663
b3980	tufB	protein chain elongation factor EF-Tu (duplicate of tufA)	1995	3094	1579	921	933	697	0.865148	0.00400382
b2292	yfbS	predicted transporter	41	44	28	63	68	29	-0.927866	0.00409744
b3416	malQ	4-alpha-glucanotransferase (amylomaltase)	39	46	25	72	66	44	-1.15858	0.00418624
b0854	potF	putrescine transporter subunit: periplasmic-binding component of ABC superfamily	14	3	14	34	23	29	-1.72167	0.00425318
b1513	lsrA	autoinducer 2 import ATP-binding protein	3	1	3	15	14	8	-2.44453	0.00430338
b1659	ydhB	predicted DNA-binding transcriptional regulator	22	32	13	47	45	28	-1.27381	0.00430338
b3185	rpmA	50S ribosomal subunit protein L27	552	758	671	221	269	242	0.920208	0.00430736
b0577	mscM	mechanosensitive channel protein, miniconductance	104	139	161	53	59	37	0.985414	0.00432883
b2471	yffB	30S ribosomal subunit protein S13	80	89	144	41	28	22	1.33569	0.00432883
b3298	rpsM	predicted reductase, function unknown, ArsC family; low abundance protein	2559	3646	3383	1266	1153	923	1.03586	0.00432883
b2027	cld	NA	252	279	322	132	138	97	0.76891	0.00435453
b0161	degP	serine endoprotease (protease Do), membrane-associated	744	965	368	2266	2211	1858	-1.94797	0.00440175
b3279	yrdA	outer membrane phospholipase A	229	285	296	102	98	101	0.930327	0.00440175
b3821	pldA	conserved protein	67	78	46	26	25	18	0.973537	0.00440175
b3986	rplL	50S ribosomal subunit protein L7/L12	1191	1521	1343	679	548	408	0.85308	0.00443696
b4523	yciX	hypothetical protein	6	7	12	20	22	17	-1.59214	0.00443696
b2914	rpiA	ribose 5-phosphate isomerase, constitutive	193	210	139	79	75	43	0.986018	0.00444263
b2392	mntH	manganese/divalent cation transporter	129	120	58	32	24	10	1.66565	0.00444997
b0088	murD	UDP-N-acetylmuramoyl-L-alanine:D-glutamate ligase	80	82	61	125	87	78	-0.825698	0.00455417
b2351	gtrB	CPS-53 (KpLE1) prophage; bactoprenol glucosyl transferase	67	56	117	12	15	20	1.7436	0.00455609
b2349	intS	CPS-53 (KpLE1) prophage; predicted prophage CPS-53 integrase	24	30	20	6	4	5	1.70553	0.00458601
b0407	yajC	SecYEG protein translocase auxillary subunit	226	264	237	154	128	78	0.575254	0.00464547
b1129	phoQ	sensory histidine kinase in two-component regulatory system with PhoP	296	358	522	141	112	96	1.28403	0.00470103
b1590	ynfH	oxidoreductase, membrane subunit	7	8	4	18	17	7	-1.49577	0.00471975
b2350	gtrA	CPS-53 (KpLE1) prophage; bactoprenol-linked glucose translocase (flippase)	16	18	26	9	2	0	1.85898	0.00474064
b4459	ryjA	ncRNA	8	5	1	23	18	11	-2.05031	0.00474064
b1103	hinT	purine nucleoside phosphoramidase, dadA activator protein	82	89	81	40	33	20	0.98071	0.00482257
b3224	nanT	sialic acid transporter	3	5	3	10	18	4	-1.80712	0.00482257
b2692	argZ	tRNA	11	21	35	6	3	4	1.77775	0.00499639
b0176	rseP	inner membrane zinc RIP metalloprotease; RpoE activator, by degrading RseA; cleaved signal peptide endoprotease	284	355	227	371	327	240	-0.581394	0.00515976
b0415	ribE	phosphoenolpyruvate carboxykinase	51	62	39	20	21	8	1.14354	0.00518565
b3403	pck	riboflavin synthase beta chain	628	834	909	1397	1302	1018	-1.0638	0.00518565
b4078	yjcO	conserved protein	21	27	14	44	34	32	-1.26657	0.00518565
b1641	slyB	alpha-amylase	2858	2897	2233	1344	1260	832	0.757574	0.00522035
b3571	malS	outer membrane lipoprotein	14	7	5	25	17	13	-1.45296	0.00522035
b0369	hemB	5-aminolevulinate dehydratase (porphobilinogen synthase)	181	230	112	78	70	44	0.948851	0.00533291
b2531	iscR	DNA-binding transcriptional repressor	825	1127	414	346	294	176	1.02478	0.00542372
b0416	nusB	transcription antitermination protein	56	78	86	23	24	20	1.21419	0.00546683
b0340	cynS	cyanate aminohydrolase	4	6	1	13	13	9	-1.95145	0.00547732
b1851	edd	6-phosphogluconate dehydratase	59	73	34	32	13	11	1.07696	0.00548531
b3641	slmA	DNA-binding anti-FtsZ division inhibitor	32	50	41	13	13	6	1.42495	0.00563502
b4566	yjhX	conserved protein	0	2	1	6	6	6	-2.49066	0.0056435
b0778	bioD	dethiobiotin synthetase	111	166	135	37	34	20	1.6204	0.00568608
b0630	lipB	octanoyltransferase; octanoyl-[ACP]:protein N-octanoyltransferase	23	32	25	8	14	1	1.29144	0.00569366
b3674	yidF	predicted DNA-binding transcriptional regulator	2	5	1	13	12	9	-2.23658	0.00569366
b4385	yjjJ	putative protein kinase	58	85	48	24	24	13	1.14105	0.0057396
b4232	fbp	fructose-1,6-bisphosphatase I	112	186	105	212	236	153	-1.03861	0.00596938
b3038	ygiC	ATP-Grasp family ATPase	190	305	227	330	335	259	-0.824231	0.00617855
b1587	ynfE	putative selenate reductase, periplasmic	3	10	8	17	16	16	-1.60709	0.0061993
b2293	yfbT	sugar phosphatas	133	176	91	82	53	33	0.785944	0.00634732
b3371	frlB	fructoselysine-6-P-deglycase	6	4	5	10	16	16	-1.78283	0.00656258
b0753	ybgS	conserved protein	64	49	108	14	16	10	1.8588	0.00663573
b4451	ryhB	ncRNA	3	1	12	0	0	0	2.88614	0.00663724
b2694	argV	tRNA	34	38	30	13	10	7	1.26194	0.0066957
b3915	fieF	ferrous iron and zinc transporter	155	150	127	60	81	36	0.833617	0.00693481
b0994	torT	periplasmic sensory protein associated with the TorRS two-component regulatory system	4	7	5	12	18	7	-1.56028	0.00720214
b1130	phoP	cyclopropane fatty acyl phospholipid synthase (unsaturated-phospholipid methyltransferase)	627	682	1085	275	272	237	1.14098	0.00734641
b1661	cfa	DNA-binding response regulator in two-component regulatory system with PhoQ	99	175	173	39	47	43	1.25128	0.00734641
b4199	yjfY	predicted protein	2	2	0	5	9	6	-2.25829	0.00749029
b3572	avtA	valine-pyruvate aminotransferase 1	93	125	106	165	161	168	-1.07745	0.00755714
b2828	lgt	phosphatidylglycerol-prolipoprotein diacylglyceryl transferase	53	48	50	27	15	14	0.962939	0.0075965
b4040	ubiA	phosphatidylserine decarboxylase	43	59	33	63	59	46	-0.782873	0.00763105
b4160	psd	p-hydroxybenzoate octaprenyltransferase	140	201	95	198	152	128	-0.616288	0.00763105
b1015	putP	proline:sodium symporter	168	217	128	729	529	279	-1.82954	0.00765138
b3156	yhbS	predicted acyltransferase with acyl-CoA N-acyltransferase domain	87	106	48	145	117	79	-0.951562	0.0077313
b4409	blr	beta-lactam resistance membrane protein; divisome-associated protein	5	11	8	19	18	12	-1.42193	0.00774657
b3187	ispB	octaprenyl diphosphate synthase	140	192	159	94	89	49	0.631793	0.00778127
b0589	fepG	iron-enterobactin transporter subunit	15	16	4	1	2	0	2.37024	0.00780073
b0794	ybhF	fused predicted transporter subunits of ABC superfamily: ATP-binding components	172	220	91	66	50	34	1.1659	0.00780073
b3208	mtgA	biosynthetic peptidoglycan transglycosylase	31	30	36	12	9	7	1.29465	0.00827675
b0811	glnH	glutamine transporter subunit	8400	9442	10386	2687	2510	2143	1.4129	0.00828675
b1201	dhaR	DNA-binding transcription activator of the dhaKLM operon	109	157	108	50	46	33	1.03657	0.00830776
b0134	panB	3-methyl-2-oxobutanoate hydroxymethyltransferase	215	260	173	102	105	96	0.59894	0.00843239
b1681	sufD	component of SufBCD Fe-S cluster assembly scaffold	51	43	63	17	14	7	1.54172	0.00852513
b0852	rimK	ribosomal protein S6 modification protein	77	98	42	21	29	21	1.07085	0.00867419
b1760	ynjH	predicted chloramphenical resistance permease	3	9	3	13	20	8	-1.78233	0.00869469
b3300	secY	preprotein translocase membrane subunit	9011	13872	11964	4801	4198	3056	1.04926	0.00869469
b3819	rarD	conserved protein, DUF1496 family	12	17	14	1	3	4	1.72531	0.00869469
b2882	xanQ	xanthine permease	3	2	1	6	9	9	-2.15153	0.00919746
b0065	yabI	inner membrane protein, SNARE_assoc family	28	45	22	75	52	49	-1.3174	0.00937607
b0888	trxB	thioredoxin reductase, FAD/NAD(P)-binding	256	268	118	94	102	43	0.946822	0.00956744
b2922	yggE	oxidative stress defense protein	108	137	112	49	43	38	0.963361	0.00963979
b2429	murP	N-acetylmuramic acid permease, EIIBC component, PTS system	4	6	0	16	6	9	-1.91602	0.009643
b3295	rpoA	RNA polymerase, alpha subunit	6988	10446	6525	3316	2838	1851	1.08439	0.009643
b0119	yacL	conserved protein	67	89	19	147	111	53	-1.24454	0.00964944
b3542	dppC	dipeptide/heme transporter	28	23	26	118	101	35	-1.8544	0.00971565
b2927	epd	D-erythrose 4-phosphate dehydrogenase	234	271	206	111	90	73	0.89305	0.00972672
b1939	fliG	flagellar motor switching and energizing component	6	13	7	23	28	15	-1.66923	0.00972923
b2687	luxS	S-ribosylhomocysteine lyase	285	336	447	156	149	121	0.873745	0.00972923
b1942	fliJ	flagellar protein	0	0	0	2	3	4	-2.70477	0.0098076
b2388	glk	glucokinase	195	275	208	133	99	50	0.829742	0.0098076
b2173	yeiR	Zn-stimulated GTPase involved in zinc homeostasis; mutants are cadmium and EDTA sensitive; Zn(2+) binding protein	35	31	12	12	3	4	1.4962	0.00995257
b3498	prlC	oligopeptidase A	307	390	200	150	142	85	0.765953	0.0101211
b0881	clpS	regulatory protein for ClpA substrate specificity	397	335	174	535	382	280	-0.841274	0.0102788
b0899	ycaM	predicted transporter	3	5	4	9	15	7	-1.69271	0.0102788
b1419	ydcA	predicted protein	29	36	35	63	48	34	-0.950695	0.0104839
b0171	pyrH	lipopolysaccharide export ABC permease of the LptBFGC export complex	201	257	143	90	87	60	0.844622	0.0109901
b4261	lptF	uridylate kinase	135	151	88	82	60	29	0.677381	0.0109901
b2125	yehT	predicted response regulator in two-component system withYehU	3	1	3	11	6	6	-1.89526	0.0111035
b0077	ilvI	acetolactate synthase III, large subunit	60	80	49	128	120	71	-1.16649	0.0111131
b2533	suhB	inositol monophosphatase	28	29	30	8	15	5	1.13579	0.0112565
b3297	rpsK	toxic membrane protein	1499	2150	1282	752	627	332	1.05237	0.0113603
b4665	ibsC	30S ribosomal subunit protein S11	13	15	6	28	20	18	-1.35556	0.0113603
b0730	mngR	DNA-binding transcriptional dual regulator, fatty-acyl-binding	26	36	35	9	7	15	1.11657	0.0115902
b4307	yjhQ	KpLE2 phage-like element; predicted acetyltransferase	1	0	0	4	3	4	-2.56707	0.0115902
b1208	ispE	4-diphosphocytidyl-2-C-methylerythritol kinase	114	159	46	228	157	83	-0.989256	0.0116584
b2879	ssnA	predicted chlorohydrolase/aminohydrolase	3	2	1	12	14	2	-2.18504	0.0116826
b0793	ybhS	predicted transporter subunit: membrane component of ABC superfamily	28	35	16	10	5	4	1.47285	0.011706
b2901	bglA	6-phospho-beta-glucosidase A	537	554	509	325	274	195	0.567645	0.0117688
b3557	insJ	IS150 transposase A	6	11	8	2	0	0	2.2818	0.011809
b3865	yihA	GTP-binding protein required for normal cell division	247	258	158	114	102	69	0.741692	0.011908
b1780	yeaD	conserved protein	62	70	80	15	17	15	1.58949	0.0119387
b3160	yhbW	predicted enzyme	43	53	22	17	10	6	1.29812	0.0119387
b0908	aroA	5-enolpyruvylshikimate-3-phosphate synthetase	140	145	189	62	53	42	1.12618	0.0119498
b1613	manA	mannose-6-phosphate isomerase	186	221	258	91	99	92	0.760504	0.0119498
b1642	slyA	inner membrane protein	174	212	174	278	242	233	-0.890869	0.0119865
b4400	creD	DNA-binding transcriptional activator	29	38	30	77	53	53	-1.31779	0.0119865
b1328	ycjZ	NA	31	29	44	13	10	9	1.21416	0.0121532
b2181	yejG	predicted protein	41	51	31	60	62	49	-0.935072	0.0123543
b1108	ycfP	conserved protein	105	130	135	135	145	139	-0.652091	0.0125852
b2883	guaD	guanine deaminase	13	18	14	27	23	35	-1.37298	0.0127081
b3685	yidE	predicted transporter	59	67	27	24	18	14	0.946062	0.0127348
b1837	yebW	predicted protein	5	1	5	6	14	10	-1.70926	0.012872
b3238	yhcN	conserved protein	33	35	10	5	5	5	1.70346	0.0128729
b1423	ydcJ	predicted metalloenzyme	3	6	5	20	12	10	-1.78047	0.0129784
b0188	tilS	copper homeostasis protein	24	35	8	38	40	22	-1.03547	0.0131121
b0515	ylbA	tRNA(Ile)-lysidine synthetase	42	55	84	17	18	18	1.26768	0.0131121
b1874	cutC	conserved protein	54	83	45	171	184	75	-1.55789	0.0131121
b2622	intA	CP4-57 prophage; integrase	149	186	186	73	70	75	0.765513	0.0133977
b2282	nuoH	2':3'-cyclic-nucleotide 2'-phosphodiesterase	42	55	38	119	105	49	-1.35695	0.0134194
b3687	ibpA	heat shock chaperone	45	60	33	10	13	11	1.4187	0.0134194
b4213	cpdB	NADH:ubiquinone oxidoreductase, membrane subunit H	54	112	81	127	102	92	-0.844236	0.0134194
b2590	gltW	tRNA	30	23	48	3	8	11	1.58457	0.0134452
b2149	mglA	fused methyl-galactoside transporter subunits of ABC superfamily: ATP-binding components	1	7	2	11	8	14	-1.98491	0.0136514
b1625	cnu	oriC-binding complex H-NS/Cnu; binds 26 bp cnb site; also forms a complex with StpA	4	4	5	0	0	0	2.62489	0.0137529
b1614	ydgA	50S ribosomal subunit protein L15	529	562	740	310	254	201	0.823185	0.0140731
b3301	rplO	conserved protein, DUF945 family	3166	4692	3400	1614	1225	920	1.08785	0.0140731
b1680	sufS	cysteine desulfurase, stimulated by SufE; selenocysteine lyase, PLP-dependent	36	34	28	11	7	7	1.39952	0.0141666
b1018	efeO	inactive ferrous ion transporter EfeUOB	32	25	39	8	5	3	1.93956	0.0143621
b3214	gltF	periplasmic protein	14	20	41	7	5	4	1.67475	0.0146097
b0118	acnB	bifunctional aconitate hydratase 2/2-methylisocitrate dehydratase	1860	2238	1259	3654	3124	1827	-1.09485	0.0146117
b1164	ycgZ	RcsB connector protein for regulation of biofilm and acid-resistance	23	20	29	6	5	2	1.73557	0.0146267
b1902	ftnB	ferritin B, probable ferrous iron reservoir	71	111	105	215	217	192	-1.48808	0.0147318
b3347	fkpA	FKBP-type peptidyl-prolyl cis-trans isomerase (rotamase)	474	486	455	212	207	179	0.761177	0.0149437
b3233	yhcB	conserved protein	424	461	198	202	182	106	0.663713	0.015005
b0734	cydB	cytochrome d terminal oxidase, subunit II	502	818	561	337	277	190	0.754816	0.0151
b2685	emrA	multidrug efflux system	18	15	14	5	4	2	1.504	0.0151431
b0482	ybaP	sodium:serine/threonine symporter	72	85	67	39	23	17	1.03322	0.0151631
b2236	yfaE	conserved protein, TraB family	44	51	28	17	11	5	1.38901	0.0151631
b3089	sstT	ferredoxin involved with ribonucleotide reductase diferric-tyrosyl radical (Y*) cofactor maintenance	265	375	275	512	492	268	-0.893766	0.0151631
b1810	yoaC	conserved protein, DUF1889 family	22	25	20	34	42	57	-1.43721	0.015246
b0053	surA	peptidyl-prolyl cis-trans isomerase (PPIase)	313	456	293	464	414	320	-0.64639	0.0152619
b0122	yacC	conserved protein, PulS_OutS family	19	24	33	10	7	5	1.26748	0.0155703
b1901	araF	L-arabinose transporter subunit	4	7	8	17	24	10	-1.69013	0.0156779
b4691	sroH	ncRNA	87	157	82	168	168	106	-0.902146	0.0156779
b1004	wrbA	NAD(P)H:quinone oxidoreductase	18	22	18	69	50	30	-1.61923	0.0158154
b3830	ysgA	predicted hydrolase	19	28	33	58	58	34	-1.25856	0.0159516
b1105	lpoB	outer membrane lipoprotein	61	83	45	30	23	18	0.910489	0.016441
b1238	tdk	thymidine kinase/deoxyuridine kinase	54	64	78	25	27	23	0.913601	0.016441
b2942	metK	S-adenosylmethionine synthetase	156	347	145	75	69	63	1.07027	0.0167666
b3534	bcsQ	pseudo	2	7	4	0	0	0	2.49144	0.0173869
b1480	sra	stationary-phase-induced ribosome-associated protein	42	60	73	96	98	128	-1.3076	0.0175634
b2797	sdaB	L-serine deaminase II	30	50	20	54	51	40	-1.01036	0.0176327
b0855	potG	putrescine transporter subunit: ATP-binding component of ABC superfamily	9	5	1	15	14	11	-1.67676	0.0177083
b2796	sdaC	predicted serine transporter	94	160	89	136	166	131	-0.835316	0.0178781
b4474	frlC	fructoselysine 3-epimerase	3	3	1	12	10	2	-1.83843	0.0182466
b0074	leuA	2-isopropylmalate synthase	101	164	105	240	244	228	-1.37189	0.0183155
b2105	rcnR	DNA-binding transcriptional repressor of rcnA	51	61	62	28	24	14	0.937909	0.0183264
b2865	ygeR	novel lipoprotein involved in septation	43	56	50	65	67	40	-0.650674	0.0184224
b1219	ychN	conserved protein	112	112	50	200	148	69	-1.00221	0.0186805
b2693	argY	tRNA	17	24	27	9	3	5	1.42664	0.0189316
b2065	dcd	2'-deoxycytidine 5'-triphosphate deaminase	126	137	36	197	137	73	-0.882252	0.01921
b1712	ihfA	integration host factor (IHF), DNA-binding protein, alpha subunit	443	589	391	318	252	142	0.554321	0.0196544
b0810	glnP	glutamine transporter subunit	1094	1356	1180	484	419	271	1.14544	0.0200324
b3299	rpmJ	50S ribosomal subunit protein L36	1042	1452	2054	540	460	494	1.10761	0.0203583
b4485	ytfR	predicted sugar transporter subunit: ATP-binding component of ABC superfamily	5	9	5	16	15	14	-1.58522	0.0203584
b1988	nac	DNA-binding transcriptional dual regulator of nitrogen assimilation	72	54	311	31	25	18	1.96039	0.0210424
b0444	queC	chemotaxis regulator, protein-glutamate methyltransferase	131	130	149	71	64	56	0.646219	0.021218
b1884	cheR	pseudo	47	51	30	19	9	6	1.38524	0.021218
b3401	hslO	heat shock protein Hsp33	91	79	54	38	32	23	0.792158	0.021218
b4490	efeU	7-cyano-7-deazaguanine (preQ0) synthase; queuosine biosynthesis	32	29	22	3	4	6	1.87182	0.021218
b4546	ypeB	predicted protein	5	9	5	1	0	0	2.38336	0.021218
b0393	rdgC	nucleoid-associated ssDNA and dsDNA binding protein; competitive inhibitor of RecA function	95	100	50	30	35	25	0.929007	0.0212319
b0073	leuB	3-isopropylmalate dehydrogenase, NAD(+)-dependent	87	106	69	181	151	120	-1.20016	0.0213085
b1684	sufA	leucine/isoleucine/valine transporter subunit	23	28	20	4	7	4	1.5745	0.0213085
b3460	livJ	Fe-S cluster assembly protein	967	882	755	1937	1464	945	-1.11027	0.0213085
b0428	cyoE	protoheme IX farnesyltransferase	461	543	335	794	685	384	-0.895216	0.021686
b1433	ydcO	inner membrane protein, predicted transporter, function unknown	5	9	6	14	15	9	-1.31756	0.0218392
b0680	glnS	glutamyl-tRNA synthetase	625	792	663	346	362	225	0.696437	0.0218865
b1104	ycfL	toxic polypeptide, small	55	60	88	33	30	18	0.892596	0.0218865
b3499	yhiR	predicted protein	35	55	30	17	15	11	0.964677	0.0218865
b4453	ldrD	NA	19	16	1	30	34	11	-1.41153	0.0218865
b1786	yeaJ	predicted diguanylate cyclase	20	24	23	39	36	26	-1.01342	0.0220093
b2936	yggG	NA	90	127	61	141	101	84	-0.701602	0.0220093
b0792	ybhR	predicted transporter subunit: membrane component of ABC superfamily	26	25	35	6	5	11	1.38775	0.0222238
b2283	nuoG	NADH:ubiquinone oxidoreductase, chain G	172	204	176	374	321	204	-1.08987	0.022233
b1356	racR	Rac prophage; predicted DNA-binding transcriptional regulator	30	32	78	14	16	14	1.19104	0.0226348
b2277	nuoM	NADH:ubiquinone oxidoreductase, membrane subunit M	35	70	34	145	106	53	-1.45323	0.0229175
b3905	rhaS	DNA-binding transcriptional activator for rhaBAD and rhaT, L-rhamnose-binding	3	0	1	5	8	6	-2.16417	0.0232856
b1912	pgsA	phosphatidylglycerophosphate synthetase	20	18	19	31	31	22	-0.979788	0.0238195
b0125	hpt	hypoxanthine phosphoribosyltransferase	137	156	167	83	68	57	0.690738	0.024195
b1420	mokB	regulatory peptide	7	8	1	23	9	8	-1.60193	0.0244036
b3485	yhhJ	predicted permease subunit, ABC transporter superfamily, inner membrane protein	40	57	24	22	13	3	1.17942	0.0244036
b3171	metY	acetylornithine deacetylase	10	12	21	3	3	2	1.66782	0.024526
b3455	livG	leucine/isoleucine/valine transporter subunit	45	50	28	103	91	43	-1.29602	0.024526
b3957	argE	tRNA	250	321	338	116	122	108	0.898883	0.024526
b3304	rplR	cellulose production protein	1218	2022	1206	637	526	365	1.03103	0.0246771
b3536	bcsE	50S ribosomal subunit protein L18	68	107	154	44	36	35	1.04143	0.0246771
b3056	cca	fused tRNA nucleotidyl transferase/2'3'-cyclic phosphodiesterase/2'nucleotidase and phosphatase	70	74	40	88	83	42	-0.653679	0.0249305
b1906	yecH	DUF2492 family protein, function unknown	4	7	6	16	13	9	-1.48806	0.0250289
b0436	tig	peptidyl-prolyl cis/trans isomerase (trigger factor)	2428	3284	2167	930	878	795	1.05322	0.0250851
b2571	rseB	anti-sigma E factor, binds RseA	46	80	91	108	114	92	-0.960364	0.0252018
b0381	ddlA	D-alanine-D-alanine ligase A	158	196	162	78	71	61	0.808954	0.0252716
b4461	yfjD	inner membrane protein, UPF0053 family	29	51	18	45	42	34	-0.787794	0.0253972
b1951	rcsA	DNA-binding transcriptional activator, co-regulator with RcsB	9	22	32	5	5	3	1.68422	0.0257125
b2011	sbcB	exonuclease I	56	80	71	85	95	78	-0.781014	0.0258398
b3454	livF	leucine/isoleucine/valine transporter subunit	37	53	23	110	73	40	-1.32897	0.0258907
b3885	yihX	alpha-D-Glucose-1-P phosphatase, anomer-specific	113	103	67	129	121	78	-0.659982	0.0259933
b0237	pepD	aminoacyl-histidine dipeptidase (peptidase D)	780	936	970	330	342	267	1.02205	0.0263139
b0931	pncB	nicotinate phosphoribosyltransferase	188	224	160	71	72	47	1.08018	0.026654
b0378	yaiW	probable lipoprotein required for swarming phenotype	25	41	35	63	42	30	-0.839089	0.0270326
b0124	gcd	glucose dehydrogenase	117	138	100	59	33	23	1.13733	0.0274452
b1359	ydaU	Rac prophage; conserved protein	5	2	7	16	7	11	-1.54736	0.0274452
b1617	uidA	quinol dehydrogenase, electron source for NapAB	0	3	5	12	7	4	-1.71679	0.027523
b2202	napC	30S ribosomal subunit protein S17	8	13	3	17	16	14	-1.37716	0.027523
b3311	rpsQ	beta-D-glucuronidase	2228	3113	2984	1081	963	834	1.02934	0.027523
b1589	ynfG	oxidoreductase, Fe-S subunit	1	0	1	3	5	3	-2.17299	0.0277061
b3496	dtpB	dipeptide and tripeptide permease B	35	25	24	10	12	3	1.24276	0.0278304
b3669	uhpA	DNA-binding response regulator in two-component regulatory system wtih UhpB	15	18	5	29	35	10	-1.31357	0.0281971
b3234	degQ	serine endoprotease, periplasmic	143	149	156	79	65	48	0.772092	0.0282291
b0028	fkpB	FKBP-type peptidyl-prolyl cis-trans isomerase (rotamase)	51	73	50	33	28	12	0.790309	0.0286905
b2197	ccmE	periplasmic heme chaperone	2	1	1	6	4	6	-2.07532	0.0287196
b3570	bax	conserved protein	151	185	272	76	67	52	1.16304	0.0287996
b2996	hybA	hydrogenase 2 4Fe-4S ferredoxin-type component	17	39	16	51	52	30	-1.30107	0.028835
b0750	nadA	NA	29	48	43	22	13	9	0.973557	0.0289747
b1594	dgsA	quinolinate synthase, subunit A	52	51	27	87	74	35	-0.991401	0.0289747
b1288	fabI	enoyl-[acyl-carrier-protein] reductase, NADH-dependent	347	472	409	206	221	167	0.572268	0.0291372
b2671	ygaC	glycine betaine transporter subunit	23	32	23	7	7	7	1.32734	0.0294156
b2678	proW	predicted protein	505	696	410	85	73	64	1.96507	0.0294156
b1014	putA	fused DNA-binding transcriptional regulator/proline dehydrogenase/pyrroline-5-carboxylate dehydrogenase	341	406	192	1292	1018	477	-1.75996	0.0294249
b2522	sseB	rhodanase-like enzyme, sulfur transfer from thiosulfate	225	258	419	110	86	112	1.0517	0.0295375
b2135	yohC	inner membrane protein, Yip1 family	1	4	4	16	10	3	-1.74264	0.0298693
b0401	brnQ	branched-chain amino acid transport system 2 carrier protein; LIV-II transport system for Ile, Leu, and Val	276	509	227	495	477	292	-0.795049	0.030073
b0785	moaE	molybdopterin synthase, large subunit	101	123	32	38	22	10	1.33186	0.030073
b4206	ytfB	OapA family protein, function unknown	114	151	63	150	125	86	-0.612151	0.0305633
b2272	yfbM	conserved protein, DUF1877 family	3	0	3	6	5	9	-1.96925	0.0309144
b2744	surE	broad specificity 5'(3')-nucleotidase and polyphosphatase	44	64	18	84	52	34	-0.880548	0.0311882
b0631	ybeD	conserved protein, UPF0250 family	44	46	38	19	16	7	1.11429	0.0316851
b4637	uof	ryhB-regulated fur leader peptide	49	51	84	21	21	24	0.989789	0.0319904
b0818	ybiR	predicted transporter	26	36	20	13	10	6	0.987231	0.0325122
b2194	ccmH	heme lyase, CcmH subunit	5	7	8	16	12	8	-1.21611	0.0325836
b0776	bioF	8-amino-7-oxononanoate synthase	279	356	105	121	75	28	1.2182	0.0332385
b4287	fecE	KpLE2 phage-like element; iron-dicitrate transporter subunit	1	2	3	5	10	4	-1.84442	0.0332385
b3700	recF	gap repair protein	29	23	25	10	7	7	1.16335	0.0332645
b1491	yddW	liprotein, glycosyl hydrolase homolog	17	15	7	15	23	24	-1.14014	0.0333369
b0238	gpt	guanine-hypoxanthine phosphoribosyltransferase	64	48	34	24	22	8	0.977437	0.0334736
b2558	mltF	membrane-bound lytic transglycosylase F, murein hydrolase	24	19	17	6	8	4	1.22285	0.0334736
b0576	pheP	phenylalanine transporter	66	78	65	36	24	21	0.890548	0.0335436
b3566	xylF	D-xylose transporter subunit	2	3	4	14	8	6	-1.79814	0.0338513
b0232	yafN	antitoxin of the YafO-YafN toxin-antitoxin system	6	6	18	3	0	2	1.79519	0.0338685
b1428	ydcK	predicted enzyme	4	7	4	20	9	5	-1.45119	0.0339224
b2070	yegI	conserved protein	9	7	6	19	10	10	-1.20384	0.0339495
b0714	nei	endonuclease VIII/ 5-formyluracil/5-hydroxymethyluracil DNA glycosylase	16	21	19	6	7	3	1.27958	0.0340996
b1825	yebO	predicted inner membrane protein	294	269	692	127	146	140	1.12685	0.0341111
b3107	yhaL	predicted protein	37	62	35	47	69	41	-0.703712	0.0341111
b1620	malI	transcriptional repressor of Mal regulon	16	16	8	28	27	9	-1.06706	0.0343597
b0596	entA	2,3-dihydro-2,3-dihydroxybenzoate dehydrogenase	49	29	18	4	11	4	1.65712	0.0345518
b2304	yfcH	N-acetylmuramic acid 6-phosphate (MurNAc-6-P) etherase	93	140	75	142	111	73	-0.541342	0.0345518
b2428	murQ	conserved protein with NAD(P)-binding Rossmann-fold domain	8	11	2	20	8	12	-1.33255	0.0345518
b0348	mhpB	2,3-dihydroxyphenylpropionate 1,2-dioxygenase	1	0	1	3	3	5	-2.0926	0.0350982
b0051	rsmA	16S rRNA m(6)A1518, m(6)A1519 dimethyltransferase, SAM-dependent	57	61	50	29	27	17	0.72983	0.0352226
b0928	aspC	aspartate aminotransferase, PLP-dependent	114	214	158	265	269	249	-1.13569	0.0352536
b1462	yddH	6-phosphogluconate dehydrogenase, decarboxylating	1	2	4	11	11	3	-1.87356	0.0352536
b2029	gnd	NADH:ubiquinone oxidoreductase, membrane subunit J	1376	1671	1910	739	635	539	0.902792	0.0352536
b2280	nuoJ	conserved protein	26	25	21	44	52	33	-1.22021	0.0352536
b0450	glnK	nitrogen assimilation regulatory protein for GlnL, GlnE, and AmtB	186	105	235	42	27	16	1.93542	0.0354111
b1602	pntB	pyridine nucleotide transhydrogenase, beta subunit	263	331	246	157	134	86	0.696157	0.0354111
b2330	prmB	N5-glutamine methyltransferase	195	254	170	87	105	88	0.63479	0.0356338
b1867	yecD	isochorismatase family protein	73	74	67	37	29	20	0.856235	0.0361383
b4536	yobH	predicted protein	21	12	37	7	6	8	1.22753	0.0362951
b3670	ilvN	acetolactate synthase I, small subunit	16	20	22	51	43	40	-1.49953	0.0364058
b2887	ygfT	fused predicted oxidoreductase: Fe-S subunit/nucleotide-binding subunit	4	3	5	14	7	6	-1.46276	0.0367281
b0347	mhpA	3-(3-hydroxyphenyl)propionate hydroxylase	2	2	2	6	8	4	-1.71755	0.0367554
b1742	ves	conserved protein	5	13	7	19	21	10	-1.36059	0.0367554
b4227	ytfQ	galactofuranose binding proteint: periplasmic-binding component of ABC superfamily	24	20	25	47	37	30	-1.10204	0.0369378
b2247	rhmD	L-rhamnonate dehydratase	1	1	6	10	7	7	-1.73328	0.0369691
b4054	tyrB	tyrosine aminotransferase, tyrosine-repressible, PLP-dependent	571	559	458	243	233	158	0.850808	0.0374282
b1863	ruvC	component of RuvABC resolvasome, endonuclease	76	60	38	26	19	14	1.05812	0.0377214
b3665	ade	cryptic adenine deaminase	20	25	9	31	38	19	-1.13105	0.0378953
b4053	alr	alanine racemase 1, PLP-binding, biosynthetic	48	64	39	76	59	48	-0.73453	0.0382109
b1601	tqsA	pheromone AI-2 transporter	29	35	12	74	63	40	-1.52725	0.0385546
b2523	pepB	aminopeptidase B	640	706	325	327	242	129	0.795969	0.0389048
b0747	lysY	tRNA	12	9	13	5	1	1	1.59206	0.0391774
b1847	yebF	extracellular Colicin M immunity family protein	110	155	100	55	51	28	0.95616	0.0397762
b1172	ymgG	conserved protein, UPF0757 family	37	70	7	10	11	3	1.59182	0.0400628
b3574	yiaJ	DNA-binding transcriptional repressor of yiaK-S operon	27	24	17	43	27	26	-0.925555	0.0402351
b1953	yodD	predicted protein	21	12	22	54	38	22	-1.30151	0.0403382
b1900	araG	fused L-arabinose transporter subunits of ABC superfamily: ATP-binding components	3	12	7	16	16	17	-1.5286	0.040549
b0001	thrL	thr operon leader peptide	107	105	112	71	33	12	1.07905	0.0405578
b2310	argT	lysine/arginine/ornithine transporter subunit	218	170	476	629	504	391	-1.11623	0.0413219
b2156	lysP	lysine transporter	27	49	46	67	54	36	-0.783834	0.0418371
b2943	galP	D-galactose transporter	18	19	13	6	2	5	1.35564	0.0418805
b1703	ppsR	bifunctional regulatory protein: PEP synthase kinase and PEP synthase pyrophosphorylase	17	23	20	31	38	25	-1.06133	0.0422996
b1637	tyrS	tyrosyl-tRNA synthetase	405	501	433	476	430	353	-0.373665	0.0423447
b0015	dnaJ	chaperone Hsp40, co-chaperone with DnaK	217	243	126	89	72	65	0.853028	0.0426149
b1654	grxD	glutaredoxin-4	170	275	125	90	83	68	0.715413	0.042621
b1922	fliA	RNA polymerase, sigma 28 (sigma F) factor	89	121	80	177	143	78	-0.864883	0.0426666
b1677	lpp	murein lipoprotein	10511	13682	15754	7064	7248	5544	0.556576	0.0428427
b2022	hisB	fused histidinol-phosphatase/imidazoleglycerol-phosphate dehydratase	429	548	398	256	227	145	0.668551	0.0436876
b3346	yheO	conserved protein	94	93	186	42	50	46	0.966802	0.0439403
b0018	mokC	L-fucose isomerase	2	0	0	4	4	2	-2.11097	0.0441845
b2802	fucI	regulatory protein for HokC, overlaps CDS of hokC	4	13	2	14	9	11	-1.26321	0.0441845
b4335	yjiM	predicted 2-hydroxyglutaryl-CoA dehydratase	4	1	4	8	5	8	-1.50555	0.0443374
b2369	evgA	DNA-binding response regulator in two-component regulatory system with EvgS	41	40	130	24	14	28	1.17868	0.0444266
b0660	ybeZ	predicted protein with nucleoside triphosphate hydrolase domain	266	287	158	145	96	88	0.625797	0.0444594
b2251	nudI	nucleoside triphosphatase	19	15	20	4	4	5	1.44663	0.0448793
b2743	pcm	L-isoaspartate protein carboxylmethyltransferase type II	32	47	16	45	39	35	-0.81042	0.0451168
b1679	sufE	formate dehydrogenase-H, selenopolypeptide subunit	7	4	11	1	2	0	1.81203	0.0453384
b4079	fdhF	sulfur acceptor protein	30	51	40	70	58	36	-0.857325	0.0453384
b1179	ycgL	conserved protein	64	80	78	46	24	26	0.750443	0.0455721
b2174	lpxT	lipid A 1-diphosphate synthase; undecaprenyl pyrophosphate:lipid A 1-phosphate phosphotransferase	31	47	37	9	8	10	1.43873	0.0456801
b0069	sgrR	transcriptional DNA-binding transcriptional activator of sgrS sRNA	54	89	57	30	25	21	0.886726	0.0469487
b3132	kbaZ	tagatose 6-phosphate aldolase 1, kbaZ subunit	2	12	1	13	13	6	-1.46618	0.0479159
b0078	ilvH	acetolactate synthase III, thiamin-dependent, small subunit	19	20	10	39	18	22	-1.09831	0.0480508
b1727	yniC	DNA-binding transcriptional repressor	25	29	25	13	7	7	1.04354	0.0484595
b4089	rpiR	2-deoxyglucose-6-P phosphatase	26	26	34	43	40	33	-0.85174	0.0484595
b3425	glpE	thiosulfate:cyanide sulfurtransferase (rhodanese)	46	41	20	24	11	7	0.867281	0.0487846
b3826	yigL	ncRNA	39	41	45	21	15	11	0.942001	0.0488232
b4458	oxyS	predicted hydrolase	3	5	7	0	0	0	2.33638	0.0488232
b2782	mazF	mRNA interferase toxin, antitoxin is MazE	10	21	31	9	3	6	1.26446	0.0489286
b0685	ybfE	conserved protein, LexA-regulated	4	4	7	0	1	0	2.01868	0.0490942
b0209	yafD	conserved protein	202	218	136	241	208	129	-0.50341	0.0502228
b3363	ppiA	peptidyl-prolyl cis-trans isomerase A (rotamase A)	42	48	44	72	66	47	-0.883905	0.0502583
b2690	yqaB	D-gluconate kinase, thermosensitive	44	51	32	22	16	17	0.71581	0.050498
b4268	idnK	fructose-1-P and 6-phosphogluconate phosphatase	2	0	2	5	2	7	-1.88727	0.050498
b2845	yqeG	predicted transporter	20	32	29	7	11	9	1.06518	0.0505388
b0952	ymbA	conserved protein	26	35	22	47	26	26	-0.702724	0.0513981
b0741	pal	peptidoglycan-associated outer membrane lipoprotein	537	762	731	343	296	283	0.655007	0.0515387
b1515	lsrD	autoinducer 2 import system permease protein	0	0	0	3	5	0	-2.3414	0.0518358
b0738	tolR	membrane spanning protein in TolA-TolQ-TolR complex	14	17	20	28	26	19	-0.92936	0.0519171
b2704	srlB	glucitol/sorbitol-specific enzyme IIA component of PTS	0	2	3	9	7	4	-1.80333	0.0525996
b0214	rnhA	ribonuclease HI, degrades RNA of DNA-RNA hybrids	49	25	27	16	14	9	0.895991	0.0532057
b3929	rraA	ribonuclease E (RNase E) inhibitor protein	387	493	175	619	493	259	-0.817583	0.0532522
b1167	ymgC	predicted protein	33	23	41	5	3	8	1.68671	0.0532706
b3977	tyrU	tRNA	50	74	84	25	30	24	0.904939	0.0535112
b1784	yeaH	fused mannitol-specific PTS enzymes: IIA components/IIB components/IIC components	49	28	199	27	15	17	1.63577	0.0543605
b3599	mtlA	UPF0229 family protein	63	117	36	124	96	57	-0.822765	0.0543605
b0030	rihC	ribonucleoside hydrolase 3	4	7	2	11	8	8	-1.40959	0.0548345
b1850	eda	multifunctional 2-keto-3-deoxygluconate 6-phosphate aldolase and 2-keto-4-hydroxyglutarate aldolase and oxaloacetate decarboxylase	83	100	41	31	41	20	0.778127	0.055328
b3296	rpsD	30S ribosomal subunit protein S4	4125	5808	5057	2206	1722	1816	0.870291	0.0557477
b4176	yjeT	conserved protein, DUF2065 family	2	3	4	0	0	0	2.11956	0.0557477
b1298	puuD	gamma-Glu-GABA hydrolase	14	19	2	23	30	14	-1.29015	0.05585
b1110	ycfJ	predicted protein	75	118	39	31	20	10	1.34241	0.056076
b3303	rpsE	30S ribosomal subunit protein S5	2156	3341	3067	1160	988	951	0.95006	0.0564113
b0027	lspA	carbamoyl phosphate phosphatase and maturation protein for [NiFe] hydrogenases	68	85	84	44	38	29	0.63504	0.0564592
b1518	lsrG	prolipoprotein signal peptidase (signal peptidase II)	0	0	3	7	1	5	-1.93989	0.0564592
b1932	yedL	autoinducer-2 (AI-2) degrading protein LsrG	5	3	15	1	2	0	2.01973	0.0564592
b2712	hypF	lysine tRNA synthetase, constitutive	17	13	8	16	24	14	-0.940472	0.0564592
b2890	lysS	50S ribosomal subunit protein L33	364	484	378	200	164	153	0.748117	0.0564592
b3636	rpmG	predicted acyltransferase	82	125	232	44	38	57	1.12399	0.0564592
b4342	yjiT	pseudo	28	37	48	51	49	54	-0.890198	0.0564592
b0180	fabZ	(3R)-hydroxymyristol acyl carrier protein dehydratase	270	345	348	185	140	137	0.593749	0.0567982
b3129	prlF	antitoxin of the SohA(PrlF)-YhaV toxin-antitoxin system	15	17	22	38	23	17	-0.913871	0.0567982
b3805	hemC	hydroxymethylbilane synthase	103	133	80	113	154	81	-0.602856	0.0569043
b0797	rhlE	ATP-dependent RNA helicase	41	58	35	18	13	9	1.18272	0.0569232
b3657	yicJ	predicted transporter	9	5	7	1	1	1	1.87329	0.057046
b3555	yiaG	predicted transcriptional regulator, HTH_CROC1 family	13	12	31	47	54	48	-1.56243	0.0571552
b0506	allR	DNA-binding transcriptional repressor for all (allantoin) and gcl (glyoxylate) operons; glyoxylate-induced	137	148	96	168	160	79	-0.529016	0.0575737
b1299	puuR	DNA-binding transcriptional repressor for the puu divergon	18	19	21	35	41	30	-1.21468	0.0576011
b1854	pykA	pyruvate kinase II	293	390	287	402	321	244	-0.450499	0.0581416
b0851	nfsA	5-methyltetrahydropteroyltriglutamate-homocysteine S-methyltransferase	119	119	96	50	51	34	0.831054	0.0584023
b3829	metE	nitroreductase A, NADPH-dependent, FMN-dependent	149	196	66	312	211	130	-1.07705	0.0584023
b1739	osmE	DNA-binding transcriptional activator	230	208	195	108	92	55	0.860069	0.0584398
b2133	dld	D-lactate dehydrogenase, FAD-binding, NADH independent	274	337	340	436	394	330	-0.725022	0.0586906
b2042	galF	NA	268	318	342	155	158	133	0.588569	0.0588509
b2891	prfB	peptide chain release factor RF-2	186	230	114	103	95	57	0.57543	0.0589379
b3223	nanE	predicted N-acetylmannosamine-6-P epimerase	3	5	4	13	10	4	-1.45553	0.0589641
b3780	rhlB	ATP-dependent RNA helicase	465	644	399	310	282	241	0.363329	0.0590113
b3501	arsR	DNA-binding transcriptional repressor	25	30	4	3	1	3	1.95719	0.0591641
b1895	uspC	universal stress protein	13	18	24	31	36	42	-1.36155	0.0592228
b1304	pspA	regulatory protein for phage-shock-protein operon	561	630	399	792	685	685	-0.912797	0.0605341
b2201	ccmA	heme exporter subunit	8	7	7	14	11	12	-1.14483	0.0608597
b4159	yjeP	NA	60	105	34	107	83	44	-0.693385	0.0609835
b2822	recC	exonuclease V (RecBCD complex), gamma chain	210	270	160	130	113	74	0.541053	0.061258
b3481	nikR	DNA-binding transcriptional repressor, Ni-binding	7	11	4	0	2	2	1.60446	0.0616785
b0553	nmpC	pseudo	277	482	363	646	487	496	-0.983725	0.0621745
b3982	nusG	transcription termination factor	323	410	241	205	175	107	0.534695	0.0621745
b3704	rnpA	protein C5 component of RNase P	10	16	9	4	3	1	1.44031	0.0623057
b2733	mutS	transcriptional activator of gadA and gadBC; repressor of gadX	83	110	39	106	86	67	-0.644229	0.0626278
b3515	gadW	methyl-directed mismatch repair protein	14	17	62	6	7	10	1.41126	0.0626278
b1224	narG	nitrate reductase 1, alpha subunit	20	40	8	32	54	31	-1.24128	0.0636365
b3305	rplF	50S ribosomal subunit protein L6	2471	3621	1684	1418	1045	579	0.870044	0.0636617
b1333	uspE	stress-induced protein	669	754	860	984	960	759	-0.674436	0.0638522
b4253	yjgL	predicted protein	7	11	15	1	5	1	1.55761	0.0638522
b1708	nlpC	predicted peptidase, C40 clan, lipoprotein	72	94	79	91	101	77	-0.59861	0.0639431
b1781	yeaE	aldo-keto reductase, methylglyoxal to acetol, NADPH-dependent	64	63	34	80	74	50	-0.787314	0.0639431
b3228	sspB	ClpXP protease specificity enhancing factor	93	127	125	61	53	37	0.734504	0.0644248
b0479	fsr	predicted fosmidomycin efflux system	9	12	13	0	3	5	1.40819	0.0645089
b2276	nuoN	NADH:ubiquinone oxidoreductase, membrane subunit N	56	79	43	129	115	65	-1.16794	0.0647231
b4326	iraD	RpoS stabilzer after DNA damage, anti-RssB factor	15	19	19	63	50	38	-1.66444	0.0659102
b4687	shoB	toxic membrane protein	44	47	69	19	22	24	0.811772	0.0659102
b0490	ybbL	chromate reductase, quinone reductase, FMN-linked; N-Ethylmaleimide reductase; old yellow enzyme	38	42	80	22	22	21	0.846051	0.0660428
b0897	ycaC	predicted transporter subunit: ATP-binding component of ABC superfamily	1	1	1	5	1	5	-1.7222	0.0660428
b1650	nemA	predicted hydrolase, isochorismatase family	170	227	82	68	75	46	0.810688	0.0660428
b1094	acpP	acyl carrier protein (ACP)	2265	2653	2866	1347	1315	1174	0.549123	0.0664442
b2127	mlrA	DNA-binding transcriptional regulator	3	2	2	3	9	5	-1.47786	0.0664442
b3715	yieH	phosphoenolpyruvate and 6-phosphogluconate phosphatase	16	23	33	10	9	6	1.04178	0.0664442
b2925	fbaA	fructose-bisphosphate aldolase, class II	1150	1329	1718	627	583	552	0.776852	0.066784
b0426	yajQ	phage Phi6 host factor, ATP/GTP binding protein	526	654	459	284	274	236	0.548395	0.0670647
b3041	ribB	3,4-dihydroxy-2-butanone-4-phosphate synthase	457	498	387	548	507	400	-0.576076	0.0671228
b3152	yraR	predicted nucleoside-diphosphate-sugar epimerase	9	19	10	27	17	12	-0.969505	0.0671228
b2592	clpB	protein disaggregation chaperone	1407	1408	1100	606	537	406	0.849586	0.0671409
b3035	tolC	transport channel	698	897	900	398	374	357	0.655866	0.0671651
b4488	ilvG	pseudo	347	476	203	664	470	271	-0.875844	0.0674083
b3408	feoA	ferrous iron transporter, protein A	12	23	47	5	10	7	1.37543	0.0676006
b3556	cspA	RNA chaperone and anti-terminator, cold-inducible	472	620	858	188	178	176	1.27256	0.0678207
b0204	rrlH	lipoprotein-releasing system transmembrane protein	225	234	149	125	95	86	0.508835	0.0679045
b1118	lolE	23S ribosomal RNA of rrnH operon	68	69	43	84	65	55	-0.638136	0.0679045
b1864	yebC	conserved protein, UPF0082 family	159	210	137	78	84	55	0.728121	0.0685414
b0098	secA	preprotein translocase subunit, ATPase	466	527	425	232	233	173	0.671555	0.0696445
b2509	xseA	exonuclease VII, large subunit	45	72	55	26	25	16	0.865251	0.0696445
b2877	mocA	CTP:molybdopterin cytidylyltransferase	2	1	5	4	8	8	-1.55648	0.0696645
b3149	diaA	DnaA initiator-associating factor for replication initiation	32	51	32	44	56	30	-0.63445	0.0702629
b1244	oppB	DNA-binding transcriptional repressor of the nan operon, induced by sialic acid	468	621	1154	271	291	230	1.0331	0.0703884
b3226	nanR	oligopeptide transporter subunit	71	81	74	36	33	25	0.786765	0.0703884
b1385	feaB	phenylacetaldehyde dehydrogenase	46	42	20	63	39	25	-0.665029	0.0707999
b1197	treA	periplasmic trehalase	4	8	7	17	13	9	-1.33111	0.0715331
b1454	yncG	ncRNA	0	0	1	2	3	3	-1.92875	0.0717676
b1685	ydiH	predicted protein	8	7	9	11	15	14	-1.12732	0.0717676
b4418	psrD	glutathione S-transferase homolog	90	95	181	52	30	51	0.968704	0.0717676
b3649	rpoZ	RNA polymerase, omega subunit	182	207	207	115	96	83	0.559489	0.0723956
b0341	cynX	predicted cyanate transporter	6	8	2	12	12	6	-1.25662	0.0724241
b0581	ybdK	weak gamma-glutamyl:cysteine ligase	2	10	9	8	18	11	-1.19233	0.0724898
b3553	ghrB	glyoxylate/hydroxypyruvate reductase B	247	316	266	126	90	78	0.991655	0.0726738
b0043	fixC	predicted oxidoreductase with FAD/NAD(P)-binding domain	0	1	1	7	2	1	-1.91552	0.0737563
b2562	yfhL	sensory histidine kinase in two-component regulatory system with DcuR, regulator of anaerobic fumarate respiration	12	10	16	0	5	4	1.40483	0.0742759
b4125	dcuS	predicted 4Fe-4S cluster-containing protein	31	48	32	44	48	30	-0.594412	0.0742759
b0588	fepC	iron-enterobactin transporter subunit	31	44	23	8	13	3	1.42269	0.0743486
b4049	dusA	tRNA-dihydrouridine synthase A	85	110	69	43	46	25	0.729332	0.0751854
b0454	ybaZ	(p)ppGpp synthetase I/GTP pyrophosphokinase	13	15	6	16	15	16	-0.918096	0.0754102
b2784	relA	excision repair protein, alkyltransferase-like protein ATL	317	406	324	466	382	243	-0.490517	0.0754102
b2295	yfbV	inner membrane protein, UPF0208 family	67	96	110	105	112	125	-0.793639	0.0759817
b1986	asnU	tRNA	5	7	4	1	0	1	1.78321	0.0760202
b4437	sibB	ncRNA	18	12	12	29	14	19	-0.968096	0.0761794
b1444	prr	NA	11	9	4	22	15	8	-1.21163	0.0766006
b0677	nagA	N-acetylglucosamine-6-phosphate deacetylase	204	227	224	119	99	86	0.641921	0.0773186
b0708	phr	deoxyribodipyrimidine photolyase, FAD-binding	17	9	8	22	19	10	-0.961003	0.0773186
b0578	nfsB	toxic polypeptide, small	168	256	171	97	117	69	0.589284	0.0785003
b1034	ycdX	dihydropteridine reductase, NAD(P)H-dependent, oxygen-insensitive	92	154	136	58	58	63	0.590603	0.0785003
b1195	ymgE	SecY-interacting protein	3	2	1	10	4	3	-1.539	0.0785003
b2793	syd	alkaline phosphatase required for swarming	22	31	48	13	16	9	0.940067	0.0785003
b3448	yhhA	conserved protein, DUF2756 family	30	17	23	45	34	28	-0.981441	0.0785003
b4419	ldrA	predicted inner membrane protein	1	0	0	3	1	3	-1.96971	0.0785003
b2499	purM	phosphoribosylaminoimidazole synthetase	36	58	20	8	5	7	1.62267	0.0785274
b4486	yjiV	pseudo	23	34	36	18	14	6	0.829619	0.0785274
b0744	valT	tRNA	29	24	23	5	10	12	0.94976	0.0785688
b1640	anmK	anhydro-N-acetylmuramic acid kinase	82	104	46	117	97	55	-0.661566	0.0787007
b1120	cobB	deacetylase of acs and cheY, chemotaxis regulator	73	95	38	97	78	69	-0.730418	0.0789219
b1329	mppA	murein tripeptide (L-ala-gamma-D-glutamyl-meso-DAP) transporter subunit	74	74	93	92	92	70	-0.512752	0.0790204
b4000	hupA	HU, DNA-binding transcriptional regulator, alpha subunit	858	903	493	406	341	247	0.69101	0.0796206
b2346	mlaA	ABC transporter maintaining OM lipid asymmetry, OM lipoprotein component	210	245	126	89	92	66	0.722681	0.0797543
b2216	rcsD	phosphotransfer intermediate protein in two-component regulatory system with RcsBC	233	274	272	149	136	123	0.46496	0.0801973
b1200	dhaK	dihydroxyacetone kinase, PTS-dependent, dihydroxyacetone-binding subunit	54	64	44	70	68	51	-0.679077	0.080267
b3918	cdh	CDP-diacylglycerol phosphotidylhydrolase	26	37	21	9	16	4	1.02315	0.0809697
b2265	menF	isochorismate synthase 2	37	51	34	22	12	14	0.83899	0.0813476
b2354	yfdK	CPS-53 (KpLE1) prophage; conserved protein	7	8	8	4	1	0	1.49196	0.081886
b0920	ycbC	sodium:proton antiporter	6	6	5	9	13	6	-1.09747	0.0819305
b1186	nhaB	conserved protein, DUF218 superfamily	40	57	51	25	20	9	0.987019	0.0819305
b3907	rhaT	L-rhamnose:proton symporter	17	9	9	3	4	2	1.3431	0.0822966
b3607	cysE	serine acetyltransferase	108	123	65	123	107	68	-0.469129	0.082319
b2033	wbbJ	predicted lipopolysaccharide biosynthesis O-acetyl transferase	31	44	56	62	61	77	-1.04336	0.0824641
b1849	purT	phosphoribosylglycinamide formyltransferase 2	20	31	9	3	6	0	1.76053	0.0824752
b0743	lysT	tRNA	188	251	107	88	92	49	0.750189	0.0827267
b1297	puuA	gamma-Glu-putrescine synthase	33	45	34	79	68	45	-1.12618	0.0833531
b0536	argU	tRNA	7	4	7	1	1	1	1.61743	0.0834767
b3893	fdoH	formate dehydrogenase-O, Fe-S subunit	450	447	415	682	564	347	-0.681585	0.0839368
b3684	yidP	predicted DNA-binding transcriptional regulator	2	0	0	2	5	2	-1.87141	0.0839987
b1830	prc	carboxy-terminal protease for penicillin-binding protein 3	228	264	278	284	297	211	-0.481669	0.0842593
b1733	chbG	chito-oligosaccharide deacetylase	10	13	9	25	9	12	-0.931633	0.0847324
b0878	macA	glycine cleavage complex lipoylprotein	39	31	27	58	32	35	-0.78869	0.0848712
b2904	gcvH	macrolide transporter subunit, membrane fusion protein (MFP) component	43	60	43	21	17	11	1.04922	0.0848712
b3978	glyT	tRNA	17	22	36	9	13	6	0.958412	0.0852604
b3225	nanA	N-acetylneuraminate lyase	4	10	3	9	12	7	-1.11298	0.0862325
b2303	folX	D-erythro-7,8-dihydroneopterin triphosphate 2'-epimerase and dihydroneopterin aldolase	86	115	121	57	43	56	0.561705	0.0864885
b4203	rplI	50S ribosomal subunit protein L9	863	1490	1358	516	502	385	0.90012	0.0866762
b2430	yfeW	penicillin binding protein PBP4B; weak DD-carboxypeptidase activity	8	11	9	24	9	12	-1.06963	0.0868239
b0127	yadG	3-dehydroquinate synthase	120	136	145	66	69	61	0.560152	0.0870634
b0459	maa	NA	28	36	41	8	10	12	1.19501	0.0870634
b1707	cdgR	modulator for HflB protease specific for phage lambda cII repressor	9	7	18	12	19	22	-1.04808	0.0870634
b3389	aroB	predicted multidrug or homocysteine efflux system	311	334	196	339	316	190	-0.459879	0.0870634
b3754	hsrA	maltose O-acetyltransferase	34	44	31	19	14	8	0.920761	0.0870634
b4073	nrfD	formate-dependent nitrite reductase, membrane subunit	2	4	0	4	8	3	-1.52373	0.0870634
b4175	hflC	predicted transporter subunit: ATP-binding component of ABC superfamily	819	966	613	507	423	317	0.469075	0.0870634
b0887	cydD	fused glutathione, cysteine exporter subunits of ABC superfamily: membrane component/ATP-binding component	20	16	14	7	9	1	1.05395	0.0871334
b3421	rtcB	conserved protein	10	9	8	16	13	13	-1.04225	0.0880854
b1841	yobA	conserved protein	102	117	125	62	58	36	0.695227	0.0894064
b3650	spoT	bifunctional (p)ppGpp synthetase II/ guanosine-3',5'-bis pyrophosphate 3'-pyrophosphohydrolase	232	268	193	131	107	83	0.63461	0.0905019
b3406	greB	transcript cleavage factor	37	25	22	13	11	10	0.820078	0.0909839
b0601	ybdM	conserved protein	5	10	8	2	2	1	1.54497	0.0915185
b2098	yegT	nucleoside transporter, low affinity	6	4	0	12	8	3	-1.43883	0.0918679
b3573	ysaA	predicted hydrogenase, 4Fe-4S ferredoxin-type component	5	6	3	11	7	7	-1.21152	0.092667
b2787	gudD	(D)-glucarate dehydratase 1	14	8	8	17	18	12	-1.02847	0.092717
b3611	yibN	predicted rhodanese-related sulfurtransferase	266	254	181	149	104	96	0.534517	0.092717
b3801	aslA	acrylsulfatase-like enzyme	9	6	6	10	9	14	-1.0728	0.0932397
b3404	envZ	sensory histidine kinase in two-component regulatory system with OmpR	88	83	54	52	32	16	0.726834	0.0934379
b4331	kptA	RNA 2'-phosphotransferase	48	49	30	20	22	16	0.643615	0.0934918
b2476	purC	phosphoribosylaminoimidazole-succinocarboxamide synthetase	77	75	44	16	16	20	1.24538	0.0935795
b3899	frvB	fused predicted PTS enzymes: IIB component/IIC component	2	1	0	4	2	4	-1.75873	0.0940375
b2689	yqaA	inner membrane protein, COG1238 family	22	30	16	12	7	6	0.918036	0.0941139
b3724	phoU	negative regulator of PhoR/PhoB two-component regulator	115	159	88	253	193	124	-1.0441	0.0947564
b3538	bcsG	inner membrane protein, predicted endoglucanase, DUF3260 family	19	23	9	3	7	3	1.29117	0.0950444
b3407	yhgF	predicted transcriptional accessory protein	144	183	78	74	54	45	0.715095	0.0950758
b0208	yafC	predicted DNA-binding transcriptional regulator	77	101	128	54	44	40	0.693465	0.0952622
b0986	gfcB	predicted outer membrane lipoprotein	2	7	9	0	2	1	1.66422	0.0954327
b1080	flgI	predicted flagellar basal body protein	7	13	8	27	18	15	-1.37316	0.0964228
b1301	puuB	gamma-Glu-putrescine oxidase, FAD/NAD(P)-binding	20	20	8	40	59	26	-1.53977	0.0968297
b4339	yjiP	pseudo	21	23	24	21	34	25	-0.689127	0.0971578
b0451	amtB	ammonium transporter	333	219	388	137	81	37	1.38876	0.0983224
b4238	nrdD	anaerobic ribonucleoside-triphosphate reductase	79	96	73	141	131	97	-0.981647	0.0990808
b3676	yidH	inner membrane protein, DUF202 family	7	11	3	16	12	5	-1.03797	0.0998406
b2707	srlR	DNA-bindng transcriptional repressor	4	7	11	10	14	13	-1.13102	0.100684
b0041	fixA	predicted electron transfer flavoprotein subunit, required for anaerobic carnitine reduction	1	1	0	1	3	4	-1.84644	0.100724
b2279	nuoK	Signal Recognition Particle (SRP) receptor	3	6	3	10	7	8	-1.35283	0.100736
b3464	ftsY	NADH:ubiquinone oxidoreductase, membrane subunit K	324	408	171	183	172	114	0.449902	0.100736
b2420	yfeS	conserved protein	7	7	15	9	13	24	-1.1043	0.101177
b2951	yggS	predicted enzyme, binds pyridoxal 5'-phosphate	26	19	18	8	10	6	0.886643	0.101457
b4595	yciY	hypothetical protein	43	44	22	65	68	31	-0.977261	0.101733
b0403	malZ	e14 prophage; isocitrate dehydrogenase, specific for NADP+	45	51	26	45	48	45	-0.668409	0.102032
b0761	modE	maltodextrin glucosidase	40	54	46	28	22	17	0.596285	0.102032
b1136	icd	DNA-binding transcriptional repressor for the molybdenum transport operon modABC	1932	2169	2113	3007	2844	2384	-0.833268	0.102032
b2946	rsmE	16S rRNA m(3)U1498 methyltransferase, SAM-dependent	39	56	19	18	21	9	0.741056	0.102071
b1095	fabF	3-oxoacyl-[acyl-carrier-protein] synthase II	573	817	529	357	359	265	0.477299	0.102721
b1857	znuA	zinc transporter subunit: periplasmic-binding component of ABC superfamily	31	40	25	52	44	38	-0.916277	0.102721
b3313	rplP	50S ribosomal subunit protein L16	2832	3985	2935	1489	1179	992	0.899811	0.103458
b2863	ygeQ	pseudo	13	28	32	9	6	6	1.22066	0.103484
b0912	ihfB	transcriptional regulator for aaeXAB operon	183	251	223	126	111	85	0.563694	0.104698
b2679	proX	integration host factor (IHF), DNA-binding protein, beta subunit	1261	1190	1325	231	196	171	1.73278	0.104698
b3243	aaeR	glycine betaine transporter subunit	28	45	47	20	20	14	0.684573	0.104698
b3620	rfaF	NA	65	96	89	39	29	33	0.800598	0.104802
b0780	ybhK	predicted transferase with NAD(P)-binding Rossmann-fold domain	69	73	58	63	90	56	-0.525787	0.105207
b2909	ygfB	conserved protein, UPF0149 family	199	221	150	117	91	79	0.510767	0.106903
b1255	yciC	inner membrane protein, UPF0259 family	35	66	26	63	53	39	-0.760125	0.108332
b0697	kdpB	potassium translocating ATPase, subunit B	335	403	46	832	925	631	-1.70959	0.108472
b3491	yhiM	acid resistance protein, inner membrane	4	1	9	1	0	0	1.9561	0.108639
b4234	yjgA	conserved protein, ribosome-associated	264	252	199	131	102	96	0.63512	0.108794
b1883	cheB	fused chemotaxis regulator: protein-glutamate methylesterase in two-component regulatory system with CheA	35	31	16	14	7	3	1.22144	0.109507
b3543	dppB	dipeptide/heme transporter	60	72	100	181	155	84	-1.13476	0.109535
b3886	yihY	predicted inner membrane protein	33	40	31	68	31	29	-0.712735	0.111126
b1079	flgH	flagellar protein of basal-body outer-membrane L ring	7	17	10	24	34	12	-1.31813	0.111623
b1880	flhB	flagellin export apparatus, substrate specificity protein	6	2	2	12	8	3	-1.36523	0.111719
b3874	yihN	inner membrane protein, predicted transporter	12	9	20	8	1	2	1.3728	0.111719
b1248	yciU	conserved protein, UPF0263 family	212	293	399	124	138	103	0.83785	0.111841
b0225	yafQ	translation inhibitor toxin of toxin-antitoxin pair YafQ/DinJ	10	8	30	5	7	4	1.08185	0.111877
b3473	yhhS	putative arabinose efflux transporter	45	46	7	13	14	9	0.88468	0.112546
b1289	ycjD	conserved protein	3	3	2	8	4	4	-1.26906	0.112754
b1183	umuD	DNA polymerase V, subunit D	59	72	85	23	27	28	0.938334	0.112914
b2749	ygbE	DUF3561 family inner membrane protein	32	25	33	16	5	6	1.20944	0.113926
b3529	yhjK	cyclic-di-GMP phosphodiesterase	34	51	30	44	53	30	-0.603169	0.113926
b3618	yibB	conserved protein, pfam09612 family	17	32	41	10	15	12	0.790981	0.113959
b2111	yehD	predicted fimbrial-like adhesin protein	17	23	22	41	29	46	-1.28946	0.114088
b4618	tisB	toxic membrane persister formation peptide, LexA-regulated	149	174	192	241	202	153	-0.627561	0.115575
b0132	yadD	predicted transposase	48	47	21	54	50	31	-0.668943	0.11604
b3312	rpmC	ribose 5-phosphate isomerase B/allose 6-phosphate isomerase	474	507	214	223	161	85	0.865325	0.116703
b4090	rpiB	50S ribosomal subunit protein L29	10	13	7	24	12	12	-1.06239	0.116703
b2329	aroC	chorismate synthase	230	254	191	108	124	92	0.569489	0.11673
b1324	tpx	lipid hydroperoxide peroxidase	651	827	730	430	400	270	0.55081	0.116913
b1855	lpxM	NA	90	98	73	112	87	58	-0.421081	0.116947
b4306	yjhP	KpLE2 phage-like element; predicted methyltransferase	4	6	2	8	9	6	-1.28262	0.117244
b2140	dusC	tRNA-dihydrouridine synthase C	10	12	2	17	10	9	-1.00391	0.117304
b1558	cspF	Qin prophage; cold shock protein	3	3	5	0	0	1	1.64312	0.117467
b1761	gdhA	glutamate dehydrogenase, NADP-specific	952	1096	914	576	510	284	0.670691	0.118371
b4278	insG	IS4 transposase	34	47	30	57	33	35	-0.627767	0.118554
b1320	ycjW	7-alpha-hydroxysteroid dehydrogenase, NAD-dependent	3	14	15	4	2	3	1.23196	0.119451
b1619	hdhA	5-methylcytosine-specific restriction enzyme McrBC, subunit McrB	62	89	76	32	31	28	0.810489	0.119451
b4346	mcrB	predicted DNA-binding transcriptional regulator	9	10	23	3	4	6	1.13526	0.119451
b2215	ompC	outer membrane porin protein C	6434	7119	9250	2582	2294	1735	1.23084	0.11997
b2580	ung	uracil-DNA-glycosylase	100	107	62	50	48	38	0.498006	0.120433
b0632	dacA	D-alanyl-D-alanine carboxypeptidase (penicillin-binding protein 5)	94	123	117	52	53	56	0.558391	0.121597
b2412	zipA	FtsZ stabilizer	417	450	378	321	245	178	0.299022	0.121597
b3127	garP	predicted (D)-galactarate transporter	1	0	0	1	2	3	-1.82819	0.121937
b0956	matP	Ter macrodomain organizer matS-binding protein	34	37	34	43	45	41	-0.749817	0.122939
b3817	yigF	predicted inner membrane protein	7	4	11	3	1	1	1.4891	0.123523
b0790	ybhP	conserved protein, endo/exonuclease/phosphatase family PFAM PF03372	3	1	0	4	2	5	-1.5052	0.124298
b1829	htpX	predicted endopeptidase	1220	1747	557	2597	2405	1653	-1.2719	0.124359
b1541	ydfZ	eut operon transcriptional activator, AraC family	3	5	3	9	8	4	-1.25349	0.124612
b2432	yfeY	selenoprotein, function unknown	58	61	60	68	62	64	-0.580936	0.124612
b2437	eutR	RpoE-regulated lipoprotein	3	6	4	7	11	7	-1.27142	0.124612
b3554	yiaF	conserved protein	230	247	205	153	137	89	0.39907	0.124708
b2507	guaA	GMP synthetase (glutamine aminotransferase)	562	706	306	307	216	116	0.81836	0.125038
b0136	yadK	Qin prophage; predicted antitermination protein Q	5	9	6	0	1	3	1.53569	0.125469
b1559	quuQ	predicted fimbrial-like adhesin protein	10	11	8	16	17	9	-0.92965	0.125469
b3673	emrD	multidrug efflux system protein	22	27	7	5	6	5	1.17259	0.12648
b0182	lpxB	tetraacyldisaccharide-1-P synthase	65	75	55	37	36	15	0.693258	0.127088
b3170	rimP	ribosome maturation factor for 30S subunits	92	139	116	66	52	51	0.552404	0.12729
b0782	moaB	cryptic beta-D-galactosidase, alpha subunit	181	217	77	82	78	31	0.824139	0.127361
b3076	ebgA	molybdopterin biosynthesis protein B	1	2	0	1	5	4	-1.67025	0.127361
b3584	yiaT	predicted outer membrane protein	4	4	2	0	0	1	1.71369	0.127675
b1990	erfK	L,D-transpeptidase linking Lpp to murein	28	48	53	65	39	44	-0.633225	0.128173
b1688	ydiK	DNA-binding transcriptional activator, homocysteine-binding	31	52	18	51	53	14	-0.655694	0.128618
b3828	metR	inner membrane protein, UPF0118 family	23	63	10	82	63	27	-1.21447	0.128618
b2468	aegA	fused predicted oxidoreductase: FeS binding subunit/NAD/FAD-binding subunit	8	18	10	19	22	8	-0.861239	0.128691
b3981	secE	preprotein translocase membrane subunit	227	242	83	119	96	58	0.529299	0.128807
b0844	ybjI	FMN and erythrose-4-P phosphatase	66	80	90	34	29	34	0.780765	0.128838
b3894	fdoG	formate dehydrogenase-O, large subunit	2293	2692	2194	2934	2448	1876	-0.463365	0.129716
b4236	cybC	pseudo	21	31	27	15	12	7	0.729327	0.130044
b0960	yccS	inner membrane protein	55	84	38	24	34	18	0.703412	0.13083
b2683	ygaH	probable L-valine exporter, norvaline resistance	5	3	5	2	0	0	1.61172	0.130969
b3314	rpsC	30S ribosomal subunit protein S3	5873	8501	5126	3065	2424	1709	0.919448	0.131136
b1529	marC	inner membrane protein, UPF0056 family	37	36	17	20	13	5	0.763319	0.13158
b4070	nrfA	nitrite reductase, formate-dependent, cytochrome	5	4	5	8	9	6	-1.06597	0.133647
b3593	rhsA	rhsA element core protein RshA; putative neighboring cell growth inhibitor	1	0	2	4	2	3	-1.56415	0.133782
b3755	yieP	predicted transcriptional regulator	145	153	136	80	76	62	0.522131	0.133782
b1520	yneE	predicted inner membrane protein, bestrophin family	5	4	4	2	0	0	1.59968	0.134973
b0478	ybaL	N-succinyl-diaminopimelate deacylase	279	274	132	158	108	65	0.59156	0.135216
b2472	dapE	predicted transporter with NAD(P)-binding Rossmann-fold domain	118	146	128	72	67	48	0.602716	0.135216
b1184	umuC	purine-binding chemotaxis protein	207	244	199	100	88	64	0.868869	0.135297
b1887	cheW	DNA polymerase V, subunit C	40	65	55	27	25	8	0.949268	0.135297
b0806	mcbA	colanic acid mucoidy stimulation protein	0	0	0	3	2	1	-1.87746	0.135318
b1306	pspC	DNA-binding transcriptional activator	33	39	28	59	42	31	-0.810285	0.135397
b3937	yiiX	putative lipid binding hydrolase, DUF830 family, function unknown	26	33	16	9	9	8	0.962783	0.135554
b1807	yeaZ	NA	24	18	18	23	41	16	-0.814696	0.135734
b4446	sibC	ncRNA	15	22	23	24	30	26	-0.84967	0.135798
b1609	rstB	sensory histidine kinase in two-component regulatory system with RstA	72	100	85	95	109	97	-0.699266	0.135839
b0600	ybdL	methionine aminotransferase, PLP-dependent	39	78	29	82	60	44	-0.810784	0.136114
b0440	hupB	HU, DNA-binding transcriptional regulator, beta subunit	727	980	420	871	832	530	-0.549572	0.136604
b4006	purH	fused IMP cyclohydrolase/phosphoribosylaminoimidazolecarboxamide formyltransferase	28	50	11	12	9	2	1.28702	0.136604
b0699	ybfA	purine-nucleoside phosphorylase	403	655	341	218	258	127	0.717048	0.1371
b1622	malY	bifunctional beta-cystathionase, PLP-dependent/ regulator of maltose regulon	40	48	43	65	44	30	-0.514701	0.1371
b3972	murB	UDP-N-acetylenolpyruvoylglucosamine reductase, FAD-binding	112	140	180	83	74	67	0.496182	0.1371
b4384	deoD	predicted protein	260	372	277	406	365	251	-0.61165	0.1371
b0627	tatE	TatABCE protein translocation system subunit	62	91	36	77	73	49	-0.555019	0.137611
b1908	yecA	serotype-specific glucosyl transferase, CPS-53 (KpLE1) prophage	279	305	105	339	264	150	-0.58045	0.138012
b2352	gtrS	conserved protein, UPF0149 family	14	8	59	4	9	6	1.45252	0.138012
b0496	ybbP	predicted ABC transporter permease	105	161	45	198	160	62	-0.84757	0.138231
b0873	hcp	hybrid-cluster [4Fe-2S-2O] protein in anaerobic terminal reductases	2	5	0	6	6	3	-1.38865	0.138421
b1757	ynjE	IscS specificity factor for molybdenum cofactor biosynthesis; probable alternate MoaD transpersulfidase; weak thiosulfate:cyanide sulfurtransferase; rhodanese-like protein	0	2	1	5	3	1	-1.55199	0.138668
b1275	cysB	DNA-binding transcriptional dual regulator, O-acetyl-L-serine-binding	385	451	611	236	231	195	0.668624	0.140571
b1968	yedV	predicted sensory kinase in two-component regulatory system with YedW	39	58	167	20	28	31	1.1768	0.140602
b3976	thrU	tRNA	4	4	6	0	2	0	1.60479	0.141424
b1263	trpD	fused glutamine amidotransferase (component II) of anthranilate synthase/anthranilate phosphoribosyl transferase	1721	2288	1786	2449	2289	1523	-0.552873	0.141613
b1803	yeaX	predicted oxidoreductase	8	2	5	5	11	10	-1.15916	0.141645
b0777	bioC	malonyl-CoA methyltransferase, SAM-dependent	74	105	70	42	31	21	0.900121	0.142018
b1955	yedP	predicted mannosyl-3-phosphoglycerate phosphatase	9	13	20	33	25	11	-0.999214	0.142438
b2494	yfgC	periplasmic predicted metalloprotease, required for LoiP localization; TPR repeats	108	106	53	102	119	72	-0.599209	0.143008
b3494	uspB	universal stress (ethanol tolerance) protein B	385	475	329	642	511	242	-0.62713	0.14397
b1188	ycgB	conserved protein	34	25	38	74	56	41	-1.09551	0.144027
b3091	uxaA	altronate hydrolase	24	21	13	25	27	16	-0.670766	0.144285
b2912	fau	conserved protein, 5-formyltetrahydrofolate cyclo-ligase family	30	42	37	26	13	7	0.790986	0.145102
b2745	truD	tRNA(Glu) pseudouridine(13) synthase	70	69	33	86	61	43	-0.589412	0.145401
b0196	rcsF	predicted outer membrane protein, signal	15	15	18	5	5	5	1.10149	0.146186
b2318	truA	tRNA pseudouridine(38-40) synthase	144	177	69	184	147	87	-0.55724	0.146251
b4580	yaiT	pseudo	29	31	46	24	14	8	0.782519	0.146735
b3220	yhcG	conserved protein	9	14	8	4	3	3	1.01241	0.147109
b1961	dcm	DNA cytosine methyltransferase	44	54	38	49	52	37	-0.483498	0.147113
b0178	skp	periplasmic chaperone	323	372	392	178	190	139	0.633044	0.148105
b3131	agaR	DNA-binding transcriptional repressor of the aga regulon	116	167	100	84	87	38	0.415721	0.148547
b1089	rpmF	50S ribosomal subunit protein L32	587	927	707	370	436	295	0.525216	0.148617
b1969	yedW	phosphoribosylformyl-glycineamide synthetase	106	89	163	45	44	33	1.05335	0.149213
b2557	purL	predicted DNA-binding response regulator in two-component system with YedV	148	239	45	42	48	21	1.26625	0.149213
b0386	proC	pyrroline-5-carboxylate reductase, NAD(P)-binding	67	71	35	29	31	16	0.69561	0.149641
b0695	kdpD	sensory histidine kinase in two-component regulatory system with BasR	388	454	81	725	726	391	-1.30735	0.150151
b4112	basS	fused sensory histidine kinase in two-component regulatory system with KdpE: signal sensing protein	11	15	10	20	10	16	-0.798581	0.150151
b1876	argS	arginyl-tRNA synthetase	202	281	158	227	207	164	-0.385489	0.150159
b2785	rlmC	23S rRNA m(5)U747 methyltransferase, SAM-dependent	47	60	51	59	66	43	-0.538016	0.150159
b3307	rpsN	30S ribosomal subunit protein S14	1576	2362	1698	1060	908	662	0.619188	0.150257
b0392	ykiA	pseudo	11	5	17	6	3	2	1.0577	0.150298
b0174	ispU	undecaprenyl pyrophosphate synthase	146	205	150	213	148	184	-0.609303	0.151284
b3606	trmL	tRNA Leu mC34,mU34 2'-O-methyltransferase, SAM-dependent	6	14	3	2	1	2	1.35193	0.151325
b1608	rstA	multicopy supressor of yjeE, yeaZ or ygjD deletion lethality, predicted response regulator of two-component regulatory system with sensor protein RstB	141	192	241	101	104	79	0.563641	0.151464
b4109	yjdA	mutational suppressor of yhjH motility mutation, function unknown; related to Dynamin GTPase	65	80	55	97	90	51	-0.674833	0.151464
b3820	yigI	conserved protein, 4HBT family of thioesterases	14	13	8	17	20	11	-0.860639	0.151648
b4392	slt	lytic murein transglycosylase, soluble	175	287	84	294	274	190	-0.934233	0.152404
b0491	ybbM	inner membrane protein, UPF0014 family	30	58	46	18	27	16	0.64726	0.152874
b4443	gcvB	ncRNA	744	1292	396	262	239	337	0.873048	0.153511
b2781	mazG	nucleoside triphosphate pyrophosphohydrolase	48	56	70	36	27	23	0.568652	0.153736
b0735	ybgE	conserved protein	46	60	62	30	34	22	0.507358	0.154115
b2899	yqfA	inner membrane protein, hemolysin III family HylIII	142	166	76	70	52	25	0.886999	0.154115
b2873	hyuA	D-stereospecific phenylhydantoinase	1	2	1	4	2	4	-1.45164	0.154299
b4454	rdlD	ncRNA	2	4	3	1	0	0	1.64261	0.154637
b0425	panE	2-dehydropantoate reductase, NADPH-specific	128	115	78	73	48	44	0.492428	0.155398
b4013	metA	homoserine O-transsuccinylase	13	28	28	49	37	21	-0.975189	0.155663
b1012	rutA	pyrimidine oxygenase, FMN-dependent	11	11	22	3	6	0	1.62153	0.155693
b3690	cbrA	colicin M resistance protein; FAD-binding protein, predicted oxidoreductase	10	9	1	1	1	2	1.38685	0.155821
b0076	leuO	DNA-binding transcriptional activator	8	9	18	1	2	7	1.16186	0.157876
b3008	metC	cystathionine beta-lyase, PLP-dependent	224	281	202	115	93	65	0.871112	0.158075
b1658	purR	DNA-binding transcriptional repressor, hypoxanthine-binding	123	203	112	75	64	51	0.688393	0.15868
b0936	ssuA	predicted flagellar export pore protein	9	9	9	0	3	3	1.42475	0.159643
b1879	flhA	aliphatic sulfonate binding protein, SsuABC ABC transporter	9	19	4	18	14	11	-0.874274	0.159643
b3409	feoB	dipeptide transporter	194	293	203	129	119	62	0.69257	0.159696
b3544	dppA	fused ferrous iron transporter, protein B: GTP-binding protein/membrane protein	1047	1111	2010	2503	1975	1593	-0.878963	0.159696
b0103	coaE	dephospho-CoA kinase	18	25	28	14	9	6	0.817105	0.15985
b0092	ddlB	D-alanine:D-alanine ligase	89	150	102	136	105	92	-0.437156	0.160746
b0420	dxs	1-deoxyxylulose-5-phosphate synthase, thiamine-requiring, FAD-requiring	94	149	108	126	127	97	-0.468002	0.160746
b1307	pspD	ribonucleoside-diphosphate reductase 1, beta subunit, ferritin-like protein	16	22	1	25	23	15	-1.10115	0.160746
b2235	nrdB	peripheral inner membrane phage-shock protein	293	445	252	142	129	108	0.839714	0.160746
b3026	qseC	quorum sensing sensory histidine kinase in two-component regulatory system with QseB	29	46	29	22	14	13	0.601249	0.160746
b3090	ygjV	inner membrane protein, Imp-YgjV family	3	3	0	1	7	5	-1.37452	0.160746
b3306	rpsH	30S ribosomal subunit protein S8	1476	2398	1163	937	767	464	0.718252	0.160843
b0857	potI	putrescine transporter subunit: membrane component of ABC superfamily	5	7	1	9	7	7	-1.16723	0.160931
b0995	torR	DNA-binding response regulator in two-component regulatory system with TorS	17	19	8	22	18	14	-0.744208	0.161221
b2473	ypfH	predicted hydrolase	25	33	19	40	34	19	-0.699457	0.161221
b0678	nagB	glucosamine-6-phosphate deaminase	51	52	48	34	20	13	0.723315	0.161536
b2299	yfcD	predicted NUDIX hydrolase	73	68	28	28	34	20	0.551448	0.161581
b0775	bioB	biotin synthase	790	948	348	431	319	191	0.659222	0.162184
b2567	rnc	formate dehydrogenase formation protein	37	58	70	30	22	18	0.771443	0.162611
b3895	fdhD	RNase III	56	51	26	58	46	43	-0.613678	0.162611
b3979	thrT	tRNA	28	35	51	15	17	16	0.769579	0.162611
b0959	sxy	required for expression of CRP-S-dependent promoters	31	41	37	49	40	26	-0.513355	0.16415
b0739	tolA	diaminopimelate decarboxylase, PLP-binding	84	89	33	85	81	48	-0.521557	0.164306
b2838	lysA	glutamate racemase	76	99	81	161	136	77	-0.912317	0.164306
b3967	murI	membrane anchored protein in TolA-TolQ-TolR complex	9	31	37	34	29	32	-0.744188	0.164306
b1657	ydhP	erythronate-4-phosphate dehydrogenase	24	23	4	7	6	5	0.915952	0.164388
b2320	pdxB	predicted transporter	121	139	109	76	73	50	0.427347	0.164388
b3635	mutM	formamidopyrimidine/5-formyluracil/ 5-hydroxymethyluracil DNA glycosylase	25	39	8	9	9	8	0.884649	0.164418
b4220	ytfM	NA	119	132	94	81	66	36	0.469066	0.164677
b4452	gadY	ncRNA	3	1	5	0	1	0	1.65504	0.164946
b1845	ptrB	regulatory protein P-II for glutamine synthetase	50	71	77	80	77	90	-0.776814	0.165068
b2553	glnB	protease II	83	85	48	40	46	18	0.589698	0.165068
b3717	cbrC	conserved protein, UPF0167 family	20	41	29	37	35	27	-0.597396	0.165318
b3315	rplV	50S ribosomal subunit protein L22	1905	2732	2330	1013	877	800	0.848195	0.166222
b1379	hslJ	heat-inducible lipoprotein involved in novobiocin resistance	18	29	21	3	8	8	1.16826	0.166658
b2268	rbn	RNase BN, tRNA processing enzyme	11	26	22	16	4	4	0.82085	0.166747
b0765	modC	molybdate transporter subunit	42	45	34	48	42	35	-0.504541	0.166822
b4135	yjdC	isoaspartyl dipeptidase	80	87	81	57	51	18	0.558652	0.167419
b4328	iadA	predicted transcriptional regulator	56	85	49	87	100	42	-0.693916	0.167419
b2813	mltA	membrane-bound lytic murein transglycosylase A	50	63	33	59	54	37	-0.503367	0.168111
b0389	yaiA	OxyR-regulated conserved protein	43	34	65	27	24	15	0.67406	0.168784
b2218	rcsC	hybrid sensory kinase in two-component regulatory system with RcsB and YojN	106	157	83	138	101	96	-0.440413	0.168889
b1475	fdnH	formate dehydrogenase-N, Fe-S (beta) subunit, nitrate-inducible	4	7	4	6	12	9	-1.21186	0.169018
b1178	pliG	protein disulfide isomerase II	1	5	2	4	5	8	-1.38244	0.169234
b2893	dsbC	predicted protein	71	100	48	54	38	20	0.500607	0.169234
b0698	kdpA	potassium translocating ATPase, subunit A	221	206	30	437	483	317	-1.52695	0.169238
b1941	fliI	flagellum-specific ATP synthase	3	8	0	8	13	1	-1.24981	0.170368
b0029	ispH	4-hydroxy-3-methylbut-2-enyl diphosphate reductase, 4Fe-4S protein	100	127	83	69	60	40	0.40797	0.170417
b1962	yedJ	predicted hydrolase, HD superfamily	23	51	36	25	16	10	0.632306	0.170633
b4121	yjdF	conserved inner membrane protein	4	13	6	12	17	5	-0.955269	0.170633
b0055	djlA	DnaJ-like protein, membrane anchored	32	35	16	41	27	24	-0.604464	0.172231
b0524	lpxH	UDP-2,3-diacylglucosamine pyrophosphatase	15	22	8	11	2	3	0.941491	0.172231
b0856	potH	putrescine transporter subunit: membrane component of ABC superfamily	3	1	1	5	6	1	-1.33334	0.172934
b3336	bfr	bacterioferritin, iron storage and detoxification protein	42	58	67	83	71	62	-0.778248	0.173
b1387	paaZ	fused oxepin-CoA hydrolase/3-oxo-5,6-dehydrosuberyl-CoA semialdehyde dehydrogenase	6	1	0	5	7	2	-1.24305	0.173266
b2686	emrB	multidrug efflux system protein	14	20	8	8	4	3	0.927519	0.173681
b0924	mukB	chromosome condensin MukBEF, ATPase and DNA-binding subunit	739	887	604	521	425	292	0.390867	0.173738
b3662	nepI	predicted transporter	22	19	18	12	9	2	0.877834	0.173953
b3349	slyD	FKBP-type peptidyl prolyl cis-trans isomerase (rotamase)	1336	1432	575	688	647	364	0.49414	0.17486
b3232	yhcM	glycine tRNA synthetase, alpha subunit	51	48	44	64	72	31	-0.62507	0.176744
b3560	glyQ	conserved protein with nucleoside triphosphate hydrolase domain	207	305	158	112	134	105	0.414629	0.176744
b0476	aes	acetyl esterase	12	8	6	21	10	9	-0.973879	0.176908
b2335	yfcR	predicted fimbrial-like adhesin protein	2	1	1	3	4	3	-1.46707	0.178406
b1162	ycgE	NA	102	106	83	57	48	30	0.641964	0.17889
b1132	hflD	predicted lysogenization regulator	24	24	10	24	29	21	-0.807451	0.179242
b3887	dtd	D-tyr-tRNA(Tyr) deacylase	47	65	25	74	38	33	-0.53942	0.180154
b4359	opgB	phosphoglycerol transferases I and II	160	257	149	221	197	151	-0.486425	0.180365
b2958	yggN	predicted protein	66	97	43	79	75	59	-0.538666	0.18109
b0160	dgt	deoxyguanosine triphosphate triphosphohydrolase	149	172	163	104	80	69	0.478463	0.181628
b1818	manY	mannose-specific enzyme IIC component of PTS	192	270	168	289	273	140	-0.585417	0.181628
b3881	yihT	predicted aldolase	3	0	0	4	3	2	-1.50731	0.182056
b0060	polB	DNA polymerase II	26	40	25	39	26	30	-0.532478	0.182147
b1435	ydcP	predicted peptidase	57	83	35	74	66	57	-0.661141	0.182201
b0390	aroM	conserved protein, AroM family	11	20	33	5	11	9	0.837356	0.182482
b0889	lrp	DNA-binding transcriptional dual regulator, leucine-binding	1511	1733	2321	915	873	846	0.606465	0.182482
b3654	xanP	ncRNA	14	17	8	4	4	1	1.35095	0.182482
b4698	mgrR	xanthine permease	5	5	7	4	8	14	-1.05223	0.182482
b0783	moaC	molybdopterin biosynthesis, protein C	122	160	32	55	43	24	0.82588	0.182575
b2080	yegP	ncRNA	2	2	4	5	11	3	-1.29496	0.182655
b3130	yhaV	conserved protein, UPF0339 family	13	19	25	24	24	23	-0.744776	0.182655
b4457	csrC	toxin of the SohB(PrlF)-YhaV toxin-antitoxin system	5099	4048	579	8293	6834	1895	-1.10295	0.182655
b0447	ybaO	acetyl-CoA carboxylase, biotin carboxylase subunit	11	20	7	10	1	2	0.985233	0.183275
b0480	ushA	bifunctional UDP-sugar hydrolase/5'-nucleotidase	169	233	164	197	208	121	-0.349596	0.183275
b3256	accC	predicted DNA-binding transcriptional regulator	250	322	262	310	292	214	-0.42348	0.183275
b0353	mhpT	DNA-binding transcriptional repressor, 5-gluconate-binding	72	95	18	115	93	40	-0.843791	0.184078
b4264	idnR	predicted 3-hydroxyphenylpropionic transporter	25	31	45	15	10	17	0.768052	0.184078
b0911	rpsA	30S ribosomal subunit protein S1	7216	9868	7877	5151	4721	3954	0.371843	0.184706
b1840	yebZ	inner membrane protein	159	201	112	94	100	42	0.53999	0.185169
b3825	pldB	lysophospholipase L2	99	80	41	52	33	24	0.546558	0.186544
b3011	yqhD	5-methylcytosine-specific restriction enzyme McrBC, subunit McrC	451	524	390	245	265	186	0.491086	0.186696
b4345	mcrC	aldehyde reductase, NADPH-dependent	4	3	7	0	2	1	1.44132	0.186696
b2018	hisL	his operon leader peptide	103	88	199	209	159	156	-0.782684	0.186744
b4460	araH	fused L-arabinose transporter subunits of ABC superfamily: membrane components	2	11	5	13	11	4	-0.999328	0.187008
b0492	ybbN	DnaK co-chaperone, thioredoxin-like protein	321	310	107	155	143	62	0.567339	0.189115
b3434	yhgN	predicted antibiotic transporter	46	60	42	27	25	21	0.535983	0.189779
b3357	crp	cAMP-activated global transcription factor, mediator of catabolite repression	3503	4077	3983	2279	2171	2060	0.347999	0.189792
b0185	accA	acetyl-CoA carboxylase, carboxytransferase, alpha subunit	169	254	147	112	116	77	0.414262	0.190039
b0696	kdpC	potassium translocating ATPase, subunit C	111	127	18	236	173	131	-1.33471	0.19018
b1235	rssB	response regulator binding RpoS to initiate proteolysis by ClpXP; required for the PcnB-degradosome interaction during stationary phase	44	58	59	34	26	17	0.61269	0.19018
b2511	der	GTPase; multicopy suppressor of ftsJ	92	152	132	143	139	93	-0.442586	0.190265
b2834	tas	predicted oxidoreductase, NADP(H)-dependent aldo-keto reductase; suppresses tyrosine requirement of tyrA14 O6 strain	317	406	287	224	209	117	0.42593	0.19089
b2950	yggR	predicted pilus retraction ATPase	5	5	0	5	9	3	-1.11013	0.19089
b3181	greA	transcript cleavage factor	65	73	78	36	36	34	0.546616	0.191698
b4557	yidD	membrane protein insertion efficiency factor, inner membrane protein, UPF0161 family	3	6	3	1	1	0	1.43921	0.191749
b2195	ccmG	NA	2	3	1	5	2	5	-1.26707	0.192502
b1673	ydhV	predicted oxidoreductase	0	3	4	6	7	1	-1.22498	0.192885
b4245	pyrB	aspartate carbamoyltransferase, catalytic subunit	1	7	1	7	3	9	-1.33505	0.193145
b1842	holE	DNA polymerase III, theta subunit	1	0	1	4	2	2	-1.50514	0.194741
b3308	rplE	Anti-activator for CytR-CRP nucleoside utilization regulon	1758	2851	2732	1198	1104	1012	0.64943	0.194753
b3934	cytR	50S ribosomal subunit protein L5	25	33	18	33	34	16	-0.569822	0.194753
b2615	nadK	NAD kinase	35	53	52	30	17	21	0.568479	0.194976
b2913	serA	D-3-phosphoglycerate dehydrogenase	508	667	508	270	268	150	0.801758	0.196622
b1843	yobB	conserved protein	37	68	20	91	82	51	-1.17256	0.19711
b2366	dsdA	D-serine dehydratase	20	28	17	9	13	7	0.669726	0.197206
b4201	priB	primosomal protein N	572	871	617	360	286	237	0.71729	0.197206
b0441	ppiD	periplasmic folding chaperone, has an inactive PPIase domain	452	515	452	335	308	211	0.284575	0.197272
b1249	cls	NA	690	925	836	501	384	295	0.596218	0.197741
b2457	eutM	predicted carboxysome structural protein, ethanolamine utilization protein	0	2	2	7	1	2	-1.3689	0.197741
b3316	rpsS	30S ribosomal subunit protein S19	1970	2439	1192	966	709	536	0.816595	0.197741
b1370	insH	NA	5	3	2	8	5	4	-1.08509	0.198688
b3974	coaA	pantothenate kinase	59	53	103	82	78	79	-0.572992	0.199086
b1839	yebY	predicted protein	81	107	171	57	66	56	0.551647	0.199863
b3884	yihW	predicted DNA-binding transcriptional regulator	22	22	14	30	19	17	-0.626412	0.200072
b0429	cyoD	cytochrome o ubiquinol oxidase subunit IV	139	175	153	216	179	133	-0.604524	0.201723
b2777	queE	formate dehydrogenase-O, cytochrome b556 subunit	114	127	161	90	70	54	0.477471	0.201723
b3892	fdoI	7-carboxy-7-deazaguanine synthase; queosine biosynthesis	294	336	264	476	345	206	-0.599567	0.201723
b0495	ybbA	predicted transporter subunit: ATP-binding component of ABC superfamily	86	106	21	139	111	55	-0.921334	0.202067
b2288	nuoA	NADH:ubiquinone oxidoreductase, membrane subunit A	77	103	89	148	111	93	-0.795353	0.202408
b0382	iraP	anti-RssB factor, RpoS stabilzer during Pi starvation; anti-adapter protein	14	20	28	25	34	32	-0.948042	0.202985
b2418	pdxK	pyridoxal-pyridoxamine kinase/hydroxymethylpyrimidine kinase	52	75	38	30	26	22	0.575551	0.202985
b0923	mukE	Chromosome condensin MukBEF, MukE localization factor	89	126	79	57	60	35	0.476968	0.203084
b2682	ygaZ	probable L-valine exporter, norvaline resistance	42	64	39	27	31	14	0.534374	0.203196
b3783	rho	transcription termination factor	319	437	593	224	224	196	0.602227	0.204936
b1816	yoaE	ribosome-binding protein, probably membrane-anchored, function unknown	28	30	18	52	38	22	-0.918051	0.206344
b2266	elaB	fused predicted membrane protein/conserved protein	30	33	33	36	41	38	-0.70776	0.206344
b1281	pyrF	orotidine-5'-phosphate decarboxylase	53	54	49	56	50	57	-0.538607	0.206869
b1598	ydgD	predicted peptidase	22	30	33	43	34	20	-0.59586	0.207012
b3440	yhhX	predicted oxidoreductase with NAD(P)-binding Rossmann-fold domain	150	210	192	96	117	78	0.453874	0.208223
b2837	galR	DNA-binding transcriptional repressor	46	56	32	25	23	17	0.551557	0.20834
b3691	dgoT	D-galactonate transporter	8	8	6	3	2	1	1.21456	0.210759
b3803	hemX	predicted uroporphyrinogen III methyltransferase	141	168	142	97	81	65	0.428455	0.211134
b4641	yoeH	pseudo	12	27	20	23	25	25	-0.772932	0.211752
b0016	insL	NA	10	8	13	7	3	1	1.00329	0.213214
b1521	uxaB	NA	4	6	2	8	5	6	-1.02276	0.213214
b3791	rffA	altronate oxidoreductase, NAD-dependent	39	52	25	47	45	33	-0.578576	0.213214
b1782	mipA	scaffolding protein for murein synthesizing machinery	144	221	182	69	94	67	0.72842	0.214054
b1096	pabC	4-amino-4-deoxychorismate lyase component of para-aminobenzoate synthase multienzyme complex	53	49	37	29	26	16	0.504627	0.214197
b4441	glmY	ncRNA	701	946	530	905	989	539	-0.608276	0.214906
b3095	yqjA	general envelope maintenance protein	136	202	118	240	235	206	-0.986311	0.215956
b0807	rlmF	23S rRNA m(6)A1618 methyltransferase, SAM-dependent	26	42	13	27	33	26	-0.586053	0.216264
b1360	ydaV	Rac prophage; predicted DNA replication protein	2	0	5	8	2	4	-1.18917	0.216264
b0153	fhuB	fused iron-hydroxamate transporter subunits of ABC superfamily: membrane components	40	31	13	7	19	3	0.989979	0.216502
b3021	mqsA	antitoxin for MqsR toxin; transcriptional repressor	79	104	174	63	68	41	0.633938	0.216563
b1873	torY	TMAO reductase III (TorYZ), cytochrome c-type subunit	1	2	4	3	3	7	-1.20929	0.216937
b0749	lysQ	tRNA	3	2	3	0	1	0	1.52215	0.217049
b1535	ydeH	shikimate transporter	183	264	100	317	242	308	-1.09019	0.217049
b1981	shiA	diguanylate cyclase, required for pgaD induction	116	118	176	79	66	45	0.682397	0.217049
b2382	ypdC	predicted DNA-binding protein	8	8	5	12	10	6	-0.817602	0.217049
b0565	ompT	tRNA	5359	6513	8744	3030	2739	3314	0.675796	0.217877
b1977	asnT	DLP12 prophage; outer membrane protease VII (outer membrane protein 3b)	6	6	16	8	15	19	-0.973987	0.217877
b4023	yjbD	conserved protein	16	25	26	27	29	27	-0.745973	0.217933
b0054	lptD	export chaperone for FlgK and FlgL	555	683	602	602	569	477	-0.307913	0.21838
b1070	flgN	LPS assembly OM complex LptDE, beta-barrel component	16	30	27	36	27	23	-0.665752	0.21838
b3470	tusA	sulfurtransferase required 2-thiolation step of mnm(5)-s(2)U34-tRNA synthesis	6	5	5	13	7	5	-0.978007	0.21838
b2124	yehS	conserved protein, DUF1456 family	15	19	24	9	5	10	0.751587	0.218643
b0183	rnhB	ribonuclease HII, degrades RNA of DNA-RNA hybrids	15	19	6	4	4	5	0.981506	0.218722
b2641	yfjV	pseudo	17	17	5	6	4	4	0.898832	0.218722
b3807	cyaY	iron-dependent inhibitor of iron-sulfur cluster formation; frataxin; iron-binding and oxidizing protein	18	21	11	9	8	4	0.742753	0.218814
b0184	dnaE	DNA polymerase III alpha subunit	149	159	83	166	119	95	-0.422416	0.219991
b4163	glyV	tRNA	17	21	10	27	25	11	-0.787453	0.220551
b1624	ydgJ	tRNA	111	116	73	121	93	82	-0.447359	0.220634
b3969	gltT	predicted oxidoreductase	9	10	15	4	4	4	0.940521	0.220634
b0422	xseB	exonuclease VII small subunit	18	27	2	20	18	20	-0.814354	0.221232
b2309	hisJ	histidine/lysine/arginine/ornithine transporter subunit	141	121	236	256	196	160	-0.658275	0.221888
b3794	rffM	NA	17	27	17	10	7	8	0.761031	0.222119
b1603	pntA	hybrid sensory histidine kinase, in two-component regulatory system with UvrY	354	452	277	235	199	135	0.456232	0.222486
b2786	barA	pyridine nucleotide transhydrogenase, alpha subunit	26	52	33	41	34	40	-0.544765	0.222486
b3989	yjaZ	stationary phase growth adaptation protein	5	8	21	6	2	4	0.993818	0.222486
b1946	fliN	flagellar motor switching and energizing component	0	4	4	3	11	4	-1.32018	0.223103
b0006	yaaA	conserved protein	56	61	48	27	25	25	0.600744	0.224006
b2826	ppdA	peroxide resistance protein, lowers intracellular iron	1	5	0	7	4	1	-1.24161	0.224006
b2170	setB	lactose/glucose efflux system	5	13	5	4	1	2	1.07362	0.224423
b1399	paaX	DNA-binding transcriptional repressor of phenylacetic acid degradation paa operon, phenylacetyl-CoA inducer	12	26	10	28	16	13	-0.69205	0.224697
b1254	yciB	predicted inner membrane protein	36	60	54	50	66	44	-0.548175	0.224714
b2623	yfjH	CP4-57 prophage; predicted protein	10	9	29	4	7	7	0.906672	0.225945
b4044	dinF	oxidative stress resistance protein; predicted MATE family efflux pump; UV and mitomycin C inducible protein	25	41	26	19	14	7	0.712425	0.227484
b2524	iscX	Iron binding protein associated with IscS; putative molecular adaptor of IscS function	61	92	91	54	36	34	0.51691	0.228134
b1220	ychO	predicted invasin	24	36	27	14	13	11	0.691559	0.228653
b2417	crr	glucose-specific enzyme IIA component of PTS	910	1032	1556	634	627	567	0.48612	0.228779
b0597	entH	enterobactin synthesis proofreading thioesterase	22	18	21	7	8	5	1.03725	0.229447
b0177	bamA	outer membrane protein assembly factor, forms pores; required for OM biogenesis; in BamABCDE OM protein complex	1376	1640	1360	1441	1365	1118	-0.311552	0.23019
b2199	ccmC	heme exporter subunit	4	5	1	10	5	2	-1.07638	0.230741
b3386	rpe	D-ribulose-5-phosphate 3-epimerase	97	128	91	68	65	41	0.39633	0.230741
b0432	cyoA	cytochrome o ubiquinol oxidase subunit II	571	637	553	676	674	649	-0.648507	0.230968
b2550	yphH	predicted DNA-binding transcriptional regulator	19	18	16	14	25	19	-0.590114	0.232215
b1875	yecM	predicted metal-binding enzyme	60	56	33	34	23	20	0.478052	0.233768
b0707	ybgA	conserved protein, DUF1722 family	0	2	1	2	4	2	-1.33197	0.233911
b0907	serC	cell division topological specificity factor	553	717	643	312	332	262	0.586957	0.234958
b1174	minE	ABC transporter maintaining OM lipid asymmetry, cytoplasmic STAS component	59	81	138	36	60	28	0.728238	0.234958
b3191	mlaB	3-phosphoserine/phosphohydroxythreonine aminotransferase	135	155	104	88	68	43	0.52645	0.234958
b2742	nlpD	activator of AmiC murein hydrolase activity, lipoprotein	2729	2753	2213	3226	2438	1982	-0.433596	0.236111
b0621	dcuC	anaerobic C4-dicarboxylate transport	4	1	14	12	10	11	-1.05153	0.23641
b1607	ydgC	imidazole glycerol phosphate synthase, glutamine amidotransferase subunit with HisF	4	3	6	9	7	3	-0.891241	0.237117
b1856	yebA	inner membrane protein, GlpM family	94	108	69	106	90	78	-0.487038	0.237117
b2023	hisH	NA	119	127	80	62	74	33	0.487134	0.237117
b1204	pth	peptidyl-tRNA hydrolase	29	27	36	11	22	11	0.602824	0.237489
b0659	ybeY	metal-binding heat shock protein required for rRNA maturation	46	75	54	34	34	23	0.466935	0.23759
b0431	cyoB	cytochrome o ubiquinol oxidase subunit I	851	1005	632	1178	1105	697	-0.688375	0.23789
b1033	ghrA	glyoxylate/hydroxypyruvate reductase A	152	189	187	109	93	85	0.413578	0.23789
b2835	lplT	lysophospholipid transporter	43	33	12	16	18	6	0.650706	0.23789
b3239	yhcO	predicted barnase inhibitor	3	6	2	8	6	4	-1.02335	0.238439
b2868	xdhC	heme lyase (NrfEFG) for insertion of heme into c552, subunit NrfE	2	1	5	4	9	2	-1.126	0.23902
b4074	nrfE	xanthine dehydrogenase, Fe-S binding subunit	3	1	3	4	6	3	-1.14062	0.23902
b0876	ybjD	conserved protein with nucleoside triphosphate hydrolase domain	48	59	47	56	63	41	-0.506039	0.239206
b1264	trpE	component I of anthranilate synthase	1188	1747	1524	1696	1822	1326	-0.568382	0.239402
b0072	leuC	IS150 transposase B	126	175	107	164	169	130	-0.649316	0.239548
b0916	ycaQ	3-isopropylmalate dehydratase large subunit	37	32	19	18	14	9	0.622282	0.239548
b2158	yeiH	conserved protein	17	16	6	13	15	19	-0.755823	0.239548
b2345	yfdF	inner membrane protein, UPF0324 family	2	3	6	0	0	2	1.37249	0.239548
b3558	insK	predicted protein	7	11	14	3	2	5	1.03999	0.239548
b4378	yjjV	predicted DNase	57	76	59	43	42	16	0.486122	0.239702
b3387	dam	DNA adenine methyltransferase	33	44	57	27	28	13	0.545787	0.239891
b4479	dgoR	predicted DNA-binding transcriptional regulator	14	13	9	23	17	9	-0.819803	0.240105
b4222	ytfP	GGCT-like protein	99	118	102	74	55	45	0.416472	0.2434
b0935	ssuD	alkanesulfonate monooxygenase, FMNH(2)-dependent	20	17	10	6	4	4	1.13304	0.244135
b3248	yhdE	Maf-like protein	22	29	5	10	9	3	0.797682	0.244135
b2668	ygaP	predicted inner membrane protein with hydrolase activity	27	29	26	10	9	16	0.684033	0.244349
b1021	pgaD	biofilm PGA synthase PgaCD, regulatory subunit; c-di-GMP-stimulated activity and dimerization	4	3	6	14	2	5	-0.987074	0.245151
b2620	smpB	trans-translation protein	40	59	50	26	17	24	0.636587	0.245151
b2818	argA	fused acetylglutamate kinase homolog (inactive)/amino acid N-acetyltransferase	26	21	27	38	33	20	-0.678591	0.245234
b1670	ydhU	predicted cytochrome	2	1	1	5	2	2	-1.26917	0.249235
b3451	ugpE	DNA-binding transcriptional activator	1	2	0	3	4	1	-1.35282	0.249828
b4133	cadC	glycerol-3-phosphate transporter subunit	5	9	15	1	6	3	0.958757	0.249828
b4469	ygiQ	Radical SAM superfamily protein	52	63	47	65	72	54	-0.684046	0.249828
b4646	yrdE	pseudo	0	7	16	2	2	2	1.21559	0.249828
b2564	pdxJ	pyridoxine 5'-phosphate synthase	113	121	80	74	64	41	0.350482	0.249871
b1072	flgA	AMP nucleosidase	21	43	10	41	39	18	-0.836401	0.250839
b1982	amn	assembly protein for flagellar basal-body periplasmic P ring	107	116	210	57	63	64	0.743834	0.250839
b3222	nanK	coproporphyrinogen III oxidase, SAM and NAD(P)H dependent, oxygen-independent	3	3	2	6	6	2	-1.07055	0.25121
b3867	hemN	N-acetylmannosamine kinase	127	177	91	136	131	92	-0.343113	0.25121
b3698	yidB	conserved protein, DUF937 family	14	13	9	6	3	4	0.911654	0.25322
b0917	ycaR	50S ribosomal subunit protein L24	18	32	10	27	25	15	-0.622364	0.253505
b2069	yegD	peroxide and acid resistance protein, UPF0434 family	33	40	18	52	37	20	-0.675348	0.253505
b3309	rplX	predicted chaperone	951	1406	1261	651	577	507	0.570593	0.253505
b3382	yhfY	conserved protein	9	5	2	13	9	4	-1.01489	0.253505
b2487	hyfG	hydrogenase 4, subunit	6	6	5	1	2	2	1.10495	0.253527
b2290	alaA	valine-pyruvate aminotransferase 2	151	201	144	210	173	133	-0.507966	0.255017
b1588	ynfF	anaerobic nitric oxide reductase DNA-binding transcriptional activator	9	9	11	9	12	17	-0.83397	0.256968
b2709	norR	S- and N-oxide reductase, A subunit, periplasmic	39	57	14	23	15	12	0.618817	0.256968
b2795	ygdH	conserved protein, UPF0717 family	259	313	311	392	339	248	-0.567447	0.257
b0944	ycbF	inhibitor of the cpx response; periplasmic adaptor protein	6	7	4	3	2	0	1.08557	0.257922
b4484	cpxP	predicted periplasmic pilini chaperone	458	720	291	862	871	702	-1.07995	0.257922
b1165	ymgA	RcsB connector protein for regulation of biofilm	18	17	19	8	5	5	0.968981	0.258888
b0059	rapA	RNA polymerase remodeling/recycling factor ATPase; RNA polymerase-associated, ATP-dependent RNA translocase	53	69	47	65	62	49	-0.522979	0.259109
b2259	pmrD	inactive two-component system connector protein	72	90	120	47	48	40	0.597448	0.25933
b0464	acrR	DNA-binding transcriptional repressor	25	29	53	15	13	17	0.756262	0.259596
b0762	ybhT	NA	65	64	157	43	51	45	0.601643	0.259596
b3002	yqhA	predicted inner membrane protein, UPF0114 family	47	75	81	23	28	38	0.643899	0.261171
b3450	ugpC	glycerol-3-phosphate transporter subunit	15	8	0	14	12	9	-0.970254	0.263398
b0233	yafO	TorA-maturation chaperone	4	4	11	2	2	2	1.0499	0.263612
b0637	ybeB	mRNA interferase toxin of the YafO-YafN toxin-antitoxin system	39	38	43	21	25	15	0.518627	0.263612
b0998	torD	NA	2	5	6	9	8	3	-0.947635	0.263612
b1206	ychM	NA	32	26	22	20	10	8	0.608724	0.263612
b2956	yggM	conserved protein	3	9	3	1	2	1	1.11855	0.264874
b3667	uhpC	membrane protein regulates uhpT expression	13	27	6	8	4	4	0.921369	0.265208
b1227	narI	nitrate reductase 1, gamma (cytochrome b(NR)) subunit	4	4	3	6	6	7	-1.09054	0.265258
b4696	yneO	pseudo	78	82	52	99	73	55	-0.53883	0.265258
b2434	ypeA	undecaprenyl pyrophosphate phosphatase	42	59	20	20	27	12	0.53292	0.265412
b2988	gss	fused glutathionylspermidine amidase/glutathionylspermidine synthetase	153	171	104	84	81	56	0.470458	0.265412
b3057	bacA	NA	47	74	42	33	24	26	0.472144	0.265412
b4481	rffT	predicted acyltransferase with acyl-CoA N-acyltransferase domain	25	35	25	39	28	26	-0.579573	0.265412
b2618	ratB	p-hydroxybenzoic acid efflux system component	14	18	17	3	9	8	0.755791	0.26552
b3240	aaeB	conserved protein, UPF0125 family	12	19	11	8	2	6	0.831839	0.26552
b2900	yqfB	conserved protein, UPF0267 family	43	51	71	24	35	22	0.573473	0.265888
b3835	ubiB	2-octaprenylphenol hydroxylase	117	132	130	72	67	51	0.531627	0.266189
b4212	ytfH	predicted transcriptional regulator, HxlR-type, DUF24 family	5	13	4	12	8	9	-0.831977	0.266524
b2024	hisA	N-(5'-phospho-L-ribosyl-formimino)-5-amino-1-(5'-phosphoribosyl)-4-imidazolecarboxamide isomerase	113	135	48	61	62	26	0.508033	0.267308
b0947	ycbX	predicted 2Fe-2S cluster-containing protein; 6-N-hydroxylaminopurine resistance protein	135	189	200	127	94	66	0.439479	0.271007
b0796	ybiH	predicted DNA-binding transcriptional regulator	88	99	39	59	30	17	0.627147	0.271032
b0964	yccT	conserved protein	0	1	1	0	4	2	-1.36203	0.272553
b2695	serV	DNA alkylation damage repair protein; flavin-containing DNA binding protein, weak isovaleryl CoA dehydrogenase	33	34	5	15	13	3	0.696468	0.272648
b4187	aidB	tRNA	13	20	9	28	25	10	-0.921671	0.272648
b1251	yciI	transcriptional activator of ttdABT	80	113	80	45	56	35	0.516439	0.272722
b3060	ttdR	predicted enzyme	3	7	3	1	0	2	1.23977	0.272722
b0084	ftsI	transpeptidase involved in septal peptidoglycan synthesis (penicillin-binding protein 3)	742	734	177	817	642	416	-0.641538	0.272982
b3194	mlaE	ABC transporter maintaining OM lipid asymmetry, inner membrane permease protein	225	261	137	147	131	66	0.399382	0.273453
b1111	ycfQ	repressor for bhsA(ycfR)	39	50	38	30	13	13	0.702663	0.274216
b0704	ybfC	predicted protein	4	7	4	5	3	14	-1.03493	0.274447
b1163	ycgF	NA	6	15	18	21	17	20	-0.924227	0.274687
b4658	yghX	pseudo	4	8	6	15	9	5	-0.976708	0.274687
b1623	add	adenosine deaminase	197	238	214	103	104	90	0.625947	0.27529
b0562	ybcY	flagellar basal-body MS-ring and collar protein	0	9	18	5	0	3	1.09441	0.275837
b1938	fliF	ATP-dependent RNA helicase	10	23	4	18	20	14	-0.931663	0.275837
b2576	srmB	pseudo	72	84	46	66	65	59	-0.402528	0.275837
b0516	allC	allantoate amidohydrolase	17	11	15	9	6	3	0.780663	0.275959
b3198	kdsC	3-deoxy-D-manno-octulosonate 8-phosphate phosphatase	51	65	47	42	33	16	0.38715	0.276608
b3479	nikD	nickel transporter subunit	1	2	0	3	2	2	-1.24801	0.276817
b3549	tag	3-methyl-adenine DNA glycosylase I, constitutive	47	58	47	36	25	19	0.467158	0.278047
b4377	yjjU	predicted phospholipase, patatin-like family	91	139	74	73	57	26	0.505821	0.278334
b3614	yibQ	predicted polysaccharide deacetylase	6	18	10	4	3	5	0.882901	0.279679
b4393	trpR	DNA-binding transcriptional repressor, tryptophan-binding	66	73	61	84	73	51	-0.491216	0.282782
b0460	hha	modulator of gene expression, with H-NS	20	22	43	15	8	9	0.897871	0.282984
b1653	lhr	predicted ATP-dependent helicase	34	24	18	28	33	19	-0.513405	0.282984
b3267	yhdV	predicted outer membrane protein	4	1	1	8	10	5	-1.41682	0.283693
b3390	aroK	shikimate kinase I	202	250	271	162	143	113	0.343528	0.284066
b3249	mreD	cell wall structural complex MreBCD transmembrane component MreD	18	11	8	6	2	6	0.838673	0.284423
b1381	ydbH	predicted protein	19	30	16	31	28	13	-0.579005	0.284494
b1896	otsA	lysine decarboxylase, acid-inducible	38	43	104	38	23	16	0.840338	0.28492
b2789	gudP	predicted D-glucarate transporter	2	3	2	5	5	2	-1.032	0.28492
b4131	cadA	trehalose-6-phosphate synthase	12	17	22	8	5	9	0.716884	0.28492
b0097	secM	regulator of secA translation	82	79	92	44	46	48	0.399484	0.285416
b2748	ftsB	cell division protein	38	41	21	22	19	10	0.493287	0.285916
b2287	nuoB	NADH:ubiquinone oxidoreductase, chain B	99	119	109	160	127	97	-0.642503	0.287164
b4440	ryfA	ncRNA	164	182	84	176	153	95	-0.439423	0.288176
b0142	folK	2-amino-4-hydroxy-6-hydroxymethyldihyropteridine pyrophosphokinase	2	6	6	1	1	1	1.29119	0.288425
b4624	ryjB	ncRNA	31	29	16	34	25	20	-0.505439	0.288653
b1316	ycjT	predicted hydrolase	11	5	4	2	0	4	1.01909	0.288795
b4130	yjdL	NA	8	14	15	6	4	5	0.781996	0.290198
b4156	yjeM	predicted transporter	21	13	10	9	4	5	0.782792	0.290667
b0154	hemL	glutamate-1-semialdehyde aminotransferase (aminomutase)	708	824	485	467	444	217	0.390289	0.293473
b0090	murG	N-acetylglucosaminyl transferase	69	68	33	80	52	33	-0.398865	0.293642
b2549	yphG	conserved protein	5	11	5	11	9	8	-0.83628	0.293642
b2256	arnD	undecaprenyl phosphate-alpha-L-ara4FN deformylase	2	6	7	2	1	1	1.10888	0.294546
b1242	ychE	electron transport complex protein required for the reduction of SoxR	14	17	17	7	7	6	0.746367	0.296635
b1631	rsxG	predicted inner membrane protein	3	7	3	6	7	7	-1.00124	0.296635
b2177	yejA	glycogen phosphorylase	6	21	11	16	13	14	-0.64633	0.297
b3428	glgP	microcin C transporter YejABEF, periplasmic binding protein; ABC family	209	235	391	325	316	273	-0.537392	0.297
b1277	ribA	GTP cyclohydrolase II	92	99	84	45	45	53	0.435095	0.297559
b4110	yjcZ	mutational suppressor of yhjH motility mutation, function unknown	41	54	13	62	40	24	-0.661419	0.29789
b0116	lpd	lipoamide dehydrogenase, E3 component is part of three enzyme complexes	3041	3727	2358	1793	1536	1261	0.49403	0.298071
b3735	atpH	F1 sector of membrane-bound ATP synthase, delta subunit	341	462	352	242	201	152	0.484447	0.298437
b3753	rbsR	Primosome factor n' (replication factor Y)	3	5	6	7	8	5	-0.873266	0.298437
b3935	priA	DNA-binding transcriptional repressor of ribose metabolism	46	54	20	45	45	26	-0.419028	0.298437
b1449	curA	curcumin/dihydrocurcumin reductase, NADPH-dependent	33	28	26	38	36	32	-0.707419	0.298641
b2225	yfaP	DUF2135 family protein, function unknown	5	2	4	6	5	5	-0.889	0.298747
b4255	rraB	protein inhibitor of RNase E	337	345	281	232	215	137	0.274753	0.299703
b4202	rpsR	30S ribosomal subunit protein S18	174	315	313	116	112	113	0.703115	0.302077
b2672	ygaM	ribosome-binding protein, probably membrane-anchored, function unknown	23	33	15	36	29	19	-0.672845	0.302539
b0827	moeA	molybdopterin molybdenumtransferase; molybdopterin biosynthesis protein	115	150	65	77	53	48	0.392625	0.302857
b1632	rsxE	electron transport complex inner membrane NADH-quinone reductase required for the reduction of SoxR	0	4	2	4	4	4	-1.19645	0.302857
b1035	ycdY	YcdX chaperone, redox enzyme maturation protein (REMP) required for swarming	69	88	56	50	37	23	0.490673	0.304884
b3241	aaeA	p-hydroxybenzoic acid efflux system component	4	8	2	2	1	1	1.0845	0.305517
b0636	rlmH	23S rRNA m(3)Psi1915 pseudouridine methyltransferase, SAM-dependent	30	29	25	19	18	3	0.640424	0.305795
b3123	rnpB	ncRNA	14953	17852	2382	23923	20065	2979	-0.771031	0.305865
b2008	yeeA	inner membrane protein, FUSC family	32	31	45	45	39	31	-0.505221	0.306679
b2706	gutM	DNA-binding transcriptional activator of glucitol operon	2	1	2	0	0	0	1.37926	0.306794
b0009	mog	glutathione periplasmic binding protein, ABC superfamily transporter	60	71	52	59	62	51	-0.383687	0.307041
b0830	gsiB	molybdochelatase incorporating molybdenum into molybdopterin	306	365	305	178	172	125	0.559281	0.307041
b3096	mzrA	modulator of EnvZ/OmpR regulon	34	25	32	38	34	45	-0.783674	0.307941
b0642	leuS	L-asparagine transporter	723	826	578	757	596	504	-0.271826	0.309635
b1453	ansP	rhomboid intramembrane serine protease	8	27	6	22	21	7	-0.724542	0.309635
b2025	hisF	imidazole glycerol phosphate synthase, catalytic subunit with HisH	106	103	157	75	67	48	0.519984	0.309635
b3424	glpG	leucyl-tRNA synthetase	49	61	34	27	24	23	0.458574	0.309635
b1704	aroH	3-deoxy-D-arabino-heptulosonate-7-phosphate synthase, tryptophan repressible	91	113	113	56	51	50	0.524458	0.309653
b2538	hcaE	3-phenylpropionate dioxygenase, large (alpha) subunit	28	33	9	38	26	13	-0.572081	0.309653
b1463	nhoA	formate dehydrogenase formation protein	50	34	27	18	20	11	0.695662	0.311492
b2032	wbbK	N-hydroxyarylamine O-acetyltransferase	52	88	144	120	107	114	-0.670601	0.311492
b2082	ogrK	positive regulator of P2 growth (insertion of P2 ogr gene into the chromosome)	9	8	5	4	3	1	0.914782	0.311492
b3891	fdhE	lipopolysaccharide biosynthesis protein	87	139	90	118	111	70	-0.378841	0.311492
b3922	yiiS	conserved protein, UPF0381 family	26	33	31	32	45	32	-0.707033	0.311492
b2715	ascF	fused cellobiose/arbutin/salicin-specific PTS enzymes: IIB component/IC component	7	10	4	12	10	4	-0.714376	0.312224
b3770	ilvE	branched-chain amino-acid aminotransferase	136	194	94	97	76	55	0.406645	0.312224
b1719	thrS	2,5-diketo-D-gluconate reductase A	1843	2064	2406	2152	1853	1789	-0.328525	0.313345
b2739	ygbM	KpLE2 phage-like element; ferric citrate outer membrane transporter	7	4	3	1	1	2	1.09816	0.313345
b3012	dkgA	adenosine nucleotide hydrolase; substrates include Ap3A, Ap2A, ADP-ribose, NADH	188	183	187	105	86	94	0.482272	0.313345
b3397	nudE	threonyl-tRNA synthetase	75	73	107	44	59	35	0.447389	0.313345
b3497	yhiQ	conserved protein	15	16	7	9	7	0	0.73215	0.313345
b4291	fecA	NA	20	15	14	8	11	3	0.680113	0.313345
b4438	cyaR	ncRNA	3	4	6	5	7	8	-0.983577	0.313414
b1345	intR	Rac prophage; integrase	8	10	7	14	7	10	-0.730256	0.313657
b4686	yshB	expressed protein	79	54	141	51	48	33	0.650168	0.314351
b3201	lptB	lipopolysaccharide export ABC transporter ATP-binding protein of the LptBFGC export complex	66	97	70	84	79	54	-0.355957	0.315231
b3844	fre	NAD(P)H-flavin reductase	159	209	155	178	150	121	-0.245107	0.315314
b0394	mak	manno(fructo)kinase	58	69	14	67	59	33	-0.634057	0.315492
b3532	bcsB	regulator of cellulose synthase, cyclic di-GMP binding	8	12	9	4	3	4	0.832074	0.315492
b1794	yeaP	diguanylate cyclase	18	25	33	26	26	31	-0.581932	0.315556
b0670	glnU	tRNA	8	7	4	2	2	2	1.02206	0.316168
b2001	yeeR	multidrug efflux system, subunit B	3	9	7	14	6	4	-0.723463	0.317788
b2075	mdtB	CP4-44 prophage; predicted membrane protein	16	19	9	7	7	2	0.895547	0.317788
b0206	aspU	tRNA	2	3	0	0	0	0	1.37737	0.317864
b2492	focB	predicted formate transporter	2	0	1	2	5	0	-1.19926	0.318204
b1618	uidR	DNA-binding transcriptional repressor	14	20	34	31	24	21	-0.562215	0.319045
b0470	dnaX	DNA polymerase III/DNA elongation factor III, tau and gamma subunits	125	151	74	139	108	83	-0.387055	0.319158
b2696	csrA	pleiotropic regulatory protein for carbon source metabolism	607	595	875	457	380	340	0.38641	0.319268
b1038	csgF	sensory histidine kinase in two-component regulatory system with CpxR	8	6	14	4	2	3	1.07109	0.320185
b3911	cpxA	outer membrane protein required for curli nucleation by CsgB	373	513	220	225	210	137	0.448744	0.320185
b0475	hemH	ferrochelatase	25	30	17	17	13	4	0.610353	0.320278
b3040	zupT	zinc transporter	121	139	90	95	60	48	0.326232	0.321485
b0961	yccF	inner membrane protein, DUF307 family	10	18	18	10	8	2	0.730792	0.322535
b3492	yhiN	predicted oxidoreductase with FAD/NAD(P)-binding domain	31	38	24	34	34	23	-0.427251	0.322537
b3661	nlpA	cytoplasmic membrane lipoprotein-28	421	477	408	224	171	129	0.80528	0.322978
b4193	ulaA	L-ascorbate-specific enzyme IIC component of PTS	1	6	1	5	7	1	-1.01536	0.324156
b2698	recX	regulatory protein for RecA	29	55	57	18	30	12	0.742567	0.324825
b2530	iscS	cysteine desulfurase (tRNA sulfurtransferase), PLP-dependent	2973	3914	2303	2079	1883	1268	0.336732	0.325087
b0641	lptE	phosphoanhydride phosphorylase	122	159	114	94	79	44	0.416273	0.326157
b0980	appA	flagellar filament capping protein	14	30	15	28	27	30	-0.943003	0.326157
b1924	fliD	LPS assembly OM complex LptDE, lipoprotein component	74	130	88	140	93	75	-0.518756	0.326157
b4063	soxR	DNA-binding transcriptional dual regulator, Fe-S center for redox-sensing	11	12	3	4	3	1	1.02018	0.326157
b1074	flgC	flagellar component of cell-proximal portion of basal-body rod	10	27	12	27	34	11	-0.901135	0.326332
b1214	ychA	multidrug efflux system transporter	65	81	151	50	54	51	0.49022	0.326946
b1663	mdtK	conserved protein	74	114	76	105	99	50	-0.383321	0.326946
b1182	hlyE	fumarate reductase (anaerobic), membrane anchor subunit	3	0	6	3	7	5	-0.990356	0.327497
b4151	frdD	hemolysin E	15	39	20	45	34	14	-0.717798	0.327497
b4660	yhiL	pseudo	4	0	6	4	9	4	-0.994356	0.327497
b3196	yrbG	predicted calcium/sodium:proton antiporter	35	36	23	30	43	21	-0.451694	0.328175
b1291	sapD	antimicrobial peptide transport ABC system ATP-binding protein	10	28	24	22	21	22	-0.536568	0.328701
b0843	ybjH	predicted protein	12	14	14	7	9	1	0.757116	0.330716
b0130	yadE	predicted polysaccharide deacetylase lipoprotein	16	14	14	10	7	3	0.654871	0.330891
b0893	serS	L-glutamine:D-fructose-6-phosphate aminotransferase	579	866	581	672	640	440	-0.259205	0.332195
b3729	glmS	dihydroxyacid dehydratase	849	1217	733	603	518	385	0.407437	0.332195
b3771	ilvD	seryl-tRNA synthetase, also charges selenocysteinyl-tRNA with serine	230	295	152	158	112	94	0.405322	0.332195
b2560	pgpC	conserved protein	76	95	56	95	79	37	-0.332056	0.33254
b0026	ileS	isoleucyl-tRNA synthetase	1224	1447	865	866	793	467	0.275843	0.332823
b0819	ybiS	DNA-binding transcriptional activator, replication initiation inhibitor	109	158	119	86	79	56	0.336777	0.332884
b1436	yncJ	heat shock chaperone	98	119	19	198	216	160	-1.24546	0.332884
b2409	yfeR	formate-dependent nitrite reductase, 4Fe4S subunit	17	12	6	9	2	3	0.802005	0.332884
b2916	argP	sugar-specific enzyme IIA component of PTS	75	113	56	83	100	50	-0.400927	0.332884
b3204	ptsN	L,D-transpeptidase linking Lpp to murein	164	183	214	107	116	97	0.348334	0.332884
b3686	ibpB	predicted DNA-binding transcriptional regulator	15	18	17	10	7	2	0.909961	0.332884
b4072	nrfC	predicted protein	0	3	1	3	3	2	-1.16832	0.332884
b0640	holA	DNA polymerase III, delta subunit	57	84	65	94	81	35	-0.436304	0.333807
b3789	rffH	glucose-1-phosphate thymidylyltransferase	38	35	17	45	36	20	-0.586385	0.334344
b3863	polA	fused DNA polymerase I 5'->3' polymerase/3'->5' exonuclease/5'->3' exonuclease	739	860	733	753	657	548	-0.210496	0.334444
b1247	oppF	oligopeptide transporter subunit	917	841	1105	1380	1236	729	-0.589487	0.335276
b1166	ariR	RcsB connector protein for regulation of biofilm and acid-resistance	26	22	46	12	15	9	0.863548	0.335571
b2469	narQ	sensory histidine kinase in two-component regulatory system with NarP (NarL)	31	34	38	30	37	35	-0.450836	0.335574
b3864	spf	ribosome small subunit-dependent GTPase A	34	40	87	22	24	28	0.644368	0.335574
b4161	rsgA	ncRNA	193	241	171	198	170	138	-0.210738	0.335574
b4059	ssb	single-stranded DNA-binding protein	304	274	103	160	130	69	0.455815	0.336926
b1388	paaA	ring 1,2-phenylacetyl-CoA epoxidase subunit	3	1	0	4	2	2	-1.11281	0.337873
b3092	uxaC	uronate isomerase	18	21	18	25	16	18	-0.498451	0.337873
b0175	cdsA	CDP-diglyceride synthase	102	106	59	103	92	60	-0.390347	0.338846
b3353	yheT	predicted hydrolase	19	27	22	13	14	7	0.526072	0.338846
b0710	ybgI	essential cell division protein	344	356	153	229	179	86	0.339553	0.339749
b1250	kch	carbamoyl dehydratase, hydrogenases 1,2,3 maturation protein	462	606	1151	400	336	290	0.670899	0.339749
b2599	pheA	voltage-gated potassium channel	217	230	441	181	133	141	0.530953	0.339749
b2730	hypE	fused chorismate mutase P/prephenate dehydratase	11	8	3	15	11	4	-0.795591	0.339749
b3933	ftsN	conserved metal-binding protein, NIF3 family	62	88	33	53	70	50	-0.42819	0.339749
b3486	rbbA	fused ribosome-associated ATPase: ATP-binding protein/ATP-binding protein/predicted membrane protein	153	221	90	103	86	49	0.475643	0.340826
b4011	yjaA	conserved stress-induced protein	7	5	2	1	3	0	1.07871	0.341189
b0903	pflB	pyruvate formate lyase I	1445	2097	2240	1200	1081	1008	0.344053	0.341342
b0523	purE	flagellar component of cell-proximal portion of basal-body rod	8	7	3	0	2	2	1.12851	0.341525
b1077	flgF	N5-carboxyaminoimidazole ribonucleotide mutase	31	55	32	75	67	35	-0.907267	0.341525
b2911	ssrS	ncRNA	18165	39398	7053	37042	32079	7566	-0.667224	0.341525
b3147	lpoA	conserved protein	100	131	95	134	94	69	-0.310871	0.341925
b3785	wzzE	Entobacterial Common Antigen (ECA) polysaccharide chain length modulation protein	55	94	81	41	48	33	0.43655	0.342095
b1040	csgD	DNA-binding transcriptional activator for csgBA	32	39	104	28	22	19	0.870525	0.342202
b1920	fliY	cystine transporter subunit	2592	2668	1369	1350	972	578	0.70066	0.342202
b3842	rfaH	DNA-binding transcriptional antiterminator	12	10	14	1	10	4	0.737865	0.342202
b0067	thiP	muramidase	12	17	3	4	7	1	0.850146	0.343224
b1081	flgJ	conserved protein	4	12	4	10	3	14	-0.897959	0.343224
b4473	smf	fused thiamin transporter subunits of ABC superfamily: membrane components	48	43	14	40	38	28	-0.488234	0.343224
b0779	uvrB	multidrug efflux system protein	281	380	245	311	277	191	-0.246895	0.343531
b3710	mdtL	excinulease of nucleotide excision repair, DNA damage recognition component	4	2	1	0	1	0	1.19316	0.343531
b1363	trkG	Rac prophage; potassium transporter subunit	18	17	47	13	13	13	0.627919	0.344397
b3616	tdh	threonine 3-dehydrogenase, NAD(P)-binding	447	516	418	321	267	161	0.441891	0.345421
b3516	gadX	DNA-binding transcriptional dual regulator	29	39	158	26	31	30	0.878775	0.34555
b3075	ebgR	DNA-binding transcriptional repressor	14	18	17	9	7	5	0.716112	0.345751
b4032	malG	maltose transporter subunit	5	1	1	3	3	5	-0.971548	0.345751
b4558	yifL	predicted lipoprotein	94	91	63	60	55	29	0.334051	0.345831
b3024	ygiW	conserved protein	34	41	17	33	40	25	-0.560627	0.346376
b2370	evgS	hybrid sensory histidine kinase in two-component regulatory system with EvgA	3	6	34	2	3	9	0.971468	0.346732
b1526	yneJ	predicted DNA-binding transcriptional regulator	11	20	14	6	8	6	0.649534	0.347827
b3203	hpf	ribosome hibernation promoting factor HPF; stabilizes 70S dimers (100S)	232	213	376	136	130	165	0.451873	0.349228
b0229	lfhA	mRNA interferase toxin of the HicAB toxin-antitoxin system	1	3	1	1	5	3	-1.07904	0.349862
b3065	rpsU	pseudo	243	376	369	205	223	148	0.324389	0.349862
b3728	pstS	periplasmic phosphate binding protein, high-affinity	185	241	132	77	91	58	0.748493	0.349862
b4532	hicA	30S ribosomal subunit protein S21	3	6	2	2	0	1	1.10014	0.349862
b1350	recE	Rac prophage; exonuclease VIII, 5' -> 3' specific dsDNA exonuclease	3	8	6	10	7	5	-0.758822	0.351789
b3951	pflD	predicted formate acetyltransferase 2 (pyruvate formate lyase II)	12	15	10	14	14	13	-0.601908	0.352015
b3193	mlaD	ABC transporter maintaining OM lipid asymmetry, anchored periplasmic binding protein	264	243	181	160	132	96	0.368678	0.352496
b4611	sibE	ncRNA	47	51	84	63	49	71	-0.462826	0.352945
b1245	oppC	oligopeptide transporter subunit	568	570	541	361	330	162	0.549961	0.35516
b0700	rhsC	rhsC element core protein RshC	41	61	27	23	20	20	0.504003	0.356175
b4108	yjdM	conserved protein	38	41	34	3	26	19	0.660125	0.356175
b1187	fadR	heme lyase, CcmF subunit	40	68	77	68	73	43	-0.414898	0.356296
b2196	ccmF	DNA-binding transcriptional dual regulator of fatty acid metabolism	9	10	2	12	10	4	-0.713564	0.356296
b2324	mnmC	minor component of type 1 fimbriae	48	36	28	42	38	28	-0.395025	0.356296
b3271	yhdZ	fused 5-methylaminomethyl-2-thiouridine-forming enzyme methyltransferase and FAD-dependent demodification enzyme	21	17	21	11	5	11	0.630442	0.356296
b3539	yhjV	23S ribosomal RNA of rrnA operon	7	11	13	6	4	3	0.735617	0.356296
b3745	viaA	predicted von Willibrand factor containing protein	20	29	20	12	12	10	0.52271	0.356296
b3854	rrlA	predicted amino-acid transporter subunit	213	224	126	114	105	98	0.324333	0.356296
b4318	fimF	predicted transporter	4	5	3	5	7	6	-0.943462	0.356296
b4599	yneM	expressed protein, membrane-associated	7135	5911	7098	3756	3066	3523	0.475379	0.356296
b0488	ybbJ	inner membrane protein that stimulates the ftsH htpX mutant suppressor activity of QmcA	20	33	17	29	29	15	-0.507778	0.357446
b0050	apaG	protein associated with Co2+ and Mg2+ efflux	29	28	13	18	13	4	0.527903	0.359206
b3873	yihM	predicted sugar phosphate isomerase	13	21	20	8	7	10	0.604256	0.359416
b1231	tyrT	50S ribosomal subunit protein L34	14	24	17	10	10	5	0.634839	0.360488
b3703	rpmH	tRNA	116	138	188	68	82	69	0.536477	0.360488
b3252	csrD	targeting factor for csrBC sRNA degradation	80	86	69	77	86	55	-0.345194	0.360587
b4517	gnsA	multicopy suppressor of secG(Cs) and fabA6(Ts); predicted regulator of phosphatidylethanolamine synthesis	3	4	5	0	1	2	1.11746	0.361249
b2765	queD	6-pyruvoyl tetrahydrobiopterin synthase (PTPS)	6	10	12	3	8	0	0.844558	0.361668
b2234	nrdA	ribonucleoside-diphosphate reductase 1, alpha subunit	594	839	480	369	340	247	0.498459	0.361705
b3317	rplB	50S ribosomal subunit protein L2	4639	6677	3270	2707	2240	1528	0.649912	0.361705
b0754	aroG	3-deoxy-D-arabino-heptulosonate-7-phosphate synthase, phenylalanine repressible	300	352	282	138	120	86	0.872907	0.361857
b0773	ybhB	flavodoxin 2	35	53	31	17	26	19	0.432679	0.361857
b2402	valX	tRNA	15	34	14	13	12	3	0.657202	0.361857
b2895	fldB	kinase inhibitor homolog, UPF0098 family	93	120	78	52	70	46	0.307018	0.361857
b4379	yjjW	predicted pyruvate formate lyase activating enzyme	4	3	4	6	6	4	-0.869295	0.361857
b0068	thiB	thiamin transporter subunit	16	20	24	10	11	7	0.627922	0.361949
b2085	yegR	predicted protein	2	5	7	0	3	1	1.09125	0.361949
b4186	yjfC	ATP-Grasp family ATPase	3	3	5	1	0	2	1.09957	0.362327
b3158	yhbU	predicted peptidase (collagenase-like)	3	4	0	6	2	4	-1.0628	0.362895
b3189	murA	UDP-N-acetylglucosamine 1-carboxyvinyltransferase	314	425	205	222	195	128	0.309155	0.363256
b3561	wecH	O-acetyltransferase for enterobacterial common antigen (ECA)	10	11	9	7	4	1	0.81433	0.363256
b0384	psiF	conserved protein, PsiF family, pho regulon	4	3	5	6	4	6	-0.783287	0.363608
b3848	yigZ	conserved protein, UPF0029 family	53	56	22	54	44	33	-0.46852	0.363608
b4244	pyrI	aspartate carbamoyltransferase, regulatory subunit	0	4	3	3	7	2	-0.979915	0.365187
b1177	ycgJ	predicted flagella assembly protein	41	48	48	27	24	25	0.379454	0.366506
b2321	flk	predicted protein	19	29	24	15	13	8	0.522667	0.366506
b2161	nupX	nucleoside permease	4	3	1	4	3	5	-0.940112	0.366931
b0813	rhtA	threonine and homoserine efflux system	9	19	8	9	4	2	0.738852	0.366932
b4537	yecJ	predicted protein	3	7	6	2	2	1	0.956304	0.366932
b3941	metF	5,10-methylenetetrahydrofolate reductase	40	68	30	80	50	31	-0.638305	0.367006
b4352	yjiA	predicted GTPase	51	86	34	70	59	38	-0.440104	0.367006
b4020	yjbB	predicted Na+/Pi-cotransporter	30	38	23	39	30	20	-0.415955	0.367091
b2435	amiA	N-acetylmuramoyl-l-alanine amidase I	43	43	45	48	52	40	-0.530574	0.367199
b3103	yhaH	inner membrane protein, DUF805 family	45	57	23	23	32	11	0.437838	0.367237
b0453	ybaY	d-Galf:alpha-d-Glc beta-1,6-galactofuranosyltransferase	76	88	97	59	48	26	0.5406	0.368548
b2034	wbbI	outer membrane lipoprotein	58	73	168	105	124	130	-0.657604	0.368548
b3727	pstC	phosphate transporter subunit	52	87	53	35	24	26	0.637975	0.369256
b2102	yegX	predicted hydrolase	8	10	14	5	6	3	0.698379	0.370328
b1737	chbC	N,N'-diacetylchitobiose-specific enzyme IIC component of PTS	10	10	11	10	8	16	-0.596713	0.370754
b4391	yjjK	entericidin B membrane lipoprotein	290	445	250	232	216	136	0.277748	0.371573
b4411	ecnB	fused predicted transporter subunits of ABC superfamily: ATP-binding components	13	16	19	18	24	13	-0.596949	0.371573
b2436	hemF	coproporphyrinogen III oxidase	18	15	12	15	25	9	-0.544761	0.371802
b0987	gfcA	predicted protein	12	25	13	15	6	1	0.705087	0.37208
b3533	bcsA	cellulose synthase, catalytic subunit	8	11	11	5	3	4	0.773736	0.373009
b4337	mdtM	multidrug efflux system protein	9	17	6	6	21	9	-0.638915	0.373009
b2134	pbpG	D-alanyl-D-alanine endopeptidase	21	32	36	24	31	32	-0.440037	0.373863
b3487	yhiI	predicted membrane fusion protein (MFP) of efflux pump	174	236	84	213	175	87	-0.398323	0.373863
b1092	fabD	malonyl-CoA-[acyl-carrier-protein] transacylase	411	475	247	259	217	167	0.328632	0.374097
b0146	sfsA	histidinol-phosphate aminotransferase	271	226	216	326	238	174	-0.457453	0.37553
b0522	purK	multidrug efflux system transporter	20	35	7	4	10	5	0.945392	0.37553
b1600	mdtJ	N5-carboxyaminoimidazole ribonucleotide synthase	5	7	5	4	10	7	-0.721605	0.37553
b2021	hisC	NA	252	395	298	188	157	155	0.415654	0.37553
b2832	ygdQ	predicted DNA-binding transcriptional regulator	13	24	25	9	10	10	0.590779	0.37553
b3622	rfaL	tRNA mG18-2'-O-methyltransferase, SAM-dependent	9	8	20	4	4	7	0.752378	0.37553
b3651	trmH	inner membrane protein, UPF0053 family	19	14	5	1	9	4	0.816407	0.37553
b4204	yjfZ	predicted protein	1	2	10	1	1	2	1.03948	0.37553
b0934	ssuC	putative alkanesulfonate transporter subunit	6	4	4	1	2	1	1.06907	0.376266
b4496	yedS	pseudo	5	2	6	9	8	3	-0.856536	0.376266
b0858	ybjO	NAD(P)H-dependent FMN reductase	8	12	7	4	4	3	0.764054	0.377123
b0937	ssuE	inner membrane protein, DUF2593 family	6	6	6	1	2	1	1.22154	0.377123
b0474	adk	adenylate kinase	339	390	301	227	203	147	0.370639	0.377832
b2230	yfaA	DUF2138 family protein, function unknown	2	3	4	6	3	4	-0.859426	0.377832
b3253	yhdH	NA	80	102	75	99	88	63	-0.41048	0.379439
b4001	yjaH	conserved protein	19	23	8	6	11	6	0.590364	0.37966
b0991	ymcE	cold shock gene	12	28	52	11	22	5	0.8202	0.380808
b1505	ydeT	pseudo	5	13	7	1	2	4	1.01026	0.381215
b1193	emtA	lytic murein endotransglycosylase E	68	76	24	73	64	28	-0.421145	0.381362
b1714	pheS	phenylalanine tRNA synthetase, alpha subunit	452	624	216	504	433	310	-0.441962	0.381453
b2014	plaP	putrescine importer, low affinity	45	66	42	31	40	12	0.427706	0.381453
b3114	tdcE	pyruvate formate-lyase 4/2-ketobutyrate formate-lyase	5	13	3	7	5	12	-0.688664	0.381453
b0686	ybfF	DNA glycosylase and apyrimidinic (AP) lyase (endonuclease III)	25	30	31	16	10	16	0.532988	0.382013
b1633	nth	acyl-CoA esterase	4	8	2	6	8	4	-0.767812	0.382013
b4678	yoeI	expressed protein	4	5	4	1	2	1	0.978471	0.382013
b2291	yfbR	5'-nucleotidase	15	25	24	13	13	6	0.539753	0.382086
b2188	yejM	predicted hydrolase, inner membrane	53	54	61	59	69	34	-0.366544	0.382588
b3778	rep	DNA helicase and single-stranded DNA-dependent ATPase	90	129	64	88	88	73	-0.312837	0.385914
b1563	relE	Qin prophage; toxin of the RelE-RelB toxin-antitoxin system	48	60	124	48	28	40	0.554697	0.386824
b1827	kdgR	DNA-binding transcriptional regulator f kdgK, kdgT, eda	66	71	54	77	63	35	-0.308852	0.387256
b1048	opgG	osmoregulated periplasmic glucan (OPG) biosynthesis periplasmic protein	262	332	273	186	163	173	0.24112	0.387408
b0377	sbmA	microcin B17 transporter	37	27	31	38	38	23	-0.471917	0.38756
b0656	insH	F1 sector of membrane-bound ATP synthase, epsilon subunit	45	38	74	23	21	29	0.612483	0.387974
b2231	gyrA	DNA gyrase (type II topoisomerase), subunit A	1405	1578	1085	852	758	531	0.450663	0.387974
b3731	atpC	NA	572	702	420	807	566	332	-0.429514	0.387974
b0612	citT	citrate:succinate antiporter	7	7	2	3	2	0	0.965832	0.388898
b3310	rplN	50S ribosomal subunit protein L14	1958	2769	1542	1416	1227	749	0.41206	0.389711
b1783	yeaG	protein kinase, function unknown; autokinase	433	297	1233	401	292	199	0.750156	0.390898
b1570	dicA	Qin prophage; predicted regulator for DicB	15	19	22	7	11	9	0.544232	0.392619
b2401	valU	tRNA	11	13	4	6	6	0	0.690883	0.393845
b1225	narH	nitrate reductase 1, beta (Fe-S) subunit	8	12	11	13	15	11	-0.727699	0.394302
b1921	fliZ	RpoS antagonist; putative regulator of FliA activity	46	54	81	39	27	27	0.514909	0.394611
b2953	yggU	conserved protein, UPF0235 family	6	11	6	3	3	3	0.77268	0.394611
b2954	rdgB	dITP/XTP pyrophosphatase	23	24	19	15	13	5	0.539419	0.394903
b3289	rsmB	16S rRNA m(5)C967 methyltransferase, SAM-dependent	47	70	72	36	34	33	0.396592	0.395227
b3713	yieF	NA	119	125	78	72	64	48	0.331255	0.397546
b0087	mraY	phospho-N-acetylmuramoyl-pentapeptide transferase	33	41	28	43	44	20	-0.489113	0.397648
b3550	yiaC	predicted acyltransferase with acyl-CoA N-acyltransferase domain	11	12	12	5	5	5	0.697895	0.398258
b1820	yobD	DNA-dependent ATPase I and helicase II	3	4	11	4	9	11	-0.798737	0.398282
b3813	uvrD	inner membrane protein, UPF0266 family	248	277	142	279	221	101	-0.279297	0.398282
b2583	yfiP	conserved protein, DTW domain	4	9	9	3	1	3	0.963892	0.398542
b0945	pyrD	dihydro-orotate oxidase, FMN-linked	9	15	10	5	6	3	0.733041	0.399775
b1824	yobF	predicted protein	2	1	10	2	1	1	1.00316	0.401336
b1904	yecR	lipoprotein, function unknown	2	1	3	4	4	2	-0.947084	0.404352
b1303	pspF	DNA-binding transcriptional activator	25	35	28	17	17	9	0.555497	0.405668
b2928	yggC	conserved protein with nucleoside triphosphate hydrolase domain	19	13	12	7	5	9	0.555642	0.405668
b3216	yhcD	predicted outer membrane mbrial subunitusher protein	4	7	13	5	3	2	0.728205	0.408161
b2411	ligA	DNA-binding transcriptional repressor	108	135	61	56	69	38	0.401451	0.408598
b3094	exuR	pseudo	79	95	103	56	56	37	0.444128	0.408598
b4498	gatR	DNA ligase, NAD(+)-dependent	10	16	8	7	6	1	0.742033	0.408598
b3255	accB	acetyl CoA carboxylase, BCCP subunit	116	111	113	114	93	114	-0.394066	0.408884
b1199	dhaL	dihydroxyacetone kinase, C-terminal domain	16	27	20	22	26	16	-0.472715	0.410118
b3280	yrdB	protein export chaperone	11	14	14	8	20	14	-0.561838	0.410118
b3609	secB	conserved protein	265	337	301	202	195	135	0.308698	0.410118
b2137	yohF	predicted oxidoreductase with NAD(P)-binding Rossmann-fold domain	3	6	5	10	8	1	-0.744983	0.410314
b2257	arnT	4-amino-4-deoxy-L-arabinose transferase	5	9	8	5	3	1	0.757582	0.41194
b3787	rffD	NA	63	73	45	46	32	19	0.442625	0.41194
b0031	dapB	dihydrodipicolinate reductase	135	105	100	85	67	50	0.309521	0.412074
b0872	hcr	HCP oxidoreductase, NADH-dependent	3	7	1	9	8	1	-0.966522	0.412074
b1097	yceG	component of RuvABC resolvasome, regulatory subunit	33	34	47	24	26	13	0.424863	0.412074
b1770	ydjF	septation protein, ampicillin sensitivity	14	27	22	22	18	22	-0.449277	0.412074
b1861	ruvA	predicted DNA-binding transcriptional regulator	62	94	45	56	58	60	-0.303874	0.412074
b2006	yeeW	pseudo	2	4	0	3	2	4	-0.905181	0.412074
b2312	purF	amidophosphoribosyltransferase	50	72	34	22	22	21	0.673331	0.412224
b3399	yrfG	GMP/IMP nucleotidase	52	44	23	27	23	13	0.445579	0.412309
b3115	tdcD	propionate kinase/acetate kinase C, anaerobic	3	5	6	3	2	0	0.929014	0.412332
b1084	rne	expressed protein	934	1177	829	704	565	430	0.323955	0.412706
b4669	ilvX	fused ribonucleaseE: endoribonuclease/RNA-binding protein/RNA degradosome binding protein	2	3	5	4	2	8	-0.869433	0.412706
b1789	yeaL	predicted inner membrane protein, UPF0756 family	7	4	4	1	4	0	0.935331	0.413598
b4598	yncL	hypothetical protein	3	12	10	9	14	10	-0.789689	0.413598
b0846	ybjK	NA	7	16	11	18	10	9	-0.55239	0.414504
b0063	araB	L-ribulokinase	2	5	0	3	2	5	-0.888156	0.415072
b1290	sapF	antimicrobial peptide transport ABC system ATP-binding protein	8	7	11	8	10	11	-0.588901	0.415072
b0850	ybjC	conserved protein, DUF1418 family	17	18	9	9	10	2	0.599459	0.415261
b0683	fur	DNA-binding transcriptional dual regulator of siderophore biosynthesis and transport	410	463	617	323	298	266	0.301583	0.417796
b1090	plsX	probable phosphate acyltransferase	154	186	106	81	109	67	0.303263	0.417796
b1431	ydcL	lipoprotein	35	34	72	30	19	21	0.570705	0.418125
b1775	ydjK	predicted transporter	3	0	1	3	0	5	-1.07332	0.418125
b3364	tsgA	predicted transporter	55	89	40	69	72	43	-0.47085	0.419614
b2049	cpsB	mannose-1-phosphate guanyltransferase	3	4	3	1	2	0	0.980711	0.420039
b3023	ygiV	transcriptional repressor for mcbR biofilm gene	10	11	9	18	10	8	-0.64567	0.420039
b3598	yibI	inner membrane protein, DUF3302 family	2	1	2	5	2	2	-1.00519	0.420039
b0058	rluA	dual specificity 23S rRNA pseudouridine(746), tRNA pseudouridine(32) synthase, SAM-dependent	15	31	13	19	30	13	-0.534221	0.421227
b0652	gltL	glutamate, aspartate ABC transporter ATP-binding subunit	54	76	100	91	80	78	-0.536973	0.421753
b0199	metN	DL-methionine transporter subunit	85	128	47	121	81	53	-0.431805	0.421767
b3726	pstA	phosphate transporter subunit	70	90	26	43	29	13	0.628515	0.421767
b0179	lpxD	UDP-3-O-(3-hydroxymyristoyl)-glucosamine N-acyltransferase	335	424	199	239	197	131	0.277541	0.423902
b0800	ybiB	methylated adenine and cytosine restriction protein	133	119	70	116	110	61	-0.2812	0.423902
b4351	mrr	predicted family 3 glycosyltransferase	56	55	30	47	47	34	-0.329104	0.423902
b4207	fklB	FKBP-type peptidyl-prolyl cis-trans isomerase (rotamase)	107	171	92	60	66	57	0.47438	0.424422
b3475	acpT	holo-(acyl carrier protein) synthase 2	18	19	10	9	8	5	0.582573	0.425136
b0977	hyaF	protein involved in nickel incorporation into hydrogenase-1 proteins	3	3	0	4	7	0	-1.0026	0.425714
b1261	trpB	pyrBI operon leader peptide	1616	1487	1777	2155	1606	1158	-0.405394	0.425714
b2319	usg	tryptophan synthase, beta subunit	83	101	41	59	45	22	0.370616	0.425714
b4246	pyrL	predicted semialdehyde dehydrogenase	6	11	2	1	3	2	0.949217	0.425714
b0973	hyaB	beta-lactamase/D-alanine carboxypeptidase	1	4	2	5	7	0	-0.933478	0.425906
b3173	yhbX	hydrogenase 1, large subunit	8	9	6	7	9	10	-0.62771	0.425906
b4150	ampC	predicted hydrolase, inner membrane	9	11	10	6	4	3	0.687143	0.425906
b0990	cspG	cold shock protein homolog, cold-inducible	136	200	252	87	106	82	0.600075	0.426431
b2755	ygbT	glycerate kinase I	11	15	11	6	6	5	0.609193	0.427856
b2938	speA	biosynthetic arginine decarboxylase, PLP-binding	769	992	738	843	717	552	-0.219574	0.427856
b3124	garK	multifunctional endonuclease Cas1, CRISPR adaptation protein; DNA repair enzyme	10	14	6	26	8	4	-0.678605	0.427856
b3358	yhfK	conserved inner membrane protein	96	125	106	86	50	47	0.381681	0.427856
b3522	yhjD	putative alternate lipid exporter, suppressor of msbA and KDO essentiality, inner membrane protein	19	16	18	11	5	10	0.525767	0.427856
b4029	yjbH	predicted porin	1	4	0	3	3	2	-0.934253	0.427856
b3184	yhbE	predicted inner membrane permease	122	159	54	70	81	25	0.454097	0.428048
b1230	tyrV	lipoprotein	16	24	9	8	7	8	0.550124	0.428418
b1283	osmB	tRNA	149	191	96	65	52	45	0.809127	0.428418
b0736	ybgC	holo-[acyl-carrier-protein] synthase 1	16	27	17	10	12	7	0.535348	0.430031
b2563	acpS	acyl-CoA thioesterase, involved in phospholipid metabolism	17	15	22	11	7	9	0.525133	0.430031
b0922	mukF	carbohydrate-specific outer membrane porin, cryptic	193	218	162	121	130	86	0.297551	0.430445
b1411	ynbD	fused chemotactic sensory histidine kinase in two-component regulatory system with CheB and CheY: sensory histidine kinase/signal sensing protein	9	10	8	10	10	9	-0.542416	0.430445
b1888	cheA	chromosome condensin MukBEF, kleisin-like subunit, binds calcium	149	176	125	111	76	53	0.451719	0.430445
b3405	ompR	DNA-binding response regulator in two-component regulatory system with EnvZ	248	273	232	165	142	121	0.343745	0.430445
b3621	rfaC	NA	24	31	24	10	10	16	0.570942	0.430445
b3720	bglH	predicted phosphatase inner membrane protein	4	3	3	1	1	1	0.975864	0.430445
b4218	ytfL	inner membrane protein, UPF0053 family	16	30	16	11	9	9	0.558088	0.430445
b3633	waaA	3-deoxy-D-manno-octulosonic-acid transferase (KDO transferase)	14	30	11	24	22	9	-0.45114	0.432386
b0499	ylbH	pseudo	6	9	5	2	5	1	0.743605	0.432481
b4483	tatD	quality control of Tat-exported FeS proteins; Mg-dependent cytoplasmic DNase	67	70	44	29	38	33	0.351987	0.432602
b1501	ydeP	predicted oxidoreductase	14	26	13	10	7	8	0.567081	0.432605
b1846	yebE	inner membrane protein, DUF533 family	1401	1620	454	1941	1767	1345	-0.884363	0.432605
b3098	yqjD	membrane-anchored ribosome-binding protein	53	69	59	31	34	29	0.446041	0.432605
b3350	kefB	potassium:proton antiporter	76	86	33	83	68	31	-0.345094	0.432776
b1456	rhsE	F0 sector of membrane-bound ATP synthase, subunit a	1	3	1	4	3	1	-0.921103	0.432973
b3738	atpB	pseudo	680	734	655	674	595	579	-0.311176	0.432973
b0190	yaeQ	conserved protein	23	27	14	12	9	10	0.524071	0.433116
b2298	yfcC	predicted inner membrane protein	8	18	4	11	12	10	-0.619849	0.433946
b0882	clpA	ATPase and specificity subunit of ClpA-ClpP ATP-dependent serine protease, chaperone activity	5111	5066	4966	6110	4895	3502	-0.356414	0.433981
b3053	glnE	fused deadenylyltransferase/adenylyltransferase for glutamine synthetase	240	288	93	171	107	57	0.424765	0.433981
b2464	talA	transaldolase A	26	34	61	21	19	16	0.631641	0.435337
b2175	spr	NA	237	248	356	326	307	277	-0.525162	0.436045
b3994	thiC	phosphomethylpyrimidine synthase	64	71	53	76	63	40	-0.364568	0.436331
b3890	yiiF	conserved protein	5	11	4	8	8	7	-0.645525	0.436359
b2841	araE	arabinose transporter	13	31	20	22	27	14	-0.431921	0.437153
b4679	yohP	expressed protein	1	2	1	1	4	2	-0.948693	0.437262
b1003	yccJ	predicted protein	18	16	23	26	25	18	-0.64101	0.437494
b2496	hda	ATPase regulatory factor involved in DnaA inactivation	30	39	19	20	12	14	0.432356	0.4383
b3343	tusB	rhsB element core protein RshB; putative neighboring cell growth inhibitor	19	15	17	9	12	4	0.556784	0.438497
b3482	rhsB	protein required for 2-thiolation step of mnm(5)-s(2)U34-tRNA synthesis	3	0	2	2	5	1	-0.893423	0.438497
b3643	rph	pseudo	49	55	29	31	28	15	0.376186	0.438759
b0472	recR	gap repair protein	70	74	59	42	41	26	0.431346	0.439375
b0655	gltI	glutamate, aspartate binding protein, periplasmic; part of GltJKLI ABC transporter	338	370	749	511	510	490	-0.45836	0.439594
b0121	speE	spermidine synthase (putrescine aminopropyltransferase)	197	288	245	271	225	204	-0.399716	0.440897
b0610	rnk	regulatory leader peptide for mgtA	19	25	16	19	27	14	-0.451551	0.443026
b4702	mgtL	regulator of nucleoside diphosphate kinase	396	534	413	466	477	409	-0.478581	0.443026
b3802	hemY	predicted protoheme IX synthesis protein	129	152	95	84	83	42	0.387776	0.443299
b1260	trpA	tryptophan synthase, alpha subunit	732	663	1475	1237	1069	802	-0.469471	0.445411
b1672	ydhW	predicted protein	4	4	0	3	6	2	-0.808604	0.446774
b4625	symR	ncRNA	2	5	0	5	2	3	-0.86863	0.447369
b1791	yeaN	predicted transporter	10	9	6	4	2	4	0.754913	0.447392
b3858	yihD	DUF1040 protein YihD	58	92	110	41	51	45	0.439607	0.448373
b1284	yciT	D-cysteine desulfhydrase, PLP-dependent	19	28	38	16	11	16	0.497464	0.448523
b1919	dcyD	global regulator of transcription; DeoR family	118	143	110	85	77	41	0.422653	0.448523
b3547	yhjX	pyruvate-inducible inner membrane protein, putative transporter	3	3	3	4	4	4	-0.772224	0.448523
b1259	yciG	predicted protein	1	2	6	3	7	4	-0.857605	0.448836
b2874	yqeA	predicted amino acid kinase	9	11	3	10	10	6	-0.607506	0.448836
b4136	dsbD	fused thiol:disulfide interchange protein: activator of DsbC/conserved protein	62	70	47	38	37	26	0.350202	0.44892
b3655	yicH	conserved protein	232	256	122	207	188	125	-0.243509	0.450012
b1885	tap	methyl-accepting protein IV	178	218	105	131	71	51	0.513415	0.451119
b0871	poxB	pyruvate dehydrogenase (pyruvate oxidase), thiamin-dependent, FAD-binding	47	36	53	29	21	16	0.589251	0.451877
b2353	tfaS	pseudo	4	1	5	0	3	0	0.871286	0.451877
b4198	ulaF	L-ribulose 5-phosphate 4-epimerase	6	9	7	9	13	5	-0.673568	0.451877
b1865	nudB	predicted carboxysome structural protein with predicted role in ethanolamine utilization	60	84	52	46	39	25	0.361334	0.451894
b2439	eutL	gamma-glutamyltranspeptidase	3	4	0	1	8	1	-0.828946	0.451894
b3447	ggt	dihydroneopterin triphosphate pyrophosphatase	3	9	4	8	5	7	-0.723508	0.451894
b0456	ybaA	conserved protein, DUF1428 family	7	12	4	4	3	2	0.715873	0.453054
b4045	yjbJ	stress-induced protein, UPF0337 family	118	110	119	64	65	42	0.550211	0.453328
b0841	ybjG	fimbrial protein involved in type 1 pilus biosynthesis	196	214	213	102	123	75	0.571949	0.454843
b2708	gutQ	D-arabinose 5-phosphate isomerase	11	12	7	15	15	3	-0.536784	0.454843
b4315	fimI	undecaprenyl pyrophosphate phosphatase	30	51	42	17	26	13	0.621015	0.454843
b3413	gntX	protein required for the utilization of DNA as a carbon source	42	51	7	19	22	8	0.506407	0.455892
b4113	basR	DNA-binding response regulator in two-component regulatory system with BasS	7	10	14	10	9	13	-0.49365	0.455941
b4571	wbbL	pseudo	44	70	143	94	85	94	-0.494423	0.455969
b3871	typA	toxic polypeptide, small	752	1014	892	550	529	388	0.388654	0.456427
b4421	ldrB	GTP-binding protein	3	6	2	1	0	2	0.931685	0.456427
b1678	ynhG	murein L,D-transpeptidase	67	72	92	109	77	60	-0.477376	0.457981
b1372	stfR	adenine permease, high affinity; adenine:H+ symporter	11	13	11	7	7	3	0.553592	0.4581
b3714	purP	Rac prophage; predicted tail fiber protein	43	72	30	30	21	20	0.49425	0.4581
b1410	ynbC	2-oxo-3-deoxygalactonate kinase	6	5	8	2	5	1	0.70884	0.45823
b1517	lsrF	putative autoinducer-2 (AI-2) aldolase	4	4	5	9	4	5	-0.780143	0.45823
b3693	dgoK	predicted hydrolase	2	9	3	7	5	5	-0.703889	0.45823
b1956	yedQ	predicted membrane-anchored diguanylate cyclase	20	20	27	22	27	17	-0.407397	0.45825
b3154	yhbP	conserved protein, UPF0306 family	9	22	7	7	8	3	0.550847	0.4586
b1649	nemR	potassium-efflux system ancillary protein for KefB, glutathione-regulated	16	18	6	6	3	5	0.805694	0.459076
b1787	yeaK	transcriptional repressor for the nemRA-gloA operon, quinone-, glyoxal-, and HOCl-activated	73	86	87	48	41	46	0.379152	0.459076
b3351	kefG	conserved protein	36	32	19	21	13	13	0.401362	0.459076
b4390	nadR	trifunctional protein: nicotinamide mononucleotide adenylyltransferase, ribosylnicotinamide kinase, transcriptional repressor	122	176	81	99	72	43	0.353911	0.460699
b2559	tadA	protein required for the utilization of DNA as a carbon source, pilus assembly protein homolog	26	26	19	11	23	4	0.441045	0.460945
b3395	hofM	tRNA-specific adenosine deaminase	4	11	3	7	12	2	-0.63379	0.460945
b3318	rplW	50S ribosomal subunit protein L23	1481	1994	1390	912	660	744	0.53639	0.462482
b1078	flgG	flagellar component of cell-distal portion of basal-body rod	57	83	66	98	100	65	-0.716276	0.462856
b2700	ygaD	melibiose:sodium symporter	34	36	13	20	14	9	0.464817	0.462856
b4120	melB	NA	5	10	12	10	11	10	-0.612771	0.462856
b2244	yfaD	conserved protein	18	16	5	11	5	3	0.548081	0.463253
b3319	rplD	50S ribosomal subunit protein L4	1673	2580	1313	1055	930	677	0.538524	0.464416
b2040	rfbD	dTDP-4-dehydrorhamnose reductase subunit, NAD(P)-binding, of dTDP-L-rhamnose synthase	79	96	135	72	53	50	0.387539	0.465817
b3230	rpsI	30S ribosomal subunit protein S9	867	1378	870	618	602	378	0.471465	0.465817
b0532	sfmD	L-fucose mutarotase	8	10	8	5	2	4	0.679694	0.466285
b2804	fucU	NA	17	23	32	15	11	12	0.461666	0.466285
b4433	ryeB	predicted outer membrane export usher protein	2	6	3	0	1	2	0.921454	0.466285
b2791	truC	tRNA(Ile1,Asp) pseudouridine(65) synthase	7	8	4	9	7	5	-0.566745	0.467777
b1929	yedE	DNA-binding transcriptional activator for rhaSR, L-rhamnose-binding	5	8	0	11	6	1	-0.793005	0.468422
b3906	rhaR	30S ribosomal subunit protein S6	1	4	2	3	4	3	-0.859149	0.468422
b4200	rpsF	predicted inner membrane protein	1546	2598	1311	1107	910	707	0.481818	0.468422
b3033	yqiB	DUF1249 protein YqiB	31	46	43	44	31	34	-0.321392	0.468649
b1974	yodB	cytochrome b561 homolog	4	1	8	5	7	7	-0.823602	0.468807
b0345	lacI	DNA-binding transcriptional repressor	36	78	50	65	56	36	-0.390471	0.469857
b3183	obgE	GTPase involved in cell partioning and DNA repair	224	275	185	246	234	172	-0.392686	0.469857
b0430	cyoC	adenylate cyclase	197	211	149	242	225	109	-0.453451	0.470091
b1675	ydhZ	cytochrome o ubiquinol oxidase subunit III	5	11	11	8	13	7	-0.488872	0.470091
b2451	eutA	reactivating factor for ethanolamine ammonia lyase	3	3	6	2	1	1	0.924224	0.470091
b3806	cyaA	predicted protein	443	603	478	334	329	271	0.225109	0.470091
b1280	yciM	ncRNA	84	94	99	60	52	51	0.297711	0.472125
b1615	uidC	ketodeoxygluconokinase	0	4	3	1	5	4	-0.865072	0.472125
b2503	yfgF	predicted outer membrane porin protein	3	5	4	5	4	6	-0.717437	0.472125
b3207	yrbL	TPR-repeats-containing protein	2018	2327	1990	1400	1235	996	0.334178	0.472125
b3526	kdgK	cyclic-di-GMP phosphodiesterase, anaerobic	59	122	35	86	71	42	-0.371649	0.472125
b4699	fnrS	predicted protein	5	1	9	3	3	0	0.842654	0.472125
b0799	dinG	ATP-dependent DNA helicase	79	99	72	99	90	52	-0.379104	0.472126
b3798	leuT	tRNA	2	6	2	8	4	1	-0.721467	0.472126
b4191	ulaR	transcriptional tepressor for the L-ascorbate utilization (ula) divergon	35	34	26	18	18	17	0.360298	0.472126
b0405	queA	S-adenosylmethionine:tRNA ribosyltransferase-isomerase	29	33	26	28	31	23	-0.35781	0.472838
b0144	gluQ	glutamyl-Q tRNA(Asp) synthetase	10	6	5	2	4	3	0.669925	0.475087
b2203	napB	nitrate reductase, small, cytochrome C550 subunit, periplasmic	0	5	0	4	2	2	-0.933498	0.475087
b3151	yraQ	predicted permease	24	34	5	16	11	5	0.463439	0.475087
b2187	yejL	phosphohistidinoprotein-hexose phosphotransferase component of PTS system (Hpr)	10	12	17	18	12	11	-0.483898	0.475255
b2415	ptsH	conserved protein, UPF0352 family	272	294	336	195	180	163	0.285548	0.475255
b1168	ycgG	predicted membrane-anchored cyclic-di-GMP phosphodiesterase	3	4	6	1	1	2	0.870925	0.476023
b1134	nudJ	predicted carboxysome structural protein with predicted role in ethanolamine utilization	5	15	6	3	6	2	0.669064	0.476516
b2438	eutK	bifunctional thiamin pyrimidine pyrophosphate hydrolase/ thiamin pyrophosphate hydrolase	5	1	1	4	3	3	-0.797975	0.476516
b0909	ycaL	predicted peptidase with chaperone function	1	0	0	1	1	1	-1.03743	0.476794
b2921	ygfI	predicted DNA-binding transcriptional regulator	4	3	7	0	1	4	0.81133	0.476935
b2504	yfgG	predicted protein	15	19	13	10	25	14	-0.520623	0.47694
b4316	fimC	periplasmic chaperone	11	16	28	7	9	8	0.680663	0.477324
b2210	mqo	malate dehydrogenase, FAD/NAD(P)-binding domain	36	41	25	24	17	12	0.459299	0.47741
b1473	yddG	aromatic amino acid exporter	6	8	13	4	4	4	0.68908	0.477507
b0093	ftsQ	predicted regulator of arylsulfatase activity	132	125	65	145	95	57	-0.313559	0.478204
b3800	aslB	divisome assembly protein, membrane anchored protein involved in growth of wall at septum	30	23	18	14	13	10	0.466865	0.478204
b4144	yjeI	conserved protein	256	291	90	277	216	100	-0.342474	0.478204
b0163	yaeH	conserved protein, UPF0325 family	249	285	325	291	243	250	-0.324034	0.478292
b0019	nhaA	sodium-proton antiporter	56	83	51	82	62	53	-0.502786	0.47863
b3955	yijP	NA	27	43	41	28	38	43	-0.470421	0.479344
b2077	mdtD	putative arabinose efflux transporter	3	3	1	7	2	1	-0.793694	0.480668
b0355	frmB	inner membrane protein, creBC regulon	1825	2183	2407	1088	1196	1248	0.358249	0.481623
b0489	qmcA	S-formylglutathione hydrolase	118	154	85	152	108	66	-0.310556	0.481623
b1459	yncI	tRNA	2	2	4	2	3	6	-0.803191	0.481623
b1765	ydjA	anaerobic nitric oxide reductase flavorubredoxin	262	279	160	268	212	134	-0.257016	0.481623
b1768	pncA	nicotinamidase/pyrazinamidase	28	40	26	37	31	19	-0.337261	0.481623
b2710	norV	multicopy suppressor of ftsH htpX double mutant; membrane-anchored predicted protease with C-terminal cytoplasmic PHB domain	7	17	7	2	8	4	0.604208	0.481623
b2815	metW	16S rRNA m(7)G527 methyltransferase, SAM-dependent; glucose-inhibited cell-division protein	5	9	1	9	5	4	-0.669387	0.481623
b3155	yhbQ	predicted oxidoreductase	6	9	2	6	9	4	-0.588933	0.481623
b3716	cbrB	conserved protein, GIY-YIG nuclease superfamily	15	21	14	15	19	15	-0.437492	0.481623
b3740	rsmG	pseudo	16	18	29	12	14	8	0.444471	0.481623
b4051	qorA	quinone oxidoreductase, NADPH-dependent	186	203	122	128	90	82	0.287911	0.482362
b4387	ytjB	conserved membrane protein	21	38	15	21	12	7	0.405451	0.48333
b1117	lolD	outer membrane-specific lipoprotein transporter subunit	23	28	22	33	27	10	-0.35991	0.48343
b0483	ybaQ	predicted DNA-binding transcriptional regulator	14	3	23	6	6	6	0.67444	0.483855
b3396	mrcA	fused penicillin-binding protein 1a: murein transglycosylase/murein transpeptidase	46	83	27	66	59	27	-0.422187	0.483964
b2541	hcaB	2,3-dihydroxy-2,3-dihydrophenylpropionate dehydrogenase	5	11	5	3	5	1	0.653363	0.484281
b2013	yeeE	inner membrane protein, UPF0394 family	846	967	615	482	386	250	0.612016	0.485368
b3730	glmU	fused N-acetyl glucosamine-1-phosphate uridyltransferase/glucosamine-1-phosphate acetyl transferase	480	624	396	381	354	210	0.208449	0.48627
b1909	leuZ	tRNA	15	28	9	27	18	14	-0.620332	0.486658
b2681	ygaY	pseudo	2	7	6	2	2	1	0.832689	0.487673
b2039	rfbA	threonine deaminase	111	166	169	69	85	88	0.370181	0.488601
b3772	ilvA	glucose-1-phosphate thymidylyltransferase	88	130	101	72	68	38	0.386237	0.488601
b1831	proQ	RNA chaperone, probable regulator of ProP translation	246	329	210	253	212	185	-0.210749	0.489703
b0128	yadH	predicted transporter subunit: membrane component of ABC superfamily	85	103	75	65	62	33	0.265837	0.489775
b1686	ydiI	NA	47	59	32	28	31	15	0.421113	0.489775
b4256	yjgM	predicted acetyltransferase	32	33	13	20	14	9	0.379985	0.489775
b3142	yraH	inner membrane protein, H-NS-repressed, DUF1212 family	3	9	11	4	2	4	0.674306	0.490064
b4364	yjjP	predicted fimbrial-like adhesin protein	8	7	12	7	4	2	0.58221	0.490064
b0091	murC	UDP-N-acetylmuramate:L-alanine ligase	137	154	82	155	108	65	-0.256704	0.491301
b1771	ydjG	response regulator inhibitor for tor operon	6	5	10	12	10	4	-0.631183	0.491771
b4501	torI	alpha-Keto reductase, NADH-dependent; can use methylglyoxal as substrate	44	51	42	15	33	24	0.406036	0.491771
b3646	yicG	inner membrane protein, UPF0126 family	1	6	3	1	2	0	0.900747	0.492046
b2176	rtn	resistance protein for phages lambda and N4, when overexpressed, predicted membrane-anchored cyclic-di-GMP phosphodiesterase	23	16	19	15	7	9	0.436836	0.493283
b3400	hslR	ribosome-associated heat shock protein Hsp15	13	13	11	9	3	6	0.528072	0.494607
b1047	opgC	membrane protein required for succinylation of osmoregulated periplasmic glucans (OPGs)	7	4	9	0	5	3	0.728769	0.495274
b0665	glnV	tRNA	12	22	21	7	15	5	0.542219	0.495331
b4369	leuP	tRNA	13	8	1	5	4	0	0.725021	0.49602
b0139	htrE	predicted outer membrane usher protein	3	3	7	1	2	2	0.76839	0.498695
b1753	ynjA	conserved protein	5	3	2	5	6	2	-0.716603	0.498695
b3199	lptC	lipopolysaccharide export, IM-tethered periplasmic protein of the LptBFGC export complex	55	71	87	50	43	32	0.330075	0.499208
b2377	yfdY	predicted inner membrane protein	7	23	14	15	16	12	-0.432913	0.500763
b0493	ybbO	autoinducer 2 import system permease protein	59	83	46	38	49	24	0.283647	0.500863
b1514	lsrC	predicted oxidoreductase with NAD(P)-binding Rossmann-fold domain	0	4	0	2	3	2	-0.975935	0.500863
b1049	opgH	membrane glycosyltransferase	227	300	186	213	221	164	-0.230318	0.501303
b1952	dsrB	predicted protein	32	26	9	17	13	5	0.455946	0.502489
b1215	kdsA	3-deoxy-D-manno-octulosonate 8-phosphate synthase	188	246	254	133	145	138	0.242809	0.50256
b4535	yniD	predicted protein	3	1	3	1	1	0	0.89959	0.502684
b2820	recB	exonuclease V (RecBCD complex), beta subunit	76	86	92	97	104	48	-0.368402	0.502777
b0756	galM	galactose-1-epimerase (mutarotase)	144	231	140	167	157	99	-0.183541	0.503168
b1106	thiK	ATP-dependent RNA helicase	30	36	8	15	18	6	0.424752	0.504232
b3162	deaD	thiamin kinase	614	836	490	712	675	424	-0.358606	0.504232
b0226	dinJ	antitoxin of YafQ-DinJ toxin-antitoxin system	50	51	54	62	55	32	-0.354079	0.504449
b1522	yneF	predicted peptidase	7	7	11	12	10	5	-0.503955	0.504449
b3898	frvX	predicted membrane-bound diguanylate cyclase	6	8	3	7	6	6	-0.594222	0.504449
b1368	ynaA	conserved protein	4	4	5	3	0	2	0.766649	0.504535
b1648	ydhL	pseudo	3	3	2	5	4	2	-0.751246	0.504535
[truncated: 2,496 more rows]
